# Supplementary material for: Morpho-physiological and proteomic responses to water stress in two contrasting tobacco varieties
Source: Sci Rep. 2019 Dec 6;9:18523. doi: 10.1038/s41598-019-54995-1 (PMC6898209; doi:10.1038/s41598-019-54995-1)
Supplement: Supplementary file 2 — Supplementary Information: Table S1 [file 41598_2019_54995_MOESM2_ESM.xlsx]

## Sheet: sheet1
Supplementary Table S1. List of identified proteins in Y6 and Y87 varieties
Accession	Protein Name	Gene Name	Description	Coverage	Unique Peptides	Peptides	PSMs	AAs	MW [kDa]	calc. pI	C1-1/REF	C1-1/REF Count	C1-1/REF Variability [%]	C1-2/REF	C1-2/REF Count	C1-2/REF Variability [%]	C1-3/REF	C1-3/REF Count	C1-3/REF Variability [%]	C2-1/REF	C2-1/REF Count	C2-1/REF Variability [%]	C2-2/REF	C2-2/REF Count	C2-2/REF Variability [%]	C2-3/REF	C2-3/REF Count	C2-3/REF Variability [%]	T1-1/REF	T1-1/REF Count	T1-1/REF Variability [%]	T1-2/REF	T1-2/REF Count	T1-2/REF Variability [%]	T1-3/REF	T1-3/REF Count	T1-3/REF Variability [%]	T2-1/REF	T2-1/REF Count	T2-1/REF Variability [%]	T2-2/REF	T2-2/REF Count	T2-2/REF Variability [%]	T2-3/REF	T2-3/REF Count	T2-3/REF Variability [%]
Q9S8K5	Group 5 neutral pathogenesis-related protein (Fragment)		Group 5 neutral pathogenesis-related protein (Fragment) OS=Nicotiana tabacum OX=4097 PE=1 SV=1 - [Q9S8K5_TOBAC]	96.15	1	1	2	26	2.75132	8.99756	0.753422	1								1.37651	1		3.11258	1					0.986971	1								0.89974	1
P35477	Plastocyanin B'/B''		Plastocyanin B'/B'' OS=Nicotiana tabacum OX=4097 PE=1 SV=1 - [PLAS2_TOBAC]	91.92	1	4	182	99	10.352	4.41162	1.02483	16	6.48993	0.85204	7	2.45731	0.861562	5	9.30236	0.824674	16	9.00919	0.948531	7	4.24706	0.920635	5	3.01288	1.13101	16	12.3497	1.19322	7	18.9213	1.20682	5	1.74095	1.01322	16	15.0198	0.984857	7	17.4383	0.941125	5	8.89684
P35476	Plastocyanin A'/A''		Plastocyanin A'/A'' OS=Nicotiana tabacum OX=4097 PE=1 SV=1 - [PLAS1_TOBAC]	91.92	1	4	137	99	10.444	4.41162	1.25243	2	9.29561	0.79059	1					0.517064	2	16.3279	0.826471	1					1.34942	2	0.347281	1.21841	1					0.813991	2	7.31254	1.45114	1
A0A140G1S2	ATP synthase subunit beta	atpB	ATP synthase subunit beta OS=Nicotiana tabacum OX=4097 GN=atpB PE=3 SV=1 - [A0A140G1S2_TOBAC]	85.14	28	29	1495	498	53.5058	5.18604	1.07485	441	10.2858	1.02954	555	7.51177	1.05593	423	8.64345	0.880258	439	15.1801	0.889905	555	11.1766	0.862644	422	13.2954	1.09357	442	12.7098	1.10087	555	10.8613	1.09772	424	13.9246	0.986807	441	31.4516	1.05282	553	29.8409	1.02211	423	34.6931
A0A1S3XJF2	glycerate dehydrogenase	LOC107765918	glycerate dehydrogenase OS=Nicotiana tabacum OX=4097 GN=LOC107765918 PE=3 SV=1 - [A0A1S3XJF2_TOBAC]	82.9	1	26	327	386	42.2968	7.00537	0.931225	9	14.9601	0.892148	15	20.6118	0.751831	5	24.5889	0.769251	9	8.59812	0.86423	15	11.5981	0.664632	5	29.5016	0.954279	9	4.82708	1.021	15	11.496	0.950451	5	18.4815	1.74506	9	8.10188	1.66576	15	20.6319	2.43183	5	47.1198
A0A1S4B7M2	glycerate dehydrogenase	LOC107805344	glycerate dehydrogenase OS=Nicotiana tabacum OX=4097 GN=LOC107805344 PE=3 SV=1 - [A0A1S4B7M2_TOBAC]	82.9	1	26	330	386	42.2688	7.00537	0.964774	12	10.1308	0.914168	11	8.40553	0.899442	9	3.31198	0.790325	12	10.5158	0.911937	11	9.98587	0.799285	9	8.78254	0.943031	12	4.93108	1.03682	11	8.06923	0.870148	9	18.0134	1.53263	12	18.0222	1.56314	11	31.1159	1.88015	9	19.567
P62094	Photosystem I iron-sulfur center	psaC	Photosystem I iron-sulfur center OS=Nicotiana tabacum OX=4097 GN=psaC PE=1 SV=2 - [PSAC_TOBAC]	82.72	7	7	219	81	9.03219	7.07861	1.09604	65	9.54435	1.11189	74	12.2374	0.978463	80	9.92984	0.826026	64	19.2474	0.844181	72	18.0663	0.881096	79	13.5762	1.16353	65	15.2795	1.14241	74	15.5417	1.24558	80	18.3286	0.85224	65	58.1636	0.810274	73	53.7274	0.85656	80	50.7888
A0A1S3XU44	Carbonic anhydrase	LOC107768773	Carbonic anhydrase OS=Nicotiana tabacum OX=4097 GN=LOC107768773 PE=3 SV=1 - [A0A1S3XU44_TOBAC]	80.18	2	19	395	333	35.8764	6.93213	0.894719	5	2.87808	1.08523	8	5.59963	1.00868	5	6.65742	1.11231	5	20.7892	1.05428	8	5.68943	1.1345	5	5.07552	0.98545	5	10.2976	0.962508	8	5.28522	1.03211	5	7.93802	0.944989	5	14.0195	0.97339	8	11.0854	0.664742	5	12.537
A0A1S3Z844	peroxisomal (S)-2-hydroxy-acid oxidase-like	LOC107783993	peroxisomal (S)-2-hydroxy-acid oxidase-like OS=Nicotiana tabacum OX=4097 GN=LOC107783993 PE=3 SV=1 - [A0A1S3Z844_TOBAC]	79.65	1	11	397	172	19.2509	9.5249	1.0407	22	7.89212	0.93955	23	10.7433	0.944681	26	12.651	0.919417	22	5.87552	0.950374	23	3.15299	0.965126	26	7.14448	1.23949	22	7.29176	1.16481	23	8.69773	1.263	26	10.5697	0.662877	22	21.017	0.837377	23	14.7905	0.781842	26	29.8097
A0A1S4CFV4	photosystem I reaction center subunit IV A, chloroplastic	LOC107818546	photosystem I reaction center subunit IV A, chloroplastic OS=Nicotiana tabacum OX=4097 GN=LOC107818546 PE=4 SV=1 - [A0A1S4CFV4_TOBAC]	79.57	3	6	124	93	10.0782	9.0415	1.00539	18	21.3614	1.01538	17	8.11556	0.9767	3	13.8318	0.828132	18	17.7882	0.924648	17	8.8794	0.907208	3	11.1309	1.08765	18	24.2434	1.17792	17	12.1537	1.11841	3	4.44675	0.900096	17	106.857	0.69794	16	65.5625	1.11032	3	12.8399
A0A1S3XU57	Carbonic anhydrase	LOC107768773	Carbonic anhydrase OS=Nicotiana tabacum OX=4097 GN=LOC107768773 PE=3 SV=1 - [A0A1S3XU57_TOBAC]	79.49	1	18	379	312	33.5851	6.63916	1.02622	1					0.807251	1		0.997419	1					0.634446	1		0.846493	1					0.798068	1		1.29195	1					2.7078	1
A0A1S4ANB9	peroxisomal (S)-2-hydroxy-acid oxidase-like	LOC107799508	peroxisomal (S)-2-hydroxy-acid oxidase-like OS=Nicotiana tabacum OX=4097 GN=LOC107799508 PE=3 SV=1 - [A0A1S4ANB9_TOBAC]	78.17	6	24	733	371	40.5563	8.99756	1.04618	38	8.351	0.941214	35	6.57284	0.960155	39	6.69447	0.91005	38	12.2446	0.947157	35	4.90388	0.907338	39	9.08306	1.14662	38	14.6349	1.13999	35	11.1524	1.22858	39	11.5044	0.804909	38	28.1244	0.885191	35	27.6065	0.883036	39	33.8121
P02376	30S ribosomal protein S19, chloroplastic	rps19	30S ribosomal protein S19, chloroplastic OS=Nicotiana tabacum OX=4097 GN=rps19 PE=3 SV=3 - [RR19_TOBAC]	77.17	7	7	43	92	10.4366	10.4038	1.23954	13	12.2948	1.16674	19	11.4366	1.25361	11	11.408	0.951928	13	12.3472	0.991365	19	10.8875	0.930838	11	15.3481	0.998653	13	12.3892	0.94944	19	11.6129	0.96208	11	24.846	0.803378	13	27.1904	0.856103	19	45.911	0.858237	11	30.3934
B2BL48	Catalase (Fragment)		Catalase (Fragment) OS=Nicotiana tabacum OX=4097 PE=2 SV=1 - [B2BL48_TOBAC]	76.88	1	10	122	160	18.6529	5.22412				1.06739	3	6.99475	1.05602	2	8.47783				1.05085	3	4.35081	1.23919	2	10.0226				0.903894	3	2.07716	0.891501	2	2.56736				0.917291	3	26.4906	0.66288	2	21.3136
A0A1S4CCT3	peroxisomal (S)-2-hydroxy-acid oxidase	LOC107817582	peroxisomal (S)-2-hydroxy-acid oxidase OS=Nicotiana tabacum OX=4097 GN=LOC107817582 PE=3 SV=1 - [A0A1S4CCT3_TOBAC]	76.01	2	22	568	371	40.5262	8.49951	1.05802	8	8.99428	1.00675	7	7.89915	1.04269	4	5.00325	0.928314	8	25.825	0.872242	7	8.85231	0.916964	4	10.8409	0.993694	8	5.00711	1.16011	7	13.3844	1.13673	4	6.27914	0.945854	8	34.4284	1.06731	7	23.439	0.78759	4	45.9621
A0A1S4DPP6	peroxisomal (S)-2-hydroxy-acid oxidase-like	LOC107831828	peroxisomal (S)-2-hydroxy-acid oxidase-like OS=Nicotiana tabacum OX=4097 GN=LOC107831828 PE=3 SV=1 - [A0A1S4DPP6_TOBAC]	76.01	2	23	587	371	40.5403	8.79248	1.02179	5	6.96668	1.00416	7	6.55167	1.00532	2	6.069	0.958108	5	7.68172	1.06815	7	9.73896	0.999136	2	0.576213	1.00828	5	10.2839	0.96137	7	10.6537	1.14935	2	1.83477	1.04725	5	16.1086	1.05433	7	16.4748	0.753663	2	24.1562
A0A1S4AZ56	Ribulose bisphosphate carboxylase small chain	LOC107802883	Ribulose bisphosphate carboxylase small chain OS=Nicotiana tabacum OX=4097 GN=LOC107802883 PE=3 SV=1 - [A0A1S4AZ56_TOBAC]	75.56	3	15	614	180	20.2981	7.73779	1.21658	3	0.841422	1.00622	10	11.3963	1.00046	2	9.50104	1.02534	3	19.0149	1.08013	10	5.22256	0.945037	2	0.992129	0.978002	3	4.46744	1.0856	10	4.75047	1.00807	2	0.367259	0.790014	3	21.0888	0.840568	9	49.9461	1.17989	2	17.4151
A0A1S4ABS2	serine--glyoxylate aminotransferase	LOC107795801	serine--glyoxylate aminotransferase OS=Nicotiana tabacum OX=4097 GN=LOC107795801 PE=3 SV=1 - [A0A1S4ABS2_TOBAC]	74.31	1	19	248	401	43.9031	8.04541	1.17296	2	1.55623	1.38011	1					0.979879	2	19.4606	0.83548	1					0.927996	2	15.0384	0.963093	1					0.932617	2	8.69696	0.774259	1
A0A1S4D985	serine--glyoxylate aminotransferase-like	LOC107827351	serine--glyoxylate aminotransferase-like OS=Nicotiana tabacum OX=4097 GN=LOC107827351 PE=3 SV=1 - [A0A1S4D985_TOBAC]	74.31	1	19	248	401	43.9371	8.04541	0.977623	1		0.914029	2	9.15972				0.957068	1		0.940191	2	7.81388				0.864929	1		0.931303	2	23.1173				1.39694	1		1.55516	2	42.8332
Q42961	Phosphoglycerate kinase, chloroplastic		Phosphoglycerate kinase, chloroplastic OS=Nicotiana tabacum OX=4097 PE=2 SV=1 - [PGKH_TOBAC]	74.22	3	33	641	481	50.1459	8.38232	1.13394	24	8.54913	1.0233	32	6.17384	1.04508	18	8.33364	1.06466	24	5.5145	1.03727	32	7.22881	1.02953	18	11.3986	1.02655	24	9.40838	1.02349	32	9.72526	1.0214	18	9.4582	0.742623	24	50.9302	0.970068	32	38.2933	0.897882	18	49.3049
A0A1S4AJ36	Phosphoglycerate kinase	LOC107798205	Phosphoglycerate kinase OS=Nicotiana tabacum OX=4097 GN=LOC107798205 PE=3 SV=1 - [A0A1S4AJ36_TOBAC]	74.22	4	34	645	481	50.0198	8.38232	1.11696	23	9.68987	1.03101	34	5.50721	1.07039	20	4.1195	1.03205	23	13.3605	0.962886	34	9.20893	1.01631	20	14.788	1.01955	23	11.8285	1.0596	34	7.55133	1.09822	20	8.5814	0.825014	23	56.4557	0.880608	34	39.5778	0.726967	20	82.3307
A0A1S4AWG6	ribulose bisphosphate carboxylase/oxygenase activase 1, chloroplastic-like isoform X2	LOC107802027	ribulose bisphosphate carboxylase/oxygenase activase 1, chloroplastic-like isoform X2 OS=Nicotiana tabacum OX=4097 GN=LOC107802027 PE=4 SV=1 - [A0A1S4AWG6_TOBAC]	73.3	1	27	613	442	48.6348	8.27979	1.02933	2	0.959946	1.00158	2	8.17654				0.966413	2	13.6755	1.08706	2	6.75639				0.962081	2	4.32307	0.839914	2	14.4713				1.1157	2	25.8686	1.23494	2	26.7723
A0A076KWF9	Gluaredoxin	LOC107801695	Gluaredoxin OS=Nicotiana tabacum OX=4097 GN=LOC107801695 PE=2 SV=1 - [A0A076KWF9_TOBAC]	73.15	6	7	46	108	11.2409	7.23975	1.00574	13	6.223	0.950316	12	8.43777	0.972565	9	2.20732	0.917069	13	9.09329	0.983807	12	3.43255	1.01976	9	1.92757	1.08993	13	14.7303	1.09988	12	9.00922	1.06304	9	17.2173	0.893376	13	25.8107	0.971756	12	17.139	0.894421	9	46.7929
A0A1S4AK62	ribulose bisphosphate carboxylase/oxygenase activase 2, chloroplastic	LOC107798594	ribulose bisphosphate carboxylase/oxygenase activase 2, chloroplastic OS=Nicotiana tabacum OX=4097 GN=LOC107798594 PE=4 SV=1 - [A0A1S4AK62_TOBAC]	72.67	3	26	797	439	48.2824	7.73779	1.08941	27	12.4801	0.96199	25	12.6967	1.04821	21	10.1691	1.01767	27	20.4668	1.02197	25	8.15641	1.03357	21	7.52081	0.959651	27	13.1901	1.03695	25	8.00159	1.02363	21	9.94611	0.948965	27	72.7786	0.939034	25	55.5196	0.857774	21	46.4175
A0A1S4AKW3	ribulose bisphosphate carboxylase/oxygenase activase 2, chloroplastic-like	LOC107798764	ribulose bisphosphate carboxylase/oxygenase activase 2, chloroplastic-like OS=Nicotiana tabacum OX=4097 GN=LOC107798764 PE=4 SV=1 - [A0A1S4AKW3_TOBAC]	72.67	2	26	797	439	48.2824	7.73779	1.01748	15	11.9327	1.01605	15	3.41885	1.02833	16	7.20745	1.07411	15	13.2524	0.958902	15	9.45592	0.992263	16	9.41852	1.04653	15	8.03589	1.09639	15	5.3808	1.10122	16	11.7302	0.726484	15	54.4122	0.892542	15	46.5422	0.791781	16	36.572
A0A1S3X501	40S ribosomal protein S16-like	LOC107761136	40S ribosomal protein S16-like OS=Nicotiana tabacum OX=4097 GN=LOC107761136 PE=3 SV=1 - [A0A1S3X501_TOBAC]	72.22	1	8	70	108	12.0426	10.1108
Q0PWS5	Chlorophyll a-b binding protein, chloroplastic	Lhcb5	Chlorophyll a-b binding protein, chloroplastic OS=Nicotiana tabacum OX=4097 GN=Lhcb5 PE=2 SV=1 - [Q0PWS5_TOBAC]	71.58	2	19	438	285	30.4279	6.01123	1.01007	12	12.4951	1.0611	13	9.85949	0.964142	6	10.5704	0.930886	12	3.43209	0.912031	13	6.48984	1.01728	6	5.65037	1.19618	12	9.21123	1.16241	13	5.03804	1.17559	6	11.6721	0.817679	12	12.3654	0.687606	13	31.4038	0.774083	5	21.5137
A0A1S4CEW8	Chlorophyll a-b binding protein, chloroplastic	LOC107818087	Chlorophyll a-b binding protein, chloroplastic OS=Nicotiana tabacum OX=4097 GN=LOC107818087 PE=3 SV=1 - [A0A1S4CEW8_TOBAC]	71.58	2	19	420	285	30.3938	6.01123	0.905687	7	5.08794	1.01513	3	0.0244076	1.0824	3	8.54881	0.942023	7	10.726	1.04099	3	3.36571	0.942286	3	8.26662	1.20546	7	16.8402	1.13605	3	5.23835	0.992146	3	4.18893	0.814531	7	38.4444	0.629399	3	51.2104	0.818323	3	16.7195
A0A1S3Z7S7	Aminomethyltransferase	LOC107783755	Aminomethyltransferase OS=Nicotiana tabacum OX=4097 GN=LOC107783755 PE=3 SV=1 - [A0A1S3Z7S7_TOBAC]	71.43	1	27	343	406	44.1647	8.57275	1.13782	3	13.2542	0.950822	3	1.93271	0.988584	2	1.55748	0.795889	3	5.82699	0.937019	3	2.6221	0.900426	2	0.520839	1.04615	3	2.49673	1.08807	3	2.98716	1.07739	2	4.73162	0.880213	3	18.9454	1.13285	3	15.7563	1.16336	2	11.0523
A0A1S4B9H4	Aminomethyltransferase	LOC107805971	Aminomethyltransferase OS=Nicotiana tabacum OX=4097 GN=LOC107805971 PE=3 SV=1 - [A0A1S4B9H4_TOBAC]	71.43	1	27	340	406	44.1887	8.57275	1.02171	3	5.01196	0.854661	1		1.02928	1		0.860963	3	1.15468	0.870437	1		0.801575	1		1.05947	3	4.24358	1.18039	1		1.05785	1		1.10287	3	1.12082	1.27817	1		1.34412	1
A0A1S3Y7I8	Phosphoribulokinase	LOC107773234	Phosphoribulokinase OS=Nicotiana tabacum OX=4097 GN=LOC107773234 PE=3 SV=1 - [A0A1S3Y7I8_TOBAC]	71.01	5	22	433	407	45.2709	6.21436	1.03789	26	8.01932	0.97491	27	9.70882	1.00289	24	6.79867	0.938805	26	19.8129	0.898761	27	10.9142	0.93276	24	7.03495	0.984704	26	8.47577	1.07653	27	6.44775	1.05158	24	8.54262	1.11807	26	33.2376	1.21533	27	33.9969	1.00521	24	37.7187
O82077	Glycolate oxidase (Fragment)	GLO	Glycolate oxidase (Fragment) OS=Nicotiana tabacum OX=4097 GN=GLO PE=3 SV=1 - [O82077_TOBAC]	70.97	1	12	375	217	24.1725	9.24658	0.982197	2	8.73011	0.924433	1					0.88912	2	2.09816	0.958335	1					1.17735	2	1.8761	1.21223	1					0.953452	2	20.8733	0.755242	1
A0A1S4AW82	ribulose bisphosphate carboxylase/oxygenase activase 1, chloroplastic-like isoform X1	LOC107802027	ribulose bisphosphate carboxylase/oxygenase activase 1, chloroplastic-like isoform X1 OS=Nicotiana tabacum OX=4097 GN=LOC107802027 PE=4 SV=1 - [A0A1S4AW82_TOBAC]	70.77	1	28	611	479	52.6047	7.28369	0.933121	1								0.862737	1								0.992402	1								1.39349	1
A0A1S4BLU8	20 kDa chaperonin, chloroplastic-like	LOC107809711	20 kDa chaperonin, chloroplastic-like OS=Nicotiana tabacum OX=4097 GN=LOC107809711 PE=3 SV=1 - [A0A1S4BLU8_TOBAC]	70.68	12	15	64	249	26.21	7.23975	1.08726	17	11.0925	0.888204	15	8.66914	0.970155	19	6.36703	0.976973	17	8.216	1.02789	15	7.48005	1.02115	19	6.97101	1.09724	17	8.97624	1.13901	15	7.23196	1.19968	19	14.9682	0.747218	17	35.5951	0.715237	15	39.2819	0.718632	19	52.3193
A0A1S3XXN7	glutamate-1-semialdehyde 2,1-aminomutase, chloroplastic-like	LOC107769957	glutamate-1-semialdehyde 2,1-aminomutase, chloroplastic-like OS=Nicotiana tabacum OX=4097 GN=LOC107769957 PE=3 SV=1 - [A0A1S3XXN7_TOBAC]	70.57	5	14	139	333	35.4991	6.31592	1.0851	7	14.3641	1.03084	12	9.95688	1.12799	6	6.81795	1.10772	7	22.3286	1.11062	12	7.63442	1.10173	6	4.68223	0.984494	7	4.20411	0.975029	12	8.10872	1.03138	6	6.20433	0.671781	7	88.4664	0.744779	11	55.8548	0.656924	5	34.0538
P27141	Carbonic anhydrase, chloroplastic		Carbonic anhydrase, chloroplastic OS=Nicotiana tabacum OX=4097 PE=2 SV=1 - [CAHC_TOBAC]	70.4	4	17	407	321	34.4886	6.85889	0.896045	18	21.9251	0.962502	17	7.34872	0.971768	15	8.41037	1.11742	18	21.0003	0.961396	17	18.1112	1	15	24.9197	1.03804	18	12.5237	1.08171	17	4.7593	1.04526	15	11.7712	0.943495	18	34.8208	0.9441	17	40.2726	0.984647	15	16.1879
A0A1S4D2Y6	skin secretory protein xP2-like	LOC107825404	skin secretory protein xP2-like OS=Nicotiana tabacum OX=4097 GN=LOC107825404 PE=4 SV=1 - [A0A1S4D2Y6_TOBAC]	70.39	5	13	82	233	23.6125	4.57666	1.00268	9	6.59939	0.905167	8	21.8982	1.02721	5	1.44475	0.907526	9	9.42757	0.97086	8	12.2226	1.05162	5	17.6047	1.1237	9	7.66166	1.10897	8	21.5117	1.04163	5	3.55651	0.948453	9	27.4429	0.845287	8	44.2782	0.683489	5	33.2676
A0A1S3XSQ1	60S ribosomal protein L23	LOC107768301	60S ribosomal protein L23 OS=Nicotiana tabacum OX=4097 GN=LOC107768301 PE=3 SV=1 - [A0A1S3XSQ1_TOBAC]	70	3	10	116	140	15.005	10.4771	1.12212	3	3.22537	1.07383	7	11.2174	1.08381	8	2.37742	0.977479	3	0.176732	0.963465	7	0.666197	1.0059	8	9.46937	0.981494	3	9.61959	0.970431	7	1.39022	0.940546	8	6.78067	0.990169	3	3.50304	1.03199	7	29.9976	0.923127	8	10.5543
A0A1S3XDE1	Aspartate aminotransferase	LOC107763872	Aspartate aminotransferase OS=Nicotiana tabacum OX=4097 GN=LOC107763872 PE=4 SV=1 - [A0A1S3XDE1_TOBAC]	69.91	2	26	165	462	50.7018	8.1333	1.1433	6	8.41907	0.880581	5	6.28367	0.974996	3	1.96264	0.954781	6	13.7617	1.04622	5	4.51306	1.02976	3	1.0099	1.07132	6	7.40579	1.09051	5	7.20719	1.13256	3	6.76763	0.781729	6	35.4288	0.734238	5	26.1167	0.805095	3	13.223
A0A1S4CNP0	Aspartate aminotransferase	LOC107820992	Aspartate aminotransferase OS=Nicotiana tabacum OX=4097 GN=LOC107820992 PE=4 SV=1 - [A0A1S4CNP0_TOBAC]	69.91	2	26	160	462	50.8459	8.1333	1.13813	4	1.77234	0.983222	3	13.5584	1.01081	2	3.62878	0.959973	4	4.4262	1.03263	3	0.320007	1.06415	2	7.32415	1.07653	4	6.22881	1.05624	3	15.7163	1.13153	2	2.37843	0.786437	4	16.197	0.67796	3	8.04914	0.632594	2	30.2384
A0A1S4CLZ9	Elongation factor Tu	LOC107820323	Elongation factor Tu OS=Nicotiana tabacum OX=4097 GN=LOC107820323 PE=3 SV=1 - [A0A1S4CLZ9_TOBAC]	69.9	7	26	406	485	52.655	6.354	1.04679	21	8.38456	1.05189	28	5.44177	1.0819	27	5.75127	1.306	21	19.7714	1.14126	28	15.742	1.16747	27	16.9056	0.876888	21	9.76362	0.896827	28	8.62935	0.939512	27	5.81588	0.716737	21	71.7463	0.757872	28	41.8574	0.687153	26	37.2008
A0A1S4BEX7	Non-specific lipid-transfer protein	LOC107807546	Non-specific lipid-transfer protein OS=Nicotiana tabacum OX=4097 GN=LOC107807546 PE=3 SV=1 - [A0A1S4BEX7_TOBAC]	69.49	5	7	59	118	12.002	8.42627	0.966651	17	15.5315	0.758996	10	18.3262	0.861594	15	12.1336	0.801602	17	25.6279	0.910944	10	7.68714	0.969798	15	13.3232	1.04112	17	5.68056	1.13252	10	7.22268	0.959283	15	11.8371	1.27889	17	32.6918	1.52712	10	30.3346	1.22636	15	78.3712
A0A1S4A939	glycine-rich RNA-binding protein-like	LOC107795042	glycine-rich RNA-binding protein-like OS=Nicotiana tabacum OX=4097 GN=LOC107795042 PE=4 SV=1 - [A0A1S4A939_TOBAC]	69.43	5	8	52	157	15.5741	5.33838	1.13467	6	6.66337	1.03202	4	6.85737	0.942611	7	1.7947	0.980823	6	8.31309	1.04995	4	12.0558	0.850286	7	11.022	0.938724	6	4.02716	0.976838	4	8.29639	0.903085	7	11.7025	0.982151	6	11.2042	0.900693	4	22.4981	1.57418	7	26.3706
A0A1S4DRS8	60S ribosomal protein L23-like	LOC107832772	60S ribosomal protein L23-like OS=Nicotiana tabacum OX=4097 GN=LOC107832772 PE=3 SV=1 - [A0A1S4DRS8_TOBAC]	69.29	2	9	102	140	15.005	10.4771	0.995046	2	2.18818	1.04879	2	28.8373				0.998704	2	7.63119	0.950589	2	12.1321				0.988265	2	9.54347	0.8673	2	1.45556				1.09307	2	0.902191	1.26344	2	89.7898
E3W9N3	Putative PR-10 type pathogenesis-related protein	NtMALD1a	Putative PR-10 type pathogenesis-related protein OS=Nicotiana tabacum OX=4097 GN=NtMALD1a PE=2 SV=1 - [E3W9N3_TOBAC]	68.99	9	9	23	158	17.4849	5.13525	1.01739	7	5.35188	0.904893	9	3.54313	0.812214	7	9.22064	0.932535	7	5.968	1.15192	9	12.3578	1.21473	7	5.40569	1.08553	7	11.1059	0.95661	9	5.22919	1.00532	7	16.3639	1.04144	7	41.9206	0.978504	9	15.5409	0.759986	7	24.4289
A0A1S4DBQ8	40S ribosomal protein S15a-1	LOC107828126	40S ribosomal protein S15a-1 OS=Nicotiana tabacum OX=4097 GN=LOC107828126 PE=3 SV=1 - [A0A1S4DBQ8_TOBAC]	68.46	9	9	65	130	14.7809	9.89111	1.07609	24	7.51862	1.02321	20	3.62893	0.991104	21	10.6291	1.01438	24	15.7467	0.981731	20	8.60097	1.01587	21	10.8349	1.0606	24	7.00805	1.0308	20	10.2171	1.10636	21	15.6338	0.963552	24	30.5399	0.909484	20	34.2274	0.632607	21	64.9167
A0A1S4CHK0	ADP-ribosylation factor 2-like isoform X2	LOC107819113	ADP-ribosylation factor 2-like isoform X2 OS=Nicotiana tabacum OX=4097 GN=LOC107819113 PE=3 SV=1 - [A0A1S4CHK0_TOBAC]	68.29	1	10	114	164	18.6986	5.85889	0.978592	5	1.8945	1.05864	9	3.30702	0.988588	5	1.60023	1.14448	5	5.79669	1.04051	9	5.11369	1.11253	5	11.7842	1.14714	5	3.9241	1.08835	9	4.74376	1.09948	5	1.22209	0.641347	5	15.1241	0.621264	9	19.2892	0.460934	5	42.4064
A0A1S4BL36	V-type proton ATPase catalytic subunit A-like	LOC107809443	V-type proton ATPase catalytic subunit A-like OS=Nicotiana tabacum OX=4097 GN=LOC107809443 PE=3 SV=1 - [A0A1S4BL36_TOBAC]	68.22	7	36	351	623	68.5809	5.40186	0.962897	14	7.203	1.02097	26	10.2258	1.02595	14	9.74239	1.04255	14	13.7957	0.986689	26	10.5871	1.05214	14	12.4904	1.06668	15	5.27225	0.991562	26	9.86392	1.00678	14	10.6935	1.10902	15	35.7611	1.02941	26	36.0124	0.969939	13	30.0338
A0A1S3ZFE6	Catalase	LOC107786140	Catalase OS=Nicotiana tabacum OX=4097 GN=LOC107786140 PE=3 SV=1 - [A0A1S3ZFE6_TOBAC]	67.68	2	28	311	492	56.8162	7.07861	0.93619	2	5.58372	0.829166	2	2.29137				1.40788	2	37.4324	1.15768	2	1.51999				0.765764	2	16.4457	0.954928	2	1.35321				0.806056	2	64.7023	1.13121	2	5.32476
A0A1S4D605	Catalase	LOC107826360	Catalase OS=Nicotiana tabacum OX=4097 GN=LOC107826360 PE=3 SV=1 - [A0A1S4D605_TOBAC]	67.68	2	28	315	492	56.7882	7.07861	0.887111	2	22.3286	0.955502	3	2.49398	0.949399	3	3.84943	1.16714	2	9.86846	1.23301	3	4.93695	1.14744	3	6.16159	0.916795	2	1.32496	0.855151	3	2.9818	0.973882	3	7.59899	1.10635	2	13.4726	0.859706	3	6.62197	0.814684	3	7.59392
Q84QE8	Oxygen evolving complex 33 kDa photosystem II protein	PsbO	Oxygen evolving complex 33 kDa photosystem II protein OS=Nicotiana tabacum OX=4097 GN=PsbO PE=2 SV=1 - [Q84QE8_TOBAC]	67.47	1	22	596	332	35.1769	5.66846	1.04002	8	3.34914	1.00728	4	0.312213	0.924577	4	7.93773	0.982235	8	13.5394	1.04704	4	9.00964	0.957248	4	5.96864	1.15406	8	5.79448	1.18407	4	8.02536	1.20784	4	13.4742	0.836196	8	35.03	0.654812	4	41.0513	0.876797	4	20.928
A0A1S3XLS3	oxygen-evolving enhancer protein 1, chloroplastic-like isoform X3	LOC107766588	oxygen-evolving enhancer protein 1, chloroplastic-like isoform X3 OS=Nicotiana tabacum OX=4097 GN=LOC107766588 PE=4 SV=1 - [A0A1S3XLS3_TOBAC]	67.47	1	22	596	332	35.1629	5.66846	1.11998	5	0.819278	1.03601	6	8.59208	1.02471	5	5.83828	0.918753	5	17.0517	1.03353	6	8.03567	0.98505	5	10.1562	1.13501	5	5.92258	1.07129	6	4.85694	1.33973	5	15.8982	0.694546	5	34.8887	0.71696	6	22.0723	0.435468	5	54.8984
A0A1S3ZHB8	oxygen-evolving enhancer protein 1, chloroplastic-like	LOC107786842	oxygen-evolving enhancer protein 1, chloroplastic-like OS=Nicotiana tabacum OX=4097 GN=LOC107786842 PE=4 SV=1 - [A0A1S3ZHB8_TOBAC]	67.47	6	21	548	332	35.211	5.66846	1.0611	33	7.36075	1.0546	43	3.86743	0.982668	33	9.02568	0.925059	33	16.5988	0.915936	43	9.59843	0.974128	33	8.23796	1.09487	33	10.5838	1.09541	43	7.17286	1.10118	33	11.2323	0.981971	33	14.827	0.930861	43	20.6309	0.969954	33	24.9903
A0A075M4T0	Ribulose bisphosphate carboxylase large chain (Fragment)	rbcL	Ribulose bisphosphate carboxylase large chain (Fragment) OS=Nicotiana tabacum OX=4097 GN=rbcL PE=3 SV=1 - [A0A075M4T0_TOBAC]	67.46	1	34	3638	464	51.4211	7.1665	1.21064	1		0.98466	1					0.958065	1		1.05524	1					0.772807	1		0.837168	1					1.19192	1		1.41688	1
A0A1S3XXQ5	60S ribosomal protein L8-like	LOC107769978	60S ribosomal protein L8-like OS=Nicotiana tabacum OX=4097 GN=LOC107769978 PE=4 SV=1 - [A0A1S3XXQ5_TOBAC]	67.31	6	17	154	260	28.1428	10.6675	0.994581	17	8.45141	0.999788	16	3.91598	0.981863	14	8.12819	1.01513	17	5.96333	0.969288	16	6.6027	0.958855	14	13.3654	0.99757	17	11.3899	0.968539	16	10.852	0.966971	14	12.4889	1.05039	17	36.2672	1.2347	16	24.6929	1.17256	14	35.3405
A0A1S4C8T7	60S ribosomal protein L8-like	LOC107816448	60S ribosomal protein L8-like OS=Nicotiana tabacum OX=4097 GN=LOC107816448 PE=4 SV=1 - [A0A1S4C8T7_TOBAC]	67.31	2	17	152	260	28.1838	10.814	1.06285	3	0.312003	1.0029	5	2.14932	1.07903	4	4.23798	0.997963	3	2.7855	0.980251	5	4.83657	0.959846	4	6.85347	1.24241	3	1.34623	1.15938	5	5.5132	1.069	4	4.15876	0.56633	3	11.0523	0.762049	5	8.12667	0.771452	4	14.3381
A0A1S4AYN5	60S ribosomal protein L9-1	LOC107802737	60S ribosomal protein L9-1 OS=Nicotiana tabacum OX=4097 GN=LOC107802737 PE=4 SV=1 - [A0A1S4AYN5_TOBAC]	67.01	4	14	117	194	21.9619	9.61279	1.07143	12	8.79037	1.0461	14	9.04214	1.0076	6	2.5601	1.00611	12	12.8809	1.01234	14	7.07089	1.10298	6	2.51647	1.05267	12	9.70928	1.04325	14	7.56994	1.07276	6	6.66636	0.908093	12	66.5092	0.809419	13	22.6216	0.636196	6	45.3214
S4X189	Ribulose bisphosphate carboxylase large chain (Fragment)	rbcL	Ribulose bisphosphate carboxylase large chain (Fragment) OS=Nicotiana tabacum OX=4097 GN=rbcL PE=3 SV=1 - [S4X189_TOBAC]	66.97	1	32	3416	442	49.0008	6.75635	1.09001	1		1.05548	1		0.986411	1		1.24787	1		1.04088	1		1.19891	1		0.926099	1		0.958603	1		1.0028	1		0.679152	1		0.937552	1		0.673736	1
P00876	Ribulose bisphosphate carboxylase large chain	rbcL	Ribulose bisphosphate carboxylase large chain OS=Nicotiana tabacum OX=4097 GN=rbcL PE=1 SV=2 - [RBL_TOBAC]	66.88	1	34	3905	477	52.8648	6.87354	1.0025	83	5.9265	1.00565	103	4.7557	1.00644	79	6.91095	1.51034	84	10.7129	1.27983	104	6.53173	1.2812	80	7.52363	0.888152	82	8.89959	0.910287	105	6.57385	0.995496	79	7.34594	0.494015	80	35.3951	0.422578	99	31.9619	0.441733	76	49.5157
A0A1S4CKB3	ribulose bisphosphate carboxylase/oxygenase activase 1, chloroplastic isoform X2	LOC107819807	ribulose bisphosphate carboxylase/oxygenase activase 1, chloroplastic isoform X2 OS=Nicotiana tabacum OX=4097 GN=LOC107819807 PE=4 SV=1 - [A0A1S4CKB3_TOBAC]	66.88	2	27	612	477	52.4456	7.35693	0.962619	6	1.79838	1.06037	7	7.80975	1.04652	7	3.85359	1.19827	6	12.2738	1.06955	7	5.77163	1.05697	7	4.81451	1.0625	6	3.24251	1.01693	7	6.28481	1.04725	7	6.89938	0.719268	6	46.5255	0.706015	7	29.1349	0.715592	7	29.378
A0A1S3ZKZ4	Phosphoglycerate kinase	LOC107787830	Phosphoglycerate kinase OS=Nicotiana tabacum OX=4097 GN=LOC107787830 PE=3 SV=1 - [A0A1S3ZKZ4_TOBAC]	66.83	9	24	332	401	42.3376	5.97314	1.02668	23	7.70423	1.01688	25	5.27565	0.980259	17	6.51436	1.1025	23	12.5633	1.05594	25	8.73905	1.09008	17	9.61921	1.02726	23	10.2753	1.01979	25	7.8599	1.0733	17	9.20276	0.722972	23	24.2518	0.77966	25	35.1174	0.608122	17	56.2486
A0A1S3ZFM5	60S ribosomal protein L6-like	LOC107786144	60S ribosomal protein L6-like OS=Nicotiana tabacum OX=4097 GN=LOC107786144 PE=4 SV=1 - [A0A1S3ZFM5_TOBAC]	66.81	7	18	92	229	25.3392	10.1255	1.10668	14	1.95862	0.990422	19	8.32185	0.976211	10	0.95253	0.955924	14	10.1289	1.02293	19	4.65302	1.02712	10	4.77793	1.12296	14	10.1436	1.08682	19	9.88678	1.22044	10	5.12231	0.733193	14	23.4639	0.709215	19	28.7869	0.643674	10	54.4867
A0A076L1Y1	Chlorophyll a-b binding protein, chloroplastic	LOC107793205	Chlorophyll a-b binding protein, chloroplastic OS=Nicotiana tabacum OX=4097 GN=LOC107793205 PE=2 SV=1 - [A0A076L1Y1_TOBAC]	66.79	10	10	232	265	28.5385	5.41455	0.972984	77	15.2331	1.05955	82	7.2876	0.95408	72	11.1865	0.937345	77	12.7801	0.902632	82	9.81732	0.929744	72	15.1574	1.09572	77	12.3749	1.10023	82	9.76064	1.10269	72	14.9261	0.963198	76	37.1719	0.900509	81	46.5423	0.900997	69	105.855
A0A1S4A4N4	probable membrane-associated 30 kDa protein, chloroplastic	LOC107793675	probable membrane-associated 30 kDa protein, chloroplastic OS=Nicotiana tabacum OX=4097 GN=LOC107793675 PE=4 SV=1 - [A0A1S4A4N4_TOBAC]	66.67	2	13	52	225	24.9338	8.20654	1.21318	1		1.10293	1		1.01953	2	1.15974	0.920526	1		0.948617	1		0.919986	2	9.10411	1.16836	1		1.10482	1		1.0466	2	7.60209	0.577233	1		0.675722	1		1.12057	2	0.6971
A0A1S4C9Q1	probable calcium-binding protein CML13	LOC107816741	probable calcium-binding protein CML13 OS=Nicotiana tabacum OX=4097 GN=LOC107816741 PE=4 SV=1 - [A0A1S4C9Q1_TOBAC]	66.67	4	10	28	147	16.5275	5.04639	1.05201	1		0.950231	6	3.57165				0.952801	1		0.93078	6	3.17339				1.12012	1		1.10752	6	7.17098				0.858021	1		1.01787	6	21.7789
A0A1S3ZZM0	ras-related protein RABD2a-like	LOC107792089	ras-related protein RABD2a-like OS=Nicotiana tabacum OX=4097 GN=LOC107792089 PE=4 SV=1 - [A0A1S3ZZM0_TOBAC]	66.01	5	11	67	203	22.6412	5.2749	1.03063	3	1.83909	1.07276	8	5.38309	1.04217	4	4.66167	0.962674	3	0.0456244	0.991973	8	5.0222	1.00355	4	10.2826	1.09127	3	15.3198	1.0258	8	6.15904	1.07177	4	6.56738	0.719559	3	6.55761	0.862717	8	31.4294	0.659653	4	37.7603
A0A1S4CSG9	elongation factor TuB, chloroplastic-like	LOC107822214	elongation factor TuB, chloroplastic-like OS=Nicotiana tabacum OX=4097 GN=LOC107822214 PE=4 SV=1 - [A0A1S4CSG9_TOBAC]	66	2	9	213	150	16.5255	8.66064	0.976986	4	3.29813	1.0525	6	8.32403	1.03094	4	3.20174	1.1592	4	11.2287	1.12732	6	3.07949	1.10636	4	12.5502	0.979139	4	2.52301	0.944097	6	1.50102	1.00837	4	5.61863	0.83832	4	42.7298	0.589809	6	17.5115	0.713884	4	43.134
A0A1S4AFF5	probable calcium-binding protein CML13	LOC107796888	probable calcium-binding protein CML13 OS=Nicotiana tabacum OX=4097 GN=LOC107796888 PE=4 SV=1 - [A0A1S4AFF5_TOBAC]	65.99	1	10	33	147	16.4903	5.04639							1.00339	1								1.06387	1								0.946442	1								1.05512	1
A0A1S3XV78	60S ribosomal protein L9-1-like	LOC107769103	60S ribosomal protein L9-1-like OS=Nicotiana tabacum OX=4097 GN=LOC107769103 PE=4 SV=1 - [A0A1S3XV78_TOBAC]	65.98	2	14	108	194	22.045	9.65674	1.06069	7	4.4802	1.00997	5	8.2195	1.06174	1		1.02657	7	4.44007	1.02922	5	7.28516	1.10945	1		1.02922	7	4.35484	0.995996	5	12.8028	1.0194	1		0.90214	7	16.9625	0.900263	5	13.1654	0.683213	1
A0A1S3Y6M1	Malate dehydrogenase	LOC107772922	Malate dehydrogenase OS=Nicotiana tabacum OX=4097 GN=LOC107772922 PE=3 SV=1 - [A0A1S3Y6M1_TOBAC]	65.96	2	16	153	332	35.3852	6.31592	1.12103	5	12.3783	0.992099	4	8.09743	1.05128	3	18.3349	0.963227	5	9.91771	1.03822	4	5.65157	1.04586	3	7.96933	1.04458	5	8.44823	0.980207	4	5.58887	1.0234	3	20.3418	0.779285	5	26.2511	0.941562	4	32.6841	1.20843	3	4.1215
Q762F2	14-3-3 protein	Nt14-3-3kappa2	14-3-3 protein OS=Nicotiana tabacum OX=4097 GN=Nt14-3-3kappa2 PE=3 SV=1 - [Q762F2_TOBAC]	65.87	10	15	92	252	28.5334	4.71631	1.01984	11	7.84754	1.0219	10	4.39448	1.01421	6	7.38751	1.01827	11	14.6826	0.974015	10	8.70429	0.934286	6	6.61193	1.05608	11	10.8403	1.07005	10	4.7662	1.00355	6	5.44801	0.933103	11	30.7743	1.12158	10	30.0763	0.971038	6	18.5609
A0A1S3XQ99	CBS domain-containing protein CBSX3, mitochondrial-like	LOC107767529	CBS domain-containing protein CBSX3, mitochondrial-like OS=Nicotiana tabacum OX=4097 GN=LOC107767529 PE=4 SV=1 - [A0A1S3XQ99_TOBAC]	65.85	1	11	45	205	22.5309	9.43701	0.933127	3	15.2258	0.972984	3	2.1137	0.992673	1		1.03802	3	1.95547	1.0084	3	2.94917	0.983822	1		1.12255	3	12.1297	1.04162	3	0.655102	1.07982	1		0.944898	3	18.5791	0.872239	3	34.5437	0.971211	1
A0A1S4DC09	CBS domain-containing protein CBSX3, mitochondrial-like	LOC107828185	CBS domain-containing protein CBSX3, mitochondrial-like OS=Nicotiana tabacum OX=4097 GN=LOC107828185 PE=4 SV=1 - [A0A1S4DC09_TOBAC]	65.85	1	11	41	205	22.5519	9.33447	0.935864	2	0.400111				1.00592	1		1.04065	2	0.664302				1.01784	1		1.14931	2	2.61033				1.18567	1		0.853209	2	6.49337				0.646373	1
A0A1S3Z1T5	50S ribosomal protein L12, chloroplastic-like	LOC107782092	50S ribosomal protein L12, chloroplastic-like OS=Nicotiana tabacum OX=4097 GN=LOC107782092 PE=4 SV=1 - [A0A1S3Z1T5_TOBAC]	65.71	2	6	81	105	11.038	4.94482	1.07086	10	6.97916	1.01941	12	4.35096	1.00315	6	10.4418	0.783235	10	28.1762	0.863395	12	13.293	0.947669	6	4.52326	0.972946	10	12.4913	1.07642	12	13.7716	1.03049	6	9.0165	1.1895	10	26.1538	1.13004	12	22.8763	1.02048	6	19.5094
A0A1S3ZYK2	nascent polypeptide-associated complex subunit alpha-like protein	LOC107791866	nascent polypeptide-associated complex subunit alpha-like protein OS=Nicotiana tabacum OX=4097 GN=LOC107791866 PE=4 SV=1 - [A0A1S3ZYK2_TOBAC]	65.67	4	8	56	201	21.9249	4.50049	1.03209	9	7.579	0.980538	15	11.4866	1.00441	8	3.92187	0.931107	9	3.37636	1.02674	15	5.56646	1.0043	8	6.93342	1.05441	9	4.98064	1.07154	15	7.57904	1.01756	8	9.97891	0.982107	9	12.9406	0.917898	15	26.6152	0.95277	8	34.5656
A0A1S4BU79	elongation factor 1-beta-like	LOC107811954	elongation factor 1-beta-like OS=Nicotiana tabacum OX=4097 GN=LOC107811954 PE=3 SV=1 - [A0A1S4BU79_TOBAC]	65.49	3	11	115	226	24.4423	4.70361	1.08447	5	6.38296	1.03003	7	5.70522	1.02209	2	2.25253	0.960387	5	0.642326	0.973383	7	2.98344	0.928797	2	2.84124	1.06835	5	10.2217	1.0642	7	3.64574	1.06787	2	5.54843	0.956926	5	16.024	0.876656	6	10.9365	1.05172	2	13.0123
A0A1S4AP80	heat shock cognate 70 kDa protein 2-like	LOC107799868	heat shock cognate 70 kDa protein 2-like OS=Nicotiana tabacum OX=4097 GN=LOC107799868 PE=3 SV=1 - [A0A1S4AP80_TOBAC]	65.43	6	34	360	648	70.924	5.18604	1.08115	22	7.64065	0.935321	20	6.32448	0.991265	15	4.15001	1.05653	22	10.2567	1.11583	20	7.76099	1.08789	15	4.58819	1.05622	22	4.98882	1.07969	20	6.0264	1.0982	15	6.30619	0.737682	22	41.2739	0.658387	20	46.3115	0.689169	15	27.545
A0A1S3YHI6	GATA type zinc finger protein asd-4-like	LOC107776224	GATA type zinc finger protein asd-4-like OS=Nicotiana tabacum OX=4097 GN=LOC107776224 PE=4 SV=1 - [A0A1S3YHI6_TOBAC]	65.4	6	14	95	211	21.5505	4.65283	1.05565	14	5.92601	0.804541	14	18.3572	0.908966	7	16.5662	0.86503	14	12.1831	1.09407	14	10.1774	1.06204	7	5.81034	1.18512	14	10.3846	1.12673	14	6.94335	1.12839	7	12.1357	0.816012	14	42.0647	0.702457	14	12.0388	0.704942	7	32.6444
A0A1S4AB83	40S ribosomal protein S3-3-like	LOC107795696	40S ribosomal protein S3-3-like OS=Nicotiana tabacum OX=4097 GN=LOC107795696 PE=3 SV=1 - [A0A1S4AB83_TOBAC]	65.13	17	17	127	238	26.6022	9.49561	1.07106	46	4.04687	1.0333	49	6.4739	1.02518	32	5.69617	1.01041	46	11.6339	1.0099	49	8.70622	1.04577	32	12.3384	1.06935	46	8.41877	1.01708	49	11.2336	1.05604	32	11.3255	0.821082	46	35.6568	0.87946	49	38.2475	0.872338	32	44.1723
A0A1S3ZUX0	Thioredoxin	LOC107790674	Thioredoxin OS=Nicotiana tabacum OX=4097 GN=LOC107790674 PE=3 SV=1 - [A0A1S3ZUX0_TOBAC]	65.04	4	8	43	123	13.661	5.8208	1.00866	7	7.8316	0.857035	4	6.74422	0.978082	3	7.77082	0.823129	7	9.99679	0.926452	4	11.0481	0.941451	3	4.44458	1.17994	7	16.3821	1.27356	4	8.20678	1.21817	3	6.89144	0.911936	7	28.8715	0.70291	4	21.6154	0.781815	3	8.37916
A0A1S3Y6D9	elongation factor G-1, chloroplastic-like	LOC107772698	elongation factor G-1, chloroplastic-like OS=Nicotiana tabacum OX=4097 GN=LOC107772698 PE=4 SV=1 - [A0A1S3Y6D9_TOBAC]	64.76	1	10	70	227	24.5435	6.22705	0.9517	1		0.995076	5	8.71119	1.09127	5	5.98989	0.873996	1		1.02149	5	5.28956	0.999423	5	2.5492	0.874003	1		1.04712	5	5.69549	0.948908	5	5.32592	1.54764	1		0.87692	5	13.4679	0.883912	5	12.3586
A0A140G1V3	ribosomal protein L14	rpl14	ribosomal protein L14 OS=Nicotiana tabacum OX=4097 GN=rpl14 PE=3 SV=1 - [A0A140G1V3_TOBAC]	64.75	8	8	71	122	13.5692	8.51416	0.996578	25	7.93751	1.02615	28	6.97035	0.955953	18	5.07594	0.861637	25	12.1648	0.870165	28	9.72645	0.855658	18	8.9484	1.09882	25	12.0216	1.07757	28	7.94653	1.07693	18	7.97037	1.13468	25	21.6914	1.15911	28	12.6125	1.24304	18	20.4562
A0A077DBL2	20 kDa chaperonin, chloroplastic-like	LOC107831277	20 kDa chaperonin, chloroplastic-like OS=Nicotiana tabacum OX=4097 GN=LOC107831277 PE=2 SV=1 - [A0A077DBL2_TOBAC]	64.68	2	14	108	252	26.3541	8.44092	1.13322	4	2.24266	1.03096	8	9.3223	1.01626	4	8.09182	1.14518	4	6.28773	1.00906	8	11.9777	1.00296	4	5.62281	0.989656	4	6.78356	0.982275	8	5.14531	0.996659	4	4.99171	0.703369	3	9.22407	1.03576	7	32.1692	0.98248	4	13.8387
A0A1S4CSL9	20 kDa chaperonin, chloroplastic-like	LOC107822109	20 kDa chaperonin, chloroplastic-like OS=Nicotiana tabacum OX=4097 GN=LOC107822109 PE=3 SV=1 - [A0A1S4CSL9_TOBAC]	64.68	2	14	106	252	26.314	8.44092	1.04461	3	10.3714	1.02519	7	2.25783	1.07614	4	7.24997	0.96809	3	0.351338	1.02864	7	4.23885	1.00359	4	11.4447	0.954037	3	9.62803	0.999905	7	7.87761	0.924998	4	5.85116	1.24076	3	49.9521	0.913809	7	22.957	1.17646	4	7.86692
A0A1S4A1J2	ATP synthase subunit beta	LOC107792824	ATP synthase subunit beta OS=Nicotiana tabacum OX=4097 GN=LOC107792824 PE=3 SV=1 - [A0A1S4A1J2_TOBAC]	64.57	3	25	359	556	59.6582	6.34131	0.989056	14	6.13543	0.942838	12	9.60798	0.99219	12	5.97026	1.03533	14	9.73216	1.02621	12	5.84941	0.9944	12	7.07347	0.957392	14	5.96982	1.02167	12	7.2222	0.972502	12	8.0024	1.10269	14	18.7967	1.04339	12	8.76037	1.1097	12	20.9796
A0A1S3XQU9	Pectin acetylesterase	LOC107767541	Pectin acetylesterase OS=Nicotiana tabacum OX=4097 GN=LOC107767541 PE=3 SV=1 - [A0A1S3XQU9_TOBAC]	64.43	4	19	103	402	44.4653	8.73389	0.820027	2	20.4008	0.987142	5	2.27131	1.01006	1		0.714181	2	17.5885	1.01285	5	7.06248	1.06126	1		0.854901	2	34.6299	1.02519	5	5.4087	1.02263	1		1.86489	2	52.3919	0.898257	5	32.3117	0.886629	1
A0A1S4AF36	60S ribosomal protein L8	LOC107796773	60S ribosomal protein L8 OS=Nicotiana tabacum OX=4097 GN=LOC107796773 PE=4 SV=1 - [A0A1S4AF36_TOBAC]	64.23	1	16	141	260	28.1678	10.814				1.01533	1								0.906019	1								1.04129	1								1.19708	1
Q5KTN5	14-3-3 c-1 protein	14-3-3 c-1	14-3-3 c-1 protein OS=Nicotiana tabacum OX=4097 GN=14-3-3 c-1 PE=2 SV=1 - [Q5KTN5_TOBAC]	64.23	7	15	145	260	29.3457	4.84326	1.03137	14	3.15819	0.971804	11	17.1646	0.963425	5	12.1128	0.968462	14	16.8962	1.0193	11	8.16104	1.04511	5	9.24764	1.07008	14	11.1994	1.14755	11	4.22337	0.997502	5	12.6186	1.15165	14	40.5291	0.965856	11	8.15249	1.02332	5	46.6747
A0A1S4DBQ6	Glyceraldehyde-3-phosphate dehydrogenase	LOC107828122	Glyceraldehyde-3-phosphate dehydrogenase OS=Nicotiana tabacum OX=4097 GN=LOC107828122 PE=3 SV=1 - [A0A1S4DBQ6_TOBAC]	64.12	7	21	244	340	36.9841	7.10791	0.917649	21	14.1125	0.981906	18	12.9392	0.929296	19	8.5285	0.890387	21	21.2108	0.960904	18	14.5697	0.887099	19	15.2481	1.04607	21	12.8007	1.04604	18	8.01639	1.0497	19	9.31121	1.31271	21	36.7645	1.02825	18	63.4311	1.31108	19	115.56
A1KYB0	Adenosylhomocysteinase	SAHH2	Adenosylhomocysteinase OS=Nicotiana tabacum OX=4097 GN=SAHH2 PE=2 SV=1 - [A1KYB0_TOBAC]	63.92	3	24	225	485	53.0859	5.77002	1.27256	4	4.15935	0.881566	1		1.11673	3	4.34483	1.03466	4	4.67842	1.08063	1		0.963224	3	11.2488	0.928825	4	7.8398	1.08949	1		0.965735	3	7.82099	0.643773	4	6.35472	0.847182	1		1.04426	3	31.513
A0A1S3X711	Phosphoribulokinase	LOC107761746	Phosphoribulokinase OS=Nicotiana tabacum OX=4097 GN=LOC107761746 PE=3 SV=1 - [A0A1S3X711_TOBAC]	63.79	2	19	381	406	45.0948	5.89697	0.916142	6	9.12901	0.980495	7	7.16554	0.916711	3	9.96991	1.04199	6	14.0544	0.930069	7	12.0483	1.00303	3	0.466635	0.968899	6	15.8032	0.983739	7	11.2096	0.945833	3	14.7715	0.990041	6	49.4342	1.35736	7	44.2819	1.35815	3	17.5397
A0A1S4CJH7	gamma carbonic anhydrase 1, mitochondrial-like	LOC107819556	gamma carbonic anhydrase 1, mitochondrial-like OS=Nicotiana tabacum OX=4097 GN=LOC107819556 PE=4 SV=1 - [A0A1S4CJH7_TOBAC]	63.74	2	12	45	273	29.5673	7.00537				1.08163	2	3.54083	0.924405	1					0.977129	2	5.56656	0.906398	1					0.933798	2	7.97791	0.858759	1					1.11629	2	26.3314	1.74563	1
A0A1S3YM69	eukaryotic initiation factor 4A-9-like	LOC107777566	eukaryotic initiation factor 4A-9-like OS=Nicotiana tabacum OX=4097 GN=LOC107777566 PE=3 SV=1 - [A0A1S3YM69_TOBAC]	63.68	2	23	220	413	46.831	5.69385				0.880839	1		1.08548	3	1.367				0.89605	1		1.05823	3	19.3723				1.02665	1		0.940495	3	4.05293				1.58833	1		0.914324	3	15.5192
A0A1S3Z7E5	eukaryotic initiation factor 4A-7	LOC107783883	eukaryotic initiation factor 4A-7 OS=Nicotiana tabacum OX=4097 GN=LOC107783883 PE=3 SV=1 - [A0A1S3Z7E5_TOBAC]	63.68	1	22	211	413	46.881	5.57959				1.1699	1		1.15682	1					1.10791	1		1.01295	1					0.774918	1		0.725019	1					1.00158	1		1.32445	1
A0A1S3Z7M8	eukaryotic initiation factor 4A-10	LOC107783884	eukaryotic initiation factor 4A-10 OS=Nicotiana tabacum OX=4097 GN=LOC107783884 PE=3 SV=1 - [A0A1S3Z7M8_TOBAC]	63.68	1	23	222	413	46.841	5.57959							1.02416	1								1.08694	1								0.973602	1								0.905185	1
A0A1S4B5X7	eukaryotic initiation factor 4A-11	LOC107804833	eukaryotic initiation factor 4A-11 OS=Nicotiana tabacum OX=4097 GN=LOC107804833 PE=3 SV=1 - [A0A1S4B5X7_TOBAC]	63.68	3	23	219	413	46.891	5.57959	0.979346	2	9.82883	1.11181	2	11.307	1.11279	2	10.76	1.1925	2	7.47836	1.11424	2	0.361704	1.13106	2	1.94775	1.04592	2	21.4982	0.900524	2	11.4854	0.952275	2	15.3062	0.704854	2	13.2774	0.737515	2	1.02779	0.657508	2	2.53123
A0A1S4B5W8	actin-97-like	LOC107804820	actin-97-like OS=Nicotiana tabacum OX=4097 GN=LOC107804820 PE=3 SV=1 - [A0A1S4B5W8_TOBAC]	63.66	0	18	265	377	41.6709	5.49072
A0A1S4DK20	actin-97-like	LOC107830629	actin-97-like OS=Nicotiana tabacum OX=4097 GN=LOC107830629 PE=3 SV=1 - [A0A1S4DK20_TOBAC]	63.66	1	18	256	377	41.6869	5.49072	1.00992	3	13.3041	1.04219	4	4.51763	1.07933	2	9.89048	1.22477	3	3.26632	1.0197	4	3.0921	1.19109	2	28.2688	1.01119	3	9.60049	1.07429	4	5.65195	0.997659	2	21.2543	0.802344	3	14.7668	0.719543	4	27.9872	0.439665	2	16.1705
A0A1S3ZZM7	eukaryotic initiation factor 4A-6-like	LOC107792116	eukaryotic initiation factor 4A-6-like OS=Nicotiana tabacum OX=4097 GN=LOC107792116 PE=4 SV=1 - [A0A1S3ZZM7_TOBAC]	63.6	1	12	88	228	26.3928	6.94678	0.967011	2	21.345	0.958558	1					0.958548	2	4.31469	0.986384	1					0.921128	2	3.69008	1.00151	1					1.28301	2	24.4219	1.20575	1
A0A1S3ZCU3	40S ribosomal protein S3a	LOC107785466	40S ribosomal protein S3a OS=Nicotiana tabacum OX=4097 GN=LOC107785466 PE=3 SV=1 - [A0A1S3ZCU3_TOBAC]	63.6	2	16	120	261	29.7348	9.72998	1.06359	2	1.11288	0.945072	1					1.00968	2	18.8551	0.906825	1					1.03982	2	8.77291	1.14128	1					0.8681	2	17.5603	1.06881	1
Q9XG67	Glyceraldehyde-3-phosphate dehydrogenase	gapC	Glyceraldehyde-3-phosphate dehydrogenase OS=Nicotiana tabacum OX=4097 GN=gapC PE=2 SV=1 - [Q9XG67_TOBAC]	63.5	3	22	246	337	36.7021	7.92822	0.848305	7	24.134	1.02463	8	12.7781	0.930393	4	4.33424	0.906736	7	8.9645	0.922281	8	8.91146	0.977162	4	17.5278	0.982309	7	7.83664	0.999244	8	12.759	0.957989	5	14.2558	1.57194	7	29.5737	1.31991	8	32.2682	1.71269	5	103.631
A0A0K2GN10	Glyceraldehyde-3-phosphate dehydrogenase	GAPC1	Glyceraldehyde-3-phosphate dehydrogenase OS=Nicotiana tabacum OX=4097 GN=GAPC1 PE=2 SV=1 - [A0A0K2GN10_TOBAC]	63.5	3	22	235	337	36.679	7.51807	0.998965	4	3.61502	0.865369	3	17.9304	1.19728	1		0.929088	5	14.5302	0.869037	3	9.13996	0.798002	1		0.905849	5	11.0658	1.10343	3	9.46077	0.729479	1		1.34328	5	10.252	0.878868	2	90.6706	1.70565	1
A0A1S3WYA8	20 kDa chaperonin, chloroplastic-like	LOC107759119	20 kDa chaperonin, chloroplastic-like OS=Nicotiana tabacum OX=4097 GN=LOC107759119 PE=3 SV=1 - [A0A1S3WYA8_TOBAC]	63.49	2	14	106	252	26.3531	8.17725	1.25003	2	16.822	0.82434	2	20.5813	1.08242	1		0.939994	2	15.7274	0.898077	2	8.94336	1.02557	1		0.998534	2	20.5541	1.03933	2	18.6055	0.983568	1		0.72893	2	28.066	1.41641	2	95.9818	0.901371	1
A0A1S3XVM3	20 kDa chaperonin, chloroplastic-like	LOC107769079	20 kDa chaperonin, chloroplastic-like OS=Nicotiana tabacum OX=4097 GN=LOC107769079 PE=3 SV=1 - [A0A1S3XVM3_TOBAC]	63.49	2	14	105	252	26.3822	8.89502	1.05028	3	4.48962	1.00309	1					0.893024	3	3.69762	0.953334	1					1.02995	3	3.35242	0.985576	1					1.0688	3	4.75627	1.24642	1
A0A1S4CYJ5	29 kDa ribonucleoprotein A, chloroplastic	LOC107824003	29 kDa ribonucleoprotein A, chloroplastic OS=Nicotiana tabacum OX=4097 GN=LOC107824003 PE=4 SV=1 - [A0A1S4CYJ5_TOBAC]	63.37	3	11	136	273	29.6566	4.86865	1.08244	3	9.74402	1.06282	4	2.17295	1.06439	5	4.79944	1.01305	3	3.06056	1.01628	4	13.3906	1.0046	5	6.97014	1.17102	3	0.961941	1.07912	4	9.4494	1.09033	5	14.4834	0.620894	3	36.6487	0.522336	4	28.3969	0.708878	5	64.568
A0A1S4DIY1	ruBisCO large subunit-binding protein subunit beta, chloroplastic-like	LOC107830331	ruBisCO large subunit-binding protein subunit beta, chloroplastic-like OS=Nicotiana tabacum OX=4097 GN=LOC107830331 PE=3 SV=1 - [A0A1S4DIY1_TOBAC]	63.31	25	33	258	605	64.434	5.88428	1.02787	56	12.7263	1.02878	54	6.58783	1.10161	34	8.6418	1.18739	56	15.5782	1.19874	54	11.349	1.17081	34	13.4099	0.852752	56	10.8663	0.870259	54	8.853	0.805669	34	14.7156	0.857986	55	47.6678	0.706804	54	34.1941	0.765774	34	47.8838
A0A068JFR6	Triosephosphate isomerase	LOC107804179	Triosephosphate isomerase OS=Nicotiana tabacum OX=4097 GN=LOC107804179 PE=2 SV=1 - [A0A068JFR6_TOBAC]	63.24	2	11	233	253	27.0341	5.98584	1.19395	6	4.95297	0.878571	5	11.5452	0.995211	4	9.94526	0.931221	6	7.75668	0.998248	5	4.56472	0.976324	4	1.889	1.12691	6	6.63583	1.19597	5	3.21782	1.30574	4	7.6098	0.589108	6	28.073	0.645424	5	27.176	0.52551	4	35.2006
A0A1S4CJW2	glutathione S-transferase DHAR2-like	LOC107819842	glutathione S-transferase DHAR2-like OS=Nicotiana tabacum OX=4097 GN=LOC107819842 PE=3 SV=1 - [A0A1S4CJW2_TOBAC]	63.21	3	11	65	212	23.6174	7.48877	0.985305	5	9.0181	0.907231	2	16.3856	0.912801	3	0.271793	1.011	5	5.05067	1.05132	2	11.2426	1.0045	3	0.695759	1.06471	5	7.47385	1.08924	2	0.293593	1.16219	3	4.2523	0.933502	5	19.1919	0.8534	2	0.537864	0.841918	3	45.2275
A0A1S3XD32	guanine nucleotide-binding protein subunit beta-like protein	LOC107763849	guanine nucleotide-binding protein subunit beta-like protein OS=Nicotiana tabacum OX=4097 GN=LOC107763849 PE=4 SV=1 - [A0A1S3XD32_TOBAC]	63.19	2	17	109	326	35.8229	7.12256	1.12507	1		1.14741	1		1.04282	1		1.11467	1		1.19795	1		1.28409	1		0.938289	1		0.874428	1		0.876882	1		0.806708	1		0.492933	1		0.63838	1
A0A1S4B0F5	Serine hydroxymethyltransferase	LOC107803263	Serine hydroxymethyltransferase OS=Nicotiana tabacum OX=4097 GN=LOC107803263 PE=3 SV=1 - [A0A1S4B0F5_TOBAC]	63.13	9	26	328	518	57.1013	8.54346	1.03149	21	5.93113	1.05678	28	8.58072	1.00552	15	6.56393	1.23541	21	11.9221	1.0441	28	8.86615	1.13949	15	7.40248	1.02935	21	7.28832	1.01044	28	8.50115	1.09798	15	7.04334	0.603872	21	44.2425	0.67016	28	23.7298	0.513193	15	71.0772
A0A1S4AGN4	GDP-mannose 3,5-epimerase 1-like	LOC107797479	GDP-mannose 3,5-epimerase 1-like OS=Nicotiana tabacum OX=4097 GN=LOC107797479 PE=4 SV=1 - [A0A1S4AGN4_TOBAC]	63.03	12	22	156	376	42.5478	6.34131	0.958947	32	14.4405	0.95485	30	9.40638	0.999188	31	4.75681	1.08178	32	10.7114	1.06866	30	6.52538	1.10133	31	9.53364	0.953356	32	8.97315	0.955233	30	8.64761	0.960382	31	11.1824	1.03784	32	34.1811	0.985757	30	40.5064	0.994354	31	30.2483
A0A1S3YBB8	Ribulose bisphosphate carboxylase small chain	LOC107774398	Ribulose bisphosphate carboxylase small chain OS=Nicotiana tabacum OX=4097 GN=LOC107774398 PE=3 SV=1 - [A0A1S3YBB8_TOBAC]	62.98	3	14	707	181	20.303	7.04932	1.20617	24	10.2543	1.12377	21	6.81884	1.13566	25	7.32745	0.825754	24	14.6042	0.880111	21	9.69119	0.909956	25	6.68391	1.04708	24	14.0721	1.05391	21	11.4579	1.01764	25	11.3099	1.04228	24	30.1104	1.078	21	36.8382	1.05402	25	21.5051
A0A1S3ZY67	Ribulose bisphosphate carboxylase small chain	LOC107791770	Ribulose bisphosphate carboxylase small chain OS=Nicotiana tabacum OX=4097 GN=LOC107791770 PE=3 SV=1 - [A0A1S3ZY67_TOBAC]	62.98	3	14	716	181	20.3021	7.73779	1.02777	18	6.46089	1.045	39	8.06389	1.00573	22	6.39041	1.02311	18	9.62474	1.01704	39	8.25635	0.997816	22	14.3051	0.926883	18	14.5433	0.925055	39	11.4627	0.948712	22	9.78796	1.07618	18	36.1449	1.06814	39	33.7689	1.11593	22	23.4509
A0A1S4D1U6	60S ribosomal protein L28-1-like	LOC107824985	60S ribosomal protein L28-1-like OS=Nicotiana tabacum OX=4097 GN=LOC107824985 PE=4 SV=1 - [A0A1S4D1U6_TOBAC]	62.94	6	10	55	143	15.9127	10.4624	1.16655	8	4.08145	1.03482	7	14.9006	1.11434	11	5.84687	1.1366	8	12.3123	1.25117	7	18.7183	1.04712	11	10.8846	0.923236	8	9.19726	0.941805	7	6.75457	0.949451	11	4.63858	0.710128	8	30.2207	0.420339	7	75.8058	0.759544	11	49.6377
A0A1S3X3I0	10 kDa chaperonin-like	LOC107760854	10 kDa chaperonin-like OS=Nicotiana tabacum OX=4097 GN=LOC107760854 PE=3 SV=1 - [A0A1S3X3I0_TOBAC]	62.89	1	7	26	97	10.4538	8.99756	1.04923	2	4.10101	0.916446	1		1.00604	1		1.07571	2	5.60085	1.09214	1		1.11385	1		1.06902	2	5.93213	1.00922	1		0.970312	1		0.75803	2	6.69146	0.964533	1		0.889571	1
A0A1S4B4Q4	10 kDa chaperonin-like	LOC107804443	10 kDa chaperonin-like OS=Nicotiana tabacum OX=4097 GN=LOC107804443 PE=3 SV=1 - [A0A1S4B4Q4_TOBAC]	62.89	1	7	30	97	10.4378	8.99756	0.943979	3	5.52427	0.681154	2	6.79544	0.921569	3	2.59059	0.999693	3	4.46991	0.861995	2	4.21761	0.977255	3	0.269804	1.07623	3	0.0578113	1.2075	2	1.11618	0.961541	3	7.0969	1.07171	3	6.45118	1.62786	2	11.054	1.34599	3	2.19075
A0A1S4CQ81	2-methylene-furan-3-one reductase-like	LOC107821492	2-methylene-furan-3-one reductase-like OS=Nicotiana tabacum OX=4097 GN=LOC107821492 PE=4 SV=1 - [A0A1S4CQ81_TOBAC]	62.63	10	22	213	388	41.0838	7.98682	1.11149	30	7.7152	0.915833	24	11.1211	0.939528	20	8.81639	0.908383	30	14.5459	0.985022	24	8.34979	0.970321	20	11.755	1.1285	30	6.03125	1.1422	24	8.16986	1.15201	20	12.9802	0.760677	30	49.5731	0.819014	24	46.1626	0.888569	20	80.1396
A0A140G1S8	Cytochrome f	petA	Cytochrome f OS=Nicotiana tabacum OX=4097 GN=petA PE=3 SV=1 - [A0A140G1S8_TOBAC]	62.5	20	20	330	320	35.2237	9.0708	1.06035	105	10.966	1.09085	132	10.3	1.0358	92	8.80998	0.858215	105	16.211	0.840525	132	14.1607	0.873181	92	12.1783	1.15797	105	17.3211	1.10653	132	11.4545	1.15673	92	18.6627	0.860864	103	62.6423	0.890691	131	61.7688	0.785474	91	57.3404
A0A1S3Z5N4	geranylgeranyl diphosphate reductase, chloroplastic	LOC107783257	geranylgeranyl diphosphate reductase, chloroplastic OS=Nicotiana tabacum OX=4097 GN=LOC107783257 PE=4 SV=1 - [A0A1S3Z5N4_TOBAC]	62.5	23	23	301	464	51.2683	8.96826	1.13803	113	8.77572	1.18856	107	12.5653	1.09945	81	9.76041	1.00154	113	11.3609	0.952954	107	9.3372	0.980216	81	9.51283	1.01273	113	10.3588	0.978027	107	7.72422	0.996059	81	12.4979	0.789613	113	32.3061	0.774666	106	44.9337	0.838435	81	61.8996
A0A1S3XJ34	Ribulose bisphosphate carboxylase small chain	LOC107765795	Ribulose bisphosphate carboxylase small chain OS=Nicotiana tabacum OX=4097 GN=LOC107765795 PE=3 SV=1 - [A0A1S3XJ34_TOBAC]	62.43	3	13	659	181	20.2871	7.73779	1.19346	20	12.1826	1.14643	24	7.21048	1.13354	20	8.1317	0.946769	20	8.79675	0.935053	24	8.93658	0.95812	20	5.37681	1.044	20	5.5044	1.0115	24	6.40723	1.08723	20	7.99275	0.640423	20	64.8009	0.994901	24	44.2471	0.74836	20	46.4814
A0A1S4A5Z2	60S ribosomal protein L7-4-like	LOC107794124	60S ribosomal protein L7-4-like OS=Nicotiana tabacum OX=4097 GN=LOC107794124 PE=4 SV=1 - [A0A1S4A5Z2_TOBAC]	62.4	2	15	133	242	28.0804	9.89111	1.02535	5	6.44553	0.985931	5	1.78184	1.13514	4	17.4034	1.00184	5	2.52636	1.05979	5	1.94173	1.00799	4	1.01887	1.01441	5	4.18209	1.07219	5	4.45473	1.02029	4	2.68791	1.08103	5	26.871	1.02618	5	10.6246	0.987339	4	4.27284
A0A1S4D5C4	60S ribosomal protein L7-2-like	LOC107826102	60S ribosomal protein L7-2-like OS=Nicotiana tabacum OX=4097 GN=LOC107826102 PE=4 SV=1 - [A0A1S4D5C4_TOBAC]	62.4	2	15	128	242	28.0363	9.89111	1.06291	4	5.93493	0.910277	4	14.8313	1.05285	1		0.821696	4	5.45689	0.864307	4	11.3479	0.981596	1		0.979797	4	4.55079	1.0183	4	0.934221	0.95997	1		1.24196	4	11.6523	1.58579	4	36.2946	1.10749	1
A0A140G1X3	NADH-quinone oxidoreductase subunit I	ndhI	NADH-quinone oxidoreductase subunit I OS=Nicotiana tabacum OX=4097 GN=ndhI PE=3 SV=1 - [A0A140G1X3_TOBAC]	62.28	9	9	72	167	19.5387	6.30322	0.999891	21	9.83871	1.08201	27	7.16607	0.965177	24	6.10672	0.992564	21	8.7938	0.966729	27	6.10494	0.980446	24	9.76021	1.06838	21	13.397	0.999923	27	11.0377	1.07287	24	15.816	0.896845	21	41.9883	0.951397	27	42.4645	1.09939	24	53.4359
A0A1S4ABX7	guanine nucleotide-binding protein subunit beta-like protein	LOC107795918	guanine nucleotide-binding protein subunit beta-like protein OS=Nicotiana tabacum OX=4097 GN=LOC107795918 PE=4 SV=1 - [A0A1S4ABX7_TOBAC]	62.2	7	17	131	328	35.998	7.37158	1.01314	12	4.92959	1.0497	14	4.08915	1.06272	15	4.5378	1.26809	12	7.50801	1.08209	14	10.2747	1.10718	15	9.24583	0.915907	12	6.25115	0.933189	14	6.64934	0.92785	15	4.99792	0.784999	12	31.9267	0.72973	14	40.6512	0.815497	15	42.9293
A0A1S3Y5Z1	Ferredoxin--NADP reductase, chloroplastic	LOC107772606	Ferredoxin--NADP reductase, chloroplastic OS=Nicotiana tabacum OX=4097 GN=LOC107772606 PE=3 SV=1 - [A0A1S3Y5Z1_TOBAC]	62.15	4	21	475	362	40.2504	8.20654	1.19406	11	4.4857	1.05316	21	7.94296	1.05357	14	5.89965	0.843309	11	13.8196	0.935053	21	8.02166	0.91786	14	11.6554	1.09324	11	11.9316	1.09658	21	9.67725	1.11622	14	6.61498	0.876934	11	14.1691	0.813384	21	37.5189	0.844051	14	21.8118
A0A1S4CGR1	Phosphoglycerate kinase	LOC107818768	Phosphoglycerate kinase OS=Nicotiana tabacum OX=4097 GN=LOC107818768 PE=3 SV=1 - [A0A1S4CGR1_TOBAC]	62.09	3	22	276	401	42.4586	5.65576	1.05259	3	12.9023	1.05251	6	3.20652	1.07384	5	4.52761	1.06184	3	5.39044	1.13004	6	6.0333	1.0607	5	10.6302	0.995537	3	3.11188	0.997681	6	1.60868	1.05416	5	9.18716	0.674867	3	13.2383	0.495298	6	39.2359	0.633977	5	12.7199
P06373	30S ribosomal protein S15, chloroplastic	rps15	30S ribosomal protein S15, chloroplastic OS=Nicotiana tabacum OX=4097 GN=rps15 PE=3 SV=1 - [RR15_TOBAC]	62.07	8	8	64	87	10.4389	10.6968	1.02531	23	5.58626	1.10788	22	6.43135	1.07864	19	8.21526	1.08643	23	9.11718	1.02859	22	6.47555	1.01505	19	10.8813	1.06024	23	10.0224	0.992521	22	11.3193	0.951119	19	9.4862	0.764886	23	45.9086	0.651395	22	34.7425	1.01193	19	60.9966
A0A1S3YMT8	50S ribosomal protein L31	LOC107777917	50S ribosomal protein L31 OS=Nicotiana tabacum OX=4097 GN=LOC107777917 PE=3 SV=1 - [A0A1S3YMT8_TOBAC]	62.02	7	7	49	129	14.4816	9.84717	1.11393	18	9.81919	1.00943	20	7.71428	0.997527	11	6.09339	1.02755	18	9.5378	1.01726	20	5.47832	0.967117	11	9.18738	1.05856	18	8.55544	1.00038	20	8.66494	0.979526	11	16.5685	0.79953	18	25.9599	0.9365	20	34.5212	1.09486	11	32.8181
Q8W3Z7	UDP-glucose pyrophosphorylase (Fragment)	NtUGPase	UDP-glucose pyrophosphorylase (Fragment) OS=Nicotiana tabacum OX=4097 GN=NtUGPase PE=2 SV=1 - [Q8W3Z7_TOBAC]	61.97	1	19	128	376	41.0007	7.40088	1.35861	3	3.67386	1.05333	2	4.35919	1.08007	2	3.92918	0.741342	3	11.1549	0.815737	2	2.81289	0.815393	2	12.6395	1.25244	3	1.98481	1.30124	2	7.07064	1.40467	2	8.03109	0.478244	3	10.1353	0.610387	2	14.9446	0.463172	2	21.2345
A0A1S4D5X6	GDP-mannose 3,5-epimerase 1	LOC107826294	GDP-mannose 3,5-epimerase 1 OS=Nicotiana tabacum OX=4097 GN=LOC107826294 PE=4 SV=1 - [A0A1S4D5X6_TOBAC]	61.97	4	20	113	376	42.4388	6.60986	1.01949	10	5.85833	0.950133	17	13.5981	1.01325	12	10.9982	0.979146	10	16.0319	1.019	17	15.2258	1.04688	12	14.0643	0.920393	10	10.0047	0.98137	17	13.7624	0.926224	12	7.28972	1.06139	10	33.0232	0.954782	17	61.1561	1.10625	12	66.9501
Q08IJ1	ADP ribosylation factor	ARF	ADP ribosylation factor OS=Nicotiana tabacum OX=4097 GN=ARF PE=2 SV=1 - [Q08IJ1_TOBAC]	61.88	1	10	104	181	20.6527	6.94678	0.940961	3	3.10812	1.09821	3	5.55556	0.953513	3	0.330369	0.879696	3	9.75456	0.867796	3	2.96002	0.938775	3	4.5971	1.18662	3	4.45346	1.04118	3	8.77646	1.14714	3	4.37001	1.06582	3	0.164785	1.32992	3	32.9565	1.12722	3	6.53642
A0A1S3X0Y5	Ferredoxin--NADP reductase, chloroplastic	LOC107760150	Ferredoxin--NADP reductase, chloroplastic OS=Nicotiana tabacum OX=4097 GN=LOC107760150 PE=3 SV=1 - [A0A1S3X0Y5_TOBAC]	61.88	5	22	481	362	40.2805	8.38232	1.14262	15	11.3743	0.99074	17	11.5301	1.05083	20	9.0388	0.911156	15	15.4159	0.879081	17	16.3299	0.852335	20	8.62797	1.12074	15	16.4009	1.18161	17	8.74974	1.22654	20	11.2802	0.778398	15	42.5978	0.904866	17	73.1917	0.816712	20	34.3485
A0A1S3ZGF9	V-type proton ATPase subunit D-like	LOC107786463	V-type proton ATPase subunit D-like OS=Nicotiana tabacum OX=4097 GN=LOC107786463 PE=4 SV=1 - [A0A1S3ZGF9_TOBAC]	61.72	1	9	25	128	14.0406	9.99365	1.05256	1								1.13141	1								1.00063	1								0.78778	1
A0A1S4ALX4	60S ribosomal protein L7-4-like	LOC107799086	60S ribosomal protein L7-4-like OS=Nicotiana tabacum OX=4097 GN=LOC107799086 PE=4 SV=1 - [A0A1S4ALX4_TOBAC]	61.67	3	14	107	240	27.9131	9.90576	1.00349	5	2.72613	0.983372	9	14.528	1.06634	3	9.43421	0.949077	5	8.86017	0.998569	9	4.66854	0.97771	3	10.1893	1.07238	5	4.38418	1.02142	9	3.31996	0.947493	3	8.13207	1.12654	5	32.5775	1.00415	9	18.0536	1.11632	3	47.9008
A0A1S3YFP6	Histone H2B	LOC107775690	Histone H2B OS=Nicotiana tabacum OX=4097 GN=LOC107775690 PE=3 SV=1 - [A0A1S3YFP6_TOBAC]	61.64	2	10	203	146	15.7778	10.1401	0.896032	5	15.7333	0.935005	5	16.2625	0.743113	6	16.3504	1.00197	5	20.2721	0.897155	5	2.29022	1.02358	6	12.2706	0.986169	5	14.1294	0.999035	5	2.58385	1.05233	6	11.6338	1.33144	5	43.4853	1.56721	5	13.3952	1.41405	6	43.7628
A0A1S4CK04	ATP synthase subunit beta	LOC107819718	ATP synthase subunit beta OS=Nicotiana tabacum OX=4097 GN=LOC107819718 PE=3 SV=1 - [A0A1S4CK04_TOBAC]	61.61	2	24	357	560	59.7762	6.18896	0.867833	11	7.22831	0.89108	12	8.92779	0.911943	13	8.47075	0.984685	11	8.88131	1.02195	12	8.11088	0.937575	13	19.2452	0.915786	11	6.4474	0.910982	12	9.80833	0.910547	13	19.6525	1.33995	11	12.832	1.46978	12	30.3439	1.43484	12	31.6814
Q6F4H4	Actin		Actin OS=Nicotiana tabacum OX=4097 PE=2 SV=1 - [Q6F4H4_TOBAC]	61.54	3	17	186	377	41.5999	5.49072	0.823202	3	1.25172	0.721231	1		0.726042	1		0.891208	3	7.45366	0.662907	1		0.803906	1		0.926756	3	1.27644	1.10959	1		0.940273	1		1.63045	3	8.0051	2.42589	1		2.19934	1
A0A1S4DHV3	phosphoenolpyruvate carboxylase	LOC107830003	phosphoenolpyruvate carboxylase OS=Nicotiana tabacum OX=4097 GN=LOC107830003 PE=3 SV=1 - [A0A1S4DHV3_TOBAC]	61.39	18	51	356	966	110.301	6.0874	1.07843	38	8.38116	0.914537	32	6.70693	0.935324	33	7.56383	0.873165	38	12.7132	0.951801	32	7.0924	0.91302	33	10.1767	1.15378	38	13.6041	1.16446	32	9.60897	1.06651	33	15.183	0.959888	38	34.4664	0.972255	32	35.8108	1.19105	33	34.1627
A0A1S3XBE6	photosystem I reaction center subunit II, chloroplastic-like	LOC107763149	photosystem I reaction center subunit II, chloroplastic-like OS=Nicotiana tabacum OX=4097 GN=LOC107763149 PE=4 SV=1 - [A0A1S3XBE6_TOBAC]	61.35	5	12	544	207	22.6388	9.77393	1.10429	73	6.65486	1.05493	116	6.83243	0.990484	67	9.16099	0.942854	75	8.70615	0.955764	116	6.2939	0.965273	67	7.86526	1.11796	75	15.1578	1.09871	116	11.3587	1.14559	67	15.1326	0.75977	71	48.0498	0.691784	116	36.4348	0.795524	66	34.9393
A0A1S3XTB8	heat shock cognate 70 kDa protein 2-like	LOC107768506	heat shock cognate 70 kDa protein 2-like OS=Nicotiana tabacum OX=4097 GN=LOC107768506 PE=3 SV=1 - [A0A1S3XTB8_TOBAC]	61.27	4	34	392	648	70.9221	5.24951	1.04891	8	3.2482	0.925874	8	6.967	0.988984	4	4.26503	1.01087	8	5.24529	1.02807	8	8.42154	1.00092	4	3.82462	1.15246	8	6.3448	1.12723	8	18.3418	1.05956	4	7.2691	0.733093	8	10.0913	0.766587	8	38.3703	0.771003	4	63.6066
A0A1S4AQV9	probable calcium-binding protein CML14	LOC107800480	probable calcium-binding protein CML14 OS=Nicotiana tabacum OX=4097 GN=LOC107800480 PE=4 SV=1 - [A0A1S4AQV9_TOBAC]	61.22	1	9	33	147	16.5464	5.04639	0.845087	1		0.924364	1		0.947335	1		1.04285	1		1.05916	1		1.0177	1		0.989998	1		0.968811	1		0.922882	1		1.25981	1		1.16314	1		1.31945	1
A0A1S3YG63	monodehydroascorbate reductase-like	LOC107775678	monodehydroascorbate reductase-like OS=Nicotiana tabacum OX=4097 GN=LOC107775678 PE=4 SV=1 - [A0A1S3YG63_TOBAC]	61.06	3	19	131	434	47.0414	5.8335	1.00584	6	6.93342	0.890894	5	8.59987	0.924068	5	3.67609	0.82516	6	12.0762	0.99718	5	8.27547	0.947387	5	4.41438	1.11858	6	11.0535	1.03075	5	8.85004	1.11117	5	21.9494	1.09341	6	30.0078	1.05958	5	32.4226	0.927675	5	44.6595
A0A1S4CWV3	Fructose-bisphosphate aldolase	LOC107823486	Fructose-bisphosphate aldolase OS=Nicotiana tabacum OX=4097 GN=LOC107823486 PE=3 SV=1 - [A0A1S4CWV3_TOBAC]	61.01	1	18	347	395	42.5509	7.72314				0.872189	1								0.827283	1								1.14928	1								1.45751	1
A0A1S4B487	uncharacterized protein LOC107804369	LOC107804369	uncharacterized protein LOC107804369 OS=Nicotiana tabacum OX=4097 GN=LOC107804369 PE=4 SV=1 - [A0A1S4B487_TOBAC]	60.97	6	16	100	310	33.5783	7.7085	1.06913	5	11.8584	0.848046	12	20.4432	0.995221	9	4.42005	0.966709	5	6.98079	0.999368	12	6.59897	1.01677	9	3.94016	1.00081	5	4.87057	1.1199	12	8.64565	1.20305	9	9.30857	0.572551	5	32.9376	0.738712	12	25.9907	0.532525	9	14.8906
A0A1S4DJ63	phosphoenolpyruvate carboxylase-like	LOC107830408	phosphoenolpyruvate carboxylase-like OS=Nicotiana tabacum OX=4097 GN=LOC107830408 PE=3 SV=1 - [A0A1S4DJ63_TOBAC]	60.89	1	52	416	964	109.916	5.99854	1.12084	7	5.9268	0.976557	5	10.0788	0.999142	4	4.6029	0.798679	7	10.064	0.840277	5	16.5048	0.857375	4	4.1146	1.01406	7	6.76879	1.06392	5	9.51418	1.04799	4	3.61412	1.1491	7	5.11615	1.23534	5	17.8434	1.33613	4	11.9029
A0A1S4BMX4	Malate dehydrogenase	LOC107810010	Malate dehydrogenase OS=Nicotiana tabacum OX=4097 GN=LOC107810010 PE=3 SV=1 - [A0A1S4BMX4_TOBAC]	60.84	1	15	144	332	35.4172	6.31592	1.20285	1		0.934329	1		1.03062	1		0.97314	1		1.00495	1		0.990831	1		1.14263	1		1.15471	1		1.25431	1		0.556744	1		0.759527	1		0.511022	1
A0A1S3XJC8	40S ribosomal protein S3a	LOC107765835	40S ribosomal protein S3a OS=Nicotiana tabacum OX=4097 GN=LOC107765835 PE=3 SV=1 - [A0A1S3XJC8_TOBAC]	60.77	1	15	118	260	29.6378	9.71533	1.04348	1								0.918931	1								0.986165	1								1.1487	1
A0A1S4CQ62	UTP--glucose-1-phosphate uridylyltransferase	LOC107821280	UTP--glucose-1-phosphate uridylyltransferase OS=Nicotiana tabacum OX=4097 GN=LOC107821280 PE=3 SV=1 - [A0A1S4CQ62_TOBAC]	60.71	1	23	159	476	51.8664	5.98584	1.07209	3	5.36717	0.965637	2	6.67005				0.948189	3	0.932834	0.945831	2	1.42506				1.13976	3	1.4691	1.21169	2	9.05678				0.810806	3	22.8222	0.673344	2	31.4749
A0A1S3XQF4	ATP synthase subunit d, mitochondrial	LOC107767566	ATP synthase subunit d, mitochondrial OS=Nicotiana tabacum OX=4097 GN=LOC107767566 PE=3 SV=1 - [A0A1S3XQF4_TOBAC]	60.71	9	10	62	168	19.7351	5.40186	0.979141	14	7.01013	0.966346	22	9.95517	0.970424	11	7.75539	0.991059	14	10.2964	0.989761	22	7.40663	1.03966	11	11.1731	1.06436	14	10.0877	1.05153	22	8.46024	0.919565	11	13.027	0.913458	14	21.3001	0.943479	22	34.4589	0.941043	11	85.4598
A0A1S4AWH0	Glutamine synthetase	LOC107802035	Glutamine synthetase OS=Nicotiana tabacum OX=4097 GN=LOC107802035 PE=3 SV=1 - [A0A1S4AWH0_TOBAC]	60.65	2	22	344	432	47.483	7.1958	1.08011	6	9.97208	0.946825	6	7.1686	1.03871	8	7.18526	1.07395	6	7.6651	0.998041	6	9.22987	0.985134	8	11.7779	0.963035	6	20.036	1.09364	6	4.77872	0.95591	8	4.46803	0.87355	6	30.3063	0.935611	6	11.8773	1.03342	8	40.4369
A0A1S3ZDF1	putative F-box protein PP2-B12	LOC107785604	putative F-box protein PP2-B12 OS=Nicotiana tabacum OX=4097 GN=LOC107785604 PE=4 SV=1 - [A0A1S3ZDF1_TOBAC]	60.61	3	9	66	165	18.9769	5.70654	0.773298	3	2.27724	0.595156	5	66.4722	0.741727	2	25.4191	1.35048	3	13.8406	1.57455	5	23.1851	1.55611	2	16.0572	0.822482	3	2.60109	0.82183	5	7.86368	0.685944	2	14.0667	1.192	3	16.0007	1.26248	5	4.05186	1.00358	2	3.26983
A0A1S4A3L9	ribulose bisphosphate carboxylase/oxygenase activase 1, chloroplastic-like	LOC107793435	ribulose bisphosphate carboxylase/oxygenase activase 1, chloroplastic-like OS=Nicotiana tabacum OX=4097 GN=LOC107793435 PE=4 SV=1 - [A0A1S4A3L9_TOBAC]	60.59	2	19	251	439	48.5258	7.38623	1.05733	2	0.797219	0.937823	2	12.0372				0.850315	2	2.87494	0.989237	2	6.68857				0.971203	2	5.07891	1.05516	2	7.20104				1.2523	2	10.6667	1.07051	2	14.4653
A0A1S3ZYK1	elongation factor 1-delta 1-like isoform X2	LOC107791787	elongation factor 1-delta 1-like isoform X2 OS=Nicotiana tabacum OX=4097 GN=LOC107791787 PE=3 SV=1 - [A0A1S3ZYK1_TOBAC]	60.52	1	12	130	233	25.3747	4.57666	0.957792	3	0.816964	1.07578	3	2.07589	1.04561	4	8.1244	0.929206	3	3.83183	0.956754	3	0.0447251	0.991023	4	3.57662	1.0268	3	6.35012	0.958071	3	2.69049	0.950433	4	5.48272	1.11932	3	15.3413	1.18525	3	9.95454	1.13348	4	7.58907
A0A1S4CIT2	elongation factor 1-delta 1-like isoform X2	LOC107819488	elongation factor 1-delta 1-like isoform X2 OS=Nicotiana tabacum OX=4097 GN=LOC107819488 PE=3 SV=1 - [A0A1S4CIT2_TOBAC]	60.52	1	12	129	233	25.3737	4.60205	0.988516	1		1.05725	4	3.24316	0.936562	4	5.25773	1.03899	1		1.02769	4	9.43045	1.00957	4	7.8073	0.888183	1		0.91213	4	7.05713	0.974733	4	10.834	1.21656	1		1.13857	4	5.85131	1.19179	4	14.7295
A0A1S4AYA1	40S ribosomal protein S5-like	LOC107802477	40S ribosomal protein S5-like OS=Nicotiana tabacum OX=4097 GN=LOC107802477 PE=3 SV=1 - [A0A1S4AYA1_TOBAC]	60.48	2	12	138	210	23.3512	9.45166	1.07437	8	10.4446	1.07128	10	6.18162	1.07906	5	12.0668	1.12398	8	8.36658	1.04121	10	7.10818	1.08239	5	6.42582	0.898494	8	7.17738	0.910349	10	6.36202	0.886738	5	5.7779	0.914916	8	31.1166	1.06646	10	40.321	0.967273	5	41.7663
A0A1S4BXT5	40S ribosomal protein S5-like	LOC107812924	40S ribosomal protein S5-like OS=Nicotiana tabacum OX=4097 GN=LOC107812924 PE=3 SV=1 - [A0A1S4BXT5_TOBAC]	60.48	2	12	133	210	23.3232	9.45166	1.00043	7	4.65658	1.02348	8	7.95745	1.07631	3	1.85591	0.993921	7	7.75929	1.00915	8	5.29424	0.982129	3	1.85995	0.998234	7	16.2688	0.945387	8	12.1469	1.03921	3	3.31628	0.957288	7	37.5863	1.09428	8	43.3264	0.918794	3	0.245236
A0A1S4CZY8	Ribosomal protein	LOC107824444	Ribosomal protein OS=Nicotiana tabacum OX=4097 GN=LOC107824444 PE=3 SV=1 - [A0A1S4CZY8_TOBAC]	60.47	2	7	126	129	14.1074	9.39307	1.16518	7	5.87856	1.13931	8	5.48274	1.07629	8	2.9919	0.831004	7	7.70533	0.823299	8	6.63183	0.83827	8	13.5865	1.09846	7	8.98691	1.16846	8	9.2795	1.27818	8	10.39	0.912581	7	19.3462	0.648359	8	37.3351	0.585978	8	40.3323
A0A1S3XJ91	ribulose bisphosphate carboxylase/oxygenase activase 1, chloroplastic-like	LOC107765793	ribulose bisphosphate carboxylase/oxygenase activase 1, chloroplastic-like OS=Nicotiana tabacum OX=4097 GN=LOC107765793 PE=4 SV=1 - [A0A1S3XJ91_TOBAC]	60.45	1	19	270	440	48.6659	7.38623				0.931388	1								1.19999	1								0.902153	1								0.917271	1
A0A1S4BAJ0	reactive Intermediate Deaminase A, chloroplastic-like	LOC107806226	reactive Intermediate Deaminase A, chloroplastic-like OS=Nicotiana tabacum OX=4097 GN=LOC107806226 PE=4 SV=1 - [A0A1S4BAJ0_TOBAC]	60.43	3	11	61	187	19.8312	8.66064	1.00261	2	1.38312	0.898918	2	29.6209	0.982784	3	0.925356	0.778143	2	4.67143	0.957748	2	5.52656	0.958691	3	8.20153	1.27064	2	5.62029	1.18686	2	20.5375	1.17076	3	7.57375	0.937175	2	16.5392	0.814569	2	9.01362	0.967693	3	2.61412
A0A1S3XKM0	Glutamine synthetase	LOC107766022	Glutamine synthetase OS=Nicotiana tabacum OX=4097 GN=LOC107766022 PE=3 SV=1 - [A0A1S3XKM0_TOBAC]	60.42	1	21	335	432	47.497	7.1958	1.0692	2	19.6446	1.07072	6	2.10325	1.06695	2	3.32839	0.91382	2	12.0395	0.994986	6	5.79743	0.997456	2	7.63101	1.02383	2	10.4379	1.04641	6	8.61527	1.05907	2	7.723	1.00907	2	31.0193	0.801512	6	20.7726	0.780806	2	55.2478
A0A1S3ZQ52	60S ribosomal protein L7-2-like	LOC107789245	60S ribosomal protein L7-2-like OS=Nicotiana tabacum OX=4097 GN=LOC107789245 PE=4 SV=1 - [A0A1S3ZQ52_TOBAC]	60.41	4	14	129	245	28.3684	9.93506	1.04433	8	11.0288	1.04603	9	3.86097	1.03159	7	5.83926	0.978489	8	10.8518	1.01976	9	3.70406	1.01769	7	2.85023	0.979701	8	14.2627	1.05487	9	6.28605	0.988245	7	5.35809	0.849069	8	16.401	0.828542	9	16.6467	0.988503	7	19.0753
A0A140G1P8	ATP synthase CF0 B subunit	atpF	ATP synthase CF0 B subunit OS=Nicotiana tabacum OX=4097 GN=atpF PE=3 SV=1 - [A0A140G1P8_TOBAC]	60.33	14	14	176	184	20.8449	8.68994	1.0537	57	6.79163	1.09353	58	7.30626	1.09839	58	9.59994	0.955813	57	8.14889	0.871699	58	8.39447	0.930636	58	8.34115	1.13042	57	13.0164	1.11639	58	10.2087	1.16967	58	10.203	0.724138	57	38.5992	0.787073	58	45.3031	0.658385	58	42.1402
A0A1S3Z311	puromycin-sensitive aminopeptidase-like isoform X4	LOC107782212	puromycin-sensitive aminopeptidase-like isoform X4 OS=Nicotiana tabacum OX=4097 GN=LOC107782212 PE=4 SV=1 - [A0A1S3Z311_TOBAC]	60.27	4	43	213	886	99.7882	5.65576	1.04673	3	5.94436	0.876458	5	5.5164	1.00616	6	4.68702	0.893725	3	10.6892	0.939651	5	3.30816	0.968275	6	3.83007	1.00309	3	6.93617	1.10199	5	0.948385	1.08453	6	1.96137	1.08746	3	50.1566	1.27108	5	9.38426	1.06488	6	4.90188
A0A1S4C403	puromycin-sensitive aminopeptidase-like isoform X3	LOC107814831	puromycin-sensitive aminopeptidase-like isoform X3 OS=Nicotiana tabacum OX=4097 GN=LOC107814831 PE=4 SV=1 - [A0A1S4C403_TOBAC]	60.27	4	43	212	886	99.8202	5.60498	0.993894	5	1.745	0.83226	4	2.39385	0.898592	4	3.49025	0.916266	5	3.93555	0.946064	4	3.82034	0.907152	4	10.5999	0.952602	5	4.41466	1.08282	4	3.29795	0.928857	4	11.375	1.32174	5	21.3423	1.32259	4	11.4881	1.61064	4	36.4748
A0A1S4D7A4	ruBisCO large subunit-binding protein subunit alpha	LOC107826800	ruBisCO large subunit-binding protein subunit alpha OS=Nicotiana tabacum OX=4097 GN=LOC107826800 PE=3 SV=1 - [A0A1S4D7A4_TOBAC]	60.27	2	29	372	589	62.0612	5.41455	1.04878	4	5.32691	1.09312	3	13.2219	1.1478	4	1.65415	1.31468	4	3.57333	1.18472	3	1.2033	1.1065	4	8.39106	0.88255	4	5.38209	0.804395	3	3.06917	0.897164	4	9.10022	0.719976	4	10.0633	0.672214	3	14.6416	0.769803	4	12.3333
A0A1S4CCN8	fructokinase-2-like	LOC107817420	fructokinase-2-like OS=Nicotiana tabacum OX=4097 GN=LOC107817420 PE=3 SV=1 - [A0A1S4CCN8_TOBAC]	60.24	2	15	51	327	34.793	5.33838	1.06235	2	0.211162				0.928639	1		0.863181	2	3.08645				0.848398	1		1.10585	2	17.2002				1.35421	1		0.959873	2	38.0325				0.819082	1
O80360	50S ribosomal protein L3, chloroplastic (Fragment)	RPL3	50S ribosomal protein L3, chloroplastic (Fragment) OS=Nicotiana tabacum OX=4097 GN=RPL3 PE=2 SV=1 - [RK3_TOBAC]	60.23	15	15	168	259	28.3516	10.6382	1.09104	53	9.34039	0.994675	65	9.07598	0.96536	50	7.7607	0.88426	53	11.9409	0.9207	65	5.77352	0.921485	50	10.0542	1.20515	53	10.7724	1.16753	65	8.58331	1.18736	50	12.6972	0.741116	53	45.7453	0.775166	65	44.5412	0.880389	50	49.5502
A0A1S3Y4V1	guanine nucleotide-binding protein subunit beta-like protein	LOC107772203	guanine nucleotide-binding protein subunit beta-like protein OS=Nicotiana tabacum OX=4097 GN=LOC107772203 PE=4 SV=1 - [A0A1S3Y4V1_TOBAC]	60.12	3	17	100	326	35.8049	7.12256	0.996151	4	11.3356	0.985359	4	2.91485	0.985011	2	4.81735	1.09389	4	8.92537	1.05621	4	1.28381	1.07428	2	25.4483	0.891225	4	3.22662	0.946905	4	0.562941	0.983378	2	9.72599	1.05765	4	25.4124	1.10547	4	1.8182	0.826892	2	95.6583
A0A1S3ZE23	NADP-dependent glyceraldehyde-3-phosphate dehydrogenase	LOC107785690	NADP-dependent glyceraldehyde-3-phosphate dehydrogenase OS=Nicotiana tabacum OX=4097 GN=LOC107785690 PE=3 SV=1 - [A0A1S3ZE23_TOBAC]	60.08	23	23	127	496	53.1094	7.37158	1.05732	45	9.76976	0.931845	47	11.4735	1.00165	35	10.1626	0.913393	45	10.1625	0.961419	47	8.53895	0.960272	35	6.8654	1.07285	45	7.78633	1.07687	47	10.7856	1.06835	35	12.2022	1.01407	45	36.273	1.08754	47	32.9891	0.984904	35	31.0443
A0A1S3X5Z4	2-methylene-furan-3-one reductase	LOC107761424	2-methylene-furan-3-one reductase OS=Nicotiana tabacum OX=4097 GN=LOC107761424 PE=4 SV=1 - [A0A1S3X5Z4_TOBAC]	60.05	8	20	246	388	41.1948	8.00146	1.09112	47	9.45711	0.881487	34	13.0349	0.98498	26	11.1578	0.903596	47	8.90836	1.007	34	4.1101	0.983408	26	4.67497	1.1414	47	10.4358	1.12623	34	10.7329	1.11843	26	11.6845	0.836059	47	27.3624	0.885762	34	24.8729	0.867481	26	43.1499
A0A1S3YBU5	Glucose-1-phosphate adenylyltransferase	LOC107774582	Glucose-1-phosphate adenylyltransferase OS=Nicotiana tabacum OX=4097 GN=LOC107774582 PE=3 SV=1 - [A0A1S3YBU5_TOBAC]	60	24	24	195	520	57.2301	6.85889	1.01089	66	9.77098	0.951186	72	9.99292	1.00504	57	12.7981	1.00949	66	11.6232	0.990502	72	8.90356	0.961297	57	10.7536	1.02266	66	10.1876	1.04294	72	8.56583	1.09593	57	11.1755	0.940823	66	41.6398	1.00859	72	42.5219	0.868434	57	54.2634
A0A1S4A7P5	14-3-3-like protein A	LOC107794654	14-3-3-like protein A OS=Nicotiana tabacum OX=4097 GN=LOC107794654 PE=3 SV=1 - [A0A1S4A7P5_TOBAC]	60	3	14	134	255	28.6613	4.80518	1.13885	5	10.879	0.986692	4	6.61106	1.11569	2	6.82611	0.889452	5	12.0886	0.958843	4	16.9271	1.00528	2	0.0883643	1.03287	5	15.3525	1.0957	4	10.5653	0.97224	2	18.2117	1.18494	5	2.44393	0.734645	4	23.2389	0.811648	2	69.2418
A0A1S3ZKH8	photosystem II stability/assembly factor HCF136, chloroplastic-like isoform X1	LOC107787720	photosystem II stability/assembly factor HCF136, chloroplastic-like isoform X1 OS=Nicotiana tabacum OX=4097 GN=LOC107787720 PE=4 SV=1 - [A0A1S3ZKH8_TOBAC]	59.95	20	20	238	397	43.079	7.37158	1.04567	80	12.2681	0.978222	90	10.1558	0.977655	68	9.47092	0.862936	80	12.3994	0.926454	90	8.90311	0.893002	68	9.97005	1.07084	80	10.3357	1.07968	90	12.4644	1.08626	68	17.1555	1.04011	80	46.8227	1.0248	90	46.1667	1.02546	68	68.7903
I7GVS5	Heat shock protein 70	NtHsp70	Heat shock protein 70 OS=Nicotiana tabacum OX=4097 GN=NtHsp70 PE=2 SV=1 - [I7GVS5_TOBAC]	59.94	5	32	376	649	71.0602	5.24951	1.01166	20	9.10908	0.920591	20	6.5383	1.03994	22	10.0362	1.00653	20	13.3777	1.04139	20	8.88142	1.03849	22	8.23606	1.03159	20	10.9014	1.0105	20	7.0796	1.00493	22	13.0015	0.980452	20	59.2139	1.00156	20	51.9661	0.812053	21	59.2872
A0A1S3XXM3	triosephosphate isomerase, chloroplastic-like	LOC107769721	triosephosphate isomerase, chloroplastic-like OS=Nicotiana tabacum OX=4097 GN=LOC107769721 PE=3 SV=1 - [A0A1S3XXM3_TOBAC]	59.94	9	15	160	327	34.7666	6.88818	1.11585	18	8.51784	0.868088	20	13.2785	0.972522	17	4.06347	0.879432	18	14.0223	0.999666	20	9.00853	0.96245	17	8.80392	1.10311	18	14.9697	1.17784	20	12.4414	1.12871	17	12.155	0.881192	18	36.1064	0.763522	20	63.3357	0.931405	17	30.0073
A0A1S3YG65	probable ribose-5-phosphate isomerase 3, chloroplastic	LOC107775978	probable ribose-5-phosphate isomerase 3, chloroplastic OS=Nicotiana tabacum OX=4097 GN=LOC107775978 PE=3 SV=1 - [A0A1S3YG65_TOBAC]	59.93	2	13	113	287	30.4552	6.25244	1.00951	14	9.89596	0.977738	18	13.578	1.04133	9	15.746	0.961792	14	18.069	0.975705	17	8.00074	1.04178	10	17.6033	1.03023	14	8.07566	1.09272	18	16.0706	1.24019	10	20.952	0.802609	14	29.333	0.881466	17	27.3701	0.558493	6	133.442
A0A1S3Z334	chloroplast stem-loop binding protein of 41 kDa b, chloroplastic	LOC107782473	chloroplast stem-loop binding protein of 41 kDa b, chloroplastic OS=Nicotiana tabacum OX=4097 GN=LOC107782473 PE=4 SV=1 - [A0A1S3Z334_TOBAC]	59.89	21	21	262	374	41.6765	7.60596	1.03858	82	10.6479	1.04092	98	8.75415	1.0675	82	6.27124	1.12762	82	11.5273	1.04194	98	7.75972	1.04797	82	8.37105	0.971721	82	8.6901	0.997857	98	7.61301	1.01517	82	10.9298	0.805979	82	39.5088	0.841472	98	31.1408	0.754218	82	52.7464
A0A1S4CBT7	Histone H2B	LOC107817295	Histone H2B OS=Nicotiana tabacum OX=4097 GN=LOC107817295 PE=3 SV=1 - [A0A1S4CBT7_TOBAC]	59.86	1	10	192	147	16.141	10.0815				0.840433	1		0.725044	1					0.964782	1		1.04143	1					1.08692	1		1.23346	1					1.30093	1		1.06078	1
A0A1S4BXE7	GDP-mannose 3,5-epimerase 1-like	LOC107812799	GDP-mannose 3,5-epimerase 1-like OS=Nicotiana tabacum OX=4097 GN=LOC107812799 PE=4 SV=1 - [A0A1S4BXE7_TOBAC]	59.84	3	18	92	376	42.4408	6.60986	1.02854	5	3.80631	1.05071	8	7.1176	1.04346	6	6.45835	1.19118	5	8.57031	1.0481	8	2.29748	1.04528	6	6.37161	0.863784	5	6.96725	0.943857	8	6.08364	0.88615	6	12.1288	1.12514	5	5.19256	0.979901	8	16.2026	1.02963	6	16.8143
A0A1S4C2T9	Histone H2A	LOC107814561	Histone H2A OS=Nicotiana tabacum OX=4097 GN=LOC107814561 PE=3 SV=1 - [A0A1S4C2T9_TOBAC]	59.73	3	7	84	149	15.5898	10.6089				0.927057	3	2.70549	0.942488	1					0.914966	2	18.0281	1.13873	1					0.933754	3	29.6401	1.24084	1					1.17455	2	93.7137	0.392378	1
A0A1S4ALN7	ras-related protein RABB1c-like	LOC107798983	ras-related protein RABB1c-like OS=Nicotiana tabacum OX=4097 GN=LOC107798983 PE=4 SV=1 - [A0A1S4ALN7_TOBAC]	59.72	3	10	38	211	23.1406	7.35693	0.999382	4	4.82625	1.09113	4	5.62208	0.973128	2	10.3862	0.909842	4	10.1429	0.912151	4	6.21096	0.965582	2	10.8544	1.01997	4	6.31366	1.04806	4	2.61802	1.04097	2	6.03973	1.07183	4	26.8349	0.959654	4	13.0396	1.10192	2	27.6666
A0A1S3YIG1	enolase-like	LOC107776643	enolase-like OS=Nicotiana tabacum OX=4097 GN=LOC107776643 PE=3 SV=1 - [A0A1S3YIG1_TOBAC]	59.68	4	22	217	444	47.8103	5.56689	1.02146	17	11.1913	0.929418	11	9.44383	0.994507	12	9.09667	0.993377	17	11.7648	1.00214	11	4.89429	0.990884	12	16.6425	0.976306	17	4.19861	0.965624	11	10.3971	0.94612	12	21.4982	1.04148	17	18.4805	1.28284	11	16.1944	1.17754	12	25.1825
A0A1S3X4P8	Serine hydroxymethyltransferase	LOC107761184	Serine hydroxymethyltransferase OS=Nicotiana tabacum OX=4097 GN=LOC107761184 PE=3 SV=1 - [A0A1S3X4P8_TOBAC]	59.66	12	24	147	471	51.9185	7.54736	0.977719	26	7.32104	1.04666	33	4.23575	1.0457	28	8.88709	1.08593	26	14.7634	1.02979	33	10.7574	1.04122	28	10.4948	0.976468	26	7.60079	0.992677	33	6.25866	0.956264	28	11.8064	0.988385	26	19.1978	0.850073	33	51.0256	0.911994	28	44.4071
A0A1S3XES7	60S ribosomal protein L12-like	LOC107764287	60S ribosomal protein L12-like OS=Nicotiana tabacum OX=4097 GN=LOC107764287 PE=3 SV=1 - [A0A1S3XES7_TOBAC]	59.64	8	8	74	166	17.7946	8.68994	1.07697	24	9.40682	1.02195	25	9.6974	1.04158	21	4.41078	0.985944	24	7.81295	1.01618	25	7.68005	1.05463	21	4.891	1.13272	24	10.7936	1.10264	25	8.20867	1.11471	21	11.186	0.655171	24	46.3703	0.680753	25	44.6996	0.729612	21	29.0072
A0A1S4CH99	fructokinase-2	LOC107818999	fructokinase-2 OS=Nicotiana tabacum OX=4097 GN=LOC107818999 PE=3 SV=1 - [A0A1S4CH99_TOBAC]	59.63	2	15	52	327	34.821	5.43994	1.03044	2	0.289976	1.09298	1		0.985398	1		0.834489	2	0.976039	0.921383	1		0.919319	1		1.15257	2	19.6631	1.11849	1		1.21274	1		0.962642	2	42.4763	0.741361	1		0.847167	1
Q8H0G7	Histone H2A	A34	Histone H2A OS=Nicotiana tabacum OX=4097 GN=A34 PE=2 SV=1 - [Q8H0G7_TOBAC]	59.46	3	7	83	148	15.4568	10.6089	0.866213	1		1.0719	2	30.166				0.896381	1		1.07219	2	8.86451				1.16746	1		0.997464	1					1.14999	1		1.95068	2	60.8423
A0A1S4BAV7	actin-like	LOC107806375	actin-like OS=Nicotiana tabacum OX=4097 GN=LOC107806375 PE=3 SV=1 - [A0A1S4BAV7_TOBAC]	59.42	2	17	207	377	41.7129	5.57959	1.10848	3	0.0772045	0.895558	3	6.87051	0.757008	1		1.00277	3	28.499	0.959912	3	4.48705	1.33313	1		0.913745	3	20.6596	0.975698	3	4.18903	0.74825	1		0.819058	3	0.648132	1.3495	3	16.7855	1.37911	1
A0A1S3ZAU1	glycine-rich RNA-binding protein-like	LOC107784861	glycine-rich RNA-binding protein-like OS=Nicotiana tabacum OX=4097 GN=LOC107784861 PE=4 SV=1 - [A0A1S3ZAU1_TOBAC]	59.39	3	8	54	165	16.7346	5.71924	1.20126	9	4.652	1.03517	13	2.16545	1.01805	11	5.91703	0.901618	9	6.03387	0.958813	13	6.58805	0.950497	11	3.57294	1.1371	9	12.5569	1.18591	13	6.81421	1.27404	11	6.03525	0.582707	9	14.5371	0.561328	13	38.5627	0.574151	11	27.0597
A0A1S3YZX8	uncharacterized protein LOC107781539	LOC107781539	uncharacterized protein LOC107781539 OS=Nicotiana tabacum OX=4097 GN=LOC107781539 PE=4 SV=1 - [A0A1S3YZX8_TOBAC]	59.35	6	16	105	310	33.5773	7.76709	1.08721	11	2.93126	0.912379	11	11.4479	0.983807	9	5.87959	0.958409	11	8.63739	0.988441	11	6.5942	0.991514	9	4.3694	1.14991	11	11.3068	1.23143	11	7.67406	1.21715	9	9.69873	0.726458	11	39.3127	0.718989	11	36.4578	0.606243	9	18.8286
A0A1S4D398	phosphoenolpyruvate carboxylase-like	LOC107825450	phosphoenolpyruvate carboxylase-like OS=Nicotiana tabacum OX=4097 GN=LOC107825450 PE=3 SV=1 - [A0A1S4D398_TOBAC]	59.34	1	52	411	964	109.931	6.18896	0.986298	4	10.8675	0.873993	4	2.06548	0.912836	3	7.81017	0.824115	4	13.6618	0.901886	4	7.13152	0.910456	3	6.88134	1.15338	4	3.4351	1.17039	4	1.74912	1.19969	3	3.33	0.97182	4	33.6649	1.00942	4	19.9774	1.04069	3	51.3422
A0A1S4AHG8	chaperonin 60 subunit beta 2, chloroplastic-like	LOC107797700	chaperonin 60 subunit beta 2, chloroplastic-like OS=Nicotiana tabacum OX=4097 GN=LOC107797700 PE=3 SV=1 - [A0A1S4AHG8_TOBAC]	59.27	2	34	375	599	63.1663	5.65576	1.01577	3	3.38492	1.0387	1		1.07385	1		1.23833	3	12.4816	0.95139	1		1.01063	1		0.981456	3	0.757671	1.09074	1		1.02218	1		0.714563	3	18.4629	0.860617	1		0.870024	1
A0A1S3X3Q5	uncharacterized protein LOC107760858	LOC107760858	uncharacterized protein LOC107760858 OS=Nicotiana tabacum OX=4097 GN=LOC107760858 PE=4 SV=1 - [A0A1S3X3Q5_TOBAC]	59.25	2	14	69	319	35.7846	4.93213	0.921872	2	5.6473	1.02848	4	4.46262	0.900646	1		1.12101	2	6.69478	1.02134	4	4.9672	1.02211	1		1.02926	2	9.35935	1.03586	4	9.13863	1.03749	1		0.941161	2	20.9853	0.83343	4	11.7185	1.1622	1
A0A1S4DSL7	ruBisCO large subunit-binding protein subunit alpha-like	LOC107832769	ruBisCO large subunit-binding protein subunit alpha-like OS=Nicotiana tabacum OX=4097 GN=LOC107832769 PE=3 SV=1 - [A0A1S4DSL7_TOBAC]	59.25	1	29	377	589	62.0562	5.35107	0.982517	3	2.98353	1.03086	7	2.30895	1.0822	5	6.1394	1.24144	3	12.6168	1.18428	7	2.62072	1.13497	5	6.67218	0.903979	3	2.96202	0.852084	7	3.32022	0.865485	5	3.35551	0.972558	3	9.22902	0.908307	7	20.4829	0.966566	5	25.4985
A0A1S3XGM0	triosephosphate isomerase, chloroplastic-like	LOC107764979	triosephosphate isomerase, chloroplastic-like OS=Nicotiana tabacum OX=4097 GN=LOC107764979 PE=3 SV=1 - [A0A1S3XGM0_TOBAC]	59.24	2	11	170	238	25.5961	5.46533	0.981053	7	9.3062	1.06715	6	11.5295	1.00906	4	3.32537	0.683295	7	16.2767	0.994449	6	22.305	0.923983	4	11.5196	1.13788	7	4.04503	0.997342	6	21.1179	1.17037	4	8.64336	1.29844	7	12.2844	0.91567	6	32.7152	0.898368	4	32.713
A0A1S3ZDB8	S-adenosylmethionine synthase	LOC107785513	S-adenosylmethionine synthase OS=Nicotiana tabacum OX=4097 GN=LOC107785513 PE=3 SV=1 - [A0A1S3ZDB8_TOBAC]	59.23	6	17	94	390	42.5995	6.04932	1.0767	7	1.52889	1.10536	8	6.52995	1.11294	5	6.98502	1.38472	7	14.8251	1.25811	8	14.6152	1.23556	5	2.59287	0.840711	7	13.3732	0.811382	8	6.4552	0.803367	5	12.5995	0.73605	7	46.5781	0.654699	8	55.0239	0.681153	5	27.6715
A0A1S4DFI4	40S ribosomal protein S15-like	LOC107829071	40S ribosomal protein S15-like OS=Nicotiana tabacum OX=4097 GN=LOC107829071 PE=3 SV=1 - [A0A1S4DFI4_TOBAC]	59.21	4	8	65	152	17.2284	10.3599	1.13788	15	6.48085	1.0172	18	6.37	1.04327	4	5.56896	0.980838	15	14.2925	1.01165	18	6.54454	1.12463	4	5.57908	0.931424	15	11.3848	1.02098	18	8.82837	0.939781	4	3.04762	0.859173	15	24.3722	0.840781	17	40.3298	0.803663	4	21.5124
A0A1S4CYE4	60S ribosomal protein L7-4	LOC107823973	60S ribosomal protein L7-4 OS=Nicotiana tabacum OX=4097 GN=LOC107823973 PE=4 SV=1 - [A0A1S4CYE4_TOBAC]	59.17	3	14	112	240	27.9722	9.83252	1.07472	5	5.08499	1.01824	3	10.769	1.01686	1		0.990411	5	7.18706	1.02697	3	1.38199	1.34869	1		1.12553	5	4.96015	1.03155	3	11.8541	0.884231	1		0.690879	5	12.9504	0.825489	3	27.2792	0.533329	1
A0A1S4BNP6	chaperonin 60 subunit beta 2, chloroplastic	LOC107810219	chaperonin 60 subunit beta 2, chloroplastic OS=Nicotiana tabacum OX=4097 GN=LOC107810219 PE=3 SV=1 - [A0A1S4BNP6_TOBAC]	59.1	1	33	373	599	63.1283	5.65576	1.09802	1		1.00746	1		1.08726	1		1.03894	1		1.3481	1		0.958417	1		0.9395	1		0.857471	1		0.941407	1		0.9613	1		0.421736	1		1.12811	1
A0A1S4DKZ0	uncharacterized protein LOC107830885 isoform X2	LOC107830885	uncharacterized protein LOC107830885 isoform X2 OS=Nicotiana tabacum OX=4097 GN=LOC107830885 PE=4 SV=1 - [A0A1S4DKZ0_TOBAC]	59.06	2	14	74	320	35.7886	4.99561	1.07615	5	3.57887	1.04221	4	1.49329	1.03158	3	1.01964	1.06792	5	4.72515	0.995319	4	2.24752	1.01335	3	0.945579	1.04865	5	7.85138	1.05732	4	4.59833	1.08634	3	4.77913	0.802261	5	30.9752	0.726606	4	13.1845	0.872436	3	10.2225
A0A1S3Y2I1	Fructose-bisphosphate aldolase	LOC107771489	Fructose-bisphosphate aldolase OS=Nicotiana tabacum OX=4097 GN=LOC107771489 PE=3 SV=1 - [A0A1S3Y2I1_TOBAC]	59.05	5	18	330	398	42.789	6.78564	1.11024	17	9.53678	0.991188	21	15.6194	1.05038	21	9.21955	0.876164	16	15.4668	0.898524	21	13.0272	0.907885	20	8.94072	1.03785	16	17.0445	1.0387	21	7.79995	1.00659	21	5.49551	0.878882	16	30.9372	1.11157	21	61.3913	1.21757	21	43.6817
A0A1S3XUI8	Isocitrate dehydrogenase [NADP]	LOC107768947	Isocitrate dehydrogenase [NADP] OS=Nicotiana tabacum OX=4097 GN=LOC107768947 PE=3 SV=1 - [A0A1S3XUI8_TOBAC]	59.04	15	25	148	415	46.7116	6.48096	1.08915	31	8.03522	0.991255	29	6.57033	0.982888	21	6.75043	0.835645	31	9.02147	0.933759	29	6.15799	0.942219	21	8.05275	1.17604	31	9.09164	1.16449	29	10.2061	1.11642	21	18.0488	0.8273	31	17.58	0.781884	29	22.6988	0.901896	21	36.3864
A0A1S3X9U6	ATP-dependent zinc metalloprotease FTSH 2, chloroplastic	LOC107762804	ATP-dependent zinc metalloprotease FTSH 2, chloroplastic OS=Nicotiana tabacum OX=4097 GN=LOC107762804 PE=3 SV=1 - [A0A1S3X9U6_TOBAC]	59.02	31	32	341	693	74.3357	6.20166	1.0401	109	10.0486	1.04253	117	7.72034	1.02739	95	6.0547	0.986655	109	8.49727	0.940304	117	8.75175	0.959177	95	12.1271	1.07135	109	12.7335	1.07011	117	7.90722	1.09297	95	9.01847	0.867296	109	50.4319	0.849037	117	51.736	0.88071	94	65.813
A0A1S4A6N1	probable steroid-binding protein 3	LOC107794311	probable steroid-binding protein 3 OS=Nicotiana tabacum OX=4097 GN=LOC107794311 PE=3 SV=1 - [A0A1S4A6N1_TOBAC]	59	3	5	19	100	10.8564	5.18604	0.987935	5	1.79432	0.76699	3	8.09201	0.937323	4	6.56106	0.858546	5	6.9239	0.793097	3	8.48098	1.00067	4	6.0289	1.10417	5	9.16459	1.08474	3	2.59703	1.02872	4	9.91259	1.01859	5	17.1038	1.61147	3	3.2538	1.05665	4	25.7709
A0A1S3YRJ8	60S ribosomal protein L27a-3-like	LOC107779018	60S ribosomal protein L27a-3-like OS=Nicotiana tabacum OX=4097 GN=LOC107779018 PE=3 SV=1 - [A0A1S3YRJ8_TOBAC]	58.78	4	8	76	148	16.387	10.6968	1.12067	14	3.27927	1.0263	18	6.75542	1.00386	11	2.65189	1.06264	14	6.11312	1.04677	18	4.22878	1.0619	11	10.9586	1.10362	14	9.02326	1.04985	18	10.2198	1.08832	11	10.802	0.611372	14	49.0081	0.591306	18	27.1262	0.644689	11	68.847
Q5M9V4	ATP synthase subunit alpha	atp1	ATP synthase subunit alpha OS=Nicotiana tabacum OX=4097 GN=atp1 PE=3 SV=2 - [Q5M9V4_TOBAC]	58.74	23	26	288	509	55.289	6.1001	0.930636	72	9.91826	0.965793	93	8.70775	0.98183	79	8.08946	1.12069	73	14.2771	1.03474	93	9.39558	1.01735	79	14.2768	0.945238	73	9.34618	0.945946	93	7.32456	0.930962	79	11.7028	1.09353	73	41.3083	1.17169	93	43.1683	1.16108	79	46.2041
A0A1S3Z1X1	probable ribose-5-phosphate isomerase 3, chloroplastic	LOC107781865	probable ribose-5-phosphate isomerase 3, chloroplastic OS=Nicotiana tabacum OX=4097 GN=LOC107781865 PE=3 SV=1 - [A0A1S3Z1X1_TOBAC]	58.74	1	12	103	286	30.3292	6.25244	1.0729	11	5.15998	1.00757	10	3.53438	1.05645	10	13.0084	0.955961	12	13.5249	1.04914	10	9.82021	0.971918	10	9.45204	1.07444	12	11.8967	0.994823	10	5.62732	1.41138	10	41.365	0.853286	11	27.4529	0.918848	9	15.2329	0.657562	6	55.1957
P69656	30S ribosomal protein S11, chloroplastic	rps11	30S ribosomal protein S11, chloroplastic OS=Nicotiana tabacum OX=4097 GN=rps11 PE=3 SV=1 - [RR11_TOBAC]	58.7	7	7	49	138	14.8742	12.2788	1.0256	11	6.70311	0.988767	19	12.1536	1.01514	19	9.64133	1.03478	11	9.12463	0.936143	19	8.94741	0.973069	19	10.4634	1.01358	11	14.9647	0.999084	19	10.9576	0.983682	19	15.8764	0.904003	11	9.2903	0.959281	19	41.6363	0.991238	19	52.0482
A0A1S4ATY4	Cyanate hydratase	LOC107801183	Cyanate hydratase OS=Nicotiana tabacum OX=4097 GN=LOC107801183 PE=3 SV=1 - [A0A1S4ATY4_TOBAC]	58.64	2	7	32	162	18.3263	6.20166	1.08356	3	14.1945	1.01709	1		1.12556	1		1.01985	3	5.88926	1.02739	1		1.0162	1		0.827989	3	30.1911	0.878034	1		0.688689	1		1.19851	3	7.54782	1.30455	1		1.45707	1
A0A1S4CQ71	actin-like	LOC107821481	actin-like OS=Nicotiana tabacum OX=4097 GN=LOC107821481 PE=3 SV=1 - [A0A1S4CQ71_TOBAC]	58.62	0	17	235	377	41.676	5.57959
A0A1S3X1I5	50S ribosomal protein L6, chloroplastic-like	LOC107760041	50S ribosomal protein L6, chloroplastic-like OS=Nicotiana tabacum OX=4097 GN=LOC107760041 PE=3 SV=1 - [A0A1S3X1I5_TOBAC]	58.59	1	16	187	227	25.2875	9.96436	1.01718	1								0.948127	1								0.991228	1								1.13635	1
P68158	Elongation factor Tu, chloroplastic	TUFA	Elongation factor Tu, chloroplastic OS=Nicotiana tabacum OX=4097 GN=TUFA PE=3 SV=1 - [EFTU_TOBAC]	58.58	8	24	373	478	51.9237	6.81494	1.03103	36	8.51941	1.03613	43	7.56161	1.04971	29	7.54515	1.18024	35	13.9756	1.07036	43	5.54505	1.08487	29	8.85249	0.972661	35	10.4203	0.998534	43	7.09697	1.03128	29	7.48418	0.784144	36	40.5702	0.789191	43	33.125	0.683047	29	48.9088
A0A1S3XBL8	protein plastid transcriptionally active 16, chloroplastic-like isoform X1	LOC107763187	protein plastid transcriptionally active 16, chloroplastic-like isoform X1 OS=Nicotiana tabacum OX=4097 GN=LOC107763187 PE=4 SV=1 - [A0A1S3XBL8_TOBAC]	58.46	8	28	273	520	55.7877	6.7124	1.03496	23	6.13447	1.02758	24	6.78376	0.987277	19	9.34621	0.879629	23	14.7142	0.873203	24	9.71683	0.861944	19	10.3475	1.14257	23	13.9908	1.19914	24	6.97148	1.19519	19	16.1208	0.947729	22	43.8831	0.892955	24	36.078	0.981664	19	56.0052
A0A1S3ZXG7	60S ribosomal protein L4	LOC107791521	60S ribosomal protein L4 OS=Nicotiana tabacum OX=4097 GN=LOC107791521 PE=4 SV=1 - [A0A1S3ZXG7_TOBAC]	58.4	3	20	164	375	41.8607	10.4185	1.04263	7	3.33933	0.963004	6	4.73922	0.995306	3	2.27607	0.953163	7	7.96615	1.01617	6	2.5479	1.06299	3	1.84466	1.01349	7	5.34553	1.04196	6	3.92616	0.968321	3	6.02987	1.05505	7	5.6211	1.00945	6	14.8045	1.04825	3	3.00598
Q84QE5	Ribulose bisphosphate carboxylase small chain	LOC107771723	Ribulose bisphosphate carboxylase small chain OS=Nicotiana tabacum OX=4097 GN=LOC107771723 PE=2 SV=1 - [Q84QE5_TOBAC]	58.33	4	11	574	180	20.2681	7.7085	1.00786	68	14.0946	0.998668	86	8.88327	1.00883	75	15.158	1.00757	67	18.0286	1.0228	86	13.5315	0.988747	75	17.1628	0.884518	68	17.4122	0.954694	86	16.8246	0.953572	75	18.4229	1.17028	68	49.4791	0.991851	86	42.8713	0.989642	75	65.5969
A0A1S4B2Y7	50S ribosomal protein L6, chloroplastic-like	LOC107803875	50S ribosomal protein L6, chloroplastic-like OS=Nicotiana tabacum OX=4097 GN=LOC107803875 PE=3 SV=1 - [A0A1S4B2Y7_TOBAC]	58.33	1	16	187	228	25.2946	9.99365	1.05529	1								0.920174	1								1.10932	1								0.920703	1
A0A097BTV9	V-type proton ATPase catalytic subunit A	LOC107818091	V-type proton ATPase catalytic subunit A OS=Nicotiana tabacum OX=4097 GN=LOC107818091 PE=2 SV=1 - [A0A097BTV9_TOBAC]	58.27	1	31	304	623	68.5848	5.33838	0.400197	2	5.60082	0.983378	2	13.4637	0.773504	3	16.9459	0.436871	2	16.5227	0.929414	2	18.247	0.744548	3	2.70534	0.451095	2	13.0656	0.76245	2	33.9976	0.672636	3	8.2874	3.76373	2	6.45458	1.61781	2	113.236	2.6871	3	5.7897
A0A1S4C068	60S ribosomal protein L9-1-like	LOC107813756	60S ribosomal protein L9-1-like OS=Nicotiana tabacum OX=4097 GN=LOC107813756 PE=4 SV=1 - [A0A1S4C068_TOBAC]	58.25	1	13	100	194	22.0029	9.61279	1.14676	2	13.753	1.2429	2	17.0039	1.2153	1		1.1841	2	24.032	1.06063	2	3.2536	1.12505	1		0.893525	2	13.6905	0.853847	2	10.3819	1.01045	1		0.633463	2	80.3249	0.675942	2	53.0984	0.357771	1
A0A1S3YPS5	Histone H2B	LOC107778381	Histone H2B OS=Nicotiana tabacum OX=4097 GN=LOC107778381 PE=3 SV=1 - [A0A1S3YPS5_TOBAC]	58.22	2	10	194	146	15.9509	10.1108				0.931857	4	2.85399	0.822656	3	8.70172				0.963632	4	2.60009	1.09806	3	7.55388				1.06347	4	2.5266	1.17852	3	6.13987				1.15628	4	23.0176	0.975769	3	27.6441
A0A1S4BPM1	Chlorophyll a-b binding protein, chloroplastic	LOC107810528	Chlorophyll a-b binding protein, chloroplastic OS=Nicotiana tabacum OX=4097 GN=LOC107810528 PE=3 SV=1 - [A0A1S4BPM1_TOBAC]	58.11	3	9	742	265	28.1331	5.41455	0.96956	17	11.8509	1.10393	20	6.15268	1.03988	20	7.30761	1.01594	17	9.6899	0.933842	20	18.5913	0.965035	20	8.68481	1.20819	17	16.8129	1.16627	20	14.0037	1.2795	20	10.2098	0.659188	17	19.3526	0.71031	18	24.4233	0.59946	19	34.543
A0A1S4DK35	triosephosphate isomerase, cytosolic isoform X2	LOC107830628	triosephosphate isomerase, cytosolic isoform X2 OS=Nicotiana tabacum OX=4097 GN=LOC107830628 PE=3 SV=1 - [A0A1S4DK35_TOBAC]	58.1	1	10	219	253	27.0911	5.98584				0.989157	1								1.10625	1								1.07774	1								0.549629	1
A0A1S4AGW0	malate dehydrogenase, glyoxysomal	LOC107797501	malate dehydrogenase, glyoxysomal OS=Nicotiana tabacum OX=4097 GN=LOC107797501 PE=3 SV=1 - [A0A1S4AGW0_TOBAC]	57.98	3	17	154	357	37.5747	7.94287	1.04113	3	2.01298	0.983374	5	20.9043	1.01595	5	0.620981	0.932037	3	9.70251	1.00786	5	5.67287	1.00243	5	6.67673	1.11517	3	12.7471	1.12245	5	14.0419	1.09959	5	7.66136	0.864933	3	53.6394	0.7956	5	6.17271	0.769646	5	29.6935
A0A1S4DCB8	Elongation factor Ts, mitochondrial	LOC107828218	Elongation factor Ts, mitochondrial OS=Nicotiana tabacum OX=4097 GN=LOC107828218 PE=3 SV=1 - [A0A1S4DCB8_TOBAC]	57.85	2	20	122	325	36.2052	5.78271	1.11225	2	4.80728	1.01816	3	0.0601196	0.993146	4	4.13672	1.00468	2	0.394975	1.05244	3	1.53065	0.96997	4	5.19296	1.10995	2	0.489527	0.983828	3	4.34043	1.13767	4	2.76144	0.700682	2	11.3283	0.918373	3	13.9567	0.830968	4	16.732
Q05214	Actin		Actin OS=Nicotiana tabacum OX=4097 PE=3 SV=1 - [ACT1_TOBAC]	57.82	1	16	221	377	41.7119	5.70654	0.967399	1		1.04434	5	16.8566	0.926528	2	12.4379	1.10528	1		1.084	5	8.94673	1.09538	2	17.5037	0.891206	1		0.904291	5	4.99489	0.899892	2	7.77929	1.14339	1		0.934773	5	31.8505	1.2133	2	3.25389
A0A1S4BNA9	UTP--glucose-1-phosphate uridylyltransferase	LOC107810120	UTP--glucose-1-phosphate uridylyltransferase OS=Nicotiana tabacum OX=4097 GN=LOC107810120 PE=3 SV=1 - [A0A1S4BNA9_TOBAC]	57.77	1	22	140	476	51.8743	5.8335	0.621857	1		0.623128	1					1.61758	1		1.60468	1					0.635476	1		0.617694	1					1.32993	1		1.25989	1
A0A1S3XZ08	putative quinone-oxidoreductase homolog, chloroplastic	LOC107770378	putative quinone-oxidoreductase homolog, chloroplastic OS=Nicotiana tabacum OX=4097 GN=LOC107770378 PE=4 SV=1 - [A0A1S3XZ08_TOBAC]	57.75	5	14	60	329	34.5846	8.88037	0.997211	7	12.3258	1.06111	5	11.3288	0.870104	4	5.91525	0.885907	7	12.3243	0.820535	5	13.6719	0.831988	4	8.34871	1.10334	7	15.0552	1.05252	5	10.8276	1.08538	4	7.84761	1.01257	7	36.3118	1.49366	5	16.8186	1.45766	4	42.4194
A0A1S4BG25	Chlorophyll a-b binding protein, chloroplastic	LOC107807890	Chlorophyll a-b binding protein, chloroplastic OS=Nicotiana tabacum OX=4097 GN=LOC107807890 PE=3 SV=1 - [A0A1S4BG25_TOBAC]	57.74	1	8	715	265	28.086	5.26221	0.991521	6	13.7187	1.13769	5	5.71809	1.08366	6	11.8912	0.69585	6	22.4401	0.658051	5	15.6742	0.692103	6	13.5817	1.40938	6	19.7268	1.30051	5	14.139	1.29124	6	6.81981	0.524434	6	31.8969	0.825012	5	29.9501	0.860814	6	63.6021
A0A1S4DJD1	Phosphoribulokinase	LOC107830375	Phosphoribulokinase OS=Nicotiana tabacum OX=4097 GN=LOC107830375 PE=3 SV=1 - [A0A1S4DJD1_TOBAC]	57.74	6	19	280	407	45.2589	5.92236	1.11511	24	6.97965	0.91796	16	4.59829	0.967438	19	7.10457	0.903743	24	7.29237	0.954402	16	4.59321	0.941294	19	6.52515	1.03177	24	9.36246	1.1431	16	5.04791	1.05104	19	9.3246	0.895956	24	24.9659	0.966794	16	34.0822	1.0659	19	48.678
D6PZY5	RNA-binding glycine-rich protein	RGP-1a	RNA-binding glycine-rich protein OS=Nicotiana tabacum OX=4097 GN=RGP-1a PE=1 SV=1 - [D6PZY5_TOBAC]	57.69	4	8	51	156	15.6422	5.65576	1.04751	5	5.16182	0.988914	6	9.58496	1.03462	1		0.895166	5	22.358	1.03033	6	10.4766	0.984529	1		1.02345	5	3.6483	0.971133	6	10.9467	1.02024	1		1.07259	5	34.7193	1.00728	6	12.7346	1.01068	1
A0A1S4AHW5	ATP synthase delta chain, chloroplastic	LOC107797795	ATP synthase delta chain, chloroplastic OS=Nicotiana tabacum OX=4097 GN=LOC107797795 PE=3 SV=1 - [A0A1S4AHW5_TOBAC]	57.66	2	10	118	248	26.8124	8.98291	1.03098	10	3.57641	1.06166	22	7.46815	1.04883	10	8.21586	0.879815	10	11.2521	0.879408	22	9.70004	0.850944	10	3.853	1.10768	10	3.80527	1.08805	22	8.21928	1.08009	10	5.6602	1.01248	10	12.9039	1.04745	22	21.3599	1.16896	10	18.439
A0A1S4CSA5	ATP synthase delta chain, chloroplastic-like	LOC107821979	ATP synthase delta chain, chloroplastic-like OS=Nicotiana tabacum OX=4097 GN=LOC107821979 PE=3 SV=1 - [A0A1S4CSA5_TOBAC]	57.66	2	10	126	248	26.7764	8.96826	1.02354	10	3.20681	1.07554	26	6.59283	1.05267	13	5.17265	0.935253	10	5.86794	0.893547	26	9.83024	0.883622	13	9.10017	1.07568	10	7.8661	1.0989	26	4.01203	1.07197	13	9.44781	0.959254	10	15.7353	0.906495	26	17.7481	1.01017	13	8.68119
A0A1S3YLA5	Glyceraldehyde-3-phosphate dehydrogenase	LOC107777241	Glyceraldehyde-3-phosphate dehydrogenase OS=Nicotiana tabacum OX=4097 GN=LOC107777241 PE=3 SV=1 - [A0A1S3YLA5_TOBAC]	57.61	2	21	836	401	42.6973	7.75244	0.974767	20	8.2705	1.03559	27	4.63856	1.022	24	5.01802	1.1121	20	7.14479	1.00645	27	7.30579	0.994568	24	4.74978	1.01943	20	10.8511	1.03858	27	8.92143	0.981874	24	6.10811	1.02257	19	31.4669	0.806972	27	38.0711	1.02477	24	31.4193
A0A1S3YV19	Glyceraldehyde-3-phosphate dehydrogenase	LOC107780142	Glyceraldehyde-3-phosphate dehydrogenase OS=Nicotiana tabacum OX=4097 GN=LOC107780142 PE=3 SV=1 - [A0A1S3YV19_TOBAC]	57.61	2	21	821	401	42.6432	7.38623	0.97911	16	6.82419	1.04297	20	6.32436	1.07859	20	7.18663	1.04082	16	10.7854	0.988603	20	7.15828	0.98005	20	6.37662	0.935737	16	8.95232	1.04653	20	5.97815	0.997232	20	7.7264	1.07922	16	32.0656	0.869638	20	13.8358	0.986782	20	26.2736
A0A1S4CS07	trigger factor-like protein TIG, Chloroplastic	LOC107821936	trigger factor-like protein TIG, Chloroplastic OS=Nicotiana tabacum OX=4097 GN=LOC107821936 PE=3 SV=1 - [A0A1S4CS07_TOBAC]	57.59	5	27	145	540	60.4172	5.18604	1.05328	7	12.104	0.992613	8	7.47336	1.0679	10	4.03957	1.0746	7	9.09996	1.06229	8	3.21702	1.02849	10	6.67075	1.0807	7	2.44133	0.999382	8	4.13005	0.997091	10	8.02768	0.784057	7	16.9979	0.776161	8	23.0441	0.81363	10	33.4733
A0A1S3XFT6	Glyceraldehyde-3-phosphate dehydrogenase	LOC107764636	Glyceraldehyde-3-phosphate dehydrogenase OS=Nicotiana tabacum OX=4097 GN=LOC107764636 PE=3 SV=1 - [A0A1S3XFT6_TOBAC]	57.57	5	18	263	337	36.628	7.51807	0.956913	24	11.7819	0.948404	29	13.6129	0.938855	15	7.84865	0.898264	24	15.7411	0.965877	29	11.0627	0.893568	16	15.0797	0.998492	24	14.1434	1.02797	29	8.44745	1.01615	15	11.6289	1.29388	24	28.0737	1.2923	29	41.6096	1.27778	15	34.6329
A0A1S4DQ11	outer envelope pore protein 16, chloroplastic isoform X1	LOC107832217	outer envelope pore protein 16, chloroplastic isoform X1 OS=Nicotiana tabacum OX=4097 GN=LOC107832217 PE=4 SV=1 - [A0A1S4DQ11_TOBAC]	57.53	7	7	32	146	15.5679	8.99756	0.977231	14	7.13948	1.04077	10	6.08173	1.04072	8	9.73059	1.02825	14	3.97542	0.944878	10	7.49609	0.994099	8	3.44339	1.19666	14	8.27942	1.09892	10	10.3029	1.1227	8	16.6833	0.711466	14	24.9244	0.732913	10	43.9126	0.648038	8	27.4754
A0A075EZS4	Glyoxisomal malate dehydrogenase	gMDH	Glyoxisomal malate dehydrogenase OS=Nicotiana tabacum OX=4097 GN=gMDH PE=2 SV=1 - [A0A075EZS4_TOBAC]	57.42	3	17	157	357	37.5458	8.14795	1.02433	7	5.39969	0.991055	7	5.23625	0.99981	2	7.37773	0.946566	7	14.954	0.968948	7	6.16786	1.03293	2	5.88011	1.20647	7	9.44036	1.10053	7	20.802	1.22677	2	9.73771	0.818518	7	24.0568	0.680322	7	29.5374	0.528588	2	5.77728
A0A1S4C519	29 kDa ribonucleoprotein A, chloroplastic-like isoform X1	LOC107815238	29 kDa ribonucleoprotein A, chloroplastic-like isoform X1 OS=Nicotiana tabacum OX=4097 GN=LOC107815238 PE=4 SV=1 - [A0A1S4C519_TOBAC]	57.39	2	10	129	284	31.0802	4.89404	1.33798	1		1.06684	1		1.04541	3	3.52778	0.92957	1		1.00884	1		0.945504	3	9.8687	0.805173	1		1.03871	1		1.08786	3	0.420899	0.98433	1		0.773055	1		0.993968	3	17.1686
A0A1S3YUT4	monodehydroascorbate reductase	LOC107779915	monodehydroascorbate reductase OS=Nicotiana tabacum OX=4097 GN=LOC107779915 PE=4 SV=1 - [A0A1S3YUT4_TOBAC]	57.37	2	18	130	434	47.1114	5.69385	1.08089	6	12.6301	0.828515	3	8.30667	0.9501	6	4.96499	0.908996	6	9.27194	0.951574	3	5.53671	0.946157	6	1.29591	1.17702	6	8.40511	1.20173	3	2.46345	1.27416	6	7.5522	0.756807	6	31.8671	0.924444	3	1.14764	0.777826	6	32.7422
U3PLK3	Leucine aminopeptidase	lap2	Leucine aminopeptidase OS=Nicotiana tabacum OX=4097 GN=lap2 PE=2 SV=1 - [U3PLK3_TOBAC]	57.31	6	21	186	527	54.9964	5.8208	1.0445	14	9.66011	0.901536	15	11.4624	0.939562	12	7.58563	0.905165	14	15.7959	0.956676	15	8.5275	0.893265	12	5.12226	1.13648	14	10.8844	1.08368	15	10.3475	1.14506	12	9.87615	0.930264	14	23.0308	1.13558	15	45.8901	1.13332	12	26.0146
A0A1S4D817	acyl-CoA-binding protein-like	LOC107826954	acyl-CoA-binding protein-like OS=Nicotiana tabacum OX=4097 GN=LOC107826954 PE=4 SV=1 - [A0A1S4D817_TOBAC]	57.3	4	4	18	89	10.045	5.5415	0.949637	8	6.15576	0.902447	4	12.1014	1.15036	6	4.63603	1.04983	8	8.04809	0.999906	4	11.3368	1.05067	6	9.99211	1.0984	8	14.0439	1.28166	4	4.85911	0.826038	6	20.6569	0.884954	8	15.5992	0.738316	4	38.492	1.0537	6	21.6308
A0A097BTX9	Mitochondrial carnitine/acylcarnitine carrier-like protein-like isoform 1	LOC107790364	Mitochondrial carnitine/acylcarnitine carrier-like protein-like isoform 1 OS=Nicotiana tabacum OX=4097 GN=LOC107790364 PE=2 SV=1 - [A0A097BTX9_TOBAC]	57.24	14	14	67	297	30.6198	9.12939	0.968383	19	7.96084	1.04861	24	7.75261	1.01791	23	8.1806	0.964781	19	10.5806	0.951489	24	8.75013	0.980665	23	6.17997	1.0437	19	6.63911	1.02617	24	9.61128	1.12221	23	12.7014	1.09793	19	35.1626	0.890713	24	54.3536	0.836212	23	45.7194
A0A1S4B0V3	60S ribosomal protein L6-like isoform X2	LOC107803255	60S ribosomal protein L6-like isoform X2 OS=Nicotiana tabacum OX=4097 GN=LOC107803255 PE=4 SV=1 - [A0A1S4B0V3_TOBAC]	57.21	3	16	78	229	25.3362	10.1694	1.02585	3	2.20443	0.909137	3	2.14085	0.987679	5	3.67199	1.06604	3	1.0564	1.06346	3	2.73059	1.00281	5	4.75172	1.2372	3	3.5504	1.09243	3	2.11213	1.01565	5	9.01983	0.505134	3	26.7138	0.582153	3	18.9423	1.07497	5	26.3091
Q8LSZ2	NADPH-protochlorophyllide oxidoreductase	POR2	NADPH-protochlorophyllide oxidoreductase OS=Nicotiana tabacum OX=4097 GN=POR2 PE=2 SV=1 - [Q8LSZ2_TOBAC]	57.14	5	19	171	399	43.2905	9.17334	1.06023	10	8.03042	1.10157	14	7.9503	1.0976	9	7.98329	1.19547	10	11.3414	1.10368	14	10.4957	1.09793	9	9.71958	0.902125	10	4.35517	0.933405	14	6.66328	0.930068	9	6.86993	0.74589	10	60.5694	0.751109	14	42.2967	0.604333	9	28.5688
A0A1S3ZVW5	basic endochitinase-like	LOC107790992	basic endochitinase-like OS=Nicotiana tabacum OX=4097 GN=LOC107790992 PE=4 SV=1 - [A0A1S3ZVW5_TOBAC]	57.14	5	5	14	154	16.8093	9.0708	1.09129	6	9.11566	0.882028	6	9.75553	1.06873	2	19.0249	0.75139	6	10.3651	0.95295	6	5.3484	1.07077	2	11.3284	1.10488	6	7.99533	1.05543	6	10.1906	0.895097	2	19.1821	1.13518	6	20.5683	1.29282	6	41.7449	0.953287	2	33.5559
A0A1S3YCF0	psbP-like protein 1, chloroplastic	LOC107774757	psbP-like protein 1, chloroplastic OS=Nicotiana tabacum OX=4097 GN=LOC107774757 PE=4 SV=1 - [A0A1S3YCF0_TOBAC]	57.14	1	13	124	238	26.5975	8.52881	1.1453	11	7.00303	1.00387	9	3.20053	0.967974	8	2.40891	0.845014	11	8.52752	0.915256	9	5.21365	0.926114	8	2.57869	1.16403	11	15.1716	1.1825	9	7.49538	1.24796	8	8.39348	0.799381	11	35.1399	0.819397	9	40.4553	0.875426	8	24.6674
A0A1S3ZHH0	psbP-like protein 1, chloroplastic	LOC107786772	psbP-like protein 1, chloroplastic OS=Nicotiana tabacum OX=4097 GN=LOC107786772 PE=4 SV=1 - [A0A1S3ZHH0_TOBAC]	57.14	1	13	101	238	26.6815	8.36768	1.0813	2	12.9748	1.03434	1		1.00186	2	4.34492	0.87987	2	4.35909	0.958546	1		1.00942	2	4.77214	1.09704	2	5.24515	1.06349	1		1.08852	2	1.16406	0.946999	2	18.7655	0.929019	1		0.875466	2	5.10609
A0A1S3Y108	Histone H2A	LOC107770854	Histone H2A OS=Nicotiana tabacum OX=4097 GN=LOC107770854 PE=3 SV=1 - [A0A1S3Y108_TOBAC]	57.14	3	5	65	133	13.9116	10.0522	0.857489	2	30.6344	1.03081	2	34.3343	1.02286	4	3.58701	0.823681	2	40.6369	0.842648	2	9.12963	1.19037	4	3.30023	0.934317	2	18.7005	0.947835	1		0.939729	4	7.29806	1.36744	2	98.6146	2.77199	2	55.3797	0.699476	4	19.06
A0A1S4C503	60S acidic ribosomal protein P2A-like	LOC107815227	60S acidic ribosomal protein P2A-like OS=Nicotiana tabacum OX=4097 GN=LOC107815227 PE=3 SV=1 - [A0A1S4C503_TOBAC]	57.14	2	4	40	112	11.4489	4.56396	1.08372	2	4.02757	1.14648	2	1.00884	0.989566	1		1.04782	2	3.07457	0.961984	2	13.5927	1.09101	1		1.06334	2	7.72415	0.897778	2	19.3809	1.02251	1		0.757259	2	2.95683	1.09919	2	12.7835	0.862891	1
A0A1S3Z9Z2	histone H1-like	LOC107784565	histone H1-like OS=Nicotiana tabacum OX=4097 GN=LOC107784565 PE=3 SV=1 - [A0A1S3Z9Z2_TOBAC]	57.09	7	12	71	296	30.5418	10.7993	0.958156	10	4.38666	0.964015	12	6.60038	1.06769	8	7.88389	1.06018	10	7.9728	1.05699	12	5.51776	1.00926	8	7.08674	1.21116	10	13.3584	1.08104	12	4.89869	1.19493	8	19.349	0.639893	10	39.4118	0.85694	12	57.9206	0.460033	8	28.3442
A0A1S3ZLI9	60S ribosomal protein L3	LOC107788247	60S ribosomal protein L3 OS=Nicotiana tabacum OX=4097 GN=LOC107788247 PE=3 SV=1 - [A0A1S3ZLI9_TOBAC]	57.07	1	26	267	389	44.3818	10.0815	1.15013	1								1.12263	1								1.12924	1								0.433679	1
A0A1S3YCR6	oxygen-evolving enhancer protein 1, chloroplastic-like	LOC107774864	oxygen-evolving enhancer protein 1, chloroplastic-like OS=Nicotiana tabacum OX=4097 GN=LOC107774864 PE=4 SV=1 - [A0A1S3YCR6_TOBAC]	57.01	3	20	510	328	34.8896	5.47803	1.03982	5	12.3692	0.971265	8	11.5324	0.965149	6	6.15104	1.1043	5	12.7975	0.981192	8	15.5203	0.985722	6	4.14916	1.24287	5	22.3688	1.0752	8	19.3168	1.2773	6	27.6174	0.717642	4	52.5673	0.668396	7	43.0432	0.425522	6	94.2906
A0A140G1X5	NADH-quinone oxidoreductase subunit D	ndhH	NADH-quinone oxidoreductase subunit D OS=Nicotiana tabacum OX=4097 GN=ndhH PE=3 SV=1 - [A0A140G1X5_TOBAC]	57	17	17	86	393	45.4583	5.35107	0.943283	31	8.37146	0.979849	37	5.35916	0.896745	18	9.85576	1.03561	31	9.45171	1.02099	37	7.37914	1.04063	18	7.67902	0.999657	31	8.94186	1.01648	37	8.43519	1.04743	18	15.3782	1.09696	31	29.9219	1.20551	37	30.0346	1.14685	18	26.2954
A0A1S3ZZL0	enolase-like	LOC107792078	enolase-like OS=Nicotiana tabacum OX=4097 GN=LOC107792078 PE=3 SV=1 - [A0A1S3ZZL0_TOBAC]	56.98	2	21	228	444	47.8315	5.8208	1.0575	4	4.38795	0.91131	7	12.2686	0.958141	5	12.8793	0.91797	4	12.6239	1.05385	7	8.58729	1.01797	5	4.43157	1.02542	4	5.17761	1.03673	7	9.0034	1.04369	5	11.4842	1.02608	4	19.0592	0.869033	7	26.9154	0.836346	5	11.0205
A0A1S4BB21	Pectin acetylesterase	LOC107806382	Pectin acetylesterase OS=Nicotiana tabacum OX=4097 GN=LOC107806382 PE=3 SV=1 - [A0A1S4BB21_TOBAC]	56.97	2	17	103	402	44.5133	8.73389	1.11182	5	1.40823	0.862631	1		1.08179	2	7.26771	0.942416	5	20.4843	0.812471	1		0.851548	2	31.7312	1.02041	5	10.9143	1.23817	1		1.07676	2	3.0281	0.831123	5	11.5949	1.26498	1		0.98973	2	52.1085
A0A1S4B0A8	Dihydrolipoyl dehydrogenase	LOC107803150	Dihydrolipoyl dehydrogenase OS=Nicotiana tabacum OX=4097 GN=LOC107803150 PE=3 SV=1 - [A0A1S4B0A8_TOBAC]	56.94	3	21	167	504	53.4119	7.40088	1.1056	6	3.04609	0.993713	7	10.1874	1.11485	6	7.00247	0.995812	6	13.3383	1.08349	7	6.37789	1.09134	6	2.93476	0.993737	6	9.36264	1.01742	7	9.63805	0.942694	6	8.82087	0.894352	6	30.5426	0.967012	7	34.8436	0.794768	6	13.8557
A0A1S4CPN2	Dihydrolipoyl dehydrogenase	LOC107821052	Dihydrolipoyl dehydrogenase OS=Nicotiana tabacum OX=4097 GN=LOC107821052 PE=3 SV=1 - [A0A1S4CPN2_TOBAC]	56.94	3	21	178	504	53.3528	7.2251	1.08052	10	11.5061	0.965635	12	7.85195	1.01476	7	7.98603	0.931557	10	11.0242	1.04195	13	8.78711	1.00079	7	8.38008	0.999076	10	6.44406	1.01054	13	11.8363	1.02671	7	7.40293	0.910747	10	27.9577	0.767823	13	31.6743	0.873753	7	30.6826
A0A1S3Z4N4	50S ribosomal protein L15, chloroplastic-like	LOC107782923	50S ribosomal protein L15, chloroplastic-like OS=Nicotiana tabacum OX=4097 GN=LOC107782923 PE=3 SV=1 - [A0A1S3Z4N4_TOBAC]	56.93	2	16	188	267	28.4711	10.6675	1.0879	2	7.08813	1.01515	3	0.895673	1.05193	2	11.0941	0.891173	2	4.95619	0.985006	3	2.30367	0.932261	2	7.04861	1.23416	2	0.0901918	1.08946	3	2.0602	1.04982	2	19.966	0.700151	2	7.66	0.720872	3	5.03292	0.999392	2	5.99486
A0A1S4AY78	50S ribosomal protein L13, chloroplastic-like	LOC107802615	50S ribosomal protein L13, chloroplastic-like OS=Nicotiana tabacum OX=4097 GN=LOC107802615 PE=3 SV=1 - [A0A1S4AY78_TOBAC]	56.85	1	11	85	241	27.3021	9.92041	0.883825	7	14.952	0.985871	8	10.0571	1.01539	8	11.2839	1.00981	7	25.4712	0.94751	8	15.5274	0.959238	8	5.33448	0.864134	7	10.8999	0.866602	8	4.44347	0.90687	8	9.75516	1.37561	7	28.9111	1.62543	8	32.4686	1.21102	8	41.3057
A0A1S4CZR9	50S ribosomal protein L13, chloroplastic-like	LOC107824248	50S ribosomal protein L13, chloroplastic-like OS=Nicotiana tabacum OX=4097 GN=LOC107824248 PE=3 SV=1 - [A0A1S4CZR9_TOBAC]	56.85	1	11	73	241	27.2571	9.90576	1.01754	5	7.60592	1.04911	4	3.3366	1.05525	2	2.15105	0.907477	5	4.162	0.927468	4	5.90496	0.97239	2	11.865	1.06707	5	6.95072	1.07946	4	1.54747	1.18373	2	15.7311	0.987127	5	13.0499	1.00267	4	5.82551	0.62671	2	14.8191
A0A1S3Y8Q2	Chlorophyll a-b binding protein, chloroplastic	LOC107773487	Chlorophyll a-b binding protein, chloroplastic OS=Nicotiana tabacum OX=4097 GN=LOC107773487 PE=3 SV=1 - [A0A1S3Y8Q2_TOBAC]	56.77	2	8	690	266	28.2401	5.65576	0.985919	7	10.7873	1.15105	7	11.2987	1.02553	7	13.9691	0.744926	7	22.5466	0.796279	7	36.108	0.756975	7	20.2956	1.17445	7	1.83547	1.14312	7	15.9537	1.32881	7	21.6283	1.0105	7	29.9967	0.808168	7	52.9083	1.14807	7	63.5985
A0A1S4D6S5	nascent polypeptide-associated complex subunit alpha-like protein 1 isoform X2	LOC107826572	nascent polypeptide-associated complex subunit alpha-like protein 1 isoform X2 OS=Nicotiana tabacum OX=4097 GN=LOC107826572 PE=4 SV=1 - [A0A1S4D6S5_TOBAC]	56.73	2	7	34	208	22.508	4.50049	0.969238	3	4.08924	1.06461	3	3.11282	0.821709	1		0.908106	3	6.01171	0.900854	3	22.8095	0.775847	1		0.960872	3	5.33563	1.00236	3	8.09687	0.946396	1		1.22338	3	3.37001	1.04556	3	10.1801	2.05492	1
P06359	30S ribosomal protein S4, chloroplastic	rps4	30S ribosomal protein S4, chloroplastic OS=Nicotiana tabacum OX=4097 GN=rps4 PE=3 SV=1 - [RR4_TOBAC]	56.72	11	11	116	201	23.4059	10.7114	1.00257	42	7.34254	1.05704	44	6.78274	1.04633	30	8.15772	0.999203	42	9.80518	0.949945	44	7.14603	0.965163	30	8.50565	1.06214	42	12.3948	1.04246	44	8.66305	1.01824	30	8.88442	0.972606	42	26.7209	0.959566	44	32.8641	1.01638	30	36.9115
O24132	Annexin	X671	Annexin OS=Nicotiana tabacum OX=4097 GN=X671 PE=2 SV=1 - [O24132_TOBAC]	56.69	4	14	57	314	35.9276	5.5415	1.00457	5	4.27848	0.989155	3	2.90119	0.993113	5	7.73431	0.718439	5	17.6375	0.759653	3	0.623634	0.792431	5	3.31455	1.04136	5	4.94302	1.09724	3	10.4558	0.907963	5	7.05433	1.53022	5	27.3535	1.53627	3	27.4885	1.71396	5	3.82265
A0A1S4BSA2	oxygen-evolving enhancer protein 1, chloroplastic-like	LOC107811352	oxygen-evolving enhancer protein 1, chloroplastic-like OS=Nicotiana tabacum OX=4097 GN=LOC107811352 PE=4 SV=1 - [A0A1S4BSA2_TOBAC]	56.68	3	23	557	397	43.0092	9.01221	1.14289	6	8.65676	1.06878	11	8.13599	1.0407	9	9.21382	0.893216	6	14.3827	1.00477	11	17.5301	0.983862	9	15.9198	1.05066	6	4.22566	1.03867	11	7.04723	1.10335	9	14.2413	0.684189	6	47.6786	0.703114	10	50.1531	0.656436	9	48.3604
P18212	Oxygen-evolving enhancer protein 2-2, chloroplastic	PSBP2	Oxygen-evolving enhancer protein 2-2, chloroplastic OS=Nicotiana tabacum OX=4097 GN=PSBP2 PE=1 SV=2 - [PSBP2_TOBAC]	56.6	2	12	316	265	28.5435	7.85498	1.1446	10	6.21348	0.878	9	11.012	0.953297	12	12.9448	0.795394	10	12.1667	0.920838	9	5.96275	0.98577	12	7.47803	1.34056	10	10.6726	1.22598	9	18.081	1.21604	12	18.9703	0.549331	10	28.9371	0.71113	9	37.403	0.570177	12	75.8923
A0A1S3ZVQ8	Chlorophyll a-b binding protein, chloroplastic	LOC107790956	Chlorophyll a-b binding protein, chloroplastic OS=Nicotiana tabacum OX=4097 GN=LOC107790956 PE=3 SV=1 - [A0A1S3ZVQ8_TOBAC]	56.6	1	9	797	265	28.6334	5.66846	1.15468	2	23.6104	1.09471	5	9.3596	0.937083	2	8.83549	0.779299	2	7.58268	0.861027	5	8.00798	0.888158	2	14.8463	1.1715	2	22.5962	1.18042	5	19.2245	1.14326	2	21.3275	0.829368	2	7.56593	0.764587	4	10.0852	1.12171	2	4.89782
A0A1S4BMB0	Chlorophyll a-b binding protein, chloroplastic	LOC107809852	Chlorophyll a-b binding protein, chloroplastic OS=Nicotiana tabacum OX=4097 GN=LOC107809852 PE=3 SV=1 - [A0A1S4BMB0_TOBAC]	56.6	1	9	795	265	28.6474	5.66846	1.00543	2	3.86208	1.06583	3	15.6012	0.930111	2	7.12714	1.14581	2	14.7469	0.912196	3	17.0499	0.866722	2	2.24688	0.968216	2	17.8258	1.21255	3	0.940084	1.25103	2	3.67126	0.872408	2	2.92853	0.865235	3	3.62083	0.988927	2	8.06068
A0A1S3ZYV8	Chlorophyll a-b binding protein, chloroplastic	LOC107791896	Chlorophyll a-b binding protein, chloroplastic OS=Nicotiana tabacum OX=4097 GN=LOC107791896 PE=3 SV=1 - [A0A1S3ZYV8_TOBAC]	56.55	3	8	802	267	28.3172	5.42725	1.18697	5	10.0557	1.09666	9	5.00968	1.04083	8	8.23289	0.852865	5	5.47105	0.873686	9	9.88727	0.800314	8	7.92905	1.22724	5	8.55782	1.14742	9	14.3964	1.33643	8	3.2143	0.717494	5	24.693	0.846075	8	30.1764	0.633521	8	27.559
A0A1S4BC47	Chlorophyll a-b binding protein, chloroplastic	LOC107806780	Chlorophyll a-b binding protein, chloroplastic OS=Nicotiana tabacum OX=4097 GN=LOC107806780 PE=3 SV=1 - [A0A1S4BC47_TOBAC]	56.55	1	8	814	267	28.3812	5.65576							1.02968	2	17.1294							0.854344	2	15.1733							1.20248	2	8.66809							0.872765	2	33.9016
A0A1S3Z555	Proteasome subunit alpha type	LOC107783032	Proteasome subunit alpha type OS=Nicotiana tabacum OX=4097 GN=LOC107783032 PE=3 SV=1 - [A0A1S3Z555_TOBAC]	56.54	2	10	48	237	26.038	4.76709	1.2689	1		0.936637	6	6.62869	1.08399	2	11.2656	0.981783	1		1.00446	6	6.66338	0.888397	2	2.60879	1.03333	1		1.11629	6	8.6328	1.10346	2	2.88083	0.626374	1		0.756075	6	33.2532	0.906956	2	41.2725
A0A1S4B8G0	Proteasome subunit alpha type	LOC107805624	Proteasome subunit alpha type OS=Nicotiana tabacum OX=4097 GN=LOC107805624 PE=3 SV=1 - [A0A1S4B8G0_TOBAC]	56.54	1	10	51	237	26.022	4.81787	1.00683	1					0.918383	2	0.613609	0.856643	1					1.00729	2	4.80274	0.965149	1					0.997073	2	24.6012	1.33517	1					1.13818	2	58.3518
A0A1S3ZDZ0	uncharacterized protein LOC107777085	LOC107785797	uncharacterized protein LOC107777085 OS=Nicotiana tabacum OX=4097 GN=LOC107785797 PE=4 SV=1 - [A0A1S3ZDZ0_TOBAC]	56.51	12	12	125	292	31.301	6.13818	0.988539	42	7.68529	1.0236	60	6.49763	0.964828	23	7.67151	0.956093	42	15.0935	0.930331	60	8.25142	0.957716	23	14.2612	1.02733	42	10.0539	1.04586	60	5.26835	0.988668	23	13.4761	1.06956	42	35.7272	1.00553	60	37.6661	1.20267	23	35.1178
A0A1S4BAZ9	kirola-like	LOC107806428	kirola-like OS=Nicotiana tabacum OX=4097 GN=LOC107806428 PE=4 SV=1 - [A0A1S4BAZ9_TOBAC]	56.46	6	6	27	147	16.7676	5.89697	1.20356	9	7.74722	1.07794	14	6.054	1.14104	4	3.09389	0.925083	9	8.80388	0.964968	14	5.46602	0.953009	4	1.19298	1.08482	9	3.91283	1.12437	14	5.00168	1.04341	4	7.13767	0.56201	9	16.664	0.597089	14	16.7332	0.653207	4	20.6965
A0A1S3WYR8	Fructose-bisphosphate aldolase	LOC107759369	Fructose-bisphosphate aldolase OS=Nicotiana tabacum OX=4097 GN=LOC107759369 PE=3 SV=1 - [A0A1S3WYR8_TOBAC]	56.42	1	17	332	397	42.8069	6.90283	1.10871	4	10.6599	1.15802	2	0.463764	0.884611	2	6.47621	0.939827	4	6.26466	0.891489	2	11.1286	0.836345	2	2.86843	0.842238	4	7.94198	0.856347	2	19.2247	0.963048	2	8.03053	1.26488	4	4.11091	1.41071	2	11.8848	1.74055	2	19.1545
A0A1S3ZX13	Fructose-bisphosphate aldolase	LOC107791431	Fructose-bisphosphate aldolase OS=Nicotiana tabacum OX=4097 GN=LOC107791431 PE=3 SV=1 - [A0A1S3ZX13_TOBAC]	56.42	1	17	331	397	42.8299	6.78564	1.06396	3	10.1533	1.03748	3	12.1065	0.926083	1		0.933947	3	21.3659	0.769503	3	16.4982	0.948176	1		0.900744	3	3.90714	1.16322	3	10.2438	1.0647	1		1.12968	3	23.4193	0.991145	3	21.0931	1.21588	1
Q04127	Oxygen-evolving enhancer protein 2-3, chloroplastic	PSBP3	Oxygen-evolving enhancer protein 2-3, chloroplastic OS=Nicotiana tabacum OX=4097 GN=PSBP3 PE=2 SV=1 - [PSBP3_TOBAC]	56.39	3	13	339	266	28.6655	8.20654	1.11814	22	16.5514	0.853377	17	14.5582	0.981686	13	13.858	0.833319	22	11.2782	0.928333	18	10.0699	0.977235	13	3.59111	1.11692	22	23.1535	1.29161	18	15.5627	1.28474	13	19.8522	0.822051	21	49.5008	0.661551	17	47.6641	0.810714	13	49.3417
Q04126	23-kDa ploypeptide of photosystem II oxygen-evolving complex	oee2-B	23-kDa ploypeptide of photosystem II oxygen-evolving complex OS=Nicotiana tabacum OX=4097 GN=oee2-B PE=2 SV=1 - [Q04126_TOBAC]	56.39	4	13	346	266	28.3603	7.84033	1.05015	24	11.4061	0.861648	23	8.64458	0.89518	22	9.54956	0.876062	24	14.2693	0.975916	23	7.30928	0.975546	22	11.0554	1.17031	24	7.61803	1.19681	23	12.1566	1.22415	22	14.1233	0.784194	24	32.8896	0.72884	23	31.2116	0.784988	22	42.9892
A0A1S4BKF0	40S ribosomal protein S2-3-like	LOC107809240	40S ribosomal protein S2-3-like OS=Nicotiana tabacum OX=4097 GN=LOC107809240 PE=3 SV=1 - [A0A1S4BKF0_TOBAC]	56.36	4	15	129	275	29.9941	10.272	1.14621	10	7.3898	1.03663	8	3.03962	1.04572	5	14.0491	0.988334	10	11.4569	1.04538	8	6.09882	1.06348	5	7.74654	1.04359	10	8.76874	1.06649	8	4.7524	1.07731	5	11.9822	0.734311	10	34.6343	0.627042	8	23.9597	0.706403	5	12.8643
A0A1S3X5A3	V-type proton ATPase subunit B2-like	LOC107761463	V-type proton ATPase subunit B2-like OS=Nicotiana tabacum OX=4097 GN=LOC107761463 PE=3 SV=1 - [A0A1S3X5A3_TOBAC]	56.35	2	23	235	488	54.1456	5.13525	1.08977	1		0.994664	4	9.90331	0.825648	1		0.826053	1		0.908224	4	24.1055	0.807421	1		0.739582	1		0.920832	4	4.23794	0.746149	1		1.6346	1		1.63498	4	45.0706	2.40012	1
A0A1S3Y1E2	ATP-dependent Clp protease ATP-binding subunit ClpA homolog CD4B, chloroplastic-like	LOC107771216	ATP-dependent Clp protease ATP-binding subunit ClpA homolog CD4B, chloroplastic-like OS=Nicotiana tabacum OX=4097 GN=LOC107771216 PE=3 SV=1 - [A0A1S3Y1E2_TOBAC]	56.34	4	43	423	923	102.256	6.45557	1.07239	9	10.3027	1.05182	9	5.95217	1.08504	8	3.71234	1.14043	9	18.6076	1.08061	9	6.27521	1.11396	8	4.53597	0.950991	9	6.341	0.974515	9	5.94159	0.95383	8	5.45852	0.952538	9	12.342	0.804656	9	65.8136	0.837862	8	33.664
A0A1S4AHL1	5-methyltetrahydropteroyltriglutamate-- homocysteine methyltransferase-like	LOC107797732	5-methyltetrahydropteroyltriglutamate-- homocysteine methyltransferase-like OS=Nicotiana tabacum OX=4097 GN=LOC107797732 PE=3 SV=1 - [A0A1S4AHL1_TOBAC]	56.34	2	36	399	765	84.5337	6.31592	1.2127	4	8.56142	1.01698	3	2.4709	1.07091	3	3.89637	1.0741	4	3.02209	1.10072	3	5.93735	1.05855	3	2.99506	0.97761	4	3.8973	1.07425	3	9.53434	1.18192	3	0.907991	0.540724	4	12.15	0.592973	3	31.2766	0.464791	3	56.7667
A0A1S4BRD0	5-methyltetrahydropteroyltriglutamate-- homocysteine methyltransferase-like	LOC107811094	5-methyltetrahydropteroyltriglutamate-- homocysteine methyltransferase-like OS=Nicotiana tabacum OX=4097 GN=LOC107811094 PE=3 SV=1 - [A0A1S4BRD0_TOBAC]	56.34	2	36	401	765	84.6257	6.21436	1.12265	6	1.99387	0.97196	3	4.69543	1.04812	3	4.53513	0.900655	6	6.79302	0.915495	3	1.71446	0.981075	3	5.51246	1.18833	6	5.32587	1.16033	3	0.970093	1.15682	3	3.5603	0.671887	6	27.9193	1.00451	3	22.729	0.605332	3	13.9638
A0A1S4CHD5	psbP domain-containing protein 6, chloroplastic-like isoform X1	LOC107819052	psbP domain-containing protein 6, chloroplastic-like isoform X1 OS=Nicotiana tabacum OX=4097 GN=LOC107819052 PE=4 SV=1 - [A0A1S4CHD5_TOBAC]	56.29	2	11	57	286	31.2142	8.22119	1.12492	2	3.2866	1.01565	3	12.1655				0.906207	2	5.26068	1.05903	3	6.17901				1.10675	2	6.71379	1.0291	3	13.4638				0.817929	2	31.6571	0.833252	3	16.4082
Q9T2G2	16.1 kDa photosystem I PSAF protein (Fragment)		16.1 kDa photosystem I PSAF protein (Fragment) OS=Nicotiana tabacum OX=4097 PE=1 SV=1 - [Q9T2G2_TOBAC]	56.25	1	1	45	16	1.75788	8.73389	1.00962	16	19.6736	1.05178	12	4.20806	0.978236	17	7.22987	0.951859	16	9.75678	0.915239	12	10.6699	0.963678	17	6.09289	1.18047	16	11.8636	1.0678	12	12.3543	1.10993	17	9.75775	0.617767	16	28.0112	0.783323	12	39.6796	0.799821	17	37.6343
A0A1S3WZJ6	Starch synthase, chloroplastic/amyloplastic	LOC107759522	Starch synthase, chloroplastic/amyloplastic OS=Nicotiana tabacum OX=4097 GN=LOC107759522 PE=3 SV=1 - [A0A1S3WZJ6_TOBAC]	56.19	5	26	172	614	67.2134	7.10791	1.15254	10	9.77463	1.1139	10	6.23931	1.08183	8	6.57969	0.973324	10	7.46728	0.949134	10	6.73114	0.890669	8	9.71247	1.10508	10	7.45051	1.12054	10	7.0568	1.16308	8	6.59538	0.724633	10	23.9781	0.516558	10	17.0608	0.785415	8	8.11474
A0A1S3X434	50S ribosomal protein L5, chloroplastic	LOC107761040	50S ribosomal protein L5, chloroplastic OS=Nicotiana tabacum OX=4097 GN=LOC107761040 PE=3 SV=1 - [A0A1S3X434_TOBAC]	56.18	8	12	123	267	29.4015	9.96436	1.03569	20	8.88579	0.994573	26	12.1558	0.992173	27	12.0064	0.966776	20	17.0794	0.929766	26	13.2343	0.92839	27	10.724	1.05413	20	7.2715	1.04442	26	7.46584	1.02725	27	15.2479	0.821956	20	35.6558	1.10276	26	54.6228	1.11473	27	62.4515
A0A075F1U0	Constitutive plastid-lipid associated protein	CHRD	Constitutive plastid-lipid associated protein OS=Nicotiana tabacum OX=4097 GN=CHRD PE=2 SV=1 - [A0A075F1U0_TOBAC]	56.15	1	9	56	187	19.8583	8.57275				0.855287	2	13.6353							1.08318	2	2.34516							1.18254	2	9.38135							0.608198	2	20.6928
A0A1S4CXS6	Fructose-bisphosphate aldolase	LOC107823750	Fructose-bisphosphate aldolase OS=Nicotiana tabacum OX=4097 GN=LOC107823750 PE=3 SV=1 - [A0A1S4CXS6_TOBAC]	56.15	3	14	77	358	38.5439	7.66455	1.14966	2	0.793637				0.976876	2	1.83849	0.958256	2	0.236738				1.05522	2	3.18606	1.06479	2	5.96139				0.930181	2	26.9278	0.788528	2	12.2665				1.09525	2	38.5464
A0A1S3YL98	glutathione S-transferase DHAR2-like	LOC107777254	glutathione S-transferase DHAR2-like OS=Nicotiana tabacum OX=4097 GN=LOC107777254 PE=3 SV=1 - [A0A1S3YL98_TOBAC]	56.13	2	10	63	212	23.6354	7.09326	0.984342	4	6.11912	0.835889	1		0.929009	3	7.92482	0.998797	4	8.26087	1.05254	1		1.06037	3	1.80596	1.06157	4	3.05034	1.06745	1		1.00543	3	3.31967	0.912183	4	8.26981	1.10433	1		1.27472	3	9.45088
A0A1S3XCK8	Malate dehydrogenase	LOC107763505	Malate dehydrogenase OS=Nicotiana tabacum OX=4097 GN=LOC107763505 PE=3 SV=1 - [A0A1S3XCK8_TOBAC]	56.02	3	16	115	332	35.5063	6.53662	1.06261	3	1.31957	1.03446	4	9.09865	0.903031	1		0.95599	3	7.87112	1.00912	4	2.36604	1.17	1		1.20981	3	4.86031	1.03124	4	4.45014	1.21685	1		0.760345	3	11.5367	0.85164	4	23.7782	0.453977	1
Q7DM39	Oxygen-evolving enhancer protein 2-1, chloroplastic	PSBP1	Oxygen-evolving enhancer protein 2-1, chloroplastic OS=Nicotiana tabacum OX=4097 GN=PSBP1 PE=3 SV=2 - [PSBP1_TOBAC]	55.97	4	13	332	268	28.6344	7.32764	1.11176	22	7.91053	0.816283	15	11.0153	0.867021	18	8.42023	0.800248	22	12.217	0.954196	15	4.4377	0.986837	18	10.4015	1.34125	22	10.446	1.27423	15	11.5381	1.35302	18	14.3709	0.670435	22	29.453	0.725553	15	44.2229	0.677532	17	30.0551
A0A1S3Y055	photosystem I reaction center subunit III, chloroplastic-like	LOC107770672	photosystem I reaction center subunit III, chloroplastic-like OS=Nicotiana tabacum OX=4097 GN=LOC107770672 PE=4 SV=1 - [A0A1S3Y055_TOBAC]	55.95	3	10	402	227	24.9271	9.36377	1.08144	14	12.1294	1.03358	21	11.0063	0.963008	13	7.50763	0.845409	14	11.644	0.893664	21	12.0039	0.961437	13	7.99209	1.20814	14	11.7394	1.18488	21	16.8818	1.22422	13	8.62665	0.636324	14	37.2354	0.774675	19	61.0124	0.600455	12	48.1739
A0A1S4C5L2	photosystem I reaction center subunit IV B, chloroplastic	LOC107815412	photosystem I reaction center subunit IV B, chloroplastic OS=Nicotiana tabacum OX=4097 GN=LOC107815412 PE=4 SV=1 - [A0A1S4C5L2_TOBAC]	55.94	4	7	133	143	15.2147	9.74463	1.07452	21	15.5916	1.04897	20	12.1016	1.09253	5	13.4661	0.898911	21	12.8268	0.881245	20	4.14988	0.919352	5	20.9504	1.07905	21	14.6907	1.20385	20	17.2224	0.938547	5	8.72737	0.988813	20	51.9142	0.642539	17	102.748	1.32925	4	75.8629
A0A1S4C8L1	40S ribosomal protein S18-like	LOC107816127	40S ribosomal protein S18-like OS=Nicotiana tabacum OX=4097 GN=LOC107816127 PE=3 SV=1 - [A0A1S4C8L1_TOBAC]	55.92	2	9	80	152	17.5124	10.6235	1.10972	10	7.1181	1.02954	13	10.2809	0.978606	7	16.3273	1.02541	10	5.11001	1.01154	13	9.02712	0.879651	7	11.7738	1.04643	10	17.9314	0.994719	13	8.02938	1.05705	7	14.951	0.839908	10	60.4328	0.946889	13	58.5236	1.41925	7	24.4323
A0A1S4AV83	leucine aminopeptidase 2, chloroplastic-like	LOC107801578	leucine aminopeptidase 2, chloroplastic-like OS=Nicotiana tabacum OX=4097 GN=LOC107801578 PE=4 SV=1 - [A0A1S4AV83_TOBAC]	55.92	6	21	185	549	57.4176	6.69775	0.979576	16	10.4878	0.888715	15	11.9421	0.925717	9	6.11416	0.870397	16	6.50079	0.961335	15	6.39339	0.976391	9	5.58693	1.02697	16	8.41043	1.08619	15	10.4438	1.12698	9	12.661	1.25839	16	21.6042	1.31668	15	49.1461	1.22856	9	34.5531
A0A1S3Y820	Chlorophyll a-b binding protein, chloroplastic	LOC107773232	Chlorophyll a-b binding protein, chloroplastic OS=Nicotiana tabacum OX=4097 GN=LOC107773232 PE=3 SV=1 - [A0A1S3Y820_TOBAC]	55.81	1	8	729	267	28.2792	5.65576	0.874729	11	8.3697	1.06247	10	5.27255	0.891296	10	9.02299	0.799521	11	12.2213	0.857798	10	10.9126	0.886137	10	10.6489	1.11799	11	9.15081	1.0461	10	7.52543	1.17446	10	9.68731	1.25539	11	16.3294	1.33085	10	24.7676	1.05229	10	9.40484
A0A1S3YUH0	60S ribosomal protein L4-1-like	LOC107779688	60S ribosomal protein L4-1-like OS=Nicotiana tabacum OX=4097 GN=LOC107779688 PE=4 SV=1 - [A0A1S3YUH0_TOBAC]	55.8	5	22	201	405	44.661	10.2866	1.05506	5	8.98692	1.05528	7	3.81235	1.08588	6	4.83887	0.892981	5	12.3789	0.94363	7	10.8984	1.02074	6	3.29756	1.03392	5	14.2384	0.983797	7	14.4228	0.952865	6	14.0645	1.08756	5	17.775	1.03643	7	27.8344	0.939225	6	29.5184
A0A1S4A975	60S ribosomal protein L4-1-like	LOC107795127	60S ribosomal protein L4-1-like OS=Nicotiana tabacum OX=4097 GN=LOC107795127 PE=4 SV=1 - [A0A1S4A975_TOBAC]	55.8	2	21	201	405	44.747	10.2866							1.02464	2	9.75083							0.925142	2	11.4932							1.11446	2	5.5125							0.927851	2	33.4874
A1KYB1	Adenosylhomocysteinase (Fragment)	SAHH3	Adenosylhomocysteinase (Fragment) OS=Nicotiana tabacum OX=4097 GN=SAHH3 PE=2 SV=1 - [A1KYB1_TOBAC]	55.74	1	22	219	479	52.4667	6.13818				1.04757	1								1.14669	1								0.999994	1								0.516756	1
A0A1S4CYK4	Proteasome subunit alpha type	LOC107824016	Proteasome subunit alpha type OS=Nicotiana tabacum OX=4097 GN=LOC107824016 PE=3 SV=1 - [A0A1S4CYK4_TOBAC]	55.69	12	12	64	246	27.286	6.31592	1.01235	23	7.54434	0.945419	20	8.47284	0.952625	21	7.88842	0.93112	23	11.9931	0.963425	20	7.43368	1.01333	21	8.30028	1.13962	23	10.1526	1.07936	20	4.37797	1.10388	21	13.7364	0.845284	23	36.9379	0.949237	20	23.2344	0.844476	20	36.0698
A0A1S4D3I3	NADPH-protochlorophyllide oxidoreductase	LOC107825540	NADPH-protochlorophyllide oxidoreductase OS=Nicotiana tabacum OX=4097 GN=LOC107825540 PE=3 SV=1 - [A0A1S4D3I3_TOBAC]	55.5	5	19	177	400	43.3626	9.29053	0.978629	12	9.82806	1.06359	12	8.16005	0.985603	15	11.6812	1.05875	12	24.9244	1.02419	12	29.613	0.988056	15	15.2841	0.972297	12	7.05775	0.963538	12	4.90335	0.988682	15	13.6872	0.923897	12	69.7104	1.10832	12	87.9673	1.26059	15	47.6023
A0A1S4C9G4	Glucose-1-phosphate adenylyltransferase	LOC107816541	Glucose-1-phosphate adenylyltransferase OS=Nicotiana tabacum OX=4097 GN=LOC107816541 PE=3 SV=1 - [A0A1S4C9G4_TOBAC]	55.49	4	25	193	519	56.9924	8.32373	1.0427	12	7.75263	0.923215	9	6.09624	0.970191	7	1.21495	0.843374	12	7.18153	0.915707	9	7.57376	0.918353	7	4.46184	1.03334	12	6.12027	1.01756	9	5.88938	1.06317	7	3.46895	1.23228	12	18.0551	1.30307	9	19.0298	1.18836	7	8.35559
A0A1S3ZNF7	polyubiquitin-like	LOC107788853	polyubiquitin-like OS=Nicotiana tabacum OX=4097 GN=LOC107788853 PE=4 SV=1 - [A0A1S3ZNF7_TOBAC]	55.46	1	5	105	449	50.245	7.15186	1.05569	1		1.0231	4	9.07829				0.97725	1		0.960974	4	4.23447				0.887689	1		1.02588	4	7.49802				1.2076	1		0.964976	4	26.1006
A0A1S3YNG0	magnesium-protoporphyrin IX monomethyl ester [oxidative] cyclase, chloroplastic	LOC107777980	magnesium-protoporphyrin IX monomethyl ester [oxidative] cyclase, chloroplastic OS=Nicotiana tabacum OX=4097 GN=LOC107777980 PE=3 SV=1 - [A0A1S3YNG0_TOBAC]	55.45	1	19	172	404	47.2732	8.54346	1.20698	3	1.82436	1.15723	3	1.80794	1.05741	1		1.07802	3	8.16873	0.999047	3	2.41509	1.01385	1		0.966438	3	5.71291	0.980869	3	4.66471	0.93867	1		0.623345	3	6.30732	0.648711	3	9.94727	1.07235	1
A0A1S3ZHM0	magnesium-protoporphyrin IX monomethyl ester [oxidative] cyclase, chloroplastic-like	LOC107786828	magnesium-protoporphyrin IX monomethyl ester [oxidative] cyclase, chloroplastic-like OS=Nicotiana tabacum OX=4097 GN=LOC107786828 PE=3 SV=1 - [A0A1S3ZHM0_TOBAC]	55.45	1	19	180	404	47.2622	8.67529	1.19096	5	8.04092	1.21861	6	3.95544	1.20862	4	7.54517	1.10302	5	6.56281	1.00611	6	4.96469	1.02955	4	4.83146	0.888933	5	7.46299	0.934696	6	5.8372	1.01511	4	2.96458	0.537686	5	14.9981	0.690826	6	69.6434	0.636326	4	16.7681
A0A1S3ZKV5	acid phosphatase 1-like	LOC107787913	acid phosphatase 1-like OS=Nicotiana tabacum OX=4097 GN=LOC107787913 PE=4 SV=1 - [A0A1S3ZKV5_TOBAC]	55.43	11	11	80	267	29.5003	9.02686	0.807355	23	6.74292	0.792338	27	21.2846	0.762965	18	13.4473	1.25368	23	13.2617	1.28807	27	12.2165	1.2984	18	6.72681	0.941885	23	8.30944	0.92649	27	7.37277	0.926034	18	6.05575	0.965912	23	29.0851	0.848297	27	35.383	1.05592	18	29.4964
A0A1S4BB89	Glucose-1-phosphate adenylyltransferase	LOC107806492	Glucose-1-phosphate adenylyltransferase OS=Nicotiana tabacum OX=4097 GN=LOC107806492 PE=3 SV=1 - [A0A1S4BB89_TOBAC]	55.38	4	26	191	520	57.1555	8.33838	1.0814	8	7.09224	0.950966	8	7.15252	1.0191	5	4.25845	0.968899	8	5.78013	0.983746	8	10.7514	0.983197	5	2.95996	0.983541	8	6.85066	1.06807	8	7.16943	1.03175	5	5.28826	1.06182	8	19.0908	1.05965	8	38.641	1.04721	5	5.0244
A0A1S4BTZ7	Phosphoglycerate kinase	LOC107811868	Phosphoglycerate kinase OS=Nicotiana tabacum OX=4097 GN=LOC107811868 PE=3 SV=1 - [A0A1S4BTZ7_TOBAC]	55.36	2	19	269	401	42.5127	5.8335	1.06853	3	7.82609	1.00788	7	7.75362	1.02107	6	2.08644	1.23731	3	0.704417	1.11561	7	2.57659	1.13687	6	0.815372	0.990005	3	1.0977	0.992405	7	4.92453	1.03866	6	5.13541	0.641632	3	43.2676	0.628591	7	28.7925	0.621629	6	15.6715
A0A1S4AHL7	60S ribosomal protein L35a-3-like	LOC107797707	60S ribosomal protein L35a-3-like OS=Nicotiana tabacum OX=4097 GN=LOC107797707 PE=3 SV=1 - [A0A1S4AHL7_TOBAC]	55.36	6	6	52	112	12.9248	10.3745	1.05626	18	12.0898	1.01566	21	9.88454	0.992021	13	9.14246	0.989734	18	10.7667	1.01922	21	6.23983	1.07419	13	9.60537	1.05642	18	13.8615	1.08154	21	11.1322	1.0137	13	17.1607	0.837961	18	35.1584	0.813446	21	30.8642	0.978984	12	42.6782
A0A1S3Z332	translationally-controlled tumor protein homolog	LOC107782225	translationally-controlled tumor protein homolog OS=Nicotiana tabacum OX=4097 GN=LOC107782225 PE=3 SV=1 - [A0A1S3Z332_TOBAC]	55.36	6	9	67	168	18.8684	4.60205	1.15416	8	9.07108	0.941937	12	11.0141	1.03811	12	3.9649	0.956079	8	5.16373	0.994137	12	8.15135	1.06399	12	6.76124	1.07777	8	12.0265	1.11425	12	10.2096	1.07136	12	5.9961	0.857258	8	29.4606	0.798421	12	33.5979	0.739354	12	37.9707
A0A1S3ZAU9	ras-related protein RABA2a-like	LOC107784877	ras-related protein RABA2a-like OS=Nicotiana tabacum OX=4097 GN=LOC107784877 PE=4 SV=1 - [A0A1S3ZAU9_TOBAC]	55.35	6	10	33	215	24.0123	6.59521	0.903911	4	12.8646	1.06349	7	1.2624	0.98767	2	6.80144	0.845959	4	15.1145	0.918772	7	8.29045	0.978284	2	21.5462	1.0616	4	2.59761	0.992566	7	7.91873	0.907706	2	23.6937	1.42114	4	10.018	1.06487	7	27.4603	1.3048	2	11.178
A0A1S3Z8Z4	fructose-bisphosphate aldolase, chloroplastic-like	LOC107784332	fructose-bisphosphate aldolase, chloroplastic-like OS=Nicotiana tabacum OX=4097 GN=LOC107784332 PE=4 SV=1 - [A0A1S3Z8Z4_TOBAC]	55.26	3	12	255	266	28.5358	8.99756	1.17706	14	5.93634	1.03564	21	9.93767	1.07563	12	12.5765	0.861124	14	11.5984	0.89352	22	12.4324	0.785492	12	4.2091	1.16027	14	14.5736	1.21496	22	15.4005	1.30944	12	8.58217	0.661069	14	10.1021	0.69675	21	33.6313	0.608564	12	61.2059
A0A1S4AJE0	40S ribosomal protein S18-like	LOC107798308	40S ribosomal protein S18-like OS=Nicotiana tabacum OX=4097 GN=LOC107798308 PE=3 SV=1 - [A0A1S4AJE0_TOBAC]	55.26	2	8	81	152	17.5033	10.6235	1.09109	2	4.88519	0.912136	5	2.1683	1.02339	4	4.65685	1.00908	2	32.0178	1.00218	5	9.52154	1.03687	4	3.26554	0.950181	2	2.14037	1.0316	5	1.61449	0.869976	4	4.47508	0.895389	2	62.8502	0.952879	5	55.4278	1.14864	4	32.9709
A0A1S3ZZ60	60S ribosomal protein L28-1-like	LOC107792010	60S ribosomal protein L28-1-like OS=Nicotiana tabacum OX=4097 GN=LOC107792010 PE=4 SV=1 - [A0A1S3ZZ60_TOBAC]	55.24	2	9	43	143	15.7826	10.5942	1.08622	2	3.95219				1.1572	1		1.07515	2	12.7924				0.998853	1		0.948433	2	0.113524				0.912222	1		0.883898	2	31.3386				0.959646	1
A0A1S4D312	Nascent polypeptide-associated complex subunit beta	LOC107825427	Nascent polypeptide-associated complex subunit beta OS=Nicotiana tabacum OX=4097 GN=LOC107825427 PE=3 SV=1 - [A0A1S4D312_TOBAC]	55.21	1	9	76	163	17.4892	7.50342	1.25743	4	10.1952	1.07242	7	5.5569	1.20293	2	12.7816	1.03533	4	16.0817	0.98184	7	25.4733	1.07958	2	3.54338	1.09366	4	2.99334	0.981919	7	5.35053	0.9021	2	30.1953	0.429318	4	123.178	0.490156	7	74.1542	0.622735	2	57.5731
A0A1S3WYG6	L-ascorbate peroxidase 1, cytosolic	LOC107759348	L-ascorbate peroxidase 1, cytosolic OS=Nicotiana tabacum OX=4097 GN=LOC107759348 PE=3 SV=1 - [A0A1S3WYG6_TOBAC]	55.2	5	11	81	250	27.4629	5.84619	1.03523	16	5.28221	0.903418	13	13.8938	1.00507	9	7.90544	1.05413	16	10.9714	1.05721	13	5.4971	1.07422	9	8.78765	1.00321	16	7.95884	1.02468	13	9.92764	1.0563	9	6.12428	0.907891	16	25.0964	0.909996	13	18.9148	0.671277	9	39.054
A0A1S3YQI2	Fructose-bisphosphate aldolase	LOC107778620	Fructose-bisphosphate aldolase OS=Nicotiana tabacum OX=4097 GN=LOC107778620 PE=3 SV=1 - [A0A1S3YQI2_TOBAC]	55.18	6	15	139	357	38.0868	6.91748	1.06801	24	6.26879	1.00308	22	4.75128	1.03661	17	4.92661	0.89035	24	14.3386	0.904642	22	9.95923	0.875012	17	6.65135	1.05183	24	9.7159	1.09682	22	12.2796	1.08933	17	12.5743	1.08962	24	16.6972	1.01932	22	17.6035	1.00068	17	42.4656
A0A1S3X9U8	actin-104	LOC107762828	actin-104 OS=Nicotiana tabacum OX=4097 GN=LOC107762828 PE=3 SV=1 - [A0A1S3X9U8_TOBAC]	55.17	3	16	177	377	41.727	5.49072	0.9389	3	2.39511	0.918324	6	7.60465	0.946054	4	2.55107	1.15584	3	4.16104	1.0247	6	6.30431	1.0803	4	5.85551	1.0632	3	3.17222	1.04068	6	0.726004	1.03507	4	5.01728	0.874926	3	19.4537	1.04796	6	35.307	1.01111	4	12.6939
A0A1S4D206	Annexin	LOC107825155	Annexin OS=Nicotiana tabacum OX=4097 GN=LOC107825155 PE=3 SV=1 - [A0A1S4D206_TOBAC]	55.1	4	14	60	314	35.8926	5.38916	0.935401	6	20.1939	1.06389	6	3.41905	1.07389	4	6.39563	0.882495	6	15.4377	0.764534	6	8.8414	0.701709	4	13.8519	0.966877	6	11.6669	0.963047	6	1.69572	0.848576	4	6.94716	1.32177	6	55.477	1.56022	6	11.1733	1.82858	4	28.5095
A0A1S3X0M5	60S ribosomal protein L4-like	LOC107759872	60S ribosomal protein L4-like OS=Nicotiana tabacum OX=4097 GN=LOC107759872 PE=4 SV=1 - [A0A1S3X0M5_TOBAC]	55.06	1	21	214	405	44.597	10.3452	1.05183	4	3.45671	1.03564	5	6.80256	0.93037	6	8.24637	0.960191	4	4.03152	1.03023	5	5.37078	1.00613	6	3.48508	1.12848	4	2.00161	1.11243	5	5.28412	1.21584	6	1.5767	0.819357	4	11.5513	0.602959	5	5.46695	0.662626	6	38.9618
A0A1S4BWA4	60S ribosomal protein L4-like	LOC107812501	60S ribosomal protein L4-like OS=Nicotiana tabacum OX=4097 GN=LOC107812501 PE=4 SV=1 - [A0A1S4BWA4_TOBAC]	55.06	1	21	212	405	44.683	10.3013	1.14327	4	0.848931	1.01241	5	2.86493	0.968154	1		1.03499	4	3.17319	1.07018	5	0.46532	1.08977	1		1.10103	4	0.826142	1.0523	5	2.32241	1.14634	1		0.593717	4	20.1094	0.664788	5	6.46235	0.647545	1
A0A1S4D1U0	60S ribosomal protein L18a	LOC107825032	60S ribosomal protein L18a OS=Nicotiana tabacum OX=4097 GN=LOC107825032 PE=3 SV=1 - [A0A1S4D1U0_TOBAC]	55.06	2	11	67	178	21.4394	10.2573	1.03378	1		1.02191	3	7.98801	1.00384	1		0.883987	1		0.981805	3	16.7611	1.02637	1		1.07157	1		0.979419	3	1.29469	0.941384	1		1.07249	1		1.13171	3	3.53148	1.14726	1
A0A1S4DDK3	60S ribosomal protein L18a	LOC107828661	60S ribosomal protein L18a OS=Nicotiana tabacum OX=4097 GN=LOC107828661 PE=3 SV=1 - [A0A1S4DDK3_TOBAC]	55.06	2	11	67	178	21.4394	10.2573	0.997269	1		0.949315	3	1.86499	0.965277	1		1.13887	1		0.908895	3	3.64752	1.18675	1		0.908249	1		1.03353	3	0.337282	0.992737	1		1.01761	1		1.37427	3	9.19304	0.764363	1
A0A1S4DEY3	Starch synthase, chloroplastic/amyloplastic	LOC107829009	Starch synthase, chloroplastic/amyloplastic OS=Nicotiana tabacum OX=4097 GN=LOC107829009 PE=3 SV=1 - [A0A1S4DEY3_TOBAC]	55.05	5	26	164	614	67.2324	7.00537	1.10224	8	9.85685	1.05339	7	5.80103	1.07798	5	7.89779	0.831859	8	13.9622	0.981263	7	17.9297	0.872372	5	0.289377	1.147	8	12.4398	1.1322	7	6.7353	1.20767	5	3.18089	0.840079	8	47.6892	0.769864	7	38.1339	0.744377	5	32.2951
A0A1S4CJM5	60S ribosomal protein L6-like	LOC107819793	60S ribosomal protein L6-like OS=Nicotiana tabacum OX=4097 GN=LOC107819793 PE=4 SV=1 - [A0A1S4CJM5_TOBAC]	55.02	2	15	77	229	25.3331	10.1108	0.682995	1		0.78405	3	12.1635				2.04968	1		1.63693	3	11.8996				0.685891	1		0.672622	3	22.2589				0.494798	1		0.627484	3	1.48618
A0A1S4B1N5	60S ribosomal protein L3-like	LOC107803515	60S ribosomal protein L3-like OS=Nicotiana tabacum OX=4097 GN=LOC107803515 PE=3 SV=1 - [A0A1S4B1N5_TOBAC]	55.01	3	24	270	389	44.3998	10.0669	1.07385	7	5.1685	1.03877	9	9.49406	1.02505	4	2.3302	0.959863	7	9.06029	1.01671	9	4.17712	1.00147	4	1.86045	1.11928	7	4.72099	1.07351	9	6.79274	1.0729	4	4.38641	0.704029	7	21.9201	0.645881	9	12.1483	0.848489	4	15.524
A0A1S3ZW63	protein plastid transcriptionally active 16, chloroplastic-like	LOC107791167	protein plastid transcriptionally active 16, chloroplastic-like OS=Nicotiana tabacum OX=4097 GN=LOC107791167 PE=4 SV=1 - [A0A1S3ZW63_TOBAC]	55.01	9	29	276	509	54.3252	8.01611	0.997482	14	5.86056	1.02986	29	5.66733	0.968114	26	8.14674	0.868823	14	11.702	0.895478	29	7.75018	0.880432	26	6.09253	1.1749	14	21.8669	1.11412	29	10.8398	1.22039	26	15.8098	0.889868	14	33.472	0.958302	29	31.7102	0.995742	26	39.9043
A0A1S3XDD7	Mitochondrial pyruvate carrier	LOC107763801	Mitochondrial pyruvate carrier OS=Nicotiana tabacum OX=4097 GN=LOC107763801 PE=3 SV=1 - [A0A1S3XDD7_TOBAC]	54.93	2	3	6	71	7.85013	9.87646	1.01289	2	9.68053	1.08913	3	2.22594				1.11463	2	3.77931	1.07591	3	2.47145				1.07685	2	3.26051	0.945128	3	5.30465				0.733966	2	21.3509	0.689123	3	5.699
A0A1S3ZYZ9	NADH dehydrogenase [ubiquinone] 1 beta subcomplex subunit 3-B-like	LOC107791922	NADH dehydrogenase [ubiquinone] 1 beta subcomplex subunit 3-B-like OS=Nicotiana tabacum OX=4097 GN=LOC107791922 PE=4 SV=1 - [A0A1S3ZYZ9_TOBAC]	54.93	4	4	18	71	7.87885	9.83252	0.8647	6	18.8116	1.0933	6	3.3658	0.943852	6	6.05065	1.11031	6	8.87309	0.946094	6	9.35173	1.03746	6	11.2851	1.01777	6	11.2077	0.953736	6	5.58049	0.893947	5	20.1707	1.06174	6	26.5218	1.05151	6	22.8402	1.25579	6	55.9189
A0A1S4B938	Nascent polypeptide-associated complex subunit beta	LOC107805856	Nascent polypeptide-associated complex subunit beta OS=Nicotiana tabacum OX=4097 GN=LOC107805856 PE=3 SV=1 - [A0A1S4B938_TOBAC]	54.88	1	9	71	164	17.7383	7.50342	0.855682	3	7.68563	1.0862	3	12.4355	0.962741	2	0.982123	1.19428	3	2.63152	1.11921	3	1.20762	1.16555	2	18.662	0.964543	3	26.7885	0.904562	3	0.229668	1.01386	2	12.8971	0.910307	3	31.9213	0.759315	3	32.7107	0.733382	2	24.9284
A0A140G1P7	ATP synthase subunit alpha	atpA	ATP synthase subunit alpha OS=Nicotiana tabacum OX=4097 GN=atpA PE=3 SV=1 - [A0A140G1P7_TOBAC]	54.83	1	22	668	507	55.388	5.21143	1.03709	19	7.6369	1.12257	15	10.7513	1.0272	19	6.49917	0.894499	19	13.4314	0.930607	15	20.3617	0.844862	19	19.6771	1.01846	19	18.9153	0.916764	15	15.8816	1.02502	19	8.76879	1.06745	19	13.5085	1.10162	15	18.5078	1.38174	19	14.9969
A0A1S3YAY2	1-aminocyclopropane-1-carboxylate oxidase-like	LOC107774406	1-aminocyclopropane-1-carboxylate oxidase-like OS=Nicotiana tabacum OX=4097 GN=LOC107774406 PE=3 SV=1 - [A0A1S3YAY2_TOBAC]	54.75	6	15	144	316	35.9394	6.03662	1.07288	11	6.4225	0.990716	13	5.21498	0.972496	12	5.55566	0.983635	11	12.9581	1.08281	13	9.11944	1.10632	12	12.678	0.942481	11	9.20703	0.989105	13	3.69842	0.917698	12	5.63146	0.904385	11	39.3137	0.89824	13	51.8281	0.926381	12	61.5023
A0A1S3X3Y8	uncharacterized protein At5g02240-like	LOC107761048	uncharacterized protein At5g02240-like OS=Nicotiana tabacum OX=4097 GN=LOC107761048 PE=4 SV=1 - [A0A1S3X3Y8_TOBAC]	54.72	2	12	85	307	33.2174	8.55811	1.07413	5	5.53387	0.94428	4	15.0067	0.943117	1		0.897945	5	11.6124	0.926521	4	13.7082	1.00922	1		1.05209	5	7.19502	1.20953	4	6.49187	1.10813	1		1.09134	5	2.53659	0.730609	4	40.5948	0.955735	1
A0A1S3XAX8	40S ribosomal protein S2-3-like	LOC107763157	40S ribosomal protein S2-3-like OS=Nicotiana tabacum OX=4097 GN=LOC107763157 PE=3 SV=1 - [A0A1S3XAX8_TOBAC]	54.64	2	15	133	280	30.5794	10.3159	1.11323	4	8.19642	0.989537	4	3.80057	1.08476	3	2.48694	1.02947	4	7.93612	1.00643	4	2.94249	1.02029	3	1.26495	1.0826	4	7.36736	1.10486	4	0.945352	1.03747	3	8.94745	0.800826	4	3.67611	0.800054	4	18.6004	0.84998	3	15.3685
A0A1S4C2S1	40S ribosomal protein S2-3-like	LOC107814537	40S ribosomal protein S2-3-like OS=Nicotiana tabacum OX=4097 GN=LOC107814537 PE=3 SV=1 - [A0A1S4C2S1_TOBAC]	54.64	2	15	136	280	30.6044	10.272	0.940983	5	8.56217	0.934304	7	7.37238	1.12991	2	9.55148	0.968519	5	5.89263	0.975256	7	11.567	1.02126	2	2.88729	1.01012	5	5.83955	0.98654	7	8.02442	1.0168	2	7.31008	1.21258	5	33.6374	1.20143	7	34.2153	0.737104	2	0.531486
A0A1S3XBY2	50S ribosomal protein L10, chloroplastic	LOC107763454	50S ribosomal protein L10, chloroplastic OS=Nicotiana tabacum OX=4097 GN=LOC107763454 PE=3 SV=1 - [A0A1S3XBY2_TOBAC]	54.63	4	12	88	227	25.3974	9.20264	1.09938	13	6.62748	1.03312	11	4.14094	1.08326	9	7.819	0.894801	13	5.40481	0.949827	11	6.02705	0.963918	9	7.38245	1.11169	13	13.0068	1.12177	11	14.8501	1.03236	9	13.0086	0.717318	13	34.519	0.743249	11	30.6522	0.694983	9	73.2466
Q8VWF9	Ras-related protein RAB8-2	Rab8-4	Ras-related protein RAB8-2 OS=Nicotiana tabacum OX=4097 GN=Rab8-4 PE=2 SV=1 - [Q8VWF9_TOBAC]	54.63	2	10	56	216	23.9561	7.82568	0.968037	1		1.06407	2	5.11278	1.03695	1		0.999966	1		0.92579	2	11.5566	1.00355	1		1.00371	1		1.14322	2	8.69635	0.98541	1		1.11232	1		0.629379	2	84.8567	1.03767	1
A0A1S3X8Q5	50S ribosomal protein L10, chloroplastic-like	LOC107762422	50S ribosomal protein L10, chloroplastic-like OS=Nicotiana tabacum OX=4097 GN=LOC107762422 PE=3 SV=1 - [A0A1S3X8Q5_TOBAC]	54.63	4	12	89	227	25.4394	9.20264	1.06441	9	9.85368	1.01676	18	15.2848	1.11084	7	14.0964	0.936766	9	4.59758	0.956138	18	10.4618	1.09306	7	4.51789	1.12333	9	17.4707	1.14189	18	9.30073	0.981006	7	8.01771	0.6868	9	28.9285	0.783601	18	33.7781	0.706178	7	51.2977
A8J6V0	Histone H2B	NtH2B2	Histone H2B OS=Nicotiana tabacum OX=4097 GN=NtH2B2 PE=2 SV=1 - [A8J6V0_TOBAC]	54.61	1	9	188	141	15.4266	10.0522	0.893435	1								0.823423	1								1.23269	1								1.10868	1
Q75ZE5	14-3-3 a-1 protein	14-3-3 a-1	14-3-3 a-1 protein OS=Nicotiana tabacum OX=4097 GN=14-3-3 a-1 PE=2 SV=1 - [Q75ZE5_TOBAC]	54.51	1	13	138	255	28.7474	4.77979	0.995055	4	27.8366	0.990214	3	6.15114	0.922018	2	11.3067	0.988511	4	4.9682	0.949075	3	4.387	0.855654	2	14.2999	0.917221	4	3.35775	0.96993	3	2.90779	0.91412	2	12.1167	1.13738	4	42.7279	1.39048	3	18.1894	1.65666	2	44.3136
A0A1S4AK99	protein LOW PSII ACCUMULATION 3, chloroplastic-like	LOC107798621	protein LOW PSII ACCUMULATION 3, chloroplastic-like OS=Nicotiana tabacum OX=4097 GN=LOC107798621 PE=4 SV=1 - [A0A1S4AK99_TOBAC]	54.5	15	15	48	378	42.3867	6.20166	1.00651	14	9.25015	1.07443	21	5.90636	1.01993	13	11.2922	1.07197	14	9.62201	0.941805	21	9.38048	0.997741	13	8.96985	1.04947	14	11.4512	1.04512	21	8.48641	1.02905	13	7.4241	0.775201	14	48.6414	0.857516	21	35.1163	0.99937	13	48.4363
P06384	50S ribosomal protein L16, chloroplastic	rpl16	50S ribosomal protein L16, chloroplastic OS=Nicotiana tabacum OX=4097 GN=rpl16 PE=3 SV=1 - [RK16_TOBAC]	54.48	6	6	73	134	15.2042	11.8833	1.04183	16	4.39291	1.08546	30	7.44267	1.05833	27	5.53779	1.01481	16	12.0596	0.941062	30	9.58486	0.967895	27	7.60034	1.11159	16	7.92654	1.02721	30	6.56899	1.00269	27	6.34694	0.8989	16	34.7024	0.900568	30	34.6348	0.924863	27	31.2188
P00823	ATP synthase subunit alpha, chloroplastic	atpA	ATP synthase subunit alpha, chloroplastic OS=Nicotiana tabacum OX=4097 GN=atpA PE=2 SV=2 - [ATPA_TOBAC]	54.44	1	22	674	507	55.4201	5.21143	1.12999	25	5.61023	1.15021	18	8.15125	1.12035	16	4.96279	0.99615	25	7.57859	0.942943	18	8.35552	0.960239	16	5.69967	1.09282	25	8.90078	1.06488	18	9.12287	1.17959	16	11.2974	0.595914	25	39.6264	0.633584	18	16.2214	0.5293	16	57.3513
Q76MF3	Calmodulin NtCaM11	NtCaM3	Calmodulin NtCaM11 OS=Nicotiana tabacum OX=4097 GN=NtCaM3 PE=2 SV=1 - [Q76MF3_TOBAC]	54.36	1	7	40	149	16.8369	4.27197	1.03327	3	3.73432	0.891751	1					0.956826	3	9.41751	1.05653	1					0.98977	3	8.14104	1.10758	1					1.08378	3	18.8725	0.842766	1
Q76MF4	Calmodulin NtCaM1	NtCaM2	Calmodulin NtCaM1 OS=Nicotiana tabacum OX=4097 GN=NtCaM2 PE=2 SV=1 - [Q76MF4_TOBAC]	54.36	2	7	34	149	16.921	4.27197	1.02532	3	10.0691	1.02897	2	4.38825	0.645612	1		0.95857	3	5.5409	1.11057	2	6.37939	0.537732	1		0.966993	3	9.6179	0.876078	2	2.28134	1.74722	1		1.21449	3	4.55466	1.01192	2	26.1599	1.2439	1
Q76ME6	Calmodulin NtCaM10	NtCaM10	Calmodulin NtCaM10 OS=Nicotiana tabacum OX=4097 GN=NtCaM10 PE=2 SV=1 - [Q76ME6_TOBAC]	54.36	1	7	38	149	16.8229	4.27197	1.14521	1		0.99792	1					0.979283	1		0.919266	1					0.959553	1		1.07122	1					0.945278	1		1.11096	1
A0A1S4BBF5	triosephosphate isomerase, chloroplastic-like	LOC107806500	triosephosphate isomerase, chloroplastic-like OS=Nicotiana tabacum OX=4097 GN=LOC107806500 PE=3 SV=1 - [A0A1S4BBF5_TOBAC]	54.35	3	14	199	322	34.1912	6.40479	1.0954	10	13.5757	0.956779	4	21.5378	0.99495	12	12.0415	0.912086	10	7.98668	0.995143	4	12.1096	0.948797	12	8.84336	1.21282	10	10.8507	1.18821	4	23.823	1.19102	12	21.253	0.643341	10	21.8635	0.569159	4	15.8108	0.695378	12	13.7323
A0A1S4D9F1	Pyruvate kinase	LOC107827388	Pyruvate kinase OS=Nicotiana tabacum OX=4097 GN=LOC107827388 PE=3 SV=1 - [A0A1S4D9F1_TOBAC]	54.27	2	22	92	527	57.6474	7.94287	0.977307	1		0.896837	1		0.99556	1		1.08869	1		1.00813	1		0.9861	1		0.930082	1		1.05305	1		0.935353	1		1.08767	1		1.1358	1		1.26521	1
Q75ZE0	14-3-3 e-1 protein	14-3-3 e-1	14-3-3 e-1 protein OS=Nicotiana tabacum OX=4097 GN=14-3-3 e-1 PE=2 SV=1 - [Q75ZE0_TOBAC]	54.23	4	13	126	260	29.3647	4.77979	1.06105	2	13.9502	0.900751	3	9.05905				0.991286	2	33.2182	0.94371	3	5.02204				0.887187	2	8.76059	1.04441	3	2.99878				1.06176	2	58.2725	1.31812	3	6.59491
Q3LAG5	Cysteine synthase	oas7	Cysteine synthase OS=Nicotiana tabacum OX=4097 GN=oas7 PE=2 SV=1 - [Q3LAG5_TOBAC]	54.15	9	11	109	325	34.2171	5.8335	0.985204	28	13.9068	1.00614	31	8.68672	1.01148	20	7.82658	1.03427	28	13.0996	0.987314	31	9.40683	0.99212	20	9.7866	0.984009	28	8.77975	1.00939	31	7.11144	1.01408	20	13.563	0.987401	27	56.2401	0.890673	30	55.1602	0.906961	20	47.7214
P06357	30S ribosomal protein S3, chloroplastic	rps3	30S ribosomal protein S3, chloroplastic OS=Nicotiana tabacum OX=4097 GN=rps3 PE=3 SV=1 - [RR3_TOBAC]	54.13	11	11	77	218	25.0695	9.70068	0.980938	26	12.1132	1.05941	30	5.82332	1.0397	21	11.5773	1.12352	26	10.1347	1.01207	30	6.61169	1.05604	21	8.12253	1.00417	26	6.48962	1.00657	30	7.48965	1.01817	21	8.32344	0.906078	26	16.6793	0.786223	30	40.0318	0.813991	21	59.6463
A0A1S4AWD0	thylakoid lumenal protein TL20.3, chloroplastic-like	LOC107802008	thylakoid lumenal protein TL20.3, chloroplastic-like OS=Nicotiana tabacum OX=4097 GN=LOC107802008 PE=4 SV=1 - [A0A1S4AWD0_TOBAC]	54.1	1	10	74	268	28.4921	7.15186				1.10565	1								0.828926	1								1.04612	1								1.20124	1
A0A1S4BU42	thylakoid lumenal protein TL20.3, chloroplastic-like	LOC107811929	thylakoid lumenal protein TL20.3, chloroplastic-like OS=Nicotiana tabacum OX=4097 GN=LOC107811929 PE=4 SV=1 - [A0A1S4BU42_TOBAC]	54.1	1	10	75	268	28.3921	7.62061	1.05433	1		1.10178	1					0.787149	1		0.940224	1					1.06741	1		1.06792	1					1.19483	1		0.811548	1
A0A1S4DJK0	Chlorophyll a-b binding protein, chloroplastic	LOC107830507	Chlorophyll a-b binding protein, chloroplastic OS=Nicotiana tabacum OX=4097 GN=LOC107830507 PE=3 SV=1 - [A0A1S4DJK0_TOBAC]	54.09	3	12	166	257	27.3031	6.03662	0.99419	9	3.89011	1.14432	9	8.55726	0.962055	1		1.01488	9	5.90603	0.965004	9	2.68083	1.03719	1		1.1546	9	16.4143	1.04014	9	5.59225	1.14814	1		0.651712	9	61.7714	0.603265	8	29.9869	0.771602	1
A0A059TCI1	Cysteine proteinase inhibitor	LOC107761445	Cysteine proteinase inhibitor OS=Nicotiana tabacum OX=4097 GN=LOC107761445 PE=2 SV=1 - [A0A059TCI1_TOBAC]	54.08	2	4	13	98	10.8126	6.07471	0.937733	1		0.939139	2	0.983585				0.862758	1		0.909449	2	2.00657				0.937568	1		1.04457	2	4.12955				1.47891	1		1.35568	2	3.6303
A0A1S3ZQA2	ATP-dependent Clp protease ATP-binding subunit ClpA homolog CD4B, chloroplastic	LOC107789424	ATP-dependent Clp protease ATP-binding subunit ClpA homolog CD4B, chloroplastic OS=Nicotiana tabacum OX=4097 GN=LOC107789424 PE=3 SV=1 - [A0A1S3ZQA2_TOBAC]	54.06	3	42	417	923	102.168	6.30322	0.957596	8	10.5735	1.02813	7	4.42354	1.02481	5	8.26935	1.28908	8	7.30706	1.08258	7	4.76882	1.08499	5	1.2901	0.895229	8	4.12636	0.885712	7	5.0893	0.960087	5	4.09314	0.959378	8	26.0574	1.08275	7	19.1554	0.991811	5	12.1278
A0A1S4DJK1	Chlorophyll a-b binding protein, chloroplastic	LOC107830508	Chlorophyll a-b binding protein, chloroplastic OS=Nicotiana tabacum OX=4097 GN=LOC107830508 PE=3 SV=1 - [A0A1S4DJK1_TOBAC]	53.91	7	12	200	256	27.2941	6.59521	1.06545	29	11.3008	1.07444	36	8.83232	1.05162	26	10.8838	0.957425	29	9.03579	0.920531	36	11.6108	0.96904	26	10.3274	1.14297	29	18.1318	1.07891	36	12.7224	1.15987	26	16.4788	0.774818	28	29.749	0.754547	36	33.575	0.689843	26	50.5218
Q75ZD6	14-3-3 h-1 protein	14-3-3 h-1	14-3-3 h-1 protein OS=Nicotiana tabacum OX=4097 GN=14-3-3 h-1 PE=2 SV=1 - [Q75ZD6_TOBAC]	53.88	2	13	138	258	29.0075	4.77979	0.965154	4	3.37354	0.88724	3	10.4663	0.99519	2	3.13181	1.02802	4	2.68286	0.938451	3	5.82249	1.03578	2	8.48227	1.13804	4	8.39272	0.985732	3	2.25405	1.07604	2	4.99914	0.929239	4	37.4246	1.49467	3	23.8247	0.838562	2	29.4481
A0A1S4B4Z9	Histone H2B	LOC107804465	Histone H2B OS=Nicotiana tabacum OX=4097 GN=LOC107804465 PE=3 SV=1 - [A0A1S4B4Z9_TOBAC]	53.74	1	9	151	147	16.145	10.0815	0.662212	3	1.4808	0.770227	4	9.23609	0.702012	2	0.316905	1.73573	3	0.591075	1.46852	4	8.67551	1.66344	2	2.6593	0.659447	3	11.2307	0.722592	4	11.2814	0.673701	2	7.42317	1.03773	3	11.8396	0.934476	4	6.65533	0.919286	2	0.407021
A0A1S4BJ94	probable NAD(P)H dehydrogenase (Quinone) FQR1-like 1	LOC107808878	probable NAD(P)H dehydrogenase (Quinone) FQR1-like 1 OS=Nicotiana tabacum OX=4097 GN=LOC107808878 PE=4 SV=1 - [A0A1S4BJ94_TOBAC]	53.69	5	9	46	203	21.5338	6.53662	1.06189	7	8.94674	0.905877	5	9.96657	0.969531	2	9.2465	0.984029	7	5.03193	1.0147	5	16.5271	1.19521	2	1.45983	1.05635	7	4.08953	1.06964	5	9.13693	1.10206	2	10.9692	0.823882	7	28.4295	0.709396	5	10.3086	0.495694	2	7.16275
P06379	50S ribosomal protein L2, chloroplastic	rpl2-A	50S ribosomal protein L2, chloroplastic OS=Nicotiana tabacum OX=4097 GN=rpl2-A PE=3 SV=1 - [RK2_TOBAC]	53.65	12	12	145	274	29.9922	10.8579	1.07981	52	12.544	0.999345	48	10.5789	0.981413	44	8.25049	0.963918	52	20.0379	0.978725	48	11.4112	0.940242	44	10.6225	1.00045	52	11.6866	1.06082	48	13.4065	1.03684	44	13.9221	0.907865	51	44.9746	0.9004	48	41.7203	1.06863	44	38.8182
A0A1S3ZIU7	60S ribosomal protein L38-like	LOC107787227	60S ribosomal protein L38-like OS=Nicotiana tabacum OX=4097 GN=LOC107787227 PE=3 SV=1 - [A0A1S3ZIU7_TOBAC]	53.62	5	5	22	69	8.06442	9.83252	1.07477	14	5.09031	1.09135	6	10.0311	0.984106	2	3.82102	1.04482	14	3.12965	1.01335	6	7.20892	1.01138	2	0.698748	0.883733	14	7.17342	0.961718	6	6.0075	0.984155	2	1.54778	1.08283	14	8.40669	0.916237	6	15.4365	1.1273	2	8.21642
A0A1S3X8Z4	ras-related protein RABC1	LOC107762524	ras-related protein RABC1 OS=Nicotiana tabacum OX=4097 GN=LOC107762524 PE=4 SV=1 - [A0A1S3X8Z4_TOBAC]	53.59	7	9	31	209	23.1848	5.77002	1.02823	4	8.65912	0.984416	7	4.97904	1.04741	2	8.01246	0.800861	4	12.6663	0.908586	7	3.71312	1.01742	2	2.31734	1.03554	4	6.87968	1.12236	7	11.3378	0.98012	2	6.66416	1.16375	4	31.8526	0.78618	7	40.4086	0.961826	2	38.2132
A0A1S3Y3M5	ras-related protein RABB1b	LOC107771805	ras-related protein RABB1b OS=Nicotiana tabacum OX=4097 GN=LOC107771805 PE=4 SV=1 - [A0A1S3Y3M5_TOBAC]	53.55	3	8	29	211	23.3428	7.89893	1.06018	2	5.49925	0.982036	2	2.5792	1.07484	1		0.955939	2	0.0443508	0.972735	2	6.52816	0.939763	1		1.06552	2	2.13325	1.115	2	10.4229	0.973622	1		0.930898	2	5.45668	0.846341	2	10.4107	1.12622	1
A0A1S3YQT5	putative F-box protein PP2-B12	LOC107778784	putative F-box protein PP2-B12 OS=Nicotiana tabacum OX=4097 GN=LOC107778784 PE=4 SV=1 - [A0A1S3YQT5_TOBAC]	53.53	1	7	58	170	19.5432	5.42725	0.772652	2	22.5112	0.799964	2	12.9647				0.99301	2	16.1195	1.14533	2	6.06849				0.91775	2	5.83583	0.849282	2	5.38703				1.5437	2	7.40338	1.5316	2	11.0803
A0A1S4CFD6	glycine-rich cell wall structural protein-like isoform X3	LOC107818395	glycine-rich cell wall structural protein-like isoform X3 OS=Nicotiana tabacum OX=4097 GN=LOC107818395 PE=4 SV=1 - [A0A1S4CFD6_TOBAC]	53.45	3	4	19	116	11.6075	8.82178	1.04549	5	10.0995	0.976469	6	14.9288	0.919844	5	9.1659	0.869243	5	30.7496	1.0038	6	9.60194	1.21854	5	2.07139	0.708987	5	16.6165	0.940268	6	19.2362	0.674367	5	31.1477	1.39449	5	100.321	0.983631	6	19.7947	1.6192	5	29.384
A0A140G1S1	ATP synthase CF1 epsilon subunit	atpE	ATP synthase CF1 epsilon subunit OS=Nicotiana tabacum OX=4097 GN=atpE PE=3 SV=1 - [A0A140G1S1_TOBAC]	53.38	5	5	78	133	14.5978	5.26221	1.14808	28	8.51832	1.13487	29	8.07264	1.11988	18	6.24539	0.825748	28	11.1938	0.824256	29	11.4406	0.832083	18	13.2572	1.16676	28	11.4222	1.13868	29	8.60836	1.26794	18	12.0719	0.873312	28	29.1197	0.871588	29	31.932	0.789614	18	38.0983
A0A1S3Y197	60S ribosomal protein L32-1-like	LOC107770958	60S ribosomal protein L32-1-like OS=Nicotiana tabacum OX=4097 GN=LOC107770958 PE=4 SV=1 - [A0A1S3Y197_TOBAC]	53.38	1	7	46	133	15.6195	10.6528	1.11098	2	18.4072	1.07933	3	9.67713	1.0696	1		1.10854	2	16.5729	1.00753	3	0.392501	1.06936	1		0.808282	2	41.9529	0.904214	3	5.78725	0.868012	1		0.982923	2	3.52075	1.14823	3	0.0347048	1.07486	1
A0A1S3Z2X4	60S ribosomal protein L32-1	LOC107782359	60S ribosomal protein L32-1 OS=Nicotiana tabacum OX=4097 GN=LOC107782359 PE=4 SV=1 - [A0A1S3Z2X4_TOBAC]	53.38	1	7	54	133	15.6186	10.7407	1.03115	9	9.91273	1.06398	9	4.67811	1.0049	3	1.41324	0.954289	9	3.20588	0.994294	9	4.58721	0.993846	3	12.7396	0.906968	9	6.10141	0.968385	9	3.373	0.963674	3	7.68259	1.23329	9	24.8516	1.04737	9	28.8531	1.30329	3	5.7944
A0A1S4DBA5	60S ribosomal protein L32-1-like	LOC107827982	60S ribosomal protein L32-1-like OS=Nicotiana tabacum OX=4097 GN=LOC107827982 PE=4 SV=1 - [A0A1S4DBA5_TOBAC]	53.38	2	7	52	133	15.5335	10.77	1.0564	7	11.0569	1.04707	5	5.75069	1.05941	7	3.54994	0.982523	7	5.22726	1.00469	5	8.64797	1.12091	7	6.09501	0.955441	7	8.09034	0.971446	5	7.02341	0.895081	7	12.155	1.03923	7	8.08042	1.00902	5	22.6218	1.00513	7	28.085
A0A1S4D9K9	5-methyltetrahydropteroyltriglutamate-- homocysteine methyltransferase	LOC107827442	5-methyltetrahydropteroyltriglutamate-- homocysteine methyltransferase OS=Nicotiana tabacum OX=4097 GN=LOC107827442 PE=3 SV=1 - [A0A1S4D9K9_TOBAC]	53.33	8	35	390	765	84.5257	6.56592	1.09382	14	13.8808	0.924567	12	6.38373	1.02133	15	7.11975	0.997868	14	8.04053	1.00581	12	7.37624	0.998524	15	7.81058	0.988692	14	8.23155	1.0457	12	10.555	1.09663	15	13.6195	0.754219	14	57.4512	1.15065	11	23.3987	0.918651	15	39.1617
A0A1S4AZS0	Pyruvate kinase	LOC107803087	Pyruvate kinase OS=Nicotiana tabacum OX=4097 GN=LOC107803087 PE=3 SV=1 - [A0A1S4AZS0_TOBAC]	53.32	3	22	96	527	57.5044	7.76709	1.06134	3	7.12931	0.946088	4	2.70135	1.04196	3	2.65704	0.929492	3	2.61577	0.903634	4	10.6899	0.918294	3	1.91135	1.06188	3	2.40382	1.1057	4	2.01584	1.08565	3	12.0978	0.981925	3	5.21286	1.09793	4	19.8045	0.939183	3	22.3249
A0A1S3X5Y9	60S ribosomal protein L37a	LOC107761416	60S ribosomal protein L37a OS=Nicotiana tabacum OX=4097 GN=LOC107761416 PE=3 SV=1 - [A0A1S3X5Y9_TOBAC]	53.26	6	6	27	92	10.2504	10.228	1.07366	9	5.29601	1.0411	8	6.3037	1.03722	10	9.60029	1.08582	9	7.85996	0.97802	8	3.9091	1.0359	10	5.13601	1.04427	9	10.5398	1.1022	8	11.2071	1.04974	10	8.05333	0.541229	9	29.7167	0.645436	8	59.3542	0.832332	10	44.7245
A0A1S3YLV9	nucleoid-associated protein At4g30620, chloroplastic-like	LOC107777475	nucleoid-associated protein At4g30620, chloroplastic-like OS=Nicotiana tabacum OX=4097 GN=LOC107777475 PE=4 SV=1 - [A0A1S3YLV9_TOBAC]	53.26	7	8	46	184	20.0371	7.28369	0.92865	15	11.2891	1.01407	15	5.68156	0.999506	8	5.81874	1.00983	15	20.8124	0.967445	15	2.49181	1.00553	8	3.51701	1.11194	15	13.785	1.07421	15	5.74627	1.05217	8	9.11536	0.876089	15	32.3791	0.885075	15	21.6806	0.890407	8	11.5934
A0A1S4D2U5	30S ribosomal protein S5, chloroplastic	LOC107825411	30S ribosomal protein S5, chloroplastic OS=Nicotiana tabacum OX=4097 GN=LOC107825411 PE=3 SV=1 - [A0A1S4D2U5_TOBAC]	53.2	17	17	193	297	32.2497	8.90967	1.04587	59	8.17892	1.02939	67	9.40723	1.02201	67	7.48528	1.00762	59	11.5872	0.971253	67	9.1901	0.990081	67	9.54825	1.02276	59	16.0414	1.01931	67	14.5771	1.05968	67	14.8344	0.904613	59	42.1412	0.888779	67	59.0483	0.904481	67	47.968
A0A1S4A548	stromal 70 kDa heat shock-related protein, chloroplastic-like	LOC107793862	stromal 70 kDa heat shock-related protein, chloroplastic-like OS=Nicotiana tabacum OX=4097 GN=LOC107793862 PE=3 SV=1 - [A0A1S4A548_TOBAC]	53.18	1	34	392	707	75.1289	5.37646	1.18007	2	7.33933	0.880924	2	14.2904	1.05481	1		0.878317	2	11.2031	1.04458	2	4.63746	0.965527	1		1.12853	2	7.70057	1.17976	2	8.85046	1.08171	1		0.745785	2	17.6393	0.669745	2	20.7764	0.88197	1
A0A1S4CB32	stromal 70 kDa heat shock-related protein, chloroplastic	LOC107817083	stromal 70 kDa heat shock-related protein, chloroplastic OS=Nicotiana tabacum OX=4097 GN=LOC107817083 PE=3 SV=1 - [A0A1S4CB32_TOBAC]	53.18	2	34	398	707	75.262	5.37646	1.16972	5	9.34241	0.901634	9	7.67247	1.02653	9	4.02409	0.865717	5	9.49979	0.983317	9	1.26038	0.942131	9	3.45069	1.16229	5	3.61141	1.12577	9	7.49137	1.10322	9	6.76386	0.708919	5	5.89238	0.844962	9	9.79387	0.866637	9	9.71719
A0A1S3XMU0	oxygen-dependent coproporphyrinogen-III oxidase, chloroplastic-like	LOC107766888	oxygen-dependent coproporphyrinogen-III oxidase, chloroplastic-like OS=Nicotiana tabacum OX=4097 GN=LOC107766888 PE=4 SV=1 - [A0A1S3XMU0_TOBAC]	53.15	7	19	79	397	44.7703	7.2251	1.05498	6	4.5076	0.952702	8	2.64258	0.957785	4	2.31514	0.976556	6	8.10006	1.05868	8	6.7028	1.05002	4	2.75783	1.00404	6	8.91439	1.01271	8	4.91773	1.04031	4	4.42325	0.951433	6	34.8072	0.947409	8	12.0266	0.935794	4	16.7408
A0A1S3Y949	40S ribosomal protein S19-3	LOC107773605	40S ribosomal protein S19-3 OS=Nicotiana tabacum OX=4097 GN=LOC107773605 PE=4 SV=1 - [A0A1S3Y949_TOBAC]	53.15	1	8	102	143	15.9963	10.1987	1.13755	1		0.983039	1					1.0834	1		1.16004	1					0.95734	1		0.935963	1					0.802797	1		0.816466	1
A0A1S4B471	40S ribosomal protein S19-3-like	LOC107804353	40S ribosomal protein S19-3-like OS=Nicotiana tabacum OX=4097 GN=LOC107804353 PE=4 SV=1 - [A0A1S4B471_TOBAC]	53.15	1	8	110	143	16.0774	10.1987	1.08204	3	11.5809	1.00131	3	3.64696	0.878505	4	1.7636	1.09838	3	11.5892	1.08081	3	6.06092	1.27676	4	13.7763	0.922558	3	1.74436	0.991715	3	4.59789	1.00684	4	4.92011	0.905867	3	51.1927	0.713149	3	48.3239	0.754085	4	38.9625
A0A1S4DDY8	NAD(P)H-quinone oxidoreductase subunit M, chloroplastic-like	LOC107828798	NAD(P)H-quinone oxidoreductase subunit M, chloroplastic-like OS=Nicotiana tabacum OX=4097 GN=LOC107828798 PE=4 SV=1 - [A0A1S4DDY8_TOBAC]	53.14	7	7	47	207	24.1197	5.47803	1.00203	12	9.51726	1.0754	21	5.23185	1.02117	14	12.1838	0.898916	12	14.7149	0.927556	21	9.37884	0.925056	14	13.948	1.06378	12	12.0512	1.02247	21	9.1019	1.02357	14	9.39449	1.09814	12	19.7359	1.10584	21	20.225	1.09829	14	42.5581
A0A1S4AU23	40S ribosomal protein S16	LOC107801293	40S ribosomal protein S16 OS=Nicotiana tabacum OX=4097 GN=LOC107801293 PE=3 SV=1 - [A0A1S4AU23_TOBAC]	53.06	1	8	73	147	16.6872	10.4331
A0A1S3ZPZ6	40S ribosomal protein S4	LOC107789333	40S ribosomal protein S4 OS=Nicotiana tabacum OX=4097 GN=LOC107789333 PE=3 SV=1 - [A0A1S3ZPZ6_TOBAC]	53.03	6	13	115	264	29.7801	10.228	1.06916	3	2.74271	1.04416	2	11.5337	1.06737	3	1.10068	0.931163	3	9.51743	0.993066	2	7.68595	1.03216	3	0.615417	1.02044	3	14.9693	1.12149	2	2.00309	1.07391	3	5.40302	1.07819	3	8.8706	0.615247	2	19.7259	0.651135	3	14.9304
A0A1S3XUE1	60S ribosomal protein L3-like	LOC107768851	60S ribosomal protein L3-like OS=Nicotiana tabacum OX=4097 GN=LOC107768851 PE=3 SV=1 - [A0A1S3XUE1_TOBAC]	52.96	1	24	262	389	44.3808	10.0815				1.0593	2	21.5102	1.03641	1					0.998812	2	9.73426	0.988407	1					1.00866	2	23.0253	0.93083	1					0.835388	2	18.6612	1.1872	1
P06374	30S ribosomal protein S16, chloroplastic	rps16	30S ribosomal protein S16, chloroplastic OS=Nicotiana tabacum OX=4097 GN=rps16 PE=3 SV=1 - [RR16_TOBAC]	52.94	5	5	42	85	9.91453	10.3599	1.01501	18	5.55143	1.11449	15	5.18404	1.0499	9	8.44417	1.04861	18	8.49323	0.964078	15	9.18351	1.00275	9	5.54577	1.14041	18	6.09851	1.0837	15	7.50357	1.02582	9	8.21614	0.765162	18	25.6734	0.600621	15	33.4555	0.825314	9	40.6562
A0A1S3Z1F3	ferredoxin-dependent glutamate synthase, chloroplastic-like	LOC107781744	ferredoxin-dependent glutamate synthase, chloroplastic-like OS=Nicotiana tabacum OX=4097 GN=LOC107781744 PE=4 SV=1 - [A0A1S3Z1F3_TOBAC]	52.8	13	63	672	1536	167.721	6.58057	1.05805	48	8.65615	0.971381	41	9.07768	0.997319	42	5.99978	0.970775	48	10.422	1.00901	41	6.40802	0.971177	42	9.31197	1.03746	48	6.73427	1.0594	41	10.6137	1.06383	42	10.0921	0.951373	48	28.2031	0.926762	41	21.5802	1.02431	42	28.4737
A0A1S4AQU2	glycine-rich RNA-binding protein 2, mitochondrial-like	LOC107800467	glycine-rich RNA-binding protein 2, mitochondrial-like OS=Nicotiana tabacum OX=4097 GN=LOC107800467 PE=4 SV=1 - [A0A1S4AQU2_TOBAC]	52.78	5	5	26	144	15.1513	5.2749	1.03108	11	5.32861	0.990462	7	12.1519	0.974562	8	7.23317	0.877668	11	8.35294	0.974291	7	2.30779	0.88839	8	9.54413	1.0563	11	3.2806	1.01402	7	8.70416	1.06179	8	12.3763	1.10266	11	15.5997	1.1303	7	20.6644	1.21576	8	35.4187
A0A1S4CKW1	Alpha-1,4 glucan phosphorylase	LOC107819983	Alpha-1,4 glucan phosphorylase OS=Nicotiana tabacum OX=4097 GN=LOC107819983 PE=3 SV=1 - [A0A1S4CKW1_TOBAC]	52.73	3	34	133	842	95.5633	6.23975	1.00823	4	13.3596	1.0138	3	2.9965	1.05544	2	0.349866	1.09471	4	5.49098	1.02559	3	5.44619	1.00139	2	3.13064	0.895071	4	3.81207	1.0061	3	2.21262	1.01668	2	16.5008	1.00154	4	21.5773	0.894521	3	1.82975	0.906589	2	30.9375
A0A1S3X6F5	60S acidic ribosomal protein P1-like	LOC107761577	60S acidic ribosomal protein P1-like OS=Nicotiana tabacum OX=4097 GN=LOC107761577 PE=3 SV=1 - [A0A1S3X6F5_TOBAC]	52.68	1	3	7	112	11.3567	4.32275	0.919075	2	12.0658	0.926748	2	6.22195				1.16809	2	12.21	1.03202	2	16.3635				0.903316	2	11.194	0.99419	2	6.5223				1.0773	2	20.192	1.13513	2	15.959
A0A1S3Z2P9	60S acidic ribosomal protein P1-like	LOC107782341	60S acidic ribosomal protein P1-like OS=Nicotiana tabacum OX=4097 GN=LOC107782341 PE=3 SV=1 - [A0A1S3Z2P9_TOBAC]	52.68	1	3	7	112	11.3926	4.32275	1.14802	2	12.1341	1.00527	2	5.10434				1.04358	2	5.32141	1.03497	2	5.61119				1.1756	2	13.5731	0.982196	2	10.8496				0.46306	2	6.44496	0.905811	2	72.3967
A0A1S3X2T9	60S ribosomal protein L30-like	LOC107760678	60S ribosomal protein L30-like OS=Nicotiana tabacum OX=4097 GN=LOC107760678 PE=3 SV=1 - [A0A1S3X2T9_TOBAC]	52.68	1	5	64	112	12.4255	9.53955	1.01477	7	2.51898	1.01376	4	12.2512	1.04902	4	7.85232	0.973236	7	13.0198	0.963456	4	1.85011	0.96603	4	0.841653	0.977599	7	5.62065	1.00508	4	9.73015	0.899078	4	13.5061	1.0711	7	8.98906	1.12745	4	10.3497	1.16057	4	11.6485
A0A1S3YCA9	60S ribosomal protein L30-like	LOC107774570	60S ribosomal protein L30-like OS=Nicotiana tabacum OX=4097 GN=LOC107774570 PE=3 SV=1 - [A0A1S3YCA9_TOBAC]	52.68	2	6	65	112	12.3225	9.5542	1.01941	6	2.90323	0.988399	7	13.9263	0.948247	3	4.1037	1.04836	6	16.003	0.934008	7	4.22289	0.989092	3	2.30546	0.959466	6	6.557	1.05251	7	9.84596	0.973355	3	4.9607	1.1077	6	22.9819	1.07572	7	28.3808	1.27398	3	0.707238
A0A1S4BCC5	adenylate kinase 4-like	LOC107806756	adenylate kinase 4-like OS=Nicotiana tabacum OX=4097 GN=LOC107806756 PE=3 SV=1 - [A0A1S4BCC5_TOBAC]	52.67	2	11	61	243	26.694	8.11865				1.01741	4	4.46335	0.981433	1					1.0252	4	3.84212	0.936154	1					0.948641	4	4.67226	0.865274	1					1.02835	4	3.37414	1.55135	1
A0A1S4BCB4	peroxiredoxin-2E-2, chloroplastic-like	LOC107806837	peroxiredoxin-2E-2, chloroplastic-like OS=Nicotiana tabacum OX=4097 GN=LOC107806837 PE=4 SV=1 - [A0A1S4BCB4_TOBAC]	52.65	1	9	104	226	24.2959	8.6167				0.936455	1		0.935992	1					0.968079	1		1.00322	1					1.05397	1		1.11576	1					1.15993	1		0.967201	1
A0A1S4CGP3	60S ribosomal protein L14-2-like	LOC107818765	60S ribosomal protein L14-2-like OS=Nicotiana tabacum OX=4097 GN=LOC107818765 PE=4 SV=1 - [A0A1S4CGP3_TOBAC]	52.63	2	8	65	133	15.2075	10.1987	1.10947	2	3.5638	0.985632	1		1.02236	1		1.05824	2	4.70444	1.0775	1		1.04052	1		1.10069	2	5.07052	1.12754	1		1.08485	1		0.637603	2	12.5099	0.498995	1		0.776074	1
A0A1S4A868	glutathione S-transferase	LOC107794811	glutathione S-transferase OS=Nicotiana tabacum OX=4097 GN=LOC107794811 PE=3 SV=1 - [A0A1S4A868_TOBAC]	52.58	9	9	58	213	23.9083	6.53662	0.967518	22	11.5454	0.967088	20	9.25613	0.9515	13	4.36512	1.00257	22	5.61567	0.994524	20	4.26611	0.980494	13	13.0124	0.932825	22	5.16575	0.956487	20	7.56035	0.885683	13	7.41173	1.17102	22	22.4642	1.27037	20	27.1512	1.33939	13	29.0935
A0A1S4D1X6	Xyloglucan endotransglucosylase/hydrolase	LOC107825008	Xyloglucan endotransglucosylase/hydrolase OS=Nicotiana tabacum OX=4097 GN=LOC107825008 PE=3 SV=1 - [A0A1S4D1X6_TOBAC]	52.58	1	10	141	291	33.0402	7.45947	0.987956	4	16.7678	1.02127	1		0.904436	6	4.29615	0.693284	4	17.8423	0.973476	1		0.905466	6	7.29811	1.12753	4	6.11635	1.15572	1		1.25198	6	11.8868	1.175	4	50.8364	0.645494	1		1.11376	5	13.82
A0A1S3Z3P5	V-type proton ATPase catalytic subunit A-like	LOC107782425	V-type proton ATPase catalytic subunit A-like OS=Nicotiana tabacum OX=4097 GN=LOC107782425 PE=4 SV=1 - [A0A1S3Z3P5_TOBAC]	52.56	1	21	222	508	55.3539	5.16064	0.987276	1		0.980823	2	4.15037	0.96446	2	2.5736	0.933779	1		0.888804	2	2.33066	0.874285	2	10.4174	1.07052	1		1.08942	2	2.32046	1.12487	2	13.503	1.07036	1		1.18613	2	9.1065	1.15809	2	6.0159
Q5KTN6	14-3-3 b-1 protein	14-3-3 b-1	14-3-3 b-1 protein OS=Nicotiana tabacum OX=4097 GN=14-3-3 b-1 PE=2 SV=1 - [Q5KTN6_TOBAC]	52.55	6	13	125	255	28.8092	4.76709	1.03497	16	4.62897	0.985478	12	4.7811	1.0491	7	3.03957	1.03353	16	7.58354	1.06197	12	3.80663	1.0824	7	5.56179	1.02881	16	8.4299	1.04326	12	5.0753	0.979339	7	5.6175	0.870613	16	26.751	0.879147	12	40.8352	0.904392	7	26.6029
A0A1S3XAW1	60S ribosomal protein L11-1	LOC107763118	60S ribosomal protein L11-1 OS=Nicotiana tabacum OX=4097 GN=LOC107763118 PE=3 SV=1 - [A0A1S3XAW1_TOBAC]	52.49	9	9	105	181	20.745	9.92041	1.06108	38	6.05185	1.01845	42	7.8302	0.979198	25	7.35111	0.969728	38	8.39982	0.969147	42	6.88282	1.01939	25	7.93784	1.11168	38	7.98135	1.06628	42	8.71697	1.17695	25	8.99578	0.758799	38	47.7068	0.814598	42	45.6135	0.664591	25	27.5967
A0A1S4AKB5	Histone H4	LOC107798555	Histone H4 OS=Nicotiana tabacum OX=4097 GN=LOC107798555 PE=3 SV=1 - [A0A1S4AKB5_TOBAC]	52.43	3	7	199	103	11.4024	11.4731	0.965836	23	10.0705	1.00564	31	10.386	1.0974	27	3.83781	1.15371	23	11.0556	1.06789	31	7.60672	1.15786	27	10.8569	0.991079	23	6.3498	0.986296	31	5.48144	0.816569	27	10.3465	0.877409	23	11.5588	0.826218	31	16.3035	0.834844	27	22.698
A0A1S4A648	Xyloglucan endotransglucosylase/hydrolase	LOC107794176	Xyloglucan endotransglucosylase/hydrolase OS=Nicotiana tabacum OX=4097 GN=LOC107794176 PE=3 SV=1 - [A0A1S4A648_TOBAC]	52.4	2	10	138	292	33.1862	7.13721	1.11677	3	9.46702	0.873429	4	6.13401	0.993408	3	13.9294	0.908845	3	4.51091	0.876068	4	7.58872	0.880767	3	9.65019	1.12083	3	4.50547	1.20809	4	8.49807	1.16642	3	32.1015	0.837765	3	15.5719	1.1029	4	48.1503	0.735106	3	22.963
A0A1S4AQ72	Xyloglucan endotransglucosylase/hydrolase	LOC107800268	Xyloglucan endotransglucosylase/hydrolase OS=Nicotiana tabacum OX=4097 GN=LOC107800268 PE=3 SV=1 - [A0A1S4AQ72_TOBAC]	52.4	1	10	136	292	33.2183	8.04541	0.992205	3	9.37739	0.913861	3	2.42961	1.04388	2	5.05369	0.860626	3	23.176	0.833716	3	15.7027	1.02596	2	4.65546	1.32371	3	20.0456	1.39026	3	6.8058	1.23584	2	1.32801	0.706514	3	8.15001	0.635259	3	20.9644	0.442931	2	8.17862
A0A1S4CJR0	Xyloglucan endotransglucosylase/hydrolase	LOC107819631	Xyloglucan endotransglucosylase/hydrolase OS=Nicotiana tabacum OX=4097 GN=LOC107819631 PE=3 SV=1 - [A0A1S4CJR0_TOBAC]	52.4	2	10	140	292	33.2003	7.78174	1.09746	9	14.2697	0.956064	10	4.95381	0.898475	7	1.36016	0.827276	9	7.17766	0.910924	10	5.36882	0.924957	7	4.23982	1.11121	9	13.7048	1.22088	10	15.1921	1.33983	7	12.1011	0.812947	9	95.186	0.947229	10	32.6241	0.71747	7	20.6722
A0A1S4AVP7	60S ribosomal protein L44	LOC107801799	60S ribosomal protein L44 OS=Nicotiana tabacum OX=4097 GN=LOC107801799 PE=3 SV=1 - [A0A1S4AVP7_TOBAC]	52.38	9	9	20	105	11.9935	10.272	1.01787	4	11.938	1.03461	7	4.54893	1.03541	9	5.30321	1.07206	4	9.37036	1.08489	7	5.28331	1.04127	9	4.48064	1.1395	4	8.73478	1.06877	7	8.72863	0.936064	9	29.6939	0.603607	4	6.35769	0.661734	7	25.1227	0.664315	9	47.9321
A0A1S4CEU0	60S ribosomal protein L4-like	LOC107818213	60S ribosomal protein L4-like OS=Nicotiana tabacum OX=4097 GN=LOC107818213 PE=4 SV=1 - [A0A1S4CEU0_TOBAC]	52.35	1	19	177	405	44.7361	10.3159	1.16308	5	3.55723	1.06628	2	9.38785				1.01203	5	5.86937	1.06485	2	5.41637				0.975889	5	11.6609	1.02316	2	15.3206				0.881328	5	6.16256	0.627409	2	7.33783
A0A1S4CXU6	Proteasome subunit alpha type	LOC107823755	Proteasome subunit alpha type OS=Nicotiana tabacum OX=4097 GN=LOC107823755 PE=3 SV=1 - [A0A1S4CXU6_TOBAC]	52.34	2	9	34	235	25.5343	5.68115	1.03477	1		0.905449	2	13.7242	0.925487	1		0.809267	1		0.899226	2	16.6054	0.931994	1		0.938221	1		1.09565	2	12.4307	0.908589	1		1.4095	1		1.26064	2	27.6284	1.58205	1
A0A1S4D668	60S ribosomal protein L7a-2-like	LOC107826327	60S ribosomal protein L7a-2-like OS=Nicotiana tabacum OX=4097 GN=LOC107826327 PE=4 SV=1 - [A0A1S4D668_TOBAC]	52.33	3	20	164	258	29.3505	10.3599	0.968511	3	8.5578	1.02213	3	2.72959	0.983082	1		1.11708	3	14.211	1.04945	3	1.24056	1.03174	1		1.21671	3	4.35679	1.03181	3	0.421097	1.2309	1		0.753732	3	6.92719	0.705256	3	39.5763	0.566493	1
A0A1S3ZRL4	60S ribosomal protein L7a-2	LOC107789676	60S ribosomal protein L7a-2 OS=Nicotiana tabacum OX=4097 GN=LOC107789676 PE=4 SV=1 - [A0A1S3ZRL4_TOBAC]	52.33	3	21	188	258	29.2804	10.3306	0.928333	4	3.75026	0.97805	2	1.24902	1.12316	3	1.36082	1.05942	4	6.73863	1.05856	2	5.46307	1.06465	3	5.04211	1.22773	4	15.8879	1.17783	2	2.90074	1.15682	3	5.37033	0.609684	4	70.8141	0.423027	2	10.727	0.27768	3	6.45219
A0A1S4CVZ3	Elongation factor G, chloroplastic	LOC107823197	Elongation factor G, chloroplastic OS=Nicotiana tabacum OX=4097 GN=LOC107823197 PE=3 SV=1 - [A0A1S4CVZ3_TOBAC]	52.3	23	32	289	784	85.9669	5.68115	1.14587	67	9.51018	1.09891	80	8.8352	1.14544	83	7.60064	1.12928	67	9.46982	1.08721	80	9.07267	1.06405	83	6.35003	0.924468	67	9.37875	0.941855	80	8.17566	0.940634	83	9.00438	0.771141	67	37.1403	0.723842	77	47.3585	0.819501	81	37.6238
A0A1S3X7A0	40S ribosomal protein S9-2	LOC107761978	40S ribosomal protein S9-2 OS=Nicotiana tabacum OX=4097 GN=LOC107761978 PE=3 SV=1 - [A0A1S3X7A0_TOBAC]	52.28	1	12	93	197	23.0342	10.2427	1.05278	1					1.07812	2	0.32722	1.12248	1					1.06566	2	2.22502	1.06602	1					0.931892	2	3.79059	0.690624	1					0.926591	2	12.9333
A0A1S3YYQ3	40S ribosomal protein S9-2-like	LOC107781115	40S ribosomal protein S9-2-like OS=Nicotiana tabacum OX=4097 GN=LOC107781115 PE=3 SV=1 - [A0A1S3YYQ3_TOBAC]	52.28	1	12	98	197	23.0003	10.2866	1.03502	3	1.61202	1.06141	2	3.48114	1.02252	3	2.48923	1.10634	3	2.06074	1.03998	2	4.78595	1.08135	3	4.97186	1.06173	3	2.97188	1.02246	2	2.06145	1.07316	3	0.671466	0.657206	3	6.58107	0.727417	2	24.3991	0.694827	3	4.12859
A0A1S3YEU4	non-symbiotic hemoglobin 2-like	LOC107775309	non-symbiotic hemoglobin 2-like OS=Nicotiana tabacum OX=4097 GN=LOC107775309 PE=3 SV=1 - [A0A1S3YEU4_TOBAC]	52.23	4	9	22	157	17.5541	6.55127	1.11561	3	2.63175	0.97933	2	4.29266	1.00498	1		1.04261	3	18.5683	0.862364	2	42.9694	1.24062	1		1.01803	3	2.18486	1.04895	2	16.4393	0.960152	1		0.679369	3	8.3576	1.22888	2	40.2438	0.634608	1
A0A075F1V0	Malate dehydrogenase	mMDH	Malate dehydrogenase OS=Nicotiana tabacum OX=4097 GN=mMDH PE=2 SV=1 - [A0A075F1V0_TOBAC]	52.2	2	12	115	341	35.6788	8.36768	1.01875	3	4.654	0.943008	3	1.29626	0.972281	3	9.27018	0.946361	3	1.89979	1.01262	3	8.83661	0.972536	3	0.930779	0.898691	3	6.72198	1.01545	3	4.08837	1.01348	3	3.02845	1.29924	3	2.6639	1.10323	3	55.0494	1.1637	3	6.79634
A0A1S3YXG6	Malate dehydrogenase	LOC107780752	Malate dehydrogenase OS=Nicotiana tabacum OX=4097 GN=LOC107780752 PE=3 SV=1 - [A0A1S3YXG6_TOBAC]	52.2	1	11	115	341	35.5798	8.104	1.04147	4	9.05981	0.853244	3	0.0251933	0.95853	2	7.03214	0.850317	4	6.64878	0.896863	3	14.9463	0.865453	2	2.12681	0.957076	4	5.87231	1.06099	3	24.7306	0.916903	2	1.65677	1.21462	4	26.7315	1.38345	3	13.2005	1.63926	2	7.79145
A0A1S3XC54	S-adenosylmethionine synthase	LOC107763541	S-adenosylmethionine synthase OS=Nicotiana tabacum OX=4097 GN=LOC107763541 PE=3 SV=1 - [A0A1S3XC54_TOBAC]	52.16	3	15	135	393	42.9847	5.79541	1.17014	7	6.20866	1.16076	8	6.92938	1.22269	7	7.3059	1.27064	7	5.39069	1.19019	8	4.94714	1.14908	7	2.08858	0.91586	7	1.75202	0.892728	8	2.60186	0.891572	7	2.08002	0.589029	7	29.6863	0.380941	8	55.0783	0.594822	7	34.2765
A0A1S4BLB0	60S ribosomal protein L7a-1	LOC107809517	60S ribosomal protein L7a-1 OS=Nicotiana tabacum OX=4097 GN=LOC107809517 PE=4 SV=1 - [A0A1S4BLB0_TOBAC]	52.14	1	20	183	257	29.1644	10.3306	0.937456	1								1.22068	1								1.22453	1								0.45168	1
A0A1S3Z083	ras-related protein RABB1c-like	LOC107781332	ras-related protein RABB1c-like OS=Nicotiana tabacum OX=4097 GN=LOC107781332 PE=4 SV=1 - [A0A1S3Z083_TOBAC]	52.13	2	9	30	211	23.1486	7.41553	1.09814	2	0.194988							0.858407	2	6.83177							1.07441	2	0.826636							1.00367	2	10.0437
A0A1S3XI04	V-type proton ATPase subunit B2	LOC107765413	V-type proton ATPase subunit B2 OS=Nicotiana tabacum OX=4097 GN=LOC107765413 PE=3 SV=1 - [A0A1S3XI04_TOBAC]	52.05	1	22	233	488	54.3526	5.10986	1.12293	1		1.03065	2	17.1015	0.918272	1		0.984038	1		0.911606	2	17.3796	1.01713	1		0.9643	1		1.15207	2	12.5218	1.09447	1		0.964374	1		0.734372	2	51.2719	1.01733	1
A0A1S4CSZ5	gamma carbonic anhydrase 2, mitochondrial-like	LOC107822138	gamma carbonic anhydrase 2, mitochondrial-like OS=Nicotiana tabacum OX=4097 GN=LOC107822138 PE=4 SV=1 - [A0A1S4CSZ5_TOBAC]	52.01	1	10	39	273	29.4952	7.00537							0.943672	1								0.832793	1								0.935366	1								1.70682	1
A0A1S4D678	peroxiredoxin-2E-2, chloroplastic-like	LOC107826335	peroxiredoxin-2E-2, chloroplastic-like OS=Nicotiana tabacum OX=4097 GN=LOC107826335 PE=4 SV=1 - [A0A1S4D678_TOBAC]	51.97	2	9	62	229	24.749	8.51416				0.931625	1		1.04164	1					1.00329	1		0.98776	1					1.1336	1		1.15507	1					0.832623	1		0.7049	1
Q76KB0	Nitrite reductase	nii3	Nitrite reductase OS=Nicotiana tabacum OX=4097 GN=nii3 PE=1 SV=1 - [Q76KB0_TOBAC]	51.96	4	28	178	587	65.5738	6.49365	0.949857	1		1.05573	6	2.2469	0.956141	5	9.0588	0.807382	1		1.00451	6	5.22733	0.896421	5	4.42321	0.812173	1		0.999089	6	9.2028	1.13306	5	20.5596	1.75596	1		0.998396	6	32.895	1.28518	5	24.9317
A0A1S3YIU8	proteasome subunit beta type-2-A	LOC107776568	proteasome subunit beta type-2-A OS=Nicotiana tabacum OX=4097 GN=LOC107776568 PE=4 SV=1 - [A0A1S3YIU8_TOBAC]	51.96	9	9	40	204	22.5894	6.68311	1.02468	13	9.3067	1.00379	18	8.74936	0.995332	9	12.2359	0.920497	13	12.5167	1.0118	18	7.36089	0.963278	9	11.0334	1.06029	13	9.70258	1.02252	18	10.6097	1.08749	9	12.3384	0.98086	13	26.991	0.986532	18	35.0944	0.823668	9	59.5559
A0A1S4A1N0	fruit protein pKIWI502-like	LOC107792815	fruit protein pKIWI502-like OS=Nicotiana tabacum OX=4097 GN=LOC107792815 PE=4 SV=1 - [A0A1S4A1N0_TOBAC]	51.96	2	13	87	306	33.3103	8.41162				0.95906	4	2.06968	0.936429	4	5.66499				0.969241	4	0.811413	0.872138	4	11.8101				1.0281	4	11.0051	0.930662	4	2.47682				1.24477	4	26.3791	1.60229	4	20.9904
A0A1S4AET6	Proteasome subunit alpha type	LOC107796873	Proteasome subunit alpha type OS=Nicotiana tabacum OX=4097 GN=LOC107796873 PE=3 SV=1 - [A0A1S4AET6_TOBAC]	51.91	3	10	40	235	25.6293	5.47803	1.01765	4	2.02511	0.913789	2	15.897	0.96991	4	3.46685	0.915672	4	5.662	0.917568	2	4.46083	0.979323	4	1.05651	1.11178	4	10.0775	1.17945	2	0.168506	1.18701	4	8.74459	1.00453	4	17.2759	0.974861	2	22.0791	0.732119	4	54.2902
A0A1S4AN51	Proteasome subunit alpha type	LOC107799456	Proteasome subunit alpha type OS=Nicotiana tabacum OX=4097 GN=LOC107799456 PE=3 SV=1 - [A0A1S4AN51_TOBAC]	51.9	1	9	40	237	26.098	4.76709	1.10357	1								0.904485	1								1.0535	1								0.964359	1
A0A1S4DNR6	adenylate kinase 4-like	LOC107831765	adenylate kinase 4-like OS=Nicotiana tabacum OX=4097 GN=LOC107831765 PE=3 SV=1 - [A0A1S4DNR6_TOBAC]	51.85	2	12	67	243	26.6531	8.38232	1.02611	4	8.16125	0.956922	4	3.83988	0.939699	2	2.89158	0.915398	4	20.898	0.956516	4	8.30508	1.01575	2	7.30593	0.96332	4	3.01712	1.06505	4	9.78166	0.871063	2	8.67212	1.16641	4	34.0544	0.934802	4	15.2999	1.44175	2	4.06452
A0A1S4CNB7	psbP domain-containing protein 6, chloroplastic-like	LOC107820719	psbP domain-containing protein 6, chloroplastic-like OS=Nicotiana tabacum OX=4097 GN=LOC107820719 PE=4 SV=1 - [A0A1S4CNB7_TOBAC]	51.85	1	10	55	270	29.5593	8.20654	0.895388	1		0.940875	1		0.893862	1		0.768073	1		0.946328	1		0.924015	1		1.01455	1		0.973781	1		0.823053	1		1.55792	1		1.44928	1		1.84393	1
A0A1S4DPT4	40S ribosomal protein S29	LOC107832143	40S ribosomal protein S29 OS=Nicotiana tabacum OX=4097 GN=LOC107832143 PE=4 SV=1 - [A0A1S4DPT4_TOBAC]	51.79	4	4	46	56	6.43814	9.90576	0.987987	12	8.52925	1.10121	15	6.15556	1.02559	19	11.7518	1.11523	12	7.53285	1.1072	15	6.94636	1.10019	19	12.313	0.871584	12	6.4261	0.807876	15	9.06183	0.797262	19	10.3438	1.1184	12	49.3084	0.964847	15	44.7683	1.15929	19	66.6766
A0A1S3XLX4	fruit protein pKIWI502-like	LOC107766402	fruit protein pKIWI502-like OS=Nicotiana tabacum OX=4097 GN=LOC107766402 PE=4 SV=1 - [A0A1S3XLX4_TOBAC]	51.79	2	13	89	307	33.3103	8.41162	1.07709	4	18.2346	1.00279	3	3.13422	0.961353	3	5.03178	0.839369	4	15.6764	0.939665	3	0.498174	0.798442	3	3.91453	1.18474	4	5.40461	1.00621	3	2.88875	0.972546	3	1.4834	0.81929	4	52.1787	1.21846	3	1.87823	1.45905	3	24.2072
A0A1S3XQ62	Fructose-bisphosphate aldolase	LOC107767559	Fructose-bisphosphate aldolase OS=Nicotiana tabacum OX=4097 GN=LOC107767559 PE=3 SV=1 - [A0A1S3XQ62_TOBAC]	51.77	1	16	316	396	42.666	7.18115	1.08916	5	8.52415	1.11947	5	4.5702	1.08121	8	5.74778	0.838447	5	9.31575	0.831718	5	12.9998	0.794751	8	10.9772	1.38445	5	6.9101	1.10331	5	15.1086	1.33979	8	11.4791	0.605772	5	20.3727	0.586736	5	49.7616	0.728517	8	25.5456
A0A1S4CX06	peroxiredoxin-2E-2, chloroplastic-like	LOC107823523	peroxiredoxin-2E-2, chloroplastic-like OS=Nicotiana tabacum OX=4097 GN=LOC107823523 PE=4 SV=1 - [A0A1S4CX06_TOBAC]	51.77	1	9	110	226	24.438	8.68994	0.952527	4	3.66136	0.873064	1		0.945199	3	3.91316	1.05531	4	3.64805	1.03767	1		1.01548	3	4.50395	1.15678	4	4.58741	1.10528	1		1.21759	3	12.9957	0.76309	4	22.6399	0.950508	1		0.780956	3	10.8649
A0A1S3X5W6	trigger factor-like protein TIG, Chloroplastic	LOC107761526	trigger factor-like protein TIG, Chloroplastic OS=Nicotiana tabacum OX=4097 GN=LOC107761526 PE=3 SV=1 - [A0A1S3X5W6_TOBAC]	51.73	3	25	137	549	61.3505	5.14795	1.05935	8	2.39762	1.0114	7	4.77284	1.08388	2	1.48275	1.17265	8	8.28583	1.09317	7	3.82694	1.15493	2	5.56427	1.00765	8	6.94489	0.990108	7	5.35205	0.93157	2	0.357044	0.690293	8	25.8468	0.810369	7	8.34086	0.71873	2	14.1947
A0A1S3Z584	uncharacterized protein LOC107783106	LOC107783106	uncharacterized protein LOC107783106 OS=Nicotiana tabacum OX=4097 GN=LOC107783106 PE=4 SV=1 - [A0A1S3Z584_TOBAC]	51.63	4	7	32	153	17.6103	5.74463	1.12911	3	21.3294	1.02481	5	7.60185	0.968384	3	7.35417	0.885297	3	23.5815	0.952041	5	28.2712	0.823674	3	11.8313	1.01031	3	16.0567	1.01235	5	21.3875	0.967292	3	2.31388	0.825555	3	23.3337	0.914614	5	109.705	1.49139	3	2.96966
A0A1S3YN45	50S ribosomal protein L12, chloroplastic	LOC107777790	50S ribosomal protein L12, chloroplastic OS=Nicotiana tabacum OX=4097 GN=LOC107777790 PE=3 SV=1 - [A0A1S3YN45_TOBAC]	51.61	1	8	155	186	19.6747	6.22705	1.14927	3	10.9966	0.995866	5	6.53779	1.08809	4	8.021	0.95616	3	2.73032	0.955677	5	14.4347	0.956002	4	3.83624	1.05231	3	2.44878	1.08545	5	1.7727	1.07655	4	5.16486	0.814416	3	14.2453	0.943661	5	30.5026	0.900907	4	12.8605
A0A1S3XSN6	50S ribosomal protein L12, chloroplastic	LOC107768292	50S ribosomal protein L12, chloroplastic OS=Nicotiana tabacum OX=4097 GN=LOC107768292 PE=3 SV=1 - [A0A1S3XSN6_TOBAC]	51.61	1	8	151	186	19.6346	6.81494	1.03171	2	8.70502	1.11074	5	15.5632	0.882986	1		1.1683	2	13.2681	1.05403	5	17.2843	0.828405	1		0.789613	2	37.7133	0.960356	5	10.3638	0.828042	1		1.0362	2	39.056	0.644493	5	70.8686	2.06545	1
A0A1S3XEF3	Alpha-1,4 glucan phosphorylase	LOC107764127	Alpha-1,4 glucan phosphorylase OS=Nicotiana tabacum OX=4097 GN=LOC107764127 PE=3 SV=1 - [A0A1S3XEF3_TOBAC]	51.56	1	32	125	803	91.1781	6.50732							1.11121	1								1.02905	1								1.08479	1								0.621998	1
A0A1S4APJ0	50S ribosomal protein L9, chloroplastic-like	LOC107799768	50S ribosomal protein L9, chloroplastic-like OS=Nicotiana tabacum OX=4097 GN=LOC107799768 PE=3 SV=1 - [A0A1S4APJ0_TOBAC]	51.56	3	12	100	192	21.498	9.74463	1.07747	16	7.78878	1.05845	11	3.22348	1.0464	15	4.83816	1.0049	16	6.02258	0.966407	11	7.60564	1.00621	15	8.66129	1.1482	16	6.82284	1.10799	11	9.63487	1.15604	15	7.05237	0.687559	16	33.5268	0.59997	11	19.1083	0.647699	15	36.4777
A0A1S4CBR5	50S ribosomal protein L9, chloroplastic-like	LOC107817294	50S ribosomal protein L9, chloroplastic-like OS=Nicotiana tabacum OX=4097 GN=LOC107817294 PE=3 SV=1 - [A0A1S4CBR5_TOBAC]	51.56	2	11	75	192	21.612	9.70068	1.14257	6	5.47995	1.09164	5	6.12431	1.00391	5	2.18465	1.17727	6	5.75616	1.0271	5	8.37852	1.11704	5	2.12185	1.13221	6	6.4376	1.07559	5	4.43216	1.16626	5	7.41237	0.286622	6	23.747	0.29264	5	13.6046	0.455837	5	50.5915
A0A1S3ZDI1	transketolase, chloroplastic-like	LOC107785488	transketolase, chloroplastic-like OS=Nicotiana tabacum OX=4097 GN=LOC107785488 PE=4 SV=1 - [A0A1S3ZDI1_TOBAC]	51.55	3	29	738	741	79.7772	6.60986	1.08209	36	10.0866	0.966188	36	6.09508	1.05812	24	5.11616	0.957484	36	7.43032	0.979743	36	5.56012	0.985313	24	7.48562	1.06182	36	10.2855	1.08899	36	10.0232	1.06675	24	13.0447	0.836201	36	40.068	0.83213	36	23.7828	0.777727	24	45.1809
A0A1S4B530	nascent polypeptide-associated complex subunit alpha-like protein 1 isoform X2	LOC107804624	nascent polypeptide-associated complex subunit alpha-like protein 1 isoform X2 OS=Nicotiana tabacum OX=4097 GN=LOC107804624 PE=4 SV=1 - [A0A1S4B530_TOBAC]	51.5	1	6	36	200	21.8108	4.50049	1.06854	1		0.820579	1					0.956926	1		0.79978	1					0.881827	1		1.0363	1					1.22855	1		1.99269	1
A0A9R6	Histone H4	NtH4	Histone H4 OS=Nicotiana tabacum OX=4097 GN=NtH4 PE=2 SV=1 - [A0A9R6_TOBAC]	51.46	2	6	146	103	11.4184	11.4731	0.959106	8	5.24835	1.03525	10	7.15389	1.06468	10	10.688	1.0847	8	14.1356	1.06379	10	9.55047	1.06613	10	11.8976	0.992381	8	8.03996	1.00202	10	3.45802	0.808499	10	8.25783	0.922973	8	18.6404	0.844373	10	16.5016	0.941132	10	45.2519
A0A1S3X130	stress protein DDR48-like	LOC107760194	stress protein DDR48-like OS=Nicotiana tabacum OX=4097 GN=LOC107760194 PE=4 SV=1 - [A0A1S3X130_TOBAC]	51.41	5	8	23	249	27.3984	5.18604	0.878198	4	6.01974	0.927407	4	5.44917	0.853209	3	4.05199	0.729262	4	25.6339	0.747485	4	4.01744	0.9635	3	10.3309	1.13485	4	10.9851	1.2473	4	9.28185	1.16704	3	8.1748	1.37403	4	10.1603	1.34131	4	13.4238	1.15983	3	26.4965
A0A1S3YEX0	sedoheptulose-1,7-bisphosphatase, chloroplastic-like	LOC107775549	sedoheptulose-1,7-bisphosphatase, chloroplastic-like OS=Nicotiana tabacum OX=4097 GN=LOC107775549 PE=3 SV=1 - [A0A1S3YEX0_TOBAC]	51.4	3	18	275	393	42.4815	6.29053	1.1228	8	11.1476	0.899598	7	6.83933	0.995645	8	6.92522	0.873218	8	11.4503	0.928538	7	3.79282	0.930869	8	9.74679	1.11263	8	11.0097	1.18967	7	3.01977	1.14516	8	15.7927	0.860669	8	30.4635	0.978214	7	33.2458	0.966428	8	11.9326
A0A1S4AZM4	glutamate--glyoxylate aminotransferase 2-like	LOC107803058	glutamate--glyoxylate aminotransferase 2-like OS=Nicotiana tabacum OX=4097 GN=LOC107803058 PE=4 SV=1 - [A0A1S4AZM4_TOBAC]	51.35	2	23	333	481	53.4592	7.37158	1.07196	7	3.5179	0.955775	4	4.7878	1.11424	2	30.6922	0.96298	7	8.28585	0.978491	4	1.39646	0.978757	2	5.89252	1.23595	7	6.93333	1.17743	4	7.3093	1.18999	2	18.8982	0.561914	7	14.8863	0.646982	4	31.055	0.432976	2	18.9044
A0A1S4BAT9	glutamate--glyoxylate aminotransferase 2	LOC107806358	glutamate--glyoxylate aminotransferase 2 OS=Nicotiana tabacum OX=4097 GN=LOC107806358 PE=4 SV=1 - [A0A1S4BAT9_TOBAC]	51.35	2	23	332	481	53.4732	7.37158	1.06466	5	0.616503	0.970178	4	5.69694	1.03481	3	0.475891	1.00032	5	11.9895	1.00603	4	5.09161	1.01757	3	0.613717	1.01079	5	15.1322	1.03985	4	5.23494	1.13272	3	0.126507	0.768706	5	53.0113	0.761046	4	28.9993	0.69159	3	0.110937
A0A1S3Y388	Nucleoside diphosphate kinase	LOC107771678	Nucleoside diphosphate kinase OS=Nicotiana tabacum OX=4097 GN=LOC107771678 PE=3 SV=1 - [A0A1S3Y388_TOBAC]	51.35	7	8	99	148	16.2425	6.80029	1.01021	33	15.8285	0.909443	34	13.6983	0.914384	30	17.7902	0.878686	33	17.3552	0.976818	34	6.77645	0.916723	30	7.38869	1.02093	33	12.3354	1.03796	34	10.931	1.00438	30	13.6142	1.07391	32	36.2871	1.07446	34	20.0907	1.18523	30	37.906
A0A1S3Y3W0	thylakoid lumenal 16.5 kDa protein, chloroplastic-like	LOC107771896	thylakoid lumenal 16.5 kDa protein, chloroplastic-like OS=Nicotiana tabacum OX=4097 GN=LOC107771896 PE=4 SV=1 - [A0A1S3Y3W0_TOBAC]	51.35	4	10	127	222	24.0256	6.78564	1.12105	12	10.3981	1.0861	16	8.12748	1.09151	8	6.60942	0.954655	12	9.51693	0.89385	16	10.1561	0.922798	8	4.72281	1.11236	12	9.74727	1.14991	16	10.9434	1.13665	8	6.14001	0.759501	12	24.6893	0.700237	15	44.5329	0.700424	8	44.2347
A0A1S4AET0	Glyceraldehyde-3-phosphate dehydrogenase	LOC107796678	Glyceraldehyde-3-phosphate dehydrogenase OS=Nicotiana tabacum OX=4097 GN=LOC107796678 PE=3 SV=1 - [A0A1S4AET0_TOBAC]	51.32	2	22	541	417	44.4548	6.72705	1.12689	9	7.92241	1.09101	9	8.52275	1.15708	6	6.06997	1.0652	9	6.52568	0.9513	9	8.22123	0.991593	6	12.1084	0.969494	9	6.71001	0.981232	9	5.4488	0.997751	6	6.26309	0.738374	9	16.5542	1.09375	9	29.2635	0.932335	5	8.27807
A0A1S4CZJ5	copper transport protein ATX1-like isoform X2	LOC107824312	copper transport protein ATX1-like isoform X2 OS=Nicotiana tabacum OX=4097 GN=LOC107824312 PE=4 SV=1 - [A0A1S4CZJ5_TOBAC]	51.32	3	3	10	76	8.1181	5.40186	1.04935	2	9.15101	1.00125	5	1.50534	0.932109	3	2.71033	0.954205	2	1.32446	1.14422	5	0.424554	0.990657	3	2.18291	0.873477	2	11.7622	0.950691	5	2.27996	0.821323	3	2.15411	1.26825	2	3.50669	1.07011	5	11.1531	1.66446	3	3.11096
A0A1S3YIH2	probable ATP synthase 24 kDa subunit, mitochondrial	LOC107776369	probable ATP synthase 24 kDa subunit, mitochondrial OS=Nicotiana tabacum OX=4097 GN=LOC107776369 PE=4 SV=1 - [A0A1S3YIH2_TOBAC]	51.24	2	14	68	242	27.6579	8.67529	1.04062	1		0.985241	1					1.15444	1		1.03548	1					0.979671	1		0.981917	1					0.806615	1		1.052	1
A0A1S4BE26	probable ATP synthase 24 kDa subunit, mitochondrial	LOC107807235	probable ATP synthase 24 kDa subunit, mitochondrial OS=Nicotiana tabacum OX=4097 GN=LOC107807235 PE=4 SV=1 - [A0A1S4BE26_TOBAC]	51.24	2	14	73	242	27.5659	8.67529	0.9778	4	3.82538	0.938318	2	9.56377	1.05099	1		0.946797	4	7.39826	1.01548	2	20.272	0.981022	1		1.01088	4	7.32056	1.11632	2	12.8252	0.994466	1		1.22077	4	4.57654	0.735428	2	58.8977	1.03971	1
A0A1S3YRP6	Peptidyl-prolyl cis-trans isomerase	LOC107779077	Peptidyl-prolyl cis-trans isomerase OS=Nicotiana tabacum OX=4097 GN=LOC107779077 PE=3 SV=1 - [A0A1S3YRP6_TOBAC]	51.21	8	10	157	248	26.4965	9.12939	1.11541	48	8.40108	0.935488	63	7.57271	0.974551	39	9.55305	0.964459	48	11.8281	1.07753	63	9.28077	1.01793	39	8.58361	1.04562	48	8.59482	1.08047	63	11.2631	1.12713	39	9.52871	0.810951	48	47.9697	0.730756	62	36.505	0.730145	39	45.2006
A0A1S3XS26	Lactoylglutathione lyase	LOC107767887	Lactoylglutathione lyase OS=Nicotiana tabacum OX=4097 GN=LOC107767887 PE=3 SV=1 - [A0A1S3XS26_TOBAC]	51.19	1	13	96	293	32.8379	5.63037	1.12443	2	1.09647	0.978907	3	2.45412	0.986369	1		0.875418	2	16.4511	1.03083	3	4.93323	1.04642	1		1.02195	2	2.35987	1.00548	3	4.67116	0.857251	1		1.01569	2	15.6076	0.998282	3	3.73294	1.31604	1
A0A1S4C7A3	mitochondrial dicarboxylate/tricarboxylate transporter DTC-like	LOC107815847	mitochondrial dicarboxylate/tricarboxylate transporter DTC-like OS=Nicotiana tabacum OX=4097 GN=LOC107815847 PE=3 SV=1 - [A0A1S4C7A3_TOBAC]	51.18	9	14	108	297	31.7163	9.31982	0.996367	24	9.93879	1.04788	27	5.69033	1.01892	20	6.22568	1.01731	24	11.9166	0.946554	27	10.7577	0.988307	20	8.52559	1.12118	24	10.6499	1.08057	27	13.5317	1.08006	20	10.0412	0.848332	24	55.1103	0.8908	26	51.9838	0.924378	20	43.5452
A0A1S4D3T4	T-complex protein 1 subunit beta	LOC107825698	T-complex protein 1 subunit beta OS=Nicotiana tabacum OX=4097 GN=LOC107825698 PE=3 SV=1 - [A0A1S4D3T4_TOBAC]	51.14	8	20	51	526	57.0347	5.88428	0.964054	4	4.65415	1.01309	5	6.84675	1.03485	4	3.13134	1.11751	4	5.21171	1.08401	5	1.69291	0.969564	4	9.49548	0.933174	4	6.34609	0.954418	5	6.67636	0.989231	4	8.59576	1.02311	4	15.9019	0.794654	5	17.8204	1.10259	4	10.8519
A0A1S4CJD5	sedoheptulose-1,7-bisphosphatase, chloroplastic-like	LOC107819677	sedoheptulose-1,7-bisphosphatase, chloroplastic-like OS=Nicotiana tabacum OX=4097 GN=LOC107819677 PE=3 SV=1 - [A0A1S4CJD5_TOBAC]	51.14	4	18	297	395	42.7817	6.29053	1.09506	26	11.2433	0.935319	24	11.2964	1.03914	20	8.75878	0.965715	26	16.1613	1.03403	24	8.2273	0.9963	20	10.0571	1.03273	26	8.99066	1.07716	24	7.85983	1.05256	20	12.1933	0.862047	26	34.4673	0.77331	24	44.3843	0.860974	20	43.527
A0A1S3ZYM9	5-methyltetrahydropteroyltriglutamate-- homocysteine methyltransferase-like	LOC107791827	5-methyltetrahydropteroyltriglutamate-- homocysteine methyltransferase-like OS=Nicotiana tabacum OX=4097 GN=LOC107791827 PE=3 SV=1 - [A0A1S3ZYM9_TOBAC]	51.11	3	34	403	765	84.4516	6.354	1.07412	8	13.0217	0.886074	3	3.37762	1.00311	4	21.0053	1.00829	8	4.13161	1.0829	3	4.25143	1.03649	4	2.63109	1.06764	8	12.6131	1.08046	3	7.08465	1.11959	4	8.5716	0.807308	8	19.5087	0.808489	3	21.2337	0.866976	4	14.0802
A0A1S3YRR0	50S ribosomal protein L12, chloroplastic-like	LOC107779056	50S ribosomal protein L12, chloroplastic-like OS=Nicotiana tabacum OX=4097 GN=LOC107779056 PE=3 SV=1 - [A0A1S3YRR0_TOBAC]	51.08	3	8	116	186	19.6907	6.69775	1.18781	14	7.46263	1.0256	10	7.33594	1.09987	7	7.00709	0.859957	14	11.1209	0.84077	10	13.5346	0.929126	7	6.44279	1.1485	14	17.887	1.20288	10	9.48133	1.28714	7	3.06763	0.707995	14	86.3367	0.878628	10	45.9433	0.483939	7	87.2425
A0A1S4ATB8	Glyceraldehyde-3-phosphate dehydrogenase	LOC107801158	Glyceraldehyde-3-phosphate dehydrogenase OS=Nicotiana tabacum OX=4097 GN=LOC107801158 PE=3 SV=1 - [A0A1S4ATB8_TOBAC]	51	11	24	541	449	47.9347	7.66455	1.00473	39	9.56118	1.02022	54	8.96488	1.05066	35	9.42549	1.13373	39	13.5837	1.03707	54	8.19775	1.03443	35	9.83306	1.0076	39	7.49992	1.02567	54	8.60061	1.00227	35	12.5246	0.801529	39	56.2801	0.760047	54	38.1444	0.860516	35	60.5804
A0A1S4C7C1	transketolase, chloroplastic-like	LOC107815905	transketolase, chloroplastic-like OS=Nicotiana tabacum OX=4097 GN=LOC107815905 PE=4 SV=1 - [A0A1S4C7C1_TOBAC]	50.94	4	29	804	744	79.9934	6.69775	1.06322	65	8.87304	0.957603	68	6.45653	1.0432	37	7.02572	0.967954	65	7.88996	0.993595	68	5.16817	0.992599	37	7.50616	1.04122	65	7.38341	1.08776	68	7.97512	1.05852	37	10.2409	0.942067	65	24.4008	0.914304	68	41.554	0.887483	37	31.5574
A0A1S3YVD0	photosystem I reaction center subunit II, chloroplastic-like	LOC107779933	photosystem I reaction center subunit II, chloroplastic-like OS=Nicotiana tabacum OX=4097 GN=LOC107779933 PE=4 SV=1 - [A0A1S3YVD0_TOBAC]	50.93	2	9	295	214	23.4412	9.83252	1.13751	5	9.18316	1.09125	2	17.934	1.0164	2	6.82931	0.901925	5	6.78828	0.844901	2	27.7395	0.959929	2	8.52701	1.20679	5	3.64282	1.21845	2	9.7751	1.1185	2	19.4689	0.659878	5	3.70302	0.609637	2	18.4369	0.863613	2	15.9141
A0A1S4B900	peroxiredoxin Q, chloroplastic-like	LOC107805800	peroxiredoxin Q, chloroplastic-like OS=Nicotiana tabacum OX=4097 GN=LOC107805800 PE=4 SV=1 - [A0A1S4B900_TOBAC]	50.93	2	10	98	216	23.7804	9.49561	0.946603	7	3.75322	0.801994	11	12.4541	0.919902	7	2.07126	0.76495	7	10.6876	0.879149	11	5.6671	0.897156	7	6.70161	1.24659	7	13.619	1.18642	11	19.9958	1.07944	7	8.2388	1.11224	7	22.0971	1.1382	11	37.9509	1.23164	7	15.4625
Q8H6P9	Ankyrin domain protein	ANK1	Ankyrin domain protein OS=Nicotiana tabacum OX=4097 GN=ANK1 PE=2 SV=1 - [Q8H6P9_TOBAC]	50.86	12	12	56	350	37.2849	4.52588	1.07664	22	5.49803	1.00528	20	8.55718	1.0208	14	8.48342	1.04671	22	14.9061	1.0641	20	7.57345	1.08703	14	14.2076	0.981354	22	6.48351	0.967621	20	11.3322	1.03966	14	21.0265	0.829689	22	16.9305	0.868992	20	33.1888	0.680523	14	24.0472
A0A1S3XGU4	hsp70-Hsp90 organizing protein 2-like	LOC107764856	hsp70-Hsp90 organizing protein 2-like OS=Nicotiana tabacum OX=4097 GN=LOC107764856 PE=4 SV=1 - [A0A1S3XGU4_TOBAC]	50.84	5	12	31	299	32.8461	5.47803	0.996806	4	3.78776	0.976329	5	2.12963	0.989103	4	9.09724	1.05486	4	0.290359	1.02228	5	4.99356	1.11556	4	9.29865	1.00475	4	9.71215	1.06919	5	7.35608	1.11313	4	14.5726	0.9414	4	31.8923	0.700762	5	13.7293	0.610163	4	19.4009
A0A1S3X7Z1	Thioredoxin	LOC107762104	Thioredoxin OS=Nicotiana tabacum OX=4097 GN=LOC107762104 PE=3 SV=1 - [A0A1S3X7Z1_TOBAC]	50.79	3	7	49	126	13.9472	5.88428	0.983902	7	4.84482	0.826395	7	4.11529	0.851467	6	9.08011	0.954589	7	5.70178	0.977109	7	10.9044	1.04767	6	12.8491	1.23624	7	8.27353	1.16601	7	6.68376	1.3072	6	9.04235	0.761499	7	11.5737	0.816725	7	13.1057	0.872521	6	22.8967
A0A1S4C5Y3	protein NLRC3-like	LOC107815254	protein NLRC3-like OS=Nicotiana tabacum OX=4097 GN=LOC107815254 PE=4 SV=1 - [A0A1S4C5Y3_TOBAC]	50.79	2	8	28	189	20.4366	5.03369	1.01528	3	1.2918	0.966471	2	11.4191	0.971339	1		1.28357	3	8.84541	1.06582	2	11.322	0.876809	1		0.948249	3	3.54051	0.983242	2	7.45578	0.978143	1		0.664051	3	5.69475	0.958169	2	33.591	1.46398	1
A0A1S4A731	40S ribosomal protein S4	LOC107794405	40S ribosomal protein S4 OS=Nicotiana tabacum OX=4097 GN=LOC107794405 PE=3 SV=1 - [A0A1S4A731_TOBAC]	50.76	1	13	168	264	29.8483	10.2866							0.95661	1								1.19097	1								0.98283	1								0.793506	1
A0A1S4BGG6	40S ribosomal protein S4	LOC107807997	40S ribosomal protein S4 OS=Nicotiana tabacum OX=4097 GN=LOC107807997 PE=3 SV=1 - [A0A1S4BGG6_TOBAC]	50.76	2	13	164	264	29.9083	10.2866	1.12182	2	2.7431				1.12695	1		1.03794	2	1.97672				1.06726	1		1.09792	2	1.51796				0.987727	1		0.6573	2	7.67742				0.711075	1
A0A1S3YPT0	60S ribosomal protein L10-like	LOC107778281	60S ribosomal protein L10-like OS=Nicotiana tabacum OX=4097 GN=LOC107778281 PE=4 SV=1 - [A0A1S3YPT0_TOBAC]	50.68	1	12	122	221	24.9302	10.4331	1.06535	2	1.04347	1.06305	1					1.02996	2	7.01437	1.03381	1					1.09113	2	0.928927	1.05301	1					0.763901	2	14.3955	0.665022	1
A0A1S3Z2D7	60S ribosomal protein L10-like	LOC107782233	60S ribosomal protein L10-like OS=Nicotiana tabacum OX=4097 GN=LOC107782233 PE=4 SV=1 - [A0A1S3Z2D7_TOBAC]	50.68	1	12	128	221	24.9442	10.4331	1.04202	3	6.8975	0.976856	3	1.8665	0.95609	3	0.699544	1.07207	3	2.68625	1.07011	3	5.7775	1.00423	3	0.872882	1.14989	3	1.45213	1.0754	3	2.91002	1.14619	3	3.96201	0.715033	3	9.16936	0.595414	3	45.4246	0.869275	3	11.1403
A0A1S4CNZ1	photosynthetic NDH subunit of lumenal location 1, chloroplastic-like isoform X2	LOC107820852	photosynthetic NDH subunit of lumenal location 1, chloroplastic-like isoform X2 OS=Nicotiana tabacum OX=4097 GN=LOC107820852 PE=4 SV=1 - [A0A1S4CNZ1_TOBAC]	50.67	4	9	67	225	25.4208	8.00146	1.03758	11	12.9716	1.04824	12	3.53374	1.02216	10	5.66871	0.83568	11	13.1647	0.939367	12	10.8509	0.957901	10	12.4942	1.0778	11	10.2864	1.01895	12	6.51921	1.08344	10	8.56733	1.04092	11	33.5699	1.05069	12	16.2706	0.969897	10	27.9216
A0A1S4A4G8	ferredoxin-dependent glutamate synthase 1, chloroplastic/mitochondrial-like	LOC107793691	ferredoxin-dependent glutamate synthase 1, chloroplastic/mitochondrial-like OS=Nicotiana tabacum OX=4097 GN=LOC107793691 PE=4 SV=1 - [A0A1S4A4G8_TOBAC]	50.65	4	34	340	922	102.181	6.60986	1.1056	11	8.86984	0.980904	7	5.45512	1.03492	5	11.6847	1.0238	11	6.57814	1.01447	7	7.11651	0.909619	5	10.9411	1.08853	11	11.1957	1.11776	7	7.35107	1.06173	5	12.661	0.744938	11	24.6428	0.764788	7	25.6258	0.758298	5	85.4431
L0SQ20	Catalase	cat1	Catalase OS=Nicotiana tabacum OX=4097 GN=cat1 PE=2 SV=1 - [L0SQ20_TOBAC]	50.61	3	21	248	492	56.7881	7.18115	1.00067	6	1.74751	1.13723	3	15.1496	1.05686	3	2.12347	1.05398	5	6.28748	1.25626	3	8.69003	1.0601	3	11.0877	0.884042	5	3.22738	0.913283	3	3.05387	0.933868	3	4.05055	1.10487	5	23.4648	1.15553	1		0.896633	3	23.3642
A0A075F2H4	Ubiquitin-conjugating enzyme E2 36-like protein	Ubc13-2	Ubiquitin-conjugating enzyme E2 36-like protein OS=Nicotiana tabacum OX=4097 GN=Ubc13-2 PE=2 SV=1 - [A0A075F2H4_TOBAC]	50.33	6	6	20	153	17.209	7.34229	1.09675	7	7.28405	0.93819	7	14.9847	0.951867	6	10.8753	0.848898	7	24.5244	1.01561	7	5.48642	0.955682	6	12.2226	1.07928	7	7.92232	1.02248	7	5.16334	1.027	6	17.229	1.01176	7	57.7988	0.77423	7	34.7132	0.969129	6	65.0872
A0A1S3ZPG2	Glucose-6-phosphate isomerase	LOC107788918	Glucose-6-phosphate isomerase OS=Nicotiana tabacum OX=4097 GN=LOC107788918 PE=3 SV=1 - [A0A1S3ZPG2_TOBAC]	50.33	3	27	143	614	67.3615	5.68115	1.09105	3	1.2093	1.08867	2	17.0498	1.00489	2	5.97368	0.946729	3	4.77152	0.885467	2	1.14766	1.00714	2	0.0363897	1.1051	3	4.94058	1.10528	2	4.54673	0.951968	2	10.1263	0.769251	3	17.9471	0.862247	2	30.6226	1.15742	2	7.15379
A0A1S3ZD07	1-aminocyclopropane-1-carboxylate oxidase	LOC107785346	1-aminocyclopropane-1-carboxylate oxidase OS=Nicotiana tabacum OX=4097 GN=LOC107785346 PE=3 SV=1 - [A0A1S3ZD07_TOBAC]	50.32	4	13	118	316	35.8783	5.40186	1.05243	4	6.26785	0.973655	4	5.82881	0.966472	1		0.915087	4	2.45936	1.01238	4	5.0784	1.11715	1		0.923493	4	4.9109	1.01741	4	3.259	0.996386	1		1.26761	4	18.1631	1.03987	4	14.3766	0.907195	1
A0A1S3X073	phosphoglycolate phosphatase 1B, chloroplastic-like	LOC107759700	phosphoglycolate phosphatase 1B, chloroplastic-like OS=Nicotiana tabacum OX=4097 GN=LOC107759700 PE=4 SV=1 - [A0A1S3X073_TOBAC]	50.29	14	15	123	340	37.188	8.27979	1.13238	40	9.12135	0.885873	41	8.48203	0.95501	27	6.64703	0.910481	40	10.3742	0.983778	41	7.70985	0.91138	27	8.46613	1.12429	40	14.7038	1.15141	41	11.0193	1.24193	27	15.4512	0.721037	40	44.892	0.8432	41	37.3662	0.774316	26	39.9063
A0A1S3YEB5	heme-binding-like protein At3g10130, chloroplastic	LOC107775162	heme-binding-like protein At3g10130, chloroplastic OS=Nicotiana tabacum OX=4097 GN=LOC107775162 PE=4 SV=1 - [A0A1S3YEB5_TOBAC]	50.25	3	9	40	199	22.0955	7.98682	0.992421	3	7.04633	1.06828	5	5.12924	0.946833	5	9.04292	0.882022	3	4.36072	0.923435	5	8.89924	0.858183	5	7.40819	1.28817	3	12.5192	1.06199	5	0.500168	1.12159	5	10.2309	0.653632	3	3.58565	0.901576	5	38.4211	0.989006	5	57.079
A0A1S4D0S8	remorin-like	LOC107824746	remorin-like OS=Nicotiana tabacum OX=4097 GN=LOC107824746 PE=4 SV=1 - [A0A1S4D0S8_TOBAC]	50.24	4	14	56	207	22.8992	5.5415	1.02076	8	5.74552	1.04204	13	5.95268	0.917141	8	7.16171	0.929252	8	11.1446	0.984623	13	7.25878	0.948026	8	2.71388	1.01468	8	14.698	0.968509	13	16.6697	1.08255	8	17.8004	1.07447	8	41.613	1.1923	13	21.5452	1.09365	8	23.8807
A0A1S4D6G2	glutamate-1-semialdehyde 2,1-aminomutase, chloroplastic	LOC107826543	glutamate-1-semialdehyde 2,1-aminomutase, chloroplastic OS=Nicotiana tabacum OX=4097 GN=LOC107826543 PE=3 SV=1 - [A0A1S4D6G2_TOBAC]	50.21	6	15	160	478	50.9369	6.88818	0.98089	17	5.32682	1.0323	17	6.84645	1.00614	12	8.24084	1.07032	17	8.95799	1.04653	17	8.29962	1.02087	12	6.89719	0.999427	17	8.63438	0.999288	17	10.093	0.962589	12	9.66055	0.9858	17	22.8168	1.05916	17	37.6449	0.985255	12	34.1997
A0A1S4CQG1	V-type proton ATPase subunit D-like	LOC107821573	V-type proton ATPase subunit D-like OS=Nicotiana tabacum OX=4097 GN=LOC107821573 PE=4 SV=1 - [A0A1S4CQG1_TOBAC]	50.19	2	14	59	259	28.8765	9.40771	0.85631	2	30.1829	0.934185	3	6.80639	0.932952	3	10.2519	0.931077	2	19.9026	1.01041	3	12.5457	1.13803	3	7.97529	1.02929	2	8.95433	1.03888	3	8.15952	1.02144	3	3.27551	1.17863	2	76.3504	1.15641	3	3.13164	0.785236	3	13.5919
A0A1S3XSR0	50S ribosomal protein L15, chloroplastic-like	LOC107768370	50S ribosomal protein L15, chloroplastic-like OS=Nicotiana tabacum OX=4097 GN=LOC107768370 PE=3 SV=1 - [A0A1S3XSR0_TOBAC]	50.19	1	15	184	267	28.4552	10.6675	1.29523	1		1.03419	1		1.00069	1		0.991117	1		0.978761	1		0.967096	1		1.14994	1		1.16577	1		1.36587	1		0.374782	1		0.569611	1		0.388184	1
A0A1S4B721	Lactoylglutathione lyase	LOC107805164	Lactoylglutathione lyase OS=Nicotiana tabacum OX=4097 GN=LOC107805164 PE=3 SV=1 - [A0A1S4B721_TOBAC]	50.17	1	13	91	299	33.5993	6.94678				1.08191	1								0.845322	1								1.1478	1								0.910952	1
Q9SLN8	2-alkenal reductase (NADP(+)-dependent)	DBR	2-alkenal reductase (NADP(+)-dependent) OS=Nicotiana tabacum OX=4097 GN=DBR PE=1 SV=1 - [DBR_TOBAC]	50.15	12	15	66	343	38.0633	7.00537	1.0941	18	9.94621	0.90163	19	9.90394	0.967686	14	8.06797	0.942085	18	18.2869	0.999836	19	7.69367	0.980647	14	10.9592	1.05304	18	9.03951	1.11896	19	4.56358	1.06455	14	13.4687	0.770652	18	30.2307	0.96829	19	30.7985	0.867942	14	42.6873
F2ZAM0	Non-specific lipid-transfer protein	NtLTP3	Non-specific lipid-transfer protein OS=Nicotiana tabacum OX=4097 GN=NtLTP3 PE=3 SV=1 - [F2ZAM0_TOBAC]	50	2	7	57	114	11.3907	8.48486	0.942165	10	11.5249	0.782972	8	24.6464	0.715037	11	8.40769	0.882288	10	8.502	0.874595	8	11.0396	0.895993	11	12.1911	1.11695	10	7.9512	1.23739	8	9.44464	1.06635	11	11.0233	1.15581	10	15.4584	1.3276	8	12.6672	1.65154	11	39.3292
Q6RUN4	ERT12 (Fragment)	ert12	ERT12 (Fragment) OS=Nicotiana tabacum OX=4097 GN=ert12 PE=2 SV=1 - [Q6RUN4_TOBAC]	50	1	7	53	132	14.0122	5.07178	1.14953	1		1.09446	1					1.0218	1		0.989404	1					0.863761	1		0.940823	1					1.03581	1		1.05223	1
A0A1S3Y0V5	Non-specific lipid-transfer protein	LOC107770934	Non-specific lipid-transfer protein OS=Nicotiana tabacum OX=4097 GN=LOC107770934 PE=3 SV=1 - [A0A1S3Y0V5_TOBAC]	50	1	7	48	114	11.3568	8.48486	0.907302	5	6.11298	0.50444	3	52.1388	0.721719	4	42.8178	0.759421	5	28.8692	0.701906	3	34.1333	0.688559	4	13.2122	0.984642	5	8.25915	1.14694	3	22.5505	0.931142	4	7.92704	1.6735	5	42.9255	2.71264	3	11.4519	2.30855	4	29.2975
A0A1S3YT31	sedoheptulose-1,7-bisphosphatase, chloroplastic-like	LOC107779243	sedoheptulose-1,7-bisphosphatase, chloroplastic-like OS=Nicotiana tabacum OX=4097 GN=LOC107779243 PE=3 SV=1 - [A0A1S3YT31_TOBAC]	50	2	17	245	394	42.3845	5.80811	1.13114	3	9.12509	0.882334	3	3.18479	0.946317	2	2.54778	0.91583	3	4.53054	0.941467	3	0.733032	0.896993	2	8.2624	1.14026	3	9.51045	1.14466	3	15.4077	1.18018	2	1.47694	0.715092	3	49.8002	0.974545	3	6.05947	1.0354	2	14.6148
A0A1S4BVU4	14 kDa zinc-binding protein-like	LOC107812415	14 kDa zinc-binding protein-like OS=Nicotiana tabacum OX=4097 GN=LOC107812415 PE=4 SV=1 - [A0A1S4BVU4_TOBAC]	50	1	6	23	144	15.6542	6.63916	1.09683	1					1.02574	1		1.02724	1					0.925482	1		1.11521	1					1.24586	1		0.684268	1					0.682285	1
A0A1S4AJZ8	Proteasome subunit beta	LOC107798450	Proteasome subunit beta OS=Nicotiana tabacum OX=4097 GN=LOC107798450 PE=3 SV=1 - [A0A1S4AJZ8_TOBAC]	49.82	4	11	56	273	29.3866	6.69775	1.00406	9	7.25891	0.897384	8	7.14587	0.975932	8	10.0369	0.823414	9	15.5471	0.947637	8	6.85024	0.919907	8	14.4092	1.00705	9	5.3763	1.07592	8	4.54286	0.962606	8	31.4762	1.26967	9	20.8341	1.2093	8	10.7199	1.09758	8	24.6283
A0A1S3X8S4	stem-specific protein TSJT1-like	LOC107762442	stem-specific protein TSJT1-like OS=Nicotiana tabacum OX=4097 GN=LOC107762442 PE=4 SV=1 - [A0A1S3X8S4_TOBAC]	49.8	2	13	47	251	27.2826	6.63916	0.957735	3	0.639215	0.699739	3	5.78962				1.22788	3	10.461	1.47376	3	4.97133				1.05354	3	14.4619	0.751998	3	19.7827				0.726766	3	13.94	0.850044	3	36.6772
A0A142G9A6	Small GTP-binding protein		Small GTP-binding protein OS=Nicotiana tabacum OX=4097 PE=2 SV=1 - [A0A142G9A6_TOBAC]	49.74	2	8	56	193	21.9145	7.47412	1.02992	2	8.6756	1.15658	1		1.11486	2	2.84588	1.14304	2	0.875182	1.00646	1		1.03502	2	2.65368	1.0698	2	5.87507	1.01455	1		1.12277	2	1.21853	0.684029	2	2.37869	0.638336	1		0.520068	2	6.26752
Q04032	Ferredoxin--nitrite reductase (Fragment)	nir-1	Ferredoxin--nitrite reductase (Fragment) OS=Nicotiana tabacum OX=4097 GN=nir-1 PE=2 SV=1 - [Q04032_TOBAC]	49.74	2	25	177	583	65.0525	6.22705	1.13658	4	4.76669	0.989029	5	4.22359	1.05919	3	9.29639	1.01073	4	2.70136	1.00802	5	2.92066	1.02001	3	7.40039	1.00124	4	2.79602	1.04038	5	8.04786	0.965166	3	2.24485	0.885153	4	18.7479	0.874181	5	8.0129	1.03575	3	16.8663
A0A1S3YAJ0	60S ribosomal protein L18-2-like	LOC107774248	60S ribosomal protein L18-2-like OS=Nicotiana tabacum OX=4097 GN=LOC107774248 PE=4 SV=1 - [A0A1S3YAJ0_TOBAC]	49.73	2	8	54	187	20.9837	10.9751	1.08029	4	8.05251	0.947895	4	4.77114				1.02313	4	4.37475	0.971301	4	9.25189				0.965114	4	6.35468	1.07799	4	3.3869				0.97306	4	6.40489	1.01629	4	8.34737
A0A1S4CNI5	presequence protease 1, chloroplastic/mitochondrial-like	LOC107820951	presequence protease 1, chloroplastic/mitochondrial-like OS=Nicotiana tabacum OX=4097 GN=LOC107820951 PE=4 SV=1 - [A0A1S4CNI5_TOBAC]	49.72	2	45	292	1072	120.447	5.8335	1.06142	4	3.08031	0.907839	2	9.1941	1.01891	2	3.16789	1.02302	4	7.6078	1.1193	2	11.5727	1.05723	2	2.83878	1.10294	4	7.03881	1.10436	2	0.900223	1.23738	2	3.81751	0.682452	4	19.0199	0.600745	2	27.4367	0.41743	2	23.9174
A0A1S4BE66	fructose-1,6-bisphosphatase, cytosolic	LOC107807379	fructose-1,6-bisphosphatase, cytosolic OS=Nicotiana tabacum OX=4097 GN=LOC107807379 PE=3 SV=1 - [A0A1S4BE66_TOBAC]	49.71	1	17	86	340	37.2288	6.53662
A0A1S4BW10	40S ribosomal protein S11-like	LOC107812432	40S ribosomal protein S11-like OS=Nicotiana tabacum OX=4097 GN=LOC107812432 PE=3 SV=1 - [A0A1S4BW10_TOBAC]	49.69	1	10	94	159	17.6755	10.4917	1.10711	1		1.14516	2	16.6937	1.05122	1		1.12538	1		1.17746	2	6.67884	1.10391	1		1.01156	1		0.916032	2	22.6109	1.10771	1		0.69445	1		0.382913	2	22.9487	0.530278	1
A0A1S4AP34	40S ribosomal protein S11-like	LOC107799813	40S ribosomal protein S11-like OS=Nicotiana tabacum OX=4097 GN=LOC107799813 PE=3 SV=1 - [A0A1S4AP34_TOBAC]	49.69	1	10	93	159	17.6735	10.4917	1.21025	1		1.03714	1		1.12318	1		0.983001	1		0.961503	1		1.08907	1		1.02321	1		1.17882	1		1.14542	1		0.731959	1		0.57644	1		0.338028	1
A0A1S4BRV1	40S ribosomal protein S11-like	LOC107811223	40S ribosomal protein S11-like OS=Nicotiana tabacum OX=4097 GN=LOC107811223 PE=3 SV=1 - [A0A1S4BRV1_TOBAC]	49.69	2	10	92	159	17.6475	10.4917	1.07531	4	7.76481	0.967409	2	5.54005	0.965148	2	0.0618083	1.01505	4	2.87907	0.981703	2	2.05053	1.03207	2	4.22998	1.15347	4	8.06313	1.1492	2	10.9608	1.2898	2	5.54029	0.674403	4	4.11118	0.728521	2	42.5742	0.473491	2	11.3453
A0A1S3ZRI7	40S ribosomal protein S13	LOC107789793	40S ribosomal protein S13 OS=Nicotiana tabacum OX=4097 GN=LOC107789793 PE=3 SV=1 - [A0A1S3ZRI7_TOBAC]	49.67	8	8	81	151	17.0505	10.3892	1.03398	28	7.52905	0.997841	27	4.65516	0.970903	26	10.4923	1.0076	28	15.1177	0.998318	27	7.61559	0.962337	26	14.6147	1.09203	28	10.9577	1.07043	27	8.93215	0.970706	26	11.8176	0.814773	28	62.1106	0.730487	27	61.5095	1.18965	26	58.4134
A0A1S3X430	probable 60S ribosomal protein L14	LOC107760861	probable 60S ribosomal protein L14 OS=Nicotiana tabacum OX=4097 GN=LOC107760861 PE=4 SV=1 - [A0A1S3X430_TOBAC]	49.62	4	8	64	133	15.3157	10.3745	1.02993	12	12.2201	1.01217	7	3.885	0.996466	7	4.01131	0.974554	12	9.67101	1.02596	7	5.51847	1.00178	7	4.13772	1.08022	12	6.1244	1.10218	7	6.0377	1.10906	7	9.75198	0.867417	12	23.3383	0.749824	7	25.8752	0.815735	7	6.43949
A0A1S4BGM4	Cytochrome b-c1 complex subunit 7	LOC107808039	Cytochrome b-c1 complex subunit 7 OS=Nicotiana tabacum OX=4097 GN=LOC107808039 PE=3 SV=1 - [A0A1S4BGM4_TOBAC]	49.59	5	5	21	123	14.4707	9.70068	0.962763	6	8.76475	1.08011	10	6.80698	1.20449	5	9.42957	0.998792	6	11.8615	0.940771	10	4.50642	0.998109	5	11.514	0.985963	6	6.14301	1.03746	10	9.16876	0.940085	5	6.66705	1.08137	6	24.0056	0.932372	10	41.2724	1.07061	5	11.9648
A0A1S4DRK4	40S ribosomal protein S20-2-like	LOC107832707	40S ribosomal protein S20-2-like OS=Nicotiana tabacum OX=4097 GN=LOC107832707 PE=3 SV=1 - [A0A1S4DRK4_TOBAC]	49.59	1	5	32	123	13.7164	9.62744	1.04234	1		0.894449	1					0.963133	1		1.04325	1					0.988072	1		1.01622	1					1.08014	1		1.14338	1
A0A1S4A2D0	nuclear transport factor 2-like	LOC107793005	nuclear transport factor 2-like OS=Nicotiana tabacum OX=4097 GN=LOC107793005 PE=4 SV=1 - [A0A1S4A2D0_TOBAC]	49.59	3	4	18	123	13.6817	6.34131	1.24811	1		0.939667	3	2.6315	1.03669	6	16.2236	0.942298	1		1.00371	3	10.27	1.03412	6	6.80976	1.17421	1		1.02301	3	22.7492	1.04092	6	4.27114	0.480505	1		0.887345	3	37.8189	0.62094	6	49.1163
A0A1S3Y0T4	elongation factor 2	LOC107770769	elongation factor 2 OS=Nicotiana tabacum OX=4097 GN=LOC107770769 PE=4 SV=1 - [A0A1S3Y0T4_TOBAC]	49.58	35	35	322	843	93.9564	6.16357	1.00109	98	9.66694	0.998656	127	8.74955	1.0281	97	8.18379	1.16114	98	14.6732	1.10409	127	8.30813	1.09336	97	12.0781	0.99023	98	9.22046	0.976388	127	9.78633	0.980557	97	9.27682	0.827124	98	44.6931	0.800007	127	42.3105	0.801916	97	49.9826
A0A0S0N610	Tubulin beta chain	TUB1	Tubulin beta chain OS=Nicotiana tabacum OX=4097 GN=TUB1 PE=2 SV=1 - [A0A0S0N610_TOBAC]	49.56	3	17	213	450	50.467	4.85596	1.03915	8	13.9187	1.0515	4	2.63344	1.12146	6	5.26939	1.07981	8	18.8074	1.03975	4	7.07401	1.06722	6	4.47645	0.916254	8	8.04128	0.95956	4	1.25675	0.954082	6	3.72233	0.92875	8	32.6105	0.945744	4	35.844	0.841635	6	21.2889
A0A1S4BCN3	enolase	LOC107806838	enolase OS=Nicotiana tabacum OX=4097 GN=LOC107806838 PE=3 SV=1 - [A0A1S4BCN3_TOBAC]	49.55	5	19	179	444	47.8225	6.29053	1.16683	8	5.52418	1.00143	9	9.76017	1.06751	8	4.68345	0.86422	8	12.1048	0.72447	9	22.5084	0.80777	8	19.2754	1.15371	8	14.1813	1.29113	9	11.4655	1.15142	8	6.12998	0.78903	8	29.3301	0.961539	9	32.3998	0.905043	8	23.1026
A0A1S3Z4R3	Glycine cleavage system P protein	LOC107783010	Glycine cleavage system P protein OS=Nicotiana tabacum OX=4097 GN=LOC107783010 PE=3 SV=1 - [A0A1S3Z4R3_TOBAC]	49.52	5	38	370	1046	114.142	6.94678	1.09265	21	8.49328	1.00825	19	10.5451	1.04928	7	10.1973	1.07705	21	7.546	1.03456	19	11.512	1.08202	7	4.83446	1.02553	21	9.17139	1.0639	19	5.83993	1.07328	7	10.219	0.765395	21	26.2958	0.798076	19	42.2435	0.64073	7	19.6221
A0A1S3ZUI8	heat shock cognate protein 80-like	LOC107790625	heat shock cognate protein 80-like OS=Nicotiana tabacum OX=4097 GN=LOC107790625 PE=3 SV=1 - [A0A1S3ZUI8_TOBAC]	49.52	5	36	216	626	72.0857	5.22412	0.988576	7	10.7118	1.02035	6	17.3075	0.982679	7	4.17317	0.952735	7	18.5201	1.04504	6	11.4884	1.08506	7	12.0144	0.932276	7	13.0299	0.954015	6	14.0944	0.947734	7	4.71824	1.18148	7	35.4166	0.859671	6	31.3132	1.01959	7	60.6752
A0A1S3YUQ9	chloroplast stem-loop binding protein of 41 kDa a, chloroplastic-like	LOC107779757	chloroplast stem-loop binding protein of 41 kDa a, chloroplastic-like OS=Nicotiana tabacum OX=4097 GN=LOC107779757 PE=4 SV=1 - [A0A1S3YUQ9_TOBAC]	49.5	1	18	250	402	43.509	7.02002	1.04132	7	3.51993	0.990175	4	9.06255	1.02638	5	7.01559	1.08576	7	4.65141	1.09537	4	4.01173	1.06764	5	5.15143	1.04462	7	5.36677	1.03664	4	5.3573	1.10908	5	1.56472	0.747595	7	12.9511	0.668296	4	30.7829	0.713323	5	34.7957
A0A1S3YNF1	uncharacterized protein DDB_G0284459-like	LOC107778137	uncharacterized protein DDB_G0284459-like OS=Nicotiana tabacum OX=4097 GN=LOC107778137 PE=4 SV=1 - [A0A1S3YNF1_TOBAC]	49.4	6	7	48	166	17.9221	9.1001	1.00537	14	4.61077	1.05876	15	3.94563	0.971394	8	4.11189	0.951146	14	14.0123	0.945466	15	3.90435	0.999449	8	3.67282	1.09303	14	9.38699	1.06322	15	10.9153	1.12445	8	5.9963	0.962745	14	33.2603	0.863628	15	50.6596	0.855219	8	17.394
A0A140G1R8	NADH-quinone oxidoreductase subunit C	ndhJ	NADH-quinone oxidoreductase subunit C OS=Nicotiana tabacum OX=4097 GN=ndhJ PE=3 SV=1 - [A0A140G1R8_TOBAC]	49.37	6	6	32	158	18.5834	6.78564	1.02564	11	8.82918	0.982077	12	5.49838	0.859631	9	9.45698	0.931731	11	15.1927	0.946704	12	4.72582	0.999063	9	13.2806	1.01987	11	5.17682	1.03945	12	3.81406	0.987654	9	7.67592	1.06217	11	20.3337	1.10913	12	42.8336	1.32699	9	43.8304
A0A1S3Y381	stress protein DDR48-like	LOC107771681	stress protein DDR48-like OS=Nicotiana tabacum OX=4097 GN=LOC107771681 PE=4 SV=1 - [A0A1S3Y381_TOBAC]	49.29	6	9	32	282	30.9949	5.13525	0.85169	8	4.49216	0.89186	8	8.87366	1.01078	4	4.54089	0.76942	8	10.562	0.873139	8	10.8623	1.00454	4	2.90636	1.30111	8	10.768	1.24798	8	9.96955	1.05036	4	2.87974	1.04882	8	24.3789	0.951562	8	18.125	0.860945	4	23.6831
A0A1S3XCV6	5-methyltetrahydropteroyltriglutamate-- homocysteine methyltransferase-like	LOC107763602	5-methyltetrahydropteroyltriglutamate-- homocysteine methyltransferase-like OS=Nicotiana tabacum OX=4097 GN=LOC107763602 PE=3 SV=1 - [A0A1S3XCV6_TOBAC]	49.28	1	32	388	765	84.4246	6.46826	1.05496	1								1.04078	1								1.10105	1								0.752127	1
A0A076L2F1	Remorin 1		Remorin 1 OS=Nicotiana tabacum OX=4097 PE=2 SV=1 - [A0A076L2F1_TOBAC]	49.27	3	13	55	205	22.556	5.93506	0.961959	12	3.49905	0.912921	8	5.10987	0.948712	8	9.48588	0.973149	12	7.22251	0.979294	8	5.13479	1.03021	8	3.56726	1.12779	12	5.69853	1.1401	8	8.0921	1.16065	8	13.1535	0.907215	12	18.2877	0.996546	8	19.3394	0.791382	8	27.1218
A0A1S4A422	probable NAD(P)H dehydrogenase (Quinone) FQR1-like 1	LOC107793479	probable NAD(P)H dehydrogenase (Quinone) FQR1-like 1 OS=Nicotiana tabacum OX=4097 GN=LOC107793479 PE=4 SV=1 - [A0A1S4A422_TOBAC]	49.26	4	9	40	203	21.6079	6.94678	1.03025	2	2.97359	0.952331	3	12.4019				0.870009	2	12.3396	0.934258	3	3.85102				1.16426	2	8.68735	1.10652	3	1.58848				0.898583	2	43.6473	0.883877	3	42.9133
A0A1S4DGM0	Fructose-bisphosphate aldolase	LOC107829473	Fructose-bisphosphate aldolase OS=Nicotiana tabacum OX=4097 GN=LOC107829473 PE=3 SV=1 - [A0A1S4DGM0_TOBAC]	49.24	2	15	316	396	42.671	7.18115	1.02032	12	3.82024	1.04514	13	8.51461	1.05224	12	4.5234	0.952213	12	8.14361	0.928578	13	3.75854	0.885645	12	12.3279	0.996406	12	9.99543	1.01311	13	4.22022	0.961382	12	12.6203	1.04123	12	14.6098	1.15859	13	17.9965	1.33725	12	18.3603
A0A1S4AS05	40S ribosomal protein S28	LOC107800747	40S ribosomal protein S28 OS=Nicotiana tabacum OX=4097 GN=LOC107800747 PE=3 SV=1 - [A0A1S4AS05_TOBAC]	49.23	4	4	19	65	7.46204	11.1655	1.13279	7	4.28651	1.08032	6	7.36575	1.04169	6	18.7899	0.877848	7	3.04593	0.968616	6	8.63107	0.986022	6	4.69707	1.078	7	4.49967	1.06019	6	7.85695	0.937944	6	11.191	1.01149	7	17.5868	0.892732	6	13.8266	0.899563	6	6.94693
A0A1S4A5N4	mitochondrial dicarboxylate/tricarboxylate transporter DTC	LOC107793974	mitochondrial dicarboxylate/tricarboxylate transporter DTC OS=Nicotiana tabacum OX=4097 GN=LOC107793974 PE=3 SV=1 - [A0A1S4A5N4_TOBAC]	49.16	8	13	87	299	32.0343	9.43701	1.01685	14	5.64379	1.07804	22	7.89956	1.01517	14	5.29934	0.8565	14	10.015	0.814875	22	11.0672	0.817636	14	6.08032	1.144	14	16.1278	1.08327	22	7.50445	1.17542	14	10.4064	1.04376	14	25.9593	1.03064	22	33.567	1.02742	14	35.1318
A0A1S4DIN0	Superoxide dismutase	LOC107830263	Superoxide dismutase OS=Nicotiana tabacum OX=4097 GN=LOC107830263 PE=3 SV=1 - [A0A1S4DIN0_TOBAC]	49.12	2	9	29	228	25.4702	8.79248				0.975351	3	1.41778	0.965632	2	20.9694				1.05288	3	1.41347	0.941395	2	4.12526				1.12624	3	4.17401	1.10081	2	1.74254				0.601264	3	10.7337	0.991865	2	56.3185
A0A1S4AKG1	UDP-sulfoquinovose synthase, chloroplastic-like	LOC107798632	UDP-sulfoquinovose synthase, chloroplastic-like OS=Nicotiana tabacum OX=4097 GN=LOC107798632 PE=4 SV=1 - [A0A1S4AKG1_TOBAC]	49.06	4	19	95	481	53.4262	7.94287	1.01977	11	10.466	0.897286	8	4.1929	0.957847	8	15.4885	1.00062	11	12.39	1.0335	8	7.97075	1.00194	8	10.6371	0.941548	11	12.1128	0.989793	8	5.65527	0.901296	8	6.21723	1.02898	11	28.2961	1.14884	8	36.2717	1.21783	8	55.172
Q7M1P5	Trypsin inhibitor-1		Trypsin inhibitor-1 OS=Nicotiana tabacum OX=4097 PE=1 SV=1 - [Q7M1P5_TOBAC]	49.06	2	2	4	53	5.74551	6.354	0.891686	2	10.0871	0.820305	2	15.1774				1.29998	2	21.6798	1.11978	2	14.3576				0.837244	2	16.4679	0.985863	2	2.811				1.02254	2	5.31516	1.14863	2	9.39814
A0A1S4AL36	60S ribosomal protein L13a-4-like	LOC107798858	60S ribosomal protein L13a-4-like OS=Nicotiana tabacum OX=4097 GN=LOC107798858 PE=3 SV=1 - [A0A1S4AL36_TOBAC]	49.03	1	11	114	206	23.4841	10.5063	1.07389	2	2.38165	0.972357	3	1.53448	1.08558	1		0.965288	2	8.98751	1.03715	3	2.89599	1.04526	1		1.07182	2	4.02085	1.1097	3	5.35462	0.940484	1		0.880846	2	11.1681	0.556421	3	62.0161	0.942642	1
A0A1S4CZ05	60S ribosomal protein L13a-4-like	LOC107824149	60S ribosomal protein L13a-4-like OS=Nicotiana tabacum OX=4097 GN=LOC107824149 PE=3 SV=1 - [A0A1S4CZ05_TOBAC]	49.03	2	11	119	206	23.5141	10.5356	1.13042	7	8.92872	1.04089	7	5.41819	1.05168	8	9.04636	1.07734	7	5.29466	1.08128	7	5.50559	1.15651	8	12.7266	1.04372	7	5.66685	1.063	7	8.34987	0.972032	8	9.90239	0.645047	7	18.6923	0.575571	7	10.8689	0.636547	8	22.5462
A0A1S4DN49	60S ribosomal protein L13a-4	LOC107831576	60S ribosomal protein L13a-4 OS=Nicotiana tabacum OX=4097 GN=LOC107831576 PE=3 SV=1 - [A0A1S4DN49_TOBAC]	49.03	0	11	120	206	23.4581	10.5649
A0A1S3Y859	60S ribosomal protein L23a-like isoform X2	LOC107773598	60S ribosomal protein L23a-like isoform X2 OS=Nicotiana tabacum OX=4097 GN=LOC107773598 PE=3 SV=1 - [A0A1S3Y859_TOBAC]	49.02	5	10	100	153	17.1627	10.1841	1.18417	16	7.49841	1.03901	21	3.93914	0.986754	15	15.1455	1.05545	16	6.32129	1.05305	21	4.1124	1.11823	15	5.21729	1.13164	16	5.09386	1.12323	21	7.22562	1.17227	15	7.7056	0.363201	16	53.8149	0.412147	21	38.1035	0.50266	15	47.9395
A0A1S4B3Y9	chloroplast stem-loop binding protein of 41 kDa a, chloroplastic-like	LOC107804230	chloroplast stem-loop binding protein of 41 kDa a, chloroplastic-like OS=Nicotiana tabacum OX=4097 GN=LOC107804230 PE=4 SV=1 - [A0A1S4B3Y9_TOBAC]	49.01	1	18	246	406	43.9272	7.26904	1.06991	6	9.36438	1.01396	2	6.43697	1.0407	4	0.802549	0.969487	6	3.91748	1.06548	2	3.61311	0.999002	4	9.93693	1.06606	6	5.14509	1.16471	2	3.04679	1.12671	4	2.9449	0.876934	6	15.2115	0.352868	2	18.5711	0.768522	4	40.4364
A0A1S4CJD2	Peptidylprolyl isomerase	LOC107819710	Peptidylprolyl isomerase OS=Nicotiana tabacum OX=4097 GN=LOC107819710 PE=4 SV=1 - [A0A1S4CJD2_TOBAC]	48.99	6	6	36	149	15.9455	8.96826	1.10726	18	6.03699	0.94236	12	5.55479	0.947491	6	5.79	0.871786	18	11.1279	0.962507	12	6.02032	0.950069	6	8.8256	1.12054	18	11.1479	1.14314	12	8.07098	1.07498	6	22.0693	0.919398	18	29.4131	0.861255	12	46.2319	1.08221	6	66.3599
A0A1S4CI25	Glucose-6-phosphate isomerase	LOC107819267	Glucose-6-phosphate isomerase OS=Nicotiana tabacum OX=4097 GN=LOC107819267 PE=3 SV=1 - [A0A1S4CI25_TOBAC]	48.94	2	26	140	615	67.4626	5.5415	0.900207	1		0.983949	2	8.03622	1.07607	1		1.13888	1		0.951827	2	6.06459	0.9752	1		0.954895	1		0.977911	2	7.02146	0.954915	1		1.0884	1		1.30519	2	12.3091	1.08533	1
A0A1S4BQK3	Proteasome subunit beta	LOC107810770	Proteasome subunit beta OS=Nicotiana tabacum OX=4097 GN=LOC107810770 PE=3 SV=1 - [A0A1S4BQK3_TOBAC]	48.88	1	8	54	223	24.5952	6.75635	0.860704	1		0.827046	1					0.758951	1		0.920623	1					1.04383	1		1.03437	1					1.57577	1		1.61914	1
A0A1S4AVT9	mitochondrial-processing peptidase subunit alpha-like	LOC107801938	mitochondrial-processing peptidase subunit alpha-like OS=Nicotiana tabacum OX=4097 GN=LOC107801938 PE=3 SV=1 - [A0A1S4AVT9_TOBAC]	48.88	7	18	74	491	53.2411	5.98584	1.0398	8	4.81747	1.05323	6	2.62433	1.10936	3	3.27114	0.946178	8	14.2175	0.934386	6	12.6017	1.01126	3	13.4685	1.04184	8	4.18318	1.03362	6	11.1521	0.827194	3	16.9714	1.23262	8	14.6374	0.983154	5	51.8702	1.20838	3	9.22589
A0A1S4B679	probable NADH dehydrogenase [ubiquinone] 1 alpha subcomplex subunit 5, mitochondrial	LOC107804940	probable NADH dehydrogenase [ubiquinone] 1 alpha subcomplex subunit 5, mitochondrial OS=Nicotiana tabacum OX=4097 GN=LOC107804940 PE=4 SV=1 - [A0A1S4B679_TOBAC]	48.85	6	6	11	174	19.715	4.98291	1.05962	2	7.6945	0.997975	7	22.8498	0.990811	2	0.0532385	0.820808	2	29.0661	0.931501	7	18.8482	0.927133	2	5.99981	1.0479	2	8.16288	0.955325	7	5.99148	1.03475	2	8.14388	1.1391	2	7.66718	1.27943	7	62.7965	1.18907	2	4.75508
A0A1S4C294	ras-related protein RABD2a-like	LOC107814370	ras-related protein RABD2a-like OS=Nicotiana tabacum OX=4097 GN=LOC107814370 PE=4 SV=1 - [A0A1S4C294_TOBAC]	48.77	1	9	73	203	22.4642	5.42725				0.82497	1		0.945276	1					0.790099	1		0.978046	1					1.07701	1		0.993742	1					1.89249	1		1.26123	1
A0A1S4BVP1	Elongation factor 1-alpha	LOC107812355	Elongation factor 1-alpha OS=Nicotiana tabacum OX=4097 GN=LOC107812355 PE=3 SV=1 - [A0A1S4BVP1_TOBAC]	48.77	3	19	362	447	49.2857	9.12939	0.931281	11	13.9919	0.965218	13	21.9656	0.982273	17	7.91717	1.23529	11	7.10188	1.09235	13	13.2102	1.07802	17	7.91177	1.01761	11	14.3423	0.944198	13	11.8374	0.959351	17	7.70537	0.916077	11	58.3168	0.876352	13	70.4727	1.06132	17	21.4898
A0A1S4DJU8	Elongation factor 1-alpha	LOC107830554	Elongation factor 1-alpha OS=Nicotiana tabacum OX=4097 GN=LOC107830554 PE=3 SV=1 - [A0A1S4DJU8_TOBAC]	48.77	3	19	341	447	49.2868	9.11475	1.06872	3	5.2056	0.909863	6	7.72891	0.973087	11	6.95461	1.25726	3	25.3848	1.06282	6	12.2278	1.04269	11	8.0466	0.921957	3	1.46464	0.889809	6	2.66597	0.908427	11	7.4176	0.704709	3	147.313	1.03768	6	72.6	1.19173	10	44.3625
A0A1S3YLC5	phosphoenolpyruvate carboxylase	LOC107777405	phosphoenolpyruvate carboxylase OS=Nicotiana tabacum OX=4097 GN=LOC107777405 PE=3 SV=1 - [A0A1S3YLC5_TOBAC]	48.76	14	42	284	964	110.234	5.94775	1.05779	30	10.9352	0.921233	19	7.02681	1.01061	17	10.6981	0.918213	30	10.1668	0.998307	19	6.13732	0.973095	17	7.74928	1.08871	30	6.8458	1.11202	19	10.5353	1.11136	17	8.76273	0.919781	30	44.6768	0.918495	19	46.6211	0.942191	17	42.9927
A0A1S4CQN8	Cyanate hydratase	LOC107821369	Cyanate hydratase OS=Nicotiana tabacum OX=4097 GN=LOC107821369 PE=3 SV=1 - [A0A1S4CQN8_TOBAC]	48.75	1	6	28	160	17.7319	5.59229				0.971567	1								1.06423	1								1.12165	1								0.589458	1
A0A1S4CDB1	Small nuclear ribonucleoprotein G	LOC107817742	Small nuclear ribonucleoprotein G OS=Nicotiana tabacum OX=4097 GN=LOC107817742 PE=3 SV=1 - [A0A1S4CDB1_TOBAC]	48.75	4	4	14	80	8.92169	8.55811	0.983316	6	10.8466	1.00296	5	7.81143	0.916532	3	1.36224	0.918638	6	11.0235	1.00958	5	17.714	0.931463	3	19.0065	1.01263	6	11.4147	0.960152	5	11.6309	0.960568	3	16.231	1.00099	6	24.6345	0.929348	5	51.2939	1.49163	3	58.4249
A0A1S4B8T4	ATP-dependent zinc metalloprotease FTSH, chloroplastic	LOC107805643	ATP-dependent zinc metalloprotease FTSH, chloroplastic OS=Nicotiana tabacum OX=4097 GN=LOC107805643 PE=3 SV=1 - [A0A1S4B8T4_TOBAC]	48.73	2	26	310	710	76.1027	6.60986	0.991239	6	6.47336	1.00882	7	15.5034	0.958586	7	9.47846	0.902218	6	9.80199	0.921256	7	3.69899	0.876067	7	5.22856	0.966564	6	5.31821	1.04972	7	18.9631	1.07	7	3.60469	1.21332	6	8.38267	1.12292	7	8.36122	1.22848	7	17.1238
A0A1S4CGU1	GTP-binding protein SAR2-like	LOC107818801	GTP-binding protein SAR2-like OS=Nicotiana tabacum OX=4097 GN=LOC107818801 PE=3 SV=1 - [A0A1S4CGU1_TOBAC]	48.7	1	8	53	193	21.9744	7.48877				1.06118	1								0.926384	1								0.946304	1								1.30477	1
A0A1S4C789	presequence protease 1, chloroplastic/mitochondrial-like	LOC107815835	presequence protease 1, chloroplastic/mitochondrial-like OS=Nicotiana tabacum OX=4097 GN=LOC107815835 PE=4 SV=1 - [A0A1S4C789_TOBAC]	48.69	1	44	285	1072	120.42	5.78271	0.969182	1								0.948126	1								0.993422	1								1.2066	1
A0A1S4D758	Biotin carboxylase	LOC107826689	Biotin carboxylase OS=Nicotiana tabacum OX=4097 GN=LOC107826689 PE=4 SV=1 - [A0A1S4D758_TOBAC]	48.69	1	19	162	536	58.4166	6.75635	0.854592	1		1.03955	1		0.971274	1		0.983333	1		0.990962	1		0.922696	1		1.03569	1		0.931534	1		1.00688	1		1.25836	1		1.20471	1		1.30264	1
A0A1S3YPE9	Chlorophyll a-b binding protein, chloroplastic	LOC107778264	Chlorophyll a-b binding protein, chloroplastic OS=Nicotiana tabacum OX=4097 GN=LOC107778264 PE=3 SV=1 - [A0A1S3YPE9_TOBAC]	48.68	1	9	789	265	28.6615	5.97314				1.17836	1								0.792391	1								1.0306	1								1.18445	1
A0A1S3YCB6	uncharacterized protein LOC107774581	LOC107774581	uncharacterized protein LOC107774581 OS=Nicotiana tabacum OX=4097 GN=LOC107774581 PE=4 SV=1 - [A0A1S3YCB6_TOBAC]	48.68	1	3	14	76	8.25219	9.20264	1.0293	1		1.16582	2	22.0259	0.902041	1		0.808783	1		0.852523	2	0.918936	0.86612	1		0.936177	1		1.05707	2	13.4569	0.922332	1		1.4221	1		0.620267	2	242.83	1.74514	1
A0A1S3YYY5	uncharacterized protein LOC107781179	LOC107781179	uncharacterized protein LOC107781179 OS=Nicotiana tabacum OX=4097 GN=LOC107781179 PE=4 SV=1 - [A0A1S3YYY5_TOBAC]	48.68	1	3	11	76	8.2812	9.24658				1.28086	1								0.980888	1								0.961328	1								0.576598	1
A0A1S3Y9V2	protein TOC75-3, chloroplastic-like	LOC107774050	protein TOC75-3, chloroplastic-like OS=Nicotiana tabacum OX=4097 GN=LOC107774050 PE=4 SV=1 - [A0A1S3Y9V2_TOBAC]	48.65	3	27	119	816	89.1433	8.89502	0.857907	3	7.94031	0.976684	3	3.87356	0.97249	5	13.9328	0.937998	3	6.16127	0.968676	3	5.63261	0.922026	5	6.38451	0.981814	3	0.765462	0.967073	3	1.84281	0.979066	5	12.259	1.40444	3	34.86	1.22027	3	1.99589	1.30139	5	27.6512
A0A1S3YKF6	nuclear transport factor 2-like isoform X3	LOC107777066	nuclear transport factor 2-like isoform X3 OS=Nicotiana tabacum OX=4097 GN=LOC107777066 PE=4 SV=1 - [A0A1S3YKF6_TOBAC]	48.62	1	4	14	109	12.0308	5.30029				0.949569	2	3.79632							0.958006	2	1.63006							0.988607	2	0.275887							1.34668	2	9.25011
A0A1S3YKH3	peroxiredoxin Q, chloroplastic-like	LOC107777133	peroxiredoxin Q, chloroplastic-like OS=Nicotiana tabacum OX=4097 GN=LOC107777133 PE=4 SV=1 - [A0A1S3YKH3_TOBAC]	48.6	1	9	93	214	23.5434	9.51025	0.898327	7	12.3713	0.783395	7	4.66969	0.88404	6	6.99727	0.813258	7	15.9825	0.9087	7	7.981	0.920603	6	4.52132	1.13796	7	19.5668	1.11449	7	5.33126	0.981506	6	9.22327	1.1907	7	37.8139	1.24651	7	17.6634	1.52822	6	21.8081
A0A1S3XQI4	60S ribosomal protein L3-2	LOC107767586	60S ribosomal protein L3-2 OS=Nicotiana tabacum OX=4097 GN=LOC107767586 PE=3 SV=1 - [A0A1S3XQI4_TOBAC]	48.59	7	22	248	389	44.3727	10.0376	1.11303	12	4.04191	1.03844	16	6.37337	1.01248	17	4.88208	0.977824	12	6.02383	1.004	16	5.22263	1.00385	17	5.14852	1.06762	12	6.60147	1.02377	16	8.94212	1.08245	17	3.90559	0.811668	12	22.776	0.841403	16	37.374	0.918105	17	16.2576
A0A1S3ZHQ7	Proteasome subunit alpha type	LOC107786909	Proteasome subunit alpha type OS=Nicotiana tabacum OX=4097 GN=LOC107786909 PE=3 SV=1 - [A0A1S3ZHQ7_TOBAC]	48.59	1	11	42	249	27.2027	6.31592	0.962389	1								0.875486	1								0.984364	1								1.34261	1
A0A1S4DPZ2	Proteasome subunit alpha type	LOC107832196	Proteasome subunit alpha type OS=Nicotiana tabacum OX=4097 GN=LOC107832196 PE=3 SV=1 - [A0A1S4DPZ2_TOBAC]	48.59	2	11	44	249	27.1868	6.31592	1.10458	1		0.988797	3	15.9288				0.871771	1		1.05751	3	6.4516				1.01107	1		1.06906	3	0.12141				1.08409	1		0.829193	3	20.6106
A0A1S4AVF7	putative quinone-oxidoreductase homolog, chloroplastic	LOC107801723	putative quinone-oxidoreductase homolog, chloroplastic OS=Nicotiana tabacum OX=4097 GN=LOC107801723 PE=4 SV=1 - [A0A1S4AVF7_TOBAC]	48.59	2	11	51	319	33.9533	8.63135	1.02396	2	7.10481	1.09051	2	4.97392	1.03937	3	6.10792	0.847952	2	30.4092	0.859496	2	22.0144	0.947644	3	2.13614	1.13832	2	9.68016	1.13238	2	0.410621	0.929061	3	0.685547	0.996026	2	8.8077	0.81507	2	54.3817	1.01606	3	28.7931
L0SS91	Catalase	cat1	Catalase OS=Nicotiana tabacum OX=4097 GN=cat1 PE=2 SV=1 - [L0SS91_TOBAC]	48.58	2	20	242	492	56.8122	7.32764	0.851407	1		1.07574	2	15.4292	1.12183	3	0.950444	1.10663	1		1.10854	2	4.57334	1.07237	3	4.21668	0.827314	1		0.881393	2	4.16062	0.883499	3	9.58831	1.4279	1		0.845355	2	54.1213	0.977493	3	2.80765
O24136	CP12	CP12	CP12 OS=Nicotiana tabacum OX=4097 GN=CP12 PE=2 SV=1 - [O24136_TOBAC]	48.48	5	5	51	132	14.297	5.17334	1.22625	20	5.3555	0.934638	17	14.4027	1.06916	12	7.68309	1.04652	20	10.1837	1.04234	19	12.1488	1.10656	12	7.62353	1.01968	20	12.7561	1.06571	18	9.91805	0.937571	12	12.1813	0.581096	20	33.2904	0.770588	17	61.8131	0.885618	12	60.2328
A0A1S3YDH7	prefoldin subunit 6-like	LOC107774899	prefoldin subunit 6-like OS=Nicotiana tabacum OX=4097 GN=LOC107774899 PE=4 SV=1 - [A0A1S3YDH7_TOBAC]	48.46	7	7	21	130	14.8302	9.34912	1.06779	9	10.3446	0.954133	8	5.25367	1.09985	4	8.01974	0.942087	9	4.39218	1.05763	8	6.51293	1.09377	4	5.6772	0.970364	9	13.9024	1.06492	8	5.92904	0.926615	4	7.87617	1.0814	9	10.024	0.798002	8	26.5048	0.791384	3	19.9883
A0A1S4DML1	ATP-dependent zinc metalloprotease FTSH, chloroplastic-like	LOC107831424	ATP-dependent zinc metalloprotease FTSH, chloroplastic-like OS=Nicotiana tabacum OX=4097 GN=LOC107831424 PE=3 SV=1 - [A0A1S4DML1_TOBAC]	48.39	2	26	308	715	76.5858	6.60986	0.943957	4	6.93158	1.04161	8	14.2832	0.923597	6	11.3409	0.848759	4	5.84136	0.905112	8	6.56649	0.818436	6	9.43275	0.983866	4	0.612414	0.986888	8	18.195	0.997091	6	2.60974	1.26925	4	7.72984	1.3318	8	9.32566	1.84955	6	18.7908
A0A1S4C882	sedoheptulose-1,7-bisphosphatase, chloroplastic-like	LOC107816146	sedoheptulose-1,7-bisphosphatase, chloroplastic-like OS=Nicotiana tabacum OX=4097 GN=LOC107816146 PE=3 SV=1 - [A0A1S4C882_TOBAC]	48.36	2	18	252	397	42.4716	6.27783	0.988228	3	4.3814	0.989759	2	1.13867				0.980532	3	4.9415	0.923357	2	2.95168				0.973577	3	5.12181	1.08873	2	8.67882				1.11117	3	17.804	1.05473	2	15.9054
A0A1S3YG21	10 kDa chaperonin-like isoform X2	LOC107775642	10 kDa chaperonin-like isoform X2 OS=Nicotiana tabacum OX=4097 GN=LOC107775642 PE=4 SV=1 - [A0A1S3YG21_TOBAC]	48.31	5	5	53	118	12.8458	9.1001	1.04766	20	7.93822	0.947606	21	6.21867	1.06852	12	10.5693	0.998723	20	14.787	1.07208	21	7.31713	1.07563	12	6.80191	1.05293	20	7.94142	1.03713	21	5.86985	1.02321	12	4.99444	0.860635	20	33.974	0.865877	21	34.7534	0.954052	12	26.1182
A0A1S4A2H7	psbP domain-containing protein 3, chloroplastic-like	LOC107793066	psbP domain-containing protein 3, chloroplastic-like OS=Nicotiana tabacum OX=4097 GN=LOC107793066 PE=4 SV=1 - [A0A1S4A2H7_TOBAC]	48.29	2	9	51	263	28.8536	7.35693	0.941392	5	5.96848	0.921851	2	8.12265	0.745864	2	3.82809	0.821018	5	11.3553	0.829751	2	3.95827	0.656758	2	1.11061	0.95274	5	6.75554	1.2396	2	21.2663	0.960047	2	5.75717	1.3766	5	39.7375	0.973651	2	52.4014	2.43549	2	7.81865
P29790	ATP synthase gamma chain, chloroplastic	ATPC	ATP synthase gamma chain, chloroplastic OS=Nicotiana tabacum OX=4097 GN=ATPC PE=1 SV=1 - [ATPG_TOBAC]	48.28	4	18	255	377	41.4209	8.01611	1.07811	16	10.7264	1.11176	16	8.86063	1.11981	11	6.09225	0.994687	16	9.84902	0.887066	16	13.1653	0.826985	11	8.27771	1.1487	16	11.0389	1.11326	16	6.55459	1.22658	11	12.2219	0.736357	16	28.162	0.760824	16	28.8337	0.732052	11	20.7417
A0A1S4A0E0	ATP synthase gamma chain, chloroplastic-like	LOC107792409	ATP synthase gamma chain, chloroplastic-like OS=Nicotiana tabacum OX=4097 GN=LOC107792409 PE=3 SV=1 - [A0A1S4A0E0_TOBAC]	48.28	4	18	269	377	41.4368	7.7085	1.003	19	4.74707	1.06344	25	3.70461	1.03174	14	5.27747	1.00115	19	4.04919	0.917561	25	6.36964	0.919087	14	4.92567	1.12213	19	9.61442	1.10898	25	9.74163	1.1256	14	8.67995	0.828698	19	13.9436	0.897229	25	14.811	0.848205	14	16.914
A0A1S4C967	oxygen-evolving enhancer protein 3-2, chloroplastic-like	LOC107816469	oxygen-evolving enhancer protein 3-2, chloroplastic-like OS=Nicotiana tabacum OX=4097 GN=LOC107816469 PE=4 SV=1 - [A0A1S4C967_TOBAC]	48.25	3	12	291	228	24.1368	9.42236	0.998488	11	9.8879	0.777499	28	18.1333	0.955119	17	6.25602	0.840795	11	17.6114	0.932398	28	8.10905	1.01782	17	14.6242	1.12147	11	7.1786	1.24111	28	10.4328	0.911599	17	15.3269	1.21181	11	52.4589	1.23304	28	16.4897	1.29559	17	48.9496
Q9XIV8	Peroxidase N1	poxN1	Peroxidase N1 OS=Nicotiana tabacum OX=4097 GN=poxN1 PE=1 SV=1 - [PERN1_TOBAC]	48.18	10	11	34	330	35.7091	7.66455	1.02566	10	25.8023	0.808821	11	18.2849	0.850315	9	29.6922	0.969094	10	20.7824	1.06278	11	9.12554	1.00351	9	9.6927	0.918885	9	19.5109	0.863071	11	22.2319	0.786425	9	33.1414	1.38516	10	54.6375	1.29613	11	52.3645	1.497	9	73.3554
H9CCH6	Biotin carboxylase	ACC	Biotin carboxylase OS=Nicotiana tabacum OX=4097 GN=ACC PE=2 SV=1 - [H9CCH6_TOBAC]	48.13	1	19	161	536	58.6198	7.06396				0.847118	1		0.779454	1					1.60691	1		1.74254	1					0.686092	1		0.77898	1					0.522936	1		0.369328	1
A0A1S4AWE8	Biotin carboxylase	LOC107802092	Biotin carboxylase OS=Nicotiana tabacum OX=4097 GN=LOC107802092 PE=4 SV=1 - [A0A1S4AWE8_TOBAC]	48.13	1	19	160	536	58.5718	7.06396							1.18248	1								0.807298	1								1.19276	1								0.737551	1
A0A1S3ZYT5	Chlorophyll a-b binding protein, chloroplastic	LOC107791895	Chlorophyll a-b binding protein, chloroplastic OS=Nicotiana tabacum OX=4097 GN=LOC107791895 PE=3 SV=1 - [A0A1S3ZYT5_TOBAC]	48.12	2	2	5	133	14.2201	4.66553	1.00401	1		0.931725	2	21.85	1.02354	2	9.03906	0.933635	1		0.573921	2	38.8751	0.906861	2	11.4909	1.09342	1		1.45693	2	29.68	1.052	2	14.9099	1.00613	1		1.01652	2	11.0051	1.11433	2	7.66184
A0A1S3YK35	40S ribosomal protein S4	LOC107776966	40S ribosomal protein S4 OS=Nicotiana tabacum OX=4097 GN=LOC107776966 PE=3 SV=1 - [A0A1S3YK35_TOBAC]	48.11	2	12	162	264	29.8473	10.2866	0.943504	2	18.3763	1.05812	2	4.70189				0.966852	2	25.0414	1.01777	2	9.63646				1.09213	2	2.03647	1.09139	2	5.34961				0.938281	2	67.5253	0.580553	2	42.9718
A0A1S3ZGZ9	40S ribosomal protein S4	LOC107786652	40S ribosomal protein S4 OS=Nicotiana tabacum OX=4097 GN=LOC107786652 PE=3 SV=1 - [A0A1S3ZGZ9_TOBAC]	48.11	1	12	164	264	29.8493	10.2866	1.05545	1					1.03669	3	1.89786	1.08991	1					1.09939	3	0.302086	1.11229	1					1.04637	3	2.81072	0.657827	1					0.658478	3	9.40928
Q75ZD4	14-3-3 i-1 protein	14-3-3 i-1	14-3-3 i-1 protein OS=Nicotiana tabacum OX=4097 GN=14-3-3 i-1 PE=2 SV=1 - [Q75ZD4_TOBAC]	48.08	4	12	116	260	29.3677	4.85596	1.04484	9	7.28381	0.903721	9	2.78314	1.13108	3	14.4344	1.07517	9	5.10088	0.978312	9	5.20143	1.01591	3	10.0292	1.01775	9	6.12381	1.14048	9	1.85536	0.874488	3	8.26013	0.923844	8	14.8596	1.10878	9	35.209	1.0545	3	1.84815
A0A1S4DA65	ubiquitin-NEDD8-like protein RUB2	LOC107827608	ubiquitin-NEDD8-like protein RUB2 OS=Nicotiana tabacum OX=4097 GN=LOC107827608 PE=4 SV=1 - [A0A1S4DA65_TOBAC]	48.05	2	6	103	154	17.2383	6.59521	0.955975	2	3.25793	0.931211	1					0.815677	2	28.875	1.04312	1					0.962636	2	6.23358	0.955237	1					1.44148	2	20.914	1.23492	1
A0A077DCK9	Carbonic anhydrase	LOC107821152	Carbonic anhydrase OS=Nicotiana tabacum OX=4097 GN=LOC107821152 PE=2 SV=1 - [A0A077DCK9_TOBAC]	48.03	9	11	84	279	30.5935	7.02002	0.997041	16	3.97617	1.01356	26	4.84635	0.988724	15	9.77986	1.11159	16	4.02028	1.02929	26	5.70499	1.05625	15	9.02437	1.0602	16	6.38897	1.04233	26	4.82773	1.08254	15	8.82798	0.798463	16	16.4733	0.754834	26	22.165	0.834709	15	30.6087
A0A1S3XEK9	photosynthetic NDH subunit of lumenal location 1, chloroplastic-like	LOC107764259	photosynthetic NDH subunit of lumenal location 1, chloroplastic-like OS=Nicotiana tabacum OX=4097 GN=LOC107764259 PE=4 SV=1 - [A0A1S3XEK9_TOBAC]	48.02	4	9	69	227	25.8981	8.70459	1.16187	12	10.6614	1.08014	13	6.16133	1.01261	10	5.12306	0.833213	12	17.7795	0.889479	13	4.57852	0.901007	10	6.62328	1.14415	12	3.69058	1.1183	13	12.8055	1.21676	10	15.5144	0.742271	12	38.6571	0.746371	13	27.9211	0.759616	10	31.6987
A0A1S3YUN7	40S ribosomal protein S16-like	LOC107779727	40S ribosomal protein S16-like OS=Nicotiana tabacum OX=4097 GN=LOC107779727 PE=3 SV=1 - [A0A1S3YUN7_TOBAC]	48	1	6	68	150	16.7702	10.4331
A0A1S4ARS6	Proteasome subunit alpha type	LOC107800739	Proteasome subunit alpha type OS=Nicotiana tabacum OX=4097 GN=LOC107800739 PE=3 SV=1 - [A0A1S4ARS6_TOBAC]	47.98	1	10	28	248	26.9891	6.94678	1.04317	5	7.37112	0.9278	6	4.30079	0.937497	1		0.921894	5	7.29093	1.02195	6	1.0628	0.941456	1		1.15367	5	3.88175	1.07398	6	3.69576	1.05347	1		0.862239	5	15.7232	0.975469	6	10.3106	1.23131	1
A0A1S4B105	Proteasome subunit alpha type	LOC107803419	Proteasome subunit alpha type OS=Nicotiana tabacum OX=4097 GN=LOC107803419 PE=3 SV=1 - [A0A1S4B105_TOBAC]	47.98	1	10	22	248	26.9891	7.43018	0.97119	4	0.230156	0.89049	2	5.35522				0.96153	4	7.55574	1.00682	2	0.407748				1.05848	4	5.79168	1.12462	2	1.04866				0.896834	4	20.065	0.939781	2	14.4127
A0A1S3YQS9	malate dehydrogenase [NADP], chloroplastic-like isoform X1	LOC107778629	malate dehydrogenase [NADP], chloroplastic-like isoform X1 OS=Nicotiana tabacum OX=4097 GN=LOC107778629 PE=4 SV=1 - [A0A1S3YQS9_TOBAC]	47.95	6	18	120	440	48.3987	6.01123	1.0657	14	9.02176	0.922578	11	4.56511	1.00324	13	4.96761	0.889707	14	14.9293	0.971708	11	6.41261	0.92273	13	5.90653	0.994676	14	9.02506	1.04903	11	4.93906	1.01035	13	5.46926	1.0678	14	31.0098	1.14634	11	16.3044	1.1265	13	23.9634
A0A1S3X1S5	Pyruvate dehydrogenase E1 component subunit alpha	LOC107760338	Pyruvate dehydrogenase E1 component subunit alpha OS=Nicotiana tabacum OX=4097 GN=LOC107760338 PE=4 SV=1 - [A0A1S3X1S5_TOBAC]	47.93	7	15	52	434	47.8801	7.69385	1.08795	11	5.2264	1.04413	10	8.5652	1.01344	10	7.58021	1.30864	11	6.61262	1.12965	10	10.813	1.06687	10	4.06733	0.821536	11	7.24373	0.89975	10	8.36046	0.872653	10	9.06539	0.817477	11	23.1891	0.916025	10	25.3078	1.08419	10	31.221
A0A1S3YYG2	Glycine cleavage system P protein	LOC107781010	Glycine cleavage system P protein OS=Nicotiana tabacum OX=4097 GN=LOC107781010 PE=3 SV=1 - [A0A1S3YYG2_TOBAC]	47.84	5	38	371	1043	113.774	7.07861	1.13685	14	10.8555	1.01831	18	7.2417	0.972334	16	12.5867	1.0237	14	12.6988	1.0267	18	4.64748	1.01742	16	7.1611	1.02528	14	15.1815	1.00574	18	9.13562	1.10289	16	18.8133	0.746741	14	41.6749	0.837352	18	47.4677	0.651262	16	53.0226
A0A1S3YBR4	proteasome subunit beta type-1-like isoform X2	LOC107774588	proteasome subunit beta type-1-like isoform X2 OS=Nicotiana tabacum OX=4097 GN=LOC107774588 PE=4 SV=1 - [A0A1S3YBR4_TOBAC]	47.83	1	7	51	207	23.2225	7.35693	1.06804	1		0.874458	2	12.6331				0.939036	1		0.989832	2	2.62536				0.903052	1		1.13106	2	16.6919				1.22064	1		0.977114	2	21.6635
A0A1S3ZP89	30S ribosomal protein S9, chloroplastic-like	LOC107788887	30S ribosomal protein S9, chloroplastic-like OS=Nicotiana tabacum OX=4097 GN=LOC107788887 PE=3 SV=1 - [A0A1S3ZP89_TOBAC]	47.83	9	9	80	207	22.4924	10.2573	1.04579	28	6.63172	1.03976	25	7.76442	1.0293	27	7.06039	0.944796	28	9.90675	0.918944	25	9.26928	0.96417	27	6.84279	1.16979	28	11.986	1.12423	25	12.2411	1.14499	27	12.4859	0.730941	28	33.8444	0.680986	25	32.6202	0.783113	27	33.0038
A0A1S4A4Z4	thioredoxin-like protein CDSP32, chloroplastic	LOC107793787	thioredoxin-like protein CDSP32, chloroplastic OS=Nicotiana tabacum OX=4097 GN=LOC107793787 PE=4 SV=1 - [A0A1S4A4Z4_TOBAC]	47.8	1	13	121	295	33.4772	6.80029	0.864812	8	11.8808	0.8178	8	11.412	0.895913	5	0.64811	1.28734	8	14.0858	1.29303	8	12.7913	1.30255	5	9.78828	0.803292	8	21.2598	0.812437	8	17.1678	0.784225	5	7.39541	1.16935	8	10.3463	1.17175	8	6.16876	1.31661	5	16.9437
A0A1S4BXD1	thioredoxin-like protein CDSP32, chloroplastic	LOC107812783	thioredoxin-like protein CDSP32, chloroplastic OS=Nicotiana tabacum OX=4097 GN=LOC107812783 PE=4 SV=1 - [A0A1S4BXD1_TOBAC]	47.8	1	13	120	295	33.4612	6.78564	1.49836	6	19.759	1.58198	7	13.741	1.56507	7	13.2473	0.365137	6	79.3018	0.496363	7	37.3254	0.445453	7	70.6839	1.389	6	14.8935	1.25693	7	7.91091	1.24199	7	6.67183	0.427529	6	50.9001	0.47305	7	64.5977	0.579045	7	51.4706
P93373	Actin-54 (Fragment)		Actin-54 (Fragment) OS=Nicotiana tabacum OX=4097 PE=3 SV=1 - [ACT3_TOBAC]	47.79	1	14	241	339	37.464	5.98584	0.897748	4	4.84	0.918315	7	2.5941	0.969864	2	0.111466	0.889886	4	8.40592	0.906628	7	4.11414	0.894835	2	9.30167	0.979089	4	7.62582	1.06293	7	4.71884	1.03245	2	6.37619	1.39415	4	8.52467	1.31074	7	12.6581	1.30659	2	3.18665
A0A1S4BZ85	40S ribosomal protein S6	LOC107813350	40S ribosomal protein S6 OS=Nicotiana tabacum OX=4097 GN=LOC107813350 PE=3 SV=1 - [A0A1S4BZ85_TOBAC]	47.79	4	11	56	249	28.3295	10.6528	1.17853	6	4.74654	0.9989	8	9.35365	1.10824	5	18.4507	1.11336	6	6.60119	1.06091	8	15.3491	1.06216	5	5.91606	1.00137	6	17.9811	0.95518	8	15.9787	1.00534	5	10.4129	0.558411	6	52.109	0.926588	8	60.2539	0.727363	4	39.4057
A0A1S4CVP2	heat shock cognate 70 kDa protein-like	LOC107823108	heat shock cognate 70 kDa protein-like OS=Nicotiana tabacum OX=4097 GN=LOC107823108 PE=3 SV=1 - [A0A1S4CVP2_TOBAC]	47.77	1	25	284	651	71.0641	5.2876	0.98037	1								1.00017	1								0.999467	1								1.10017	1
A0A1S3Z0N4	Fructose-bisphosphate aldolase	LOC107781715	Fructose-bisphosphate aldolase OS=Nicotiana tabacum OX=4097 GN=LOC107781715 PE=3 SV=1 - [A0A1S3Z0N4_TOBAC]	47.77	3	13	69	358	38.6	7.66455	1.11252	3	11.5549	1.43314	1		0.863926	2	11.1782	0.912819	3	5.37574	1.15374	1		0.885462	2	22.0452	0.886566	3	18.067	0.650217	1		0.940553	2	21.5701	1.0729	3	6.56222	0.604703	1		1.54119	2	73.3565
A0A1S4BTZ9	40S ribosomal protein S23-like	LOC107811880	40S ribosomal protein S23-like OS=Nicotiana tabacum OX=4097 GN=LOC107811880 PE=3 SV=1 - [A0A1S4BTZ9_TOBAC]	47.73	6	6	43	132	14.4669	10.4478	1.088	13	12.9103	1.01886	17	5.71121	1.01464	13	4.78723	1.14585	13	12.8176	1.04752	17	10.9423	1.09091	13	9.35615	1.06343	13	9.40471	0.965381	17	10.9569	1.10543	13	13.5182	0.596897	13	34.9835	0.87377	17	84.1135	0.639539	13	95.358
A0A1S3Z100	calcium sensing receptor, chloroplastic-like	LOC107781793	calcium sensing receptor, chloroplastic-like OS=Nicotiana tabacum OX=4097 GN=LOC107781793 PE=4 SV=1 - [A0A1S3Z100_TOBAC]	47.72	5	15	124	394	41.8781	9.39307	1.05012	7	4.85102	1.10375	5	3.32944	0.987928	6	8.04347	1.00755	7	7.75433	0.970617	5	5.13958	0.96064	6	6.33585	1.15803	7	7.60485	1.10453	5	8.67882	1.2565	6	12.1874	0.800754	7	13.1394	0.666415	5	39.6767	0.835274	6	58.7742
A0A1S4AVN0	elongation factor P-like	LOC107801762	elongation factor P-like OS=Nicotiana tabacum OX=4097 GN=LOC107801762 PE=3 SV=1 - [A0A1S4AVN0_TOBAC]	47.67	1	8	47	193	21.3449	5.49072	1.03848	4	5.03458	0.972712	4	4.32721	0.975642	5	12.4035	1.079	4	5.36223	1.09925	4	3.0334	1.01976	5	11.5957	1.09104	4	2.27893	1.05935	4	0.676171	1.17983	5	6.09829	0.732361	4	10.8982	0.640159	4	24.2843	0.686101	5	36.8029
A0A1S3XP71	Glyceraldehyde-3-phosphate dehydrogenase	LOC107767301	Glyceraldehyde-3-phosphate dehydrogenase OS=Nicotiana tabacum OX=4097 GN=LOC107767301 PE=3 SV=1 - [A0A1S3XP71_TOBAC]	47.66	2	22	532	449	47.8926	7.66455	1.08283	6	2.81134	1.01119	6	0.997534	1.06507	3	7.08211	1.0197	6	6.5887	0.955504	6	2.79145	0.914352	3	5.34124	1.05525	6	4.76836	1.0186	6	9.67914	1.11237	3	6.56948	0.816865	6	12.4184	0.982786	6	34.8217	0.835359	3	26.9035
A0A1S3X7Q5	NADH dehydrogenase [ubiquinone] 1 alpha subcomplex subunit 8-B-like	LOC107762106	NADH dehydrogenase [ubiquinone] 1 alpha subcomplex subunit 8-B-like OS=Nicotiana tabacum OX=4097 GN=LOC107762106 PE=4 SV=1 - [A0A1S3X7Q5_TOBAC]	47.62	2	2	4	63	6.85046	8.51416	1.03238	1		1.06117	2	1.48474	1.1928	1		1.32473	1		1.06224	2	2.13301	1.06152	1		0.934349	1		0.895371	2	3.30837	1.05658	1		0.637373	1		1.04278	2	5.33792	0.445454	1
A0A1S3ZVC1	Mitochondrial pyruvate carrier	LOC107790863	Mitochondrial pyruvate carrier OS=Nicotiana tabacum OX=4097 GN=LOC107790863 PE=3 SV=1 - [A0A1S3ZVC1_TOBAC]	47.62	4	4	12	105	11.7118	9.24658	0.97354	4	3.40686	1.03425	5	4.827	1.00066	3	3.24228	0.912737	4	6.00641	0.86798	5	2.29219	0.956713	3	4.57068	1.09996	4	10.432	1.05577	5	15.2203	1.10879	3	0.283454	1.0928	4	24.7713	0.971159	5	42.929	1.10326	3	10.4192
A0A1S4DD77	50S ribosomal protein L4, chloroplastic-like	LOC107828567	50S ribosomal protein L4, chloroplastic-like OS=Nicotiana tabacum OX=4097 GN=LOC107828567 PE=3 SV=1 - [A0A1S4DD77_TOBAC]	47.52	3	13	112	282	31.2652	8.95361	1.00521	8	4.08918	0.980297	18	7.01374	0.985592	11	4.9988	0.900741	8	4.91646	0.934033	18	6.74017	0.922352	11	11.7336	1.08376	8	6.71484	1.13663	18	9.70012	1.09968	11	3.62242	1.00778	8	19.3622	0.916312	18	16.5263	1.08056	11	47.0705
A0A1S3YZU3	Plasma membrane ATPase	LOC107781513	Plasma membrane ATPase OS=Nicotiana tabacum OX=4097 GN=LOC107781513 PE=3 SV=1 - [A0A1S3YZU3_TOBAC]	47.49	2	38	321	956	104.98	6.75635	0.977603	1		1.04888	4	4.32524	0.951874	2	5.0197	1.3567	1		0.962629	4	1.99127	1.04971	2	2.72445	0.907891	1		0.990773	4	5.31777	1.1349	2	9.06296	0.717899	1		1.05735	4	12.7924	0.785674	2	7.32002
A0A1S3XJB3	peroxiredoxin-2B-like	LOC107765881	peroxiredoxin-2B-like OS=Nicotiana tabacum OX=4097 GN=LOC107765881 PE=4 SV=1 - [A0A1S3XJB3_TOBAC]	47.44	1	3	12	78	8.44154	8.99756	1.11865	2	3.62794	0.883091	2	4.28437	0.928947	1		1.07825	2	3.4931	1.12338	2	3.60888	1.06742	1		1.17178	2	5.85839	1.11971	2	1.67935	1.23439	1		0.475204	2	0.81115	0.615441	2	25.7427	0.590024	1
A0A1S4BG03	proline--tRNA ligase, chloroplastic/mitochondrial-like	LOC107807876	proline--tRNA ligase, chloroplastic/mitochondrial-like OS=Nicotiana tabacum OX=4097 GN=LOC107807876 PE=3 SV=1 - [A0A1S4BG03_TOBAC]	47.43	5	20	68	544	61.0683	7.62061	0.848412	1		1.04553	6	6.67301	0.990357	3	0.155925	1.15558	1		1.00897	6	5.69274	1.02002	3	8.95848	0.961	1		0.977984	6	1.53454	1.0452	3	5.33005	1.13254	1		0.955302	6	32.3051	0.910288	3	0.113046
A0A1S4CRH1	ATP-dependent zinc metalloprotease FTSH, chloroplastic	LOC107821735	ATP-dependent zinc metalloprotease FTSH, chloroplastic OS=Nicotiana tabacum OX=4097 GN=LOC107821735 PE=3 SV=1 - [A0A1S4CRH1_TOBAC]	47.38	2	25	319	707	76.0554	6.29053	1.13718	6	6.33567	1.23921	10	15.6097	1.27832	5	2.59986	0.722717	6	24.5312	0.717561	10	43.5413	0.649712	5	37.425	1.09551	6	18.9537	1.19257	10	15.615	1.22428	5	14.8136	1.05014	6	39.5419	0.81727	10	34.0184	0.899437	5	6.38523
A0A1S3XRM3	oxygen-evolving enhancer protein 3-2, chloroplastic-like	LOC107767928	oxygen-evolving enhancer protein 3-2, chloroplastic-like OS=Nicotiana tabacum OX=4097 GN=LOC107767928 PE=4 SV=1 - [A0A1S3XRM3_TOBAC]	47.37	4	13	300	228	24.1739	9.71533	1.11907	20	7.8497	0.830975	24	22.8472	1.0547	21	4.341	0.889926	20	6.23223	0.966137	24	5.6367	1.14588	21	7.04994	1.19196	20	13.0157	1.18963	24	21.663	1.00096	21	7.11907	0.734499	20	40.4429	0.759643	24	23.6388	0.517379	21	37.9333
A0A1S4D3E3	60S ribosomal protein L32-1-like isoform X3	LOC107825589	60S ribosomal protein L32-1-like isoform X3 OS=Nicotiana tabacum OX=4097 GN=LOC107825589 PE=4 SV=1 - [A0A1S4D3E3_TOBAC]	47.37	1	6	47	133	15.6406	10.7554	0.966232	6	5.45835	1.01917	5	5.14118	1.08313	3	3.2422	0.979255	6	15.9653	1.01514	5	2.60265	1.02688	3	0.00154327	0.971779	6	3.8682	1.00662	5	1.73924	0.94948	3	3.30881	1.24148	6	21.0144	0.923971	5	10.8126	1.01319	3	25.9748
A0A1S4ATK0	MLP-like protein 423	LOC107801079	MLP-like protein 423 OS=Nicotiana tabacum OX=4097 GN=LOC107801079 PE=4 SV=1 - [A0A1S4ATK0_TOBAC]	47.37	2	7	25	152	16.8146	5.42725	1.08348	2	3.19162	0.853801	3	9.66719	0.973989	2	3.01343	0.976558	2	4.8499	1.10933	3	0.44811	1.05971	2	0.603793	1.18645	2	2.53947	1.13787	3	10.2198	1.15003	2	12.8205	0.658369	2	10.5677	0.74786	3	15.2833	0.660863	2	41.2383
A0A1S4A009	probable plastid-lipid-associated protein 4, chloroplastic	LOC107792224	probable plastid-lipid-associated protein 4, chloroplastic OS=Nicotiana tabacum OX=4097 GN=LOC107792224 PE=4 SV=1 - [A0A1S4A009_TOBAC]	47.33	2	10	59	243	27.4383	9.49561	1.03685	2	3.4448	0.981245	2	8.41922	1.0413	1		1.03585	2	2.98942	0.955932	2	3.57119	1.01896	1		0.903545	2	16.6754	0.907629	2	7.61109	0.897756	1		1.10595	2	13.7086	1.50864	2	6.39916	1.18	1
A0A1S3YJK2	luminal-binding protein 5-like	LOC107776733	luminal-binding protein 5-like OS=Nicotiana tabacum OX=4097 GN=LOC107776733 PE=3 SV=1 - [A0A1S3YJK2_TOBAC]	47.3	0	27	137	666	73.366	5.18604
A0A1S3Y9D7	Malate dehydrogenase	LOC107773752	Malate dehydrogenase OS=Nicotiana tabacum OX=4097 GN=LOC107773752 PE=3 SV=1 - [A0A1S3Y9D7_TOBAC]	47.29	1	14	109	332	35.5223	6.53662				0.893744	1		0.931171	1					0.972021	1		1.09843	1					1.09422	1		0.969166	1					1.13155	1		1.07705	1
A0A1S4B126	ras-related protein RABE1a	LOC107803437	ras-related protein RABE1a OS=Nicotiana tabacum OX=4097 GN=LOC107803437 PE=4 SV=1 - [A0A1S4B126_TOBAC]	47.22	1	9	57	216	23.7452	8.22119	1.02737	2	6.84165	1.10067	1		1.02693	2	7.20684	1.0172	2	6.40638	0.962617	1		0.967583	2	4.87217	1.00353	2	0.274069	0.985554	1		0.974173	2	2.19766	0.991918	2	0.477038	0.987462	1		1.13924	2	26.4716
A0A1S3Y0E5	adenylate kinase 5, chloroplastic-like	LOC107770764	adenylate kinase 5, chloroplastic-like OS=Nicotiana tabacum OX=4097 GN=LOC107770764 PE=3 SV=1 - [A0A1S3Y0E5_TOBAC]	47.22	6	24	170	612	68.3469	7.91357	0.92732	11	13.0427	0.955414	10	9.95113	0.942912	4	5.63118	0.819669	11	18.2547	0.853163	10	6.97908	0.87014	4	17.6059	1.08053	11	12.9569	1.14542	10	4.58503	1.08826	4	11.844	1.37367	11	23.8102	1.10223	10	19.096	1.36039	4	29.2551
E9NZ46	Heat shock protein 90	HSP90	Heat shock protein 90 OS=Nicotiana tabacum OX=4097 GN=HSP90 PE=2 SV=1 - [E9NZ46_TOBAC]	47.21	9	34	211	699	80.1427	5.0083	1.0016	19	10.7284	0.969585	24	6.79526	0.944835	13	6.69885	1.07764	19	12.1428	1.06	24	8.07998	1.10653	13	11.3973	0.913103	19	9.89194	0.953163	24	7.41411	0.928477	13	16.9355	1.13915	19	18.3862	1.03602	24	20.8069	0.979443	13	32.7848
A0A1S3X839	60S ribosomal protein L34-like	LOC107762102	60S ribosomal protein L34-like OS=Nicotiana tabacum OX=4097 GN=LOC107762102 PE=4 SV=1 - [A0A1S3X839_TOBAC]	47.17	2	5	31	106	12.2029	11.6929	1.0104	3	1.31185	1.09472	3	4.26753	1.21182	4	4.02027	1.16868	3	0.772776	1.13857	3	1.20834	1.07649	4	6.76833	1.01033	3	7.34254	0.932856	3	11.8038	0.961169	4	7.57076	0.753137	3	7.75623	0.62575	3	5.52441	0.51579	4	7.81718
A0A1S3ZZV0	probable L-ascorbate peroxidase 6, chloroplastic isoform X1	LOC107792162	probable L-ascorbate peroxidase 6, chloroplastic isoform X1 OS=Nicotiana tabacum OX=4097 GN=LOC107792162 PE=3 SV=1 - [A0A1S3ZZV0_TOBAC]	47.13	4	18	103	435	47.256	8.07471	1.0488	5	10.0809	0.924195	8	6.81473	0.994899	4	8.05563	0.994207	5	10.7438	1.02279	8	10.3836	1.03238	4	5.01168	0.967021	5	5.22236	1.05016	8	11.2522	1.05395	4	13.7113	0.964003	5	26.3316	0.982195	8	14.6609	0.754845	4	18.3807
A0A1S4BHQ8	ras-related protein RABH1b-like	LOC107808375	ras-related protein RABH1b-like OS=Nicotiana tabacum OX=4097 GN=LOC107808375 PE=4 SV=1 - [A0A1S4BHQ8_TOBAC]	47.12	1	9	57	208	23.0959	7.91357	1.06119	1								0.869695	1								1.01529	1								1.14697	1
Q0PWS6	Chlorophyll a-b binding protein, chloroplastic	Lhcb6	Chlorophyll a-b binding protein, chloroplastic OS=Nicotiana tabacum OX=4097 GN=Lhcb6 PE=2 SV=1 - [Q0PWS6_TOBAC]	47.08	2	10	171	257	27.3171	6.03662	1.04713	9	7.06616	1.12294	15	3.22899	1.0467	4	7.2644	0.931291	9	4.3185	0.901801	15	7.26214	1.04047	4	10.982	1.22629	9	7.11274	1.10399	15	8.33687	1.25496	4	28.4312	0.696167	9	28.119	0.769428	15	23.1863	0.480615	3	20.524
A0A1S3Y1G1	luminal-binding protein 5-like	LOC107771128	luminal-binding protein 5-like OS=Nicotiana tabacum OX=4097 GN=LOC107771128 PE=3 SV=1 - [A0A1S3Y1G1_TOBAC]	47.08	2	27	152	667	73.9305	5.31299	1.16423	2	24.7851	1.04455	2	0.334793	0.995314	2	3.39761	0.949009	2	8.15197	0.983845	2	1.49865	0.954788	2	0.770153	0.888188	2	25.4248	0.916174	2	0.872316	0.999476	2	0.328993	1.03377	2	5.26055	1.25893	2	1.01356	1.19826	2	3.77044
A0A1S4DF55	60S ribosomal protein L18-2-like	LOC107829149	60S ribosomal protein L18-2-like OS=Nicotiana tabacum OX=4097 GN=LOC107829149 PE=4 SV=1 - [A0A1S4DF55_TOBAC]	47.06	4	8	127	187	20.8457	10.9751	0.966976	31	18.475	0.991478	31	7.23413	1.04706	23	6.63475	1.00826	31	8.35871	1.01589	31	7.85989	1.01909	23	9.44242	1.05742	31	7.3252	1.04249	31	7.33674	1.0129	23	13.879	0.954049	31	30.3349	0.891672	31	32.0784	0.973408	23	53.9836
A0A1S4D9B3	60S ribosomal protein L18-2-like	LOC107827387	60S ribosomal protein L18-2-like OS=Nicotiana tabacum OX=4097 GN=LOC107827387 PE=4 SV=1 - [A0A1S4D9B3_TOBAC]	47.06	1	8	79	187	20.8357	11.0044	1.06848	6	3.50615	0.933562	4	3.6011	0.970225	5	3.02895	0.920408	6	1.55084	1.00885	4	0.563972	1.02597	5	3.11278	1.08199	6	3.45634	1.10902	4	3.54044	1.06049	5	6.95241	0.970583	6	3.72347	0.932003	4	2.46818	0.990948	5	11.5579
A0A1S4A181	uncharacterized protein At5g02240-like	LOC107792715	uncharacterized protein At5g02240-like OS=Nicotiana tabacum OX=4097 GN=LOC107792715 PE=4 SV=1 - [A0A1S4A181_TOBAC]	47.06	1	11	81	306	33.1554	8.92432	1.13013	1		0.936002	5	2.06129				0.861234	1		0.905804	5	1.8258				1.06467	1		1.09391	5	2.21248				0.970231	1		1.2144	5	11.5039
W8R6T6	Cysteine synthase	LOC107793898	Cysteine synthase OS=Nicotiana tabacum OX=4097 GN=LOC107793898 PE=2 SV=1 - [W8R6T6_TOBAC]	47.03	1	14	198	387	41.1524	5.49072	1.2127	3	0.800987	1.06137	1		1.03304	1		0.917084	3	9.22227	1.10941	1		1.00353	1		0.979539	3	11.5672	0.985603	1		1.02511	1		0.761862	3	6.60592	0.638369	1		0.961842	1
A0A1S4CCJ9	Cysteine synthase	LOC107817517	Cysteine synthase OS=Nicotiana tabacum OX=4097 GN=LOC107817517 PE=3 SV=1 - [A0A1S4CCJ9_TOBAC]	47.03	1	14	199	387	41.1484	5.37646	1.15173	2	5.87948	1.04439	2	16.4503	0.987214	2	17.9249	0.88149	2	5.8253	0.958719	2	6.02524	0.972151	2	6.67602	1.19886	2	5.95398	1.20868	2	12.8253	0.951924	2	6.65586	0.668332	2	22.1507	0.441639	2	29.1769	1.23501	2	29.941
A0A1S3Y2B1	luminal-binding protein 5	LOC107771425	luminal-binding protein 5 OS=Nicotiana tabacum OX=4097 GN=LOC107771425 PE=3 SV=1 - [A0A1S3Y2B1_TOBAC]	47.01	0	27	153	668	73.6992	5.18604
Q9FES7	Mg-protoporphyrin IX chelatase	Su-s	Mg-protoporphyrin IX chelatase OS=Nicotiana tabacum OX=4097 GN=Su-s PE=2 SV=1 - [Q9FES7_TOBAC]	46.93	18	18	163	424	46.2442	6.3667	1.07994	54	7.51557	1.08813	60	7.31364	1.14733	49	7.76442	1.18025	54	10.0191	1.06772	60	7.87101	1.04235	49	8.92653	0.918915	54	6.32113	0.937185	60	9.54042	0.928317	49	9.65531	0.802274	54	35.0795	0.773732	60	35.7517	0.757921	49	41.9819
A0A1S4DND2	Protein disulfide-isomerase	LOC107831418	Protein disulfide-isomerase OS=Nicotiana tabacum OX=4097 GN=LOC107831418 PE=3 SV=1 - [A0A1S4DND2_TOBAC]	46.91	13	14	46	405	45.6152	5.24951	1.06186	23	8.49692	0.975668	16	9.24287	0.924293	6	11.2529	0.972829	23	9.61309	1.06371	16	7.08936	1.07975	6	2.0225	1.09882	23	6.01714	1.08303	16	8.02682	1.26172	6	10.558	0.77726	23	39.2358	0.714381	16	40.6663	0.528725	6	12.4365
A0A1S4A6A8	thylakoid lumenal 15.0 kDa protein 2, chloroplastic-like	LOC107794150	thylakoid lumenal 15.0 kDa protein 2, chloroplastic-like OS=Nicotiana tabacum OX=4097 GN=LOC107794150 PE=4 SV=1 - [A0A1S4A6A8_TOBAC]	46.9	1	8	27	226	24.9328	6.21436	1.16814	1		0.86118	1					0.793955	1		0.929705	1					1.27453	1		1.33388	1					0.659528	1		0.635701	1
A0A1S3YX74	thylakoid lumenal 15.0 kDa protein 2, chloroplastic-like	LOC107780836	thylakoid lumenal 15.0 kDa protein 2, chloroplastic-like OS=Nicotiana tabacum OX=4097 GN=LOC107780836 PE=4 SV=1 - [A0A1S3YX74_TOBAC]	46.9	1	8	30	226	24.9017	6.21436	1.05689	2	10.524	0.829675	2	15.73	1.05541	1		0.746833	2	0.649467	0.918174	2	8.14973	0.911409	1		1.40332	2	0.396452	1.36415	2	12.0303	1.36179	1		0.669035	2	28.457	0.627379	2	8.67813	0.408699	1
A0A1S4B8B9	40S ribosomal protein S8	LOC107805570	40S ribosomal protein S8 OS=Nicotiana tabacum OX=4097 GN=LOC107805570 PE=3 SV=1 - [A0A1S4B8B9_TOBAC]	46.88	3	10	99	224	25.1225	10.3452	1.11459	10	4.2683	1.00357	5	8.4042	0.945661	6	5.63127	0.91749	10	8.80215	0.939024	5	0.969218	1.01539	6	3.58489	1.01256	10	9.64565	1.08199	5	7.28591	1.08371	6	13.1148	0.94234	10	17.4681	0.988988	5	10.4933	0.965428	6	3.54584
A0A1S4CMZ5	40S ribosomal protein S8	LOC107820620	40S ribosomal protein S8 OS=Nicotiana tabacum OX=4097 GN=LOC107820620 PE=3 SV=1 - [A0A1S4CMZ5_TOBAC]	46.88	1	9	89	224	25.0274	10.3452	1.07939	1		1.00347	1		1.1405	1		1.01978	1		0.925122	1		1.00457	1		0.823773	1		1.05366	1		0.938204	1		1.21443	1		1.13149	1		0.925961	1
A0A1S3ZPB2	Eukaryotic translation initiation factor 5A	LOC107788880	Eukaryotic translation initiation factor 5A OS=Nicotiana tabacum OX=4097 GN=LOC107788880 PE=3 SV=1 - [A0A1S3ZPB2_TOBAC]	46.88	1	6	30	160	17.4997	5.98584	0.967834	4	2.33075	0.989451	3	6.72986	0.996957	1		1.05451	4	6.67681	1.00551	3	3.15222	1.17112	1		1.17169	4	4.09843	1.13957	3	3.63036	1.03718	1		0.69749	4	17.785	0.688168	3	3.61977	0.64097	1
A0A1S4AUN0	Eukaryotic translation initiation factor 5A	LOC107801550	Eukaryotic translation initiation factor 5A OS=Nicotiana tabacum OX=4097 GN=LOC107801550 PE=3 SV=1 - [A0A1S4AUN0_TOBAC]	46.88	1	6	35	160	17.4297	5.98584	0.914916	5	6.98175	0.960829	3	0.766449	0.998034	5	6.87855	1.07059	5	2.04096	1.02607	3	0.28771	0.996245	5	2.08669	1.15862	5	12.4358	1.11127	3	1.25269	1.04961	5	12.3872	0.805166	5	16.9408	0.825342	3	15.4128	0.828	5	11.9628
A0A1S3XSC6	porphobilinogen deaminase, chloroplastic-like	LOC107767993	porphobilinogen deaminase, chloroplastic-like OS=Nicotiana tabacum OX=4097 GN=LOC107767993 PE=3 SV=1 - [A0A1S3XSC6_TOBAC]	46.85	1	14	110	365	39.2224	6.56592	1.03322	3	4.72124	1.08549	4	3.8152	1.05708	2	5.08148	0.825383	3	2.02595	1.0502	4	4.62305	1.03565	2	6.30854	0.994538	3	3.50351	1.0115	4	3.48208	0.961446	2	1.65872	1.21656	3	14.6505	0.767071	4	17.537	0.973634	2	0.14466
A0A1S4AY65	porphobilinogen deaminase, chloroplastic-like	LOC107802603	porphobilinogen deaminase, chloroplastic-like OS=Nicotiana tabacum OX=4097 GN=LOC107802603 PE=3 SV=1 - [A0A1S4AY65_TOBAC]	46.85	1	14	108	365	39.3795	6.90283	1.15536	3	9.04405	1.05451	2	5.55194	1.06807	2	9.6695	1.05034	3	0.730846	1.11683	2	6.88011	1.03806	2	2.81174	1.05689	3	2.76068	0.959024	2	6.94302	1.05305	2	3.25512	0.598234	3	6.20093	0.691486	2	25.6377	0.749217	2	9.59081
A0A1S4BG28	Chlorophyll a-b binding protein, chloroplastic	LOC107807891	Chlorophyll a-b binding protein, chloroplastic OS=Nicotiana tabacum OX=4097 GN=LOC107807891 PE=3 SV=1 - [A0A1S4BG28_TOBAC]	46.79	1	7	669	265	28.1121	5.41455	1.01235	2	8.20079	1.21514	5	5.65486	1.28978	1		0.821944	2	18.5646	0.815777	5	14.4874	0.630401	1		1.38215	2	2.98321	1.14909	5	7.61004	1.39497	1		0.662541	2	4.9629	0.726139	5	52.1122	0.482941	1
A0A1S4C696	50S ribosomal protein L11, chloroplastic-like	LOC107815549	50S ribosomal protein L11, chloroplastic-like OS=Nicotiana tabacum OX=4097 GN=LOC107815549 PE=3 SV=1 - [A0A1S4C696_TOBAC]	46.79	3	9	87	218	23.1053	9.59814	1.07611	5	6.82036	1.00308	7	3.54677	1.03047	7	4.18658	0.901371	5	23.1452	0.904095	7	15.5082	0.764521	7	14.9653	1.15035	5	22.781	1.02631	7	16.9782	1.11713	7	17.474	0.880383	5	37.0426	1.08507	7	44.7671	1.34324	7	22.3343
A0A1S4CC61	50S ribosomal protein L11, chloroplastic-like	LOC107817411	50S ribosomal protein L11, chloroplastic-like OS=Nicotiana tabacum OX=4097 GN=LOC107817411 PE=3 SV=1 - [A0A1S4CC61_TOBAC]	46.79	3	9	97	218	23.1183	9.51025	0.9845	10	10.9627	0.980754	11	6.17289	0.991361	8	7.67414	0.951235	10	7.80903	0.980254	11	4.14692	0.973246	8	5.34005	1.19819	10	15.7714	1.17091	11	5.95117	1.22576	8	13.1679	0.900379	10	64.1188	0.873628	11	44.8046	0.651217	8	107.998
A0A1S3Z155	guanine nucleotide-binding protein subunit beta-like protein	LOC107781651	guanine nucleotide-binding protein subunit beta-like protein OS=Nicotiana tabacum OX=4097 GN=LOC107781651 PE=4 SV=1 - [A0A1S3Z155_TOBAC]	46.77	1	14	111	325	35.6759	7.38623
A0A068JD95	Fructose-1,6-bisphosphatase		Fructose-1,6-bisphosphatase OS=Nicotiana tabacum OX=4097 PE=2 SV=1 - [A0A068JD95_TOBAC]	46.76	2	16	80	340	37.2659	6.72705	1.0853	3	2.62597	1.01577	2	1.85215	1.09256	2	3.04416	0.970514	3	1.80857	1.01918	2	0.386559	0.971062	2	2.36823	1.04823	3	2.01194	1.05703	2	1.44825	1.05464	2	8.3656	0.930551	3	3.38319	0.80606	2	12.5822	0.845192	2	8.0865
A0A1S4C5E5	protein TOC75-3, chloroplastic-like	LOC107815100	protein TOC75-3, chloroplastic-like OS=Nicotiana tabacum OX=4097 GN=LOC107815100 PE=4 SV=1 - [A0A1S4C5E5_TOBAC]	46.74	2	26	120	813	88.7362	8.89502	0.864208	4	12.5511	0.953001	4	8.24374	1.00327	4	1.14268	0.964266	4	2.28575	0.947425	4	3.11322	0.945814	4	7.27395	0.914047	4	3.91728	1.00819	4	3.81905	0.966478	4	8.18021	1.44663	4	14.4317	1.30802	4	14.1254	1.26613	4	5.70617
A0A076L2E2	40S ribosomal protein S25	LOC107815372	40S ribosomal protein S25 OS=Nicotiana tabacum OX=4097 GN=LOC107815372 PE=2 SV=1 - [A0A076L2E2_TOBAC]	46.73	5	5	65	107	11.7625	10.7261	1.1171	23	5.31028	1.01849	21	13.1496	1.04885	21	6.40784	0.974004	23	14.779	1.07335	21	7.78238	1.05917	21	13.525	0.999662	23	13.9387	0.920756	21	12.2247	0.960214	21	9.44105	0.861873	23	66.8133	0.860891	21	39.7237	0.849979	21	39.7453
A0A1S4DQW8	uncharacterized protein LOC107832223	LOC107832223	uncharacterized protein LOC107832223 OS=Nicotiana tabacum OX=4097 GN=LOC107832223 PE=4 SV=1 - [A0A1S4DQW8_TOBAC]	46.71	2	14	112	319	35.6272	7.98682	1.08691	4	2.60736	1.13982	5	7.45629	1.0203	2	5.89261	0.901158	4	9.02395	0.882959	5	12.9729	0.89146	2	7.77381	1.16642	4	7.78577	1.20016	5	5.57014	1.20261	2	13.4234	0.691562	4	17.2334	0.471452	5	14.0315	0.806878	2	47.6079
A0A1S4CBR9	Malate dehydrogenase	LOC107817292	Malate dehydrogenase OS=Nicotiana tabacum OX=4097 GN=LOC107817292 PE=3 SV=1 - [A0A1S4CBR9_TOBAC]	46.69	8	13	70	332	35.7745	7.73779	0.952475	7	8.25041	0.923933	8	7.5785	0.972906	7	6.68369	0.953478	7	6.74641	1.02748	8	5.39268	0.906023	7	4.68937	1.12528	7	3.88604	1.12412	8	13.8586	1.08793	7	8.51072	0.988007	7	24.1987	0.939717	8	14.5211	1.14704	7	17.9627
A0A1S4D708	uncharacterized protein ycf39-like isoform X2	LOC107826653	uncharacterized protein ycf39-like isoform X2 OS=Nicotiana tabacum OX=4097 GN=LOC107826653 PE=4 SV=1 - [A0A1S4D708_TOBAC]	46.68	16	16	104	392	43.1825	8.20654	0.971268	35	11.8692	1.04672	38	5.92077	1.00661	31	4.76995	0.989229	35	8.27903	0.988883	38	7.5914	0.980461	31	7.27698	0.973278	35	11.8924	1.00836	38	7.17887	1.01426	31	10.056	1.06726	35	33.8539	0.939291	38	39.0034	1.08948	31	45.5767
A0A1S3ZH83	peptidyl-prolyl cis-trans isomerase CYP38, chloroplastic	LOC107786804	peptidyl-prolyl cis-trans isomerase CYP38, chloroplastic OS=Nicotiana tabacum OX=4097 GN=LOC107786804 PE=4 SV=1 - [A0A1S3ZH83_TOBAC]	46.64	9	15	134	446	49.0572	5.59229	1.07844	40	11.2992	0.854563	30	12.074	0.900411	22	13.5839	0.849962	40	20.6312	0.960776	30	9.3593	0.901892	22	11.9171	1.15721	40	16.21	1.27403	30	9.56962	1.23656	22	20.6423	0.828458	40	46.8837	0.781078	30	32.2864	0.834184	21	32.7747
A0A1S4AI50	mitochondrial-processing peptidase subunit alpha-like	LOC107797883	mitochondrial-processing peptidase subunit alpha-like OS=Nicotiana tabacum OX=4097 GN=LOC107797883 PE=3 SV=1 - [A0A1S4AI50_TOBAC]	46.63	3	18	99	504	54.707	6.40479	1.08411	7	7.0051	0.98636	7	13.1992	0.983802	3	3.05331	0.978137	7	3.29924	0.995217	7	7.17867	0.985218	3	3.31332	1.07264	7	3.02192	1.02999	7	6.73307	1.14707	3	4.15721	0.894805	7	21.3116	0.820916	7	42.7492	0.795251	3	0.952201
A0A1S3YE85	mitochondrial-processing peptidase subunit alpha-like	LOC107775304	mitochondrial-processing peptidase subunit alpha-like OS=Nicotiana tabacum OX=4097 GN=LOC107775304 PE=4 SV=1 - [A0A1S3YE85_TOBAC]	46.63	2	18	100	504	54.615	6.55127	1.14954	3	8.83988	1.10345	3	8.89431	1.03365	2	3.83922	0.804831	3	0.170924	0.796103	3	2.23234	0.919132	2	7.3313	1.0948	3	4.97615	1.13652	3	0.298187	1.06616	2	3.92061	0.975067	3	10.4172	0.944436	3	10.5253	1.03372	2	31.0909
A0A1S4BFD5	60S ribosomal protein L27a-3-like	LOC107807693	60S ribosomal protein L27a-3-like OS=Nicotiana tabacum OX=4097 GN=LOC107807693 PE=3 SV=1 - [A0A1S4BFD5_TOBAC]	46.62	1	6	43	148	16.5279	10.5942	0.994025	3	3.10938	1.07288	3	13.087	0.964194	2	5.83492	0.927908	3	4.82589	1.07191	3	13.6121	0.940603	2	0.515081	1.16271	3	3.97512	0.969444	3	12.8041	1.0284	2	5.55947	0.87024	3	22.332	0.695852	3	39.6235	1.21985	2	18.4254
A0A1S4BSD9	heat shock factor-binding protein 1-like	LOC107811395	heat shock factor-binding protein 1-like OS=Nicotiana tabacum OX=4097 GN=LOC107811395 PE=4 SV=1 - [A0A1S4BSD9_TOBAC]	46.59	3	3	14	88	9.73653	4.4624	1.01904	6	10.5942	0.875356	5	8.96173	1.03866	3	15.3147	0.916465	6	2.78645	1.02092	5	3.97037	0.881689	3	2.57686	1.08007	6	8.82343	1.15104	5	2.465	0.925631	3	13.4724	1.09249	6	10.2379	0.835692	5	37.0416	0.904519	3	21.921
A0A1S3XD62	Glutathione peroxidase	LOC107763885	Glutathione peroxidase OS=Nicotiana tabacum OX=4097 GN=LOC107763885 PE=3 SV=1 - [A0A1S3XD62_TOBAC]	46.58	8	8	49	234	25.7104	9.31982	1.00983	22	4.47227	0.877465	18	11.6854	0.954882	9	4.50759	0.89925	22	9.52789	0.951321	18	6.8164	0.98704	9	7.43641	1.20741	22	9.75214	1.16845	18	11.5809	1.16736	9	2.78678	0.863393	22	16.8301	0.895061	18	27.4461	0.894286	9	15.321
A0A1S3XZY8	ras-related protein Rab11B	LOC107770722	ras-related protein Rab11B OS=Nicotiana tabacum OX=4097 GN=LOC107770722 PE=4 SV=1 - [A0A1S3XZY8_TOBAC]	46.54	3	10	38	217	24.2294	5.74463	0.929592	2	6.93547	0.979204	4	4.63956	0.914208	2	2.99163	0.975506	2	5.31012	0.976512	4	6.92694	0.900804	2	8.16849	1.10434	2	19.2395	1.00589	4	2.89857	0.947394	2	4.33984	0.995437	2	34.3993	1.11599	4	31.4291	1.57401	2	19.4031
A0A1S3YBD8	U2 small nuclear ribonucleoprotein A'-like	LOC107774413	U2 small nuclear ribonucleoprotein A'-like OS=Nicotiana tabacum OX=4097 GN=LOC107774413 PE=4 SV=1 - [A0A1S3YBD8_TOBAC]	46.53	11	11	26	288	32.6321	5.021	1.01184	9	9.38699	0.931366	12	10.634	0.953974	5	11.0461	0.960416	9	9.8019	1.02844	12	16.6081	1.04854	5	7.77021	0.987294	9	11.0435	0.99595	12	16.5324	1.03333	5	15.1337	1.14721	9	28.5122	1.11702	11	37.4081	0.852321	5	12.7783
A0A1S4DGN5	Superoxide dismutase	LOC107829594	Superoxide dismutase OS=Nicotiana tabacum OX=4097 GN=LOC107829594 PE=3 SV=1 - [A0A1S4DGN5_TOBAC]	46.49	1	8	35	228	25.5311	8.1333	0.972141	3	5.12321	0.913067	2	8.16132	0.965439	6	7.7341	1.02902	3	6.56914	1.00523	2	5.11192	1.0306	6	3.98301	1.11891	3	1.86374	1.12535	2	2.96126	1.05116	6	5.41095	0.882425	3	1.43837	0.885494	2	13.4757	0.939131	6	7.10777
P62732	30S ribosomal protein S7, chloroplastic	rps7-A	30S ribosomal protein S7, chloroplastic OS=Nicotiana tabacum OX=4097 GN=rps7-A PE=3 SV=1 - [RR7_TOBAC]	46.45	8	8	68	155	17.3756	11.4146	1.01634	22	9.84738	1.10698	23	4.41694	1.07526	23	5.29837	1.01215	22	13.3459	0.934957	23	3.87213	1.01334	23	13.7443	1.09454	22	8.15188	1.02508	23	5.30944	1.00116	23	10.9806	0.941692	22	21.6069	0.889769	23	17.0004	0.888232	23	31.705
A0A1S3YR16	Malic enzyme	LOC107778847	Malic enzyme OS=Nicotiana tabacum OX=4097 GN=LOC107778847 PE=3 SV=1 - [A0A1S3YR16_TOBAC]	46.36	3	24	178	591	65.3877	6.23975	0.893214	4	9.62162	0.895658	5	8.24918	0.856089	4	10.5032	0.950245	4	2.4255	1.099	5	2.48655	0.908978	4	3.75813	1.07099	4	2.21297	1.05554	5	5.83284	1.12717	4	5.85962	1.23868	4	3.16127	1.06595	5	27.4267	1.30681	4	7.94496
P06363	30S ribosomal protein S8, chloroplastic	rps8	30S ribosomal protein S8, chloroplastic OS=Nicotiana tabacum OX=4097 GN=rps8 PE=3 SV=1 - [RR8_TOBAC]	46.27	7	7	52	134	15.7807	11.2827	1.03143	18	8.95497	1.08182	14	3.95704	0.99117	19	5.15522	0.939185	18	4.9936	0.935217	15	6.27175	0.920583	19	6.5147	1.07382	18	7.53832	1.02304	15	11.392	1.09811	19	8.57884	0.98874	18	20.5764	0.948161	15	28.3436	0.985227	19	24.3475
A0A1S4DH33	uncharacterized protein LOC107829709	LOC107829709	uncharacterized protein LOC107829709 OS=Nicotiana tabacum OX=4097 GN=LOC107829709 PE=4 SV=1 - [A0A1S4DH33_TOBAC]	46.27	3	15	118	322	35.9243	7.98682	1.03526	6	9.09871	1.04396	8	8.34782	0.946029	3	0.254692	0.911457	6	5.24627	0.899155	8	3.08713	0.971966	3	2.32048	1.13033	6	21.7997	1.15448	8	6.83803	1.24206	3	8.62776	0.76836	6	21.6073	0.784771	8	12.0836	0.728736	3	3.0528
A0A1S4C8D8	ATP-dependent zinc metalloprotease FTSH, chloroplastic-like	LOC107816214	ATP-dependent zinc metalloprotease FTSH, chloroplastic-like OS=Nicotiana tabacum OX=4097 GN=LOC107816214 PE=3 SV=1 - [A0A1S4C8D8_TOBAC]	46.25	2	24	315	707	76.0824	6.43018	0.963738	5	13.8295	0.922877	5	20.8681	0.89993	4	2.94463	0.919143	5	34.6115	0.990132	5	15.302	1.11725	4	8.08238	0.902101	5	9.30923	0.936431	5	6.00387	1.02678	4	5.05583	1.3617	5	48.7465	1.41179	5	108.696	0.887835	4	6.84738
A0A1S3XJZ1	Plasma membrane ATPase	LOC107765797	Plasma membrane ATPase OS=Nicotiana tabacum OX=4097 GN=LOC107765797 PE=3 SV=1 - [A0A1S3XJZ1_TOBAC]	46.23	4	37	316	956	104.986	6.75635	0.961211	6	1.71934	1.06484	8	11.9494	1.00701	5	5.98758	1.11141	6	9.86658	0.982817	8	14.9689	1.00011	5	12.262	1.14321	6	7.06333	1.05016	8	3.48918	1.03804	5	14.2064	0.585406	6	23.5585	0.684574	8	38.4773	0.645364	5	87.8362
A0A1S3Z8U8	Fructose-bisphosphate aldolase	LOC107784214	Fructose-bisphosphate aldolase OS=Nicotiana tabacum OX=4097 GN=LOC107784214 PE=3 SV=1 - [A0A1S3Z8U8_TOBAC]	46.22	3	12	79	357	38.1388	6.90283							1.02918	3	4.87356							0.92683	3	1.424							1.05514	3	7.83399							1.19872	3	27.6541
A0A1S4BSQ8	prohibitin-1, mitochondrial	LOC107811497	prohibitin-1, mitochondrial OS=Nicotiana tabacum OX=4097 GN=LOC107811497 PE=4 SV=1 - [A0A1S4BSQ8_TOBAC]	46.21	2	9	41	290	31.881	9.49561				1.01382	1		0.939297	1					1.02231	1		1.05963	1					1.02158	1		1.03828	1					0.908069	1		1.00007	1
A0A1S3YDL0	40S ribosomal protein S17-like	LOC107775156	40S ribosomal protein S17-like OS=Nicotiana tabacum OX=4097 GN=LOC107775156 PE=3 SV=1 - [A0A1S3YDL0_TOBAC]	46.21	4	8	79	145	16.3248	9.94971	1.1179	5	2.79548	1.03306	6	12.0707	1.06321	5	8.74296	1.0401	5	19.144	1.11441	6	6.81332	1.05318	5	13.1799	0.96167	5	3.78269	0.939943	6	6.36128	0.873881	5	0.263718	0.849529	5	47.0562	0.7356	6	32.0037	1.05018	5	50.1902
A0A1S3YPM6	40S ribosomal protein S6	LOC107778441	40S ribosomal protein S6 OS=Nicotiana tabacum OX=4097 GN=LOC107778441 PE=3 SV=1 - [A0A1S3YPM6_TOBAC]	46.18	1	11	59	249	28.3856	10.7114	1.14549	1		1.13795	1		1.26933	1		1.09303	1		1.15879	1		1.07976	1		0.956031	1		0.89954	1		0.883221	1		0.778141	1		0.559863	1		0.61666	1
A0A1S4DHN3	GTP-binding nuclear protein	LOC107829920	GTP-binding nuclear protein OS=Nicotiana tabacum OX=4097 GN=LOC107829920 PE=3 SV=1 - [A0A1S4DHN3_TOBAC]	46.15	1	9	53	221	25.0026	6.85889	1.01297	4	4.15218	0.915973	2	14.1786	0.991736	1		0.981129	4	2.44109	0.95817	2	2.68477	0.989804	1		0.994288	4	6.71875	1.00625	2	0.189837	0.885563	1		1.07184	4	5.74227	1.34338	2	28.5523	1.36985	1
A0A1S3YU28	GTP-binding nuclear protein	LOC107779563	GTP-binding nuclear protein OS=Nicotiana tabacum OX=4097 GN=LOC107779563 PE=3 SV=1 - [A0A1S3YU28_TOBAC]	46.15	1	9	51	221	25.1727	6.85889	1.05845	2	1.99888	1.03703	2	15.2225	0.925206	1		0.989062	2	0.728117	1.0695	2	2.65985	0.906579	1		0.976439	2	15.8049	0.951651	2	13.1687	1.03325	1		1.00563	2	30.6011	0.888981	2	10.4606	1.37541	1
A0A1S4DHV5	60S ribosomal protein L27a-2-like	LOC107829900	60S ribosomal protein L27a-2-like OS=Nicotiana tabacum OX=4097 GN=LOC107829900 PE=3 SV=1 - [A0A1S4DHV5_TOBAC]	46.15	1	3	13	91	10.0315	9.78857	0.98761	3	5.8482	0.921534	1		0.955669	4	7.97176	0.924352	3	0.446862	0.960051	1		0.941222	4	3.91126	1.06917	3	3.66639	1.08764	1		0.994544	4	11.5636	1.14523	3	25.936	1.12103	1		1.38072	4	7.6445
A0A1S3XHF5	S-adenosylmethionine synthase	LOC107765217	S-adenosylmethionine synthase OS=Nicotiana tabacum OX=4097 GN=LOC107765217 PE=3 SV=1 - [A0A1S3XHF5_TOBAC]	46.06	1	13	92	393	43.0167	5.8208	1.029	1								1.22007	1								0.965802	1								0.74833	1
A0A1S3ZVH3	ATP synthase subunit d, mitochondrial-like	LOC107790868	ATP synthase subunit d, mitochondrial-like OS=Nicotiana tabacum OX=4097 GN=LOC107790868 PE=4 SV=1 - [A0A1S3ZVH3_TOBAC]	46.02	4	5	32	113	13.5809	4.91943	0.982047	7	5.88891	0.998072	7	1.70438	1.03662	3	5.6323	1.12166	7	7.65892	1.01551	7	3.46504	1.09852	3	1.77773	1.03195	7	7.67885	1.03409	7	4.34577	0.953237	3	6.53754	0.850311	7	20.3607	0.788959	7	20.096	0.985702	3	25.7509
A0A1S3XAN1	40S ribosomal protein S14-2	LOC107763058	40S ribosomal protein S14-2 OS=Nicotiana tabacum OX=4097 GN=LOC107763058 PE=3 SV=1 - [A0A1S3XAN1_TOBAC]	46	2	7	55	150	16.3346	10.6968	0.993376	4	13.0367	0.953306	3	1.83763	0.998118	4	4.8556	0.930954	4	3.32906	1.01313	3	9.57395	0.932406	4	10.4506	0.952343	4	1.8955	0.957882	3	3.45519	0.940573	4	9.36869	1.21528	4	17.8987	1.4227	3	3.382	1.38885	4	18.5679
A0A1S4CNL5	V-type proton ATPase subunit D-like	LOC107820819	V-type proton ATPase subunit D-like OS=Nicotiana tabacum OX=4097 GN=LOC107820819 PE=4 SV=1 - [A0A1S4CNL5_TOBAC]	45.98	1	13	56	261	29.1656	9.42236	0.798303	1		1.08859	1		0.925104	1		0.842946	1		0.942286	1		1.15293	1		0.962816	1		0.891519	1		0.98893	1		1.68119	1		1.35209	1		0.927842	1
Q75ZE1	14-3-3 d-2-AS protein	14-3-3 d-2	14-3-3 d-2-AS protein OS=Nicotiana tabacum OX=4097 GN=14-3-3 d-2 PE=2 SV=1 - [Q75ZE1_TOBAC]	45.97	6	11	80	248	28.1233	4.99561	1.08939	7	10.9398	1.05433	10	6.30511	1.15319	5	2.37402	1.07011	7	12.5974	1.00807	10	10.5244	1.00096	5	2.03064	1.00866	7	10.4838	1.0026	10	7.70075	0.962073	5	3.36582	0.780652	7	20.352	0.806845	10	28.8226	0.851913	5	5.95615
A0A1S4A9E7	thylakoid lumenal 29 kDa protein, chloroplastic	LOC107795195	thylakoid lumenal 29 kDa protein, chloroplastic OS=Nicotiana tabacum OX=4097 GN=LOC107795195 PE=3 SV=1 - [A0A1S4A9E7_TOBAC]	45.95	4	13	145	346	37.8743	7.6499	1.04565	21	5.32344	0.907597	18	7.42692	0.966028	14	6.7775	0.899053	21	4.77339	0.988775	18	8.86297	0.955101	14	10.3904	1.08477	21	7.66434	1.12259	18	6.60923	1.12688	14	9.26636	1.09898	21	19.977	1.00682	18	30.0404	1.03441	14	32.6879
A0A1S4DGW7	Peptidylprolyl isomerase	LOC107829571	Peptidylprolyl isomerase OS=Nicotiana tabacum OX=4097 GN=LOC107829571 PE=4 SV=1 - [A0A1S4DGW7_TOBAC]	45.86	6	6	16	181	20.4055	8.49951	1.05285	5	11.2921	0.930453	9	15.5539	0.819972	2	4.47095	0.943886	5	10.28	0.987279	9	5.63961	0.769574	2	4.78507	1.09801	5	20.2041	1.12273	9	16.2436	1.07159	2	9.03398	1.01325	5	67.9653	0.829267	9	52.3574	1.80194	2	2.72524
A0A1S3Y048	Peroxidase	LOC107770624	Peroxidase OS=Nicotiana tabacum OX=4097 GN=LOC107770624 PE=3 SV=1 - [A0A1S3Y048_TOBAC]	45.85	3	12	79	349	38.1984	6.68311	0.867767	6	12.9137	0.929356	3	4.62682	1.07108	1		1.00806	6	21.6335	0.979557	3	1.56949	0.953184	1		0.866123	6	18.226	1.03288	3	1.35396	0.99086	1		1.62208	6	17.2387	1.45029	3	5.80936	1.06793	1
A0A1S3YLE3	NADH dehydrogenase [ubiquinone] 1 alpha subcomplex subunit 2-like	LOC107777309	NADH dehydrogenase [ubiquinone] 1 alpha subcomplex subunit 2-like OS=Nicotiana tabacum OX=4097 GN=LOC107777309 PE=4 SV=1 - [A0A1S3YLE3_TOBAC]	45.83	1	4	10	96	10.9249	9.77393				1.08776	2	11.0355							0.970984	2	2.93526							0.869799	2	8.98047							1.31534	2	10.7787
A0A1S4DP36	NADH dehydrogenase [ubiquinone] 1 alpha subcomplex subunit 2-like	LOC107831908	NADH dehydrogenase [ubiquinone] 1 alpha subcomplex subunit 2-like OS=Nicotiana tabacum OX=4097 GN=LOC107831908 PE=4 SV=1 - [A0A1S4DP36_TOBAC]	45.83	1	4	9	96	10.9389	9.77393	1.0088	1								1.00592	1								0.865759	1								1.27335	1
A0A1S3YDP0	Tubulin beta chain	LOC107775153	Tubulin beta chain OS=Nicotiana tabacum OX=4097 GN=LOC107775153 PE=3 SV=1 - [A0A1S3YDP0_TOBAC]	45.74	3	16	196	446	50.1638	4.83057	0.993584	3	7.56924	1.01146	6	1.88412				1.20105	3	9.1559	1.12157	6	12.1836				0.969081	3	7.6902	0.990689	6	4.40828				0.901311	3	16.287	0.677062	6	34.0997
A0A1S4A473	ATP-citrate synthase beta chain protein 2-like	LOC107793546	ATP-citrate synthase beta chain protein 2-like OS=Nicotiana tabacum OX=4097 GN=LOC107793546 PE=4 SV=1 - [A0A1S4A473_TOBAC]	45.72	9	23	90	608	65.729	7.41553	0.970884	15	9.67419	0.975336	14	5.50517	0.924262	4	6.97885	1.07289	15	9.94427	1.06836	14	6.9738	1.0244	4	9.1736	0.989446	15	6.77538	0.97833	14	8.86897	0.971652	4	5.74521	0.916092	15	21.9452	0.910368	14	22.9936	1.10303	4	34.2264
A0A1S4A0S2	40S ribosomal protein S15-like	LOC107792573	40S ribosomal protein S15-like OS=Nicotiana tabacum OX=4097 GN=LOC107792573 PE=3 SV=1 - [A0A1S4A0S2_TOBAC]	45.7	2	6	35	151	17.1574	10.3892	1.08244	2	18.6308	1.21591	2	22.0921	1.05752	3	4.13941	0.903749	2	13.1764	0.654417	2	65.8719	1.08453	3	5.63094	0.901897	2	0.610394	1.21226	2	30.4969	0.995592	3	8.02416	1.19248	2	41.3786	0.635865	2	82.9905	0.777157	3	17.5107
A0A1S3Z6S8	haloacid dehalogenase-like hydrolase domain-containing protein At4g39970	LOC107783585	haloacid dehalogenase-like hydrolase domain-containing protein At4g39970 OS=Nicotiana tabacum OX=4097 GN=LOC107783585 PE=4 SV=1 - [A0A1S3Z6S8_TOBAC]	45.69	2	11	86	313	34.4643	5.71924	1.05267	5	3.15977	0.949224	4	4.81242	0.968613	2	2.69073	0.990186	5	3.72892	0.978188	4	4.71985	1.00924	2	5.98305	1.07833	5	6.98906	1.1732	4	7.05098	1.16496	2	0.548917	0.793971	5	26.8932	0.789356	4	20.8325	0.773515	2	22.3915
A0A1S3ZMD5	alpha-1,4-glucan-protein synthase [UDP-forming] 2-like	LOC107788365	alpha-1,4-glucan-protein synthase [UDP-forming] 2-like OS=Nicotiana tabacum OX=4097 GN=LOC107788365 PE=4 SV=1 - [A0A1S3ZMD5_TOBAC]	45.68	1	14	75	359	41.0715	6.07471	0.887531	1		0.98243	2	1.42886				0.984747	1		0.910248	2	0.828219				0.891677	1		1.06126	2	1.3943				1.44858	1		1.20304	2	4.47172
A0A1S4C1Y2	probable glutathione S-transferase	LOC107814292	probable glutathione S-transferase OS=Nicotiana tabacum OX=4097 GN=LOC107814292 PE=4 SV=1 - [A0A1S4C1Y2_TOBAC]	45.66	6	10	46	219	25.376	6.02393	0.96854	4	4.73605	0.927121	8	9.89542	0.985366	3	0.703091	0.836571	4	4.72366	1.01773	8	8.05262	0.930677	3	11.4848	1.05307	4	8.52089	1.09064	8	3.6245	1.14009	3	7.4838	1.25377	4	19.3147	0.885919	8	50.1835	0.777188	3	57.1462
A0A1S4BCN7	probable plastid-lipid-associated protein 4, chloroplastic	LOC107806876	probable plastid-lipid-associated protein 4, chloroplastic OS=Nicotiana tabacum OX=4097 GN=LOC107806876 PE=4 SV=1 - [A0A1S4BCN7_TOBAC]	45.64	1	9	58	241	27.2131	9.23193	0.886613	2	29.7371	0.928703	2	22.1827				0.970147	2	36.4981	0.965858	2	33.2617				0.816369	2	1.17339	0.900322	2	20.7249				1.40239	2	69.7438	1.3904	2	68.8718
A0A1S4D7I7	Tubulin beta chain	LOC107826880	Tubulin beta chain OS=Nicotiana tabacum OX=4097 GN=LOC107826880 PE=3 SV=1 - [A0A1S4D7I7_TOBAC]	45.64	2	16	182	447	50.2839	4.89404	0.8603	2	12.1772	0.986454	1		0.948357	1		0.853133	2	9.11234	0.947703	1		0.850836	1		1.09244	2	6.75317	1.05199	1		1.09054	1		1.31476	2	31.1768	1.10868	1		1.33028	1
A0A1S3ZFX1	psbP domain-containing protein 3, chloroplastic-like	LOC107786300	psbP domain-containing protein 3, chloroplastic-like OS=Nicotiana tabacum OX=4097 GN=LOC107786300 PE=4 SV=1 - [A0A1S3ZFX1_TOBAC]	45.63	1	8	48	263	29.0309	8.27979	0.981318	2	17.3613	0.877685	1		0.771391	3	7.24491	0.755861	2	25.1941	0.849627	1		0.761844	3	7.72955	1.02493	2	3.50647	1.09168	1		0.977117	3	6.33065	1.36073	2	36.5477	1.54554	1		1.91631	3	27.1178
A0A1S4AWU1	peroxiredoxin-2F, mitochondrial-like	LOC107802071	peroxiredoxin-2F, mitochondrial-like OS=Nicotiana tabacum OX=4097 GN=LOC107802071 PE=4 SV=1 - [A0A1S4AWU1_TOBAC]	45.6	7	7	42	193	20.9187	8.35303	1.04381	19	7.8034	0.830904	13	8.32481	0.960699	10	6.03608	0.893706	19	8.44511	1.03092	13	6.52126	1.01802	10	5.46544	1.07996	19	12.0644	1.11879	13	12.9659	1.02544	10	12.9466	1.1007	19	28.1168	0.944345	13	43.6443	1.10607	10	37.7872
A0A1S3X7H4	40S ribosomal protein S16-like	LOC107762148	40S ribosomal protein S16-like OS=Nicotiana tabacum OX=4097 GN=LOC107762148 PE=3 SV=1 - [A0A1S3X7H4_TOBAC]	45.58	1	6	76	147	16.7932	10.3599	1.06191	4	2.64624	1.01082	4	7.86261	0.993133	1		0.971317	4	7.92463	0.974927	4	6.51395	1.05156	1		0.918001	4	7.09496	0.971964	4	4.59022	1.00703	1		1.14225	4	16.4512	1.23664	4	42.8325	0.975029	1
A0A1S4AFG1	Tubulin alpha chain	LOC107797065	Tubulin alpha chain OS=Nicotiana tabacum OX=4097 GN=LOC107797065 PE=3 SV=1 - [A0A1S4AFG1_TOBAC]	45.56	1	16	155	450	49.7405	5.05908	1.05705	4	3.35363	1.0123	10	7.07507	1.0657	7	5.40068	1.09511	4	9.45037	1.07354	10	10.9166	1.15695	7	8.02777	1.02696	4	4.07279	1.05818	10	7.81572	1.066	7	9.14962	0.809266	4	10.6737	0.748346	10	54.5976	0.436515	6	59.8284
A0A1S4BJ93	60S acidic ribosomal protein P2-2-like	LOC107808872	60S acidic ribosomal protein P2-2-like OS=Nicotiana tabacum OX=4097 GN=LOC107808872 PE=3 SV=1 - [A0A1S4BJ93_TOBAC]	45.54	1	3	38	112	11.3238	4.48779	0.785343	2	11.3203				1.30408	1		1.02002	2	13.7639				1.0154	1		1.19338	2	1.27846				1.0469	1		1.03072	2	9.8611				0.342532	1
Q8VXD0	Tubulin alpha chain	tubA2	Tubulin alpha chain OS=Nicotiana tabacum OX=4097 GN=tubA2 PE=2 SV=1 - [Q8VXD0_TOBAC]	45.45	1	16	137	451	49.7034	5.021				0.840018	2	11.6003	0.962137	1					1.10623	2	5.61516	1.16286	1					0.920237	2	3.46797	0.876322	1					1.30941	2	40.0184	1.06885	1
A0A1S3Z739	uncharacterized protein At2g34460, chloroplastic-like	LOC107783707	uncharacterized protein At2g34460, chloroplastic-like OS=Nicotiana tabacum OX=4097 GN=LOC107783707 PE=4 SV=1 - [A0A1S3Z739_TOBAC]	45.42	7	9	51	251	26.8885	8.66064	1.04135	9	6.50598	1.09112	9	3.04039	1.06478	9	12.3215	0.859398	9	6.23921	0.858132	9	3.48988	0.864967	9	6.3264	1.16053	9	5.31875	1.15639	9	5.74379	1.19963	9	6.41129	0.994057	9	26.1516	0.935317	9	29.4114	0.831205	9	36.0444
A0A1S4BS12	MLP-like protein 423	LOC107811017	MLP-like protein 423 OS=Nicotiana tabacum OX=4097 GN=LOC107811017 PE=4 SV=1 - [A0A1S4BS12_TOBAC]	45.39	2	7	22	152	16.8376	5.12256	1.1245	2	1.58822	0.966753	1		1.0119	1		1.01106	2	5.76682	1.21504	1		1.16481	1		1.06402	2	1.74008	0.980866	1		1.09162	1		0.744644	2	19.9043	0.558174	1		0.509798	1
P83526	Ferredoxin		Ferredoxin OS=Nicotiana tabacum OX=4097 PE=1 SV=1 - [FER_TOBAC]	45.36	1	2	31	97	10.4367	4.15771				0.911705	1								1.16078	1								0.917963	1								1.03574	1
A0A1S3YWV9	DNA-damage-repair/toleration protein DRT100-like	LOC107780748	DNA-damage-repair/toleration protein DRT100-like OS=Nicotiana tabacum OX=4097 GN=LOC107780748 PE=4 SV=1 - [A0A1S3YWV9_TOBAC]	45.36	3	15	70	366	40.0366	8.67529	0.866447	3	6.17095	0.857511	3	9.42331	0.838039	1		0.744009	3	9.10551	0.835014	3	8.81348	0.81658	1		1.06531	3	6.56475	1.13564	3	4.75451	1.0502	1		1.59087	3	11.4122	1.52552	3	9.39231	1.71342	1
A0A1S4B881	luminal-binding protein	LOC107805460	luminal-binding protein OS=Nicotiana tabacum OX=4097 GN=LOC107805460 PE=3 SV=1 - [A0A1S4B881_TOBAC]	45.35	3	26	140	666	73.397	5.21143	0.996419	3	7.52054	0.964606	3	2.93541	1.00906	4	5.79768	1.00537	3	7.39965	0.92362	3	3.28085	1.00262	4	8.32466	1.01249	3	5.0016	0.96298	3	0.418159	1.02762	4	2.1507	0.965802	3	31.7918	1.50822	3	9.91906	1.09565	4	13.1689
A0A140G1Q1	ribosomal protein S2	rps2	ribosomal protein S2 OS=Nicotiana tabacum OX=4097 GN=rps2 PE=3 SV=1 - [A0A140G1Q1_TOBAC]	45.34	8	8	53	236	26.926	9.5249	1.06054	16	7.91275	1.07589	21	4.49015	1.09997	16	5.29305	0.983755	16	16.3562	1.00079	21	8.6399	1.01254	16	11.7481	0.991197	16	12.1349	1.02257	21	4.38765	1.03172	16	9.11612	1.03211	16	44.2718	0.859087	21	31.9874	0.799392	16	44.2455
A0A1S4C0X2	Elongation factor Tu	LOC107813892	Elongation factor Tu OS=Nicotiana tabacum OX=4097 GN=LOC107813892 PE=3 SV=1 - [A0A1S4C0X2_TOBAC]	45.33	5	18	61	450	49.1144	6.87354	1.05429	3	9.09775	1.01422	5	8.4824	1.01966	3	13.5688	1.08861	3	10.8864	1.11084	5	4.96772	1.04526	3	15.8601	0.777139	3	9.57919	0.978899	5	12.6065	0.763317	3	20.3224	0.947254	3	30.9878	1.04026	5	41.5533	0.988814	3	9.974
A0A1S3ZF21	protein TIC110, chloroplastic-like isoform X2	LOC107785958	protein TIC110, chloroplastic-like isoform X2 OS=Nicotiana tabacum OX=4097 GN=LOC107785958 PE=4 SV=1 - [A0A1S3ZF21_TOBAC]	45.31	5	40	183	1013	112.22	5.79541	0.959852	8	5.32671	1.02336	11	6.23392	1.07234	6	4.96788	0.946019	8	17.6245	0.987668	11	5.52872	0.99409	6	2.19745	0.993304	8	16.2837	0.987737	11	7.65159	0.97406	6	11.3562	1.04034	8	27.4362	0.993307	11	35.6993	0.990679	6	16.4553
A0A1S4AM77	ycf54-like protein	LOC107799177	ycf54-like protein OS=Nicotiana tabacum OX=4097 GN=LOC107799177 PE=4 SV=1 - [A0A1S4AM77_TOBAC]	45.28	4	7	35	212	24.1794	7.78174	1.04655	5	6.98417	0.999362	10	9.01256	1.04131	1		1.06247	5	21.0781	1.06095	10	10.3685	0.824639	1		0.996573	5	5.087	1.04665	10	11.2001	1.01148	1		0.966433	5	57.7211	0.687369	10	46.3345	1.36699	1
A0A1S4CEW3	outer envelope pore protein 21B, chloroplastic-like	LOC107818238	outer envelope pore protein 21B, chloroplastic-like OS=Nicotiana tabacum OX=4097 GN=LOC107818238 PE=4 SV=1 - [A0A1S4CEW3_TOBAC]	45.24	3	6	25	168	19.7573	9.59814	0.821117	1		0.863985	5	10.33	0.838537	3	9.10628	1.28073	1		1.2114	5	5.64163	1.27503	3	4.25456	1.04649	1		0.904858	5	7.72757	0.979573	3	0.957474	0.840334	1		0.785708	5	60.6429	0.930801	3	16.4083
A0A1S4BJ46	Peptidylprolyl isomerase	LOC107808853	Peptidylprolyl isomerase OS=Nicotiana tabacum OX=4097 GN=LOC107808853 PE=4 SV=1 - [A0A1S4BJ46_TOBAC]	45.24	1	6	43	210	22.2674	9.02686				1.17077	1								0.992738	1								0.958846	1								0.808836	1
A0A1S4A3S2	non-symbiotic hemoglobin 2	LOC107793404	non-symbiotic hemoglobin 2 OS=Nicotiana tabacum OX=4097 GN=LOC107793404 PE=3 SV=1 - [A0A1S4A3S2_TOBAC]	45.22	2	7	21	157	17.5891	6.11279	1.04176	2	28.4056	0.952936	2	2.84447	1.09489	1		0.932518	2	32.9979	0.954489	2	26.6577	0.931902	1		1.00336	2	28.8212	1.18815	2	22.0775	1.11777	1		0.957371	2	51.4824	0.685131	2	9.85363	0.798835	1
A0A1S4CRT5	14-3-3 protein 9	LOC107821878	14-3-3 protein 9 OS=Nicotiana tabacum OX=4097 GN=LOC107821878 PE=3 SV=1 - [A0A1S4CRT5_TOBAC]	45.21	5	11	99	261	29.4745	4.86865	1.07859	8	8.06083	1.01923	4	9.8724	0.975733	6	12.3523	1.08964	8	8.26041	1.03461	4	2.99604	1.01837	6	15.2274	0.979832	8	8.22154	1.06089	4	9.66435	0.926054	6	9.8672	0.921621	8	46.2725	0.767011	4	21.3847	1.36667	6	41.6311
A0A1S3Z427	chaperonin CPN60-2, mitochondrial-like	LOC107782773	chaperonin CPN60-2, mitochondrial-like OS=Nicotiana tabacum OX=4097 GN=LOC107782773 PE=3 SV=1 - [A0A1S3Z427_TOBAC]	45.2	1	23	154	573	61.0133	5.85889				1.02611	1		0.992963	1					0.99236	1		0.908149	1					1.11955	1		1.30773	1					0.682875	1		0.656006	1
A0A1S4A7X9	chaperonin CPN60-2, mitochondrial-like	LOC107794731	chaperonin CPN60-2, mitochondrial-like OS=Nicotiana tabacum OX=4097 GN=LOC107794731 PE=3 SV=1 - [A0A1S4A7X9_TOBAC]	45.2	1	23	156	573	61.0082	5.64307	1.05737	2	2.69799	1.08197	1		0.922231	1		1.09181	2	3.86628	1.06197	1		1.10714	1		1.02368	2	0.827326	0.983255	1		1.12221	1		0.7982	2	11.7676	0.739289	1		0.753032	1
A0A1S4A4P8	ferredoxin-dependent glutamate synthase, chloroplastic-like	LOC107793692	ferredoxin-dependent glutamate synthase, chloroplastic-like OS=Nicotiana tabacum OX=4097 GN=LOC107793692 PE=4 SV=1 - [A0A1S4A4P8_TOBAC]	45.2	2	19	217	531	57.4871	9.12939	1.06602	9	12.8716	0.975242	8	5.14929	1.01017	9	3.27712	0.99781	9	5.70462	0.972837	8	5.75189	0.902092	9	12.3525	1.05124	9	4.47823	1.07991	8	9.14698	1.04149	9	6.45484	0.875696	9	17.855	1.03166	8	9.76952	1.00474	9	12.3372
A0A140G1Y3	ribosomal protein L23	rpl23	ribosomal protein L23 OS=Nicotiana tabacum OX=4097 GN=rpl23 PE=3 SV=1 - [A0A140G1Y3_TOBAC]	45.16	4	4	54	93	10.7557	10.8286	0.982749	17	7.8449	1.09385	22	9.34283	0.991117	15	5.29953	0.972142	17	8.31329	0.915827	22	11.6232	0.964392	15	2.28511	1.0235	17	11.4473	1.00918	22	10.7178	0.999014	15	9.5226	1.1142	17	19.4939	1.03386	22	23.715	1.06484	15	25.0817
Q9XQP4	NAD-malate dehydrogenase	LOC107821463	NAD-malate dehydrogenase OS=Nicotiana tabacum OX=4097 GN=LOC107821463 PE=2 SV=1 - [Q9XQP4_TOBAC]	45.15	7	15	82	412	43.2796	7.88428	1.01683	13	5.98925	1.00613	12	6.35174	1.00515	9	9.30587	1.01956	13	11.5777	1.05329	12	11.4283	0.990505	9	10.9768	0.954809	13	15.5391	0.969568	12	12.047	0.935225	9	20.243	0.902462	13	34.6029	0.792473	12	46.7141	1.10233	9	39.5164
A0A1S4CYA9	ras-related protein Rab7	LOC107823953	ras-related protein Rab7 OS=Nicotiana tabacum OX=4097 GN=LOC107823953 PE=4 SV=1 - [A0A1S4CYA9_TOBAC]	45.11	5	7	29	184	20.8345	6.78564	0.987406	3	5.34433	0.966011	4	2.01375	1.03884	1		1.03752	3	0.828095	0.963708	4	0.673848	1.05769	1		1.1235	3	0.879616	1.07857	4	4.41568	1.15918	1		0.796389	3	3.32504	0.969566	4	14.6094	0.548203	1
A0A1S3XWD3	2,3-bisphosphoglycerate-independent phosphoglycerate mutase	LOC107769473	2,3-bisphosphoglycerate-independent phosphoglycerate mutase OS=Nicotiana tabacum OX=4097 GN=LOC107769473 PE=4 SV=1 - [A0A1S3XWD3_TOBAC]	45.08	2	24	137	559	61.0551	6.02393	1.13805	2	16.2003	0.95015	2	0.129567	0.949781	1		0.937293	2	9.61297	1.07271	2	0.171473	0.873059	1		0.931312	2	10.6827	0.996368	2	4.27072	1.03843	1		1.03652	2	24.5334	0.976432	2	11.8946	1.38854	1
A0A1S4DNF2	2,3-bisphosphoglycerate-independent phosphoglycerate mutase-like	LOC107831677	2,3-bisphosphoglycerate-independent phosphoglycerate mutase-like OS=Nicotiana tabacum OX=4097 GN=LOC107831677 PE=4 SV=1 - [A0A1S4DNF2_TOBAC]	45.08	2	24	135	559	61.003	5.93506	1.20999	2	2.23197	1.08083	1					1.13612	2	19.1768	1.05599	1					0.983157	2	0.699372	1.05167	1					0.515206	2	61.4162	0.560043	1
A0A1S4BLG0	uncharacterized protein C167.05-like	LOC107809547	uncharacterized protein C167.05-like OS=Nicotiana tabacum OX=4097 GN=LOC107809547 PE=4 SV=1 - [A0A1S4BLG0_TOBAC]	45.06	5	6	38	162	17.8282	6.90283	0.978502	15	10.1046	0.946113	10	3.96907	0.900363	10	14.2189	0.880581	15	20.2708	0.90309	10	6.10885	0.906367	10	6.37731	1.003	15	10.1103	1.02204	10	10.2072	0.975352	10	16.4229	1.2821	15	36.1009	1.28046	10	14.2414	1.53286	10	34.0946
O22402	Guanosine nucleotide diphosphate dissociation inhibitor	GDI	Guanosine nucleotide diphosphate dissociation inhibitor OS=Nicotiana tabacum OX=4097 GN=GDI PE=2 SV=1 - [O22402_TOBAC]	45.05	6	16	59	444	49.6709	5.66846	1.04046	4	9.26504	0.901529	7	15.0211	0.828576	2	21.9077	0.921864	4	11.837	1.02825	7	5.92145	1.29624	2	24.6053	1.07069	4	6.90096	1.01403	7	10.9387	0.804778	2	27.7716	0.959819	4	25.389	1.02473	7	3.45814	1.10782	2	12.2488
A0A1S3XEQ3	thylakoid lumenal 15 kDa protein 1, chloroplastic-like	LOC107764296	thylakoid lumenal 15 kDa protein 1, chloroplastic-like OS=Nicotiana tabacum OX=4097 GN=LOC107764296 PE=4 SV=1 - [A0A1S3XEQ3_TOBAC]	45.05	1	7	41	222	23.2767	7.06396	1.12854	2	5.75509	1.06994	1		0.992013	2	6.44182	0.870131	2	1.28793	0.983555	1		0.93526	2	8.7226	0.945582	2	11.0508	0.979128	1		1.0266	2	4.36314	1.1374	2	26.0636	1.01597	1		1.18479	2	3.74792
A0A1S4A023	fructose-1,6-bisphosphatase, chloroplastic-like	LOC107792237	fructose-1,6-bisphosphatase, chloroplastic-like OS=Nicotiana tabacum OX=4097 GN=LOC107792237 PE=3 SV=1 - [A0A1S4A023_TOBAC]	45.01	8	16	209	411	44.5752	5.40186	1.12209	26	8.24035	0.890187	28	10.643	0.961452	16	6.98031	0.938151	26	8.29159	0.995083	28	10.8699	1.01545	16	7.58652	1.06525	26	4.38273	1.14719	28	13.4543	1.14346	16	14.737	0.873202	26	26.1888	0.77073	27	47.9376	0.829454	16	32.4333
A0A1S3YXL3	Eukaryotic translation initiation factor 5A	LOC107780536	Eukaryotic translation initiation factor 5A OS=Nicotiana tabacum OX=4097 GN=LOC107780536 PE=3 SV=1 - [A0A1S3YXL3_TOBAC]	45	2	6	27	160	17.5438	6.20166	0.942297	3	5.22393	0.866095	2	0.519661	0.937778	1		0.903357	3	10.089	0.906518	2	10.7097	0.797225	1		1.16201	3	7.75231	1.26793	2	0.698341	1.20679	1		1.06933	3	10.5023	0.862481	2	30.0453	1.22416	1
A0A1S4CMF0	14-3-3 protein 9-like isoform X1	LOC107820598	14-3-3 protein 9-like isoform X1 OS=Nicotiana tabacum OX=4097 GN=LOC107820598 PE=3 SV=1 - [A0A1S4CMF0_TOBAC]	44.96	3	10	82	258	29.4084	4.729	1.03919	3	12.0128	0.981793	1					0.954909	3	13.1938	1.01246	1					0.929548	3	3.60267	0.899706	1					1.33298	3	14.9217	1.36975	1
A0A1S3YE60	L-ascorbate peroxidase 3, peroxisomal-like	LOC107775122	L-ascorbate peroxidase 3, peroxisomal-like OS=Nicotiana tabacum OX=4097 GN=LOC107775122 PE=3 SV=1 - [A0A1S3YE60_TOBAC]	44.95	12	14	96	287	31.5723	7.54736	1.02629	30	8.34767	1.09324	27	6.89922	1.03212	26	4.90883	1.08958	30	9.44428	0.996062	27	9.90919	1.07346	26	6.63855	1.07591	30	11.8715	1.01847	27	7.01236	1.05803	26	8.329	0.69421	30	31.7761	0.703898	27	46.6554	0.686994	26	51.4958
A0A1S4AGC9	transketolase, chloroplastic	LOC107797391	transketolase, chloroplastic OS=Nicotiana tabacum OX=4097 GN=LOC107797391 PE=4 SV=1 - [A0A1S4AGC9_TOBAC]	44.95	11	26	261	743	80.0472	6.29053	1.09029	24	7.67769	0.957229	24	8.33306	0.981317	17	7.50376	1.00677	24	9.94484	0.994005	24	4.57803	0.992025	17	5.50547	1.07772	24	9.36707	1.09399	24	7.95782	1.15884	17	8.26688	0.781613	24	14.219	0.859959	24	20.0511	0.812466	17	32.4854
H9ZNK7	Actin 2 (Fragment)	act2	Actin 2 (Fragment) OS=Nicotiana tabacum OX=4097 GN=act2 PE=2 SV=1 - [H9ZNK7_TOBAC]	44.94	3	6	73	178	19.9109	5.10986	0.999423	6	6.14408	0.979272	5	6.24604	1.07168	3	2.30779	1.21487	6	16.1831	1.16914	5	4.47114	1.1185	3	3.83678	0.977706	6	8.78707	1.01349	5	1.62319	1.05248	3	3.3579	0.713515	6	47.9291	0.64834	5	12.1643	0.979882	3	14.0159
A0A1S4A3V7	2-Cys peroxiredoxin BAS1, chloroplastic-like	LOC107793503	2-Cys peroxiredoxin BAS1, chloroplastic-like OS=Nicotiana tabacum OX=4097 GN=LOC107793503 PE=4 SV=1 - [A0A1S4A3V7_TOBAC]	44.94	1	11	189	267	29.341	7.78174	1.13644	1		0.894115	2	2.62481				1.05389	1		0.97546	2	0.730837				1.15971	1		1.25879	2	4.30926				0.50767	1		0.631937	2	19.814
A0A1S3XU58	Cytochrome b-c1 complex subunit 6	LOC107768841	Cytochrome b-c1 complex subunit 6 OS=Nicotiana tabacum OX=4097 GN=LOC107768841 PE=3 SV=1 - [A0A1S3XU58_TOBAC]	44.93	2	3	6	69	8.12588	6.50732				0.784285	1		1.24146	1					0.889499	1		1.04716	1					0.865402	1		0.70897	1					2.3079	1		1.11223	1
A0A1S3ZLB1	Eukaryotic translation initiation factor 3 subunit F	LOC107787937	Eukaryotic translation initiation factor 3 subunit F OS=Nicotiana tabacum OX=4097 GN=LOC107787937 PE=3 SV=1 - [A0A1S3ZLB1_TOBAC]	44.91	3	11	29	285	31.376	4.95752	1.0334	2	9.83887	1.19551	3	3.00087	1.01616	2	1.78384	1.15686	2	15.3123	1.07657	3	1.02622	1.06155	2	12.7219	0.991731	2	1.84296	0.928137	3	0.361932	1.04592	2	11.3716	0.717986	2	67.9162	0.449333	3	4.99744	0.707476	2	92.5409
A0A1S3X1H5	4-hydroxy-3-methylbut-2-enyl diphosphate reductase, chloroplastic-like	LOC107760258	4-hydroxy-3-methylbut-2-enyl diphosphate reductase, chloroplastic-like OS=Nicotiana tabacum OX=4097 GN=LOC107760258 PE=3 SV=1 - [A0A1S3X1H5_TOBAC]	44.9	1	18	90	461	51.6562	5.8208	1.1264	4	10.0012	1.03477	1		1.06454	2	11.778	1.03286	4	12.3438	0.923972	1		1.131	2	1.90485	1.01471	4	10.6364	1.05315	1		0.957135	2	16.0696	0.778062	4	17.445	1.06233	1		0.738654	2	16.0315
A0A1S3XI75	4-hydroxy-3-methylbut-2-enyl diphosphate reductase, chloroplastic-like	LOC107765472	4-hydroxy-3-methylbut-2-enyl diphosphate reductase, chloroplastic-like OS=Nicotiana tabacum OX=4097 GN=LOC107765472 PE=3 SV=1 - [A0A1S3XI75_TOBAC]	44.9	1	18	89	461	51.7954	5.8208	1.20252	3	0.657664	0.895055	2	2.76801	1.06753	1		1.15199	3	4.55597	1.16406	2	4.11995	1.16015	1		1.03533	3	1.19868	1.03995	2	3.24057	1.01893	1		0.547405	3	31.8122	0.695318	2	26.8131	0.561097	1
A0A1S3YKL6	6-phosphogluconate dehydrogenase, decarboxylating	LOC107777046	6-phosphogluconate dehydrogenase, decarboxylating OS=Nicotiana tabacum OX=4097 GN=LOC107777046 PE=3 SV=1 - [A0A1S3YKL6_TOBAC]	44.85	12	17	66	495	54.2226	6.7417	0.942651	10	10.4564	1.06901	15	8.92293	1.06921	13	5.17293	1.00971	10	9.95678	0.996953	15	4.63301	1.03216	13	9.92613	0.949841	10	13.0735	0.922936	15	11.1298	0.935051	13	13.3047	1.15055	10	45.6173	1.15072	15	30.0325	1.06351	13	51.7545
A0A1S4CM79	Malic enzyme	LOC107820287	Malic enzyme OS=Nicotiana tabacum OX=4097 GN=LOC107820287 PE=3 SV=1 - [A0A1S4CM79_TOBAC]	44.84	2	23	171	591	65.3297	6.23975	0.967822	2	1.68599	0.874044	2	1.79797	0.944805	2	7.85053	1.02548	2	5.48794	1.03911	2	8.00457	1.02692	2	3.25005	0.977363	2	6.13525	1.01604	2	3.35112	1.00067	2	2.83879	1.11051	2	14.5865	1.19247	2	15.8254	1.13286	2	12.0534
A0A1S3YQU6	adenylate kinase 5, chloroplastic-like	LOC107778794	adenylate kinase 5, chloroplastic-like OS=Nicotiana tabacum OX=4097 GN=LOC107778794 PE=3 SV=1 - [A0A1S3YQU6_TOBAC]	44.84	7	25	163	611	68.0618	7.44482	1.01426	7	4.30944	1.04953	7	2.04095	0.884813	4	10.4871	0.906502	7	11.0217	0.943707	7	8.1249	0.950225	4	7.29991	1.03715	7	4.42773	1.00794	7	7.45615	1.11686	4	7.75013	1.11343	7	6.90869	1.06501	7	22.8042	1.38223	4	9.74678
A0A1S4ASQ4	GTP-binding protein YPTM2-like	LOC107801023	GTP-binding protein YPTM2-like OS=Nicotiana tabacum OX=4097 GN=LOC107801023 PE=4 SV=1 - [A0A1S4ASQ4_TOBAC]	44.83	1	8	55	203	22.5042	5.42725	0.978442	1								0.765855	1								0.834771	1								1.7368	1
A0A1S3Y2L3	Peptidylprolyl isomerase	LOC107771513	Peptidylprolyl isomerase OS=Nicotiana tabacum OX=4097 GN=LOC107771513 PE=4 SV=1 - [A0A1S3Y2L3_TOBAC]	44.81	1	6	46	212	22.6667	9.15869	1.18911	1		1.02281	1		1.16444	2	15.3021	1.04027	1		1.25472	1		1.07101	2	13.3978	0.968225	1		0.826623	1		0.902442	2	21.8503	0.770436	1		0.756717	1		0.744571	2	35.659
A0A1S3ZLD2	2-Cys peroxiredoxin BAS1, chloroplastic-like	LOC107787989	2-Cys peroxiredoxin BAS1, chloroplastic-like OS=Nicotiana tabacum OX=4097 GN=LOC107787989 PE=4 SV=1 - [A0A1S3ZLD2_TOBAC]	44.78	1	11	193	268	29.552	7.32764	1.02479	3	7.31852	0.895004	2	0.0702779	0.849428	2	10.8145	0.975985	3	5.9445	1.02433	2	1.76515	0.944612	2	0.868363	1.2542	3	9.01816	1.21089	2	2.0692	1.36225	2	2.23246	0.588517	3	22.7884	0.629439	2	2.74656	0.739827	2	18.898
A0A1S4C2N5	alpha-1,4-glucan-protein synthase [UDP-forming] 1	LOC107814424	alpha-1,4-glucan-protein synthase [UDP-forming] 1 OS=Nicotiana tabacum OX=4097 GN=LOC107814424 PE=4 SV=1 - [A0A1S4C2N5_TOBAC]	44.75	2	14	79	362	41.1176	6.25244	1.09676	1		1.00139	5	3.43626	1.11103	1		1.1865	1		1.13027	5	12.5312	1.14163	1		0.83372	1		0.934744	5	4.4281	0.913372	1		0.917846	1		0.860504	5	21.6562	0.736689	1
A0A1S3ZTD0	Non-specific lipid-transfer protein	LOC107790279	Non-specific lipid-transfer protein OS=Nicotiana tabacum OX=4097 GN=LOC107790279 PE=3 SV=1 - [A0A1S3ZTD0_TOBAC]	44.74	4	4	33	114	11.7209	8.646	1.13397	13	10.1017	0.892935	11	20.8758	1.01668	9	5.27105	0.855464	13	15.0103	0.937227	11	13.1176	0.938005	9	8.91523	1.09971	13	14.3958	1.09271	11	19.6593	1.03653	9	16.4326	1.19609	13	30.603	1.23484	10	32.5698	0.910295	9	50.6892
A0A1S4CWP4	GDSL esterase/lipase At2g38180-like	LOC107823429	GDSL esterase/lipase At2g38180-like OS=Nicotiana tabacum OX=4097 GN=LOC107823429 PE=4 SV=1 - [A0A1S4CWP4_TOBAC]	44.73	11	11	105	237	27.0978	5.35107	0.833004	36	20.2419	0.761216	31	13.2163	0.853919	30	14.2325	1.04059	36	6.49272	1.06884	31	9.75655	0.985316	30	8.1958	1.14029	36	16.0141	1.11351	31	6.3851	1.1378	30	8.16642	0.959472	36	20.3401	1.05428	31	35.1764	1.0038	30	31.8205
A0A1S3Z6C5	HMG-Y-related protein A-like	LOC107783486	HMG-Y-related protein A-like OS=Nicotiana tabacum OX=4097 GN=LOC107783486 PE=4 SV=1 - [A0A1S3Z6C5_TOBAC]	44.72	2	6	22	161	17.7121	9.5249	0.994907	1		0.760474	3	8.00742	0.957421	1		1.05499	1		0.851155	3	3.58122	0.948349	1		1.10319	1		1.03329	3	6.74986	1.22911	1		0.819471	1		2.25935	3	8.09269	0.805331	1
A0A1S4A0T5	Glucose-6-phosphate 1-epimerase	LOC107792473	Glucose-6-phosphate 1-epimerase OS=Nicotiana tabacum OX=4097 GN=LOC107792473 PE=3 SV=1 - [A0A1S4A0T5_TOBAC]	44.7	2	10	69	302	33.3336	6.85889	1.17282	3	0.320598	0.9036	4	8.46047	0.925096	5	4.68075	0.873744	3	3.26551	0.969799	4	1.24978	0.900283	5	5.66208	1.18976	3	0.33407	1.17699	4	2.86991	1.20799	5	11.2105	0.644774	3	6.77967	0.887668	4	40.7296	0.814603	5	46.5168
A0A1S3WZX1	elongation factor 1-beta-like	LOC107759618	elongation factor 1-beta-like OS=Nicotiana tabacum OX=4097 GN=LOC107759618 PE=3 SV=1 - [A0A1S3WZX1_TOBAC]	44.69	1	9	105	226	24.4863	4.65283	1.1635	2	0.114147	0.941372	1		1.05238	1		0.917071	2	10.5222	1.08932	1		0.917019	1		1.10086	2	3.89874	0.856078	1		1.02126	1		0.754851	2	29.1029	1.36151	1		1.12103	1
A0A1S4BWG5	30S ribosomal protein S13, chloroplastic-like	LOC107812601	30S ribosomal protein S13, chloroplastic-like OS=Nicotiana tabacum OX=4097 GN=LOC107812601 PE=3 SV=1 - [A0A1S4BWG5_TOBAC]	44.64	2	10	87	168	18.7632	10.1841	1.17609	4	18.6952	1.11831	5	23.7247	1.09033	2	2.62183	1.10251	4	15.2184	1.03825	5	8.72005	1.24709	2	4.01143	0.973658	4	6.6806	0.901081	5	16.0288	0.868176	2	18.555	0.778367	4	47.6573	0.775809	5	41.4153	0.596285	2	49.86
A0A1S4CWV7	30S ribosomal protein S13, chloroplastic-like	LOC107823491	30S ribosomal protein S13, chloroplastic-like OS=Nicotiana tabacum OX=4097 GN=LOC107823491 PE=3 SV=1 - [A0A1S4CWV7_TOBAC]	44.64	2	10	83	168	18.8111	10.1401	1.19726	1		1.15794	4	3.82091	1.07795	2	1.29092	1.0111	1		0.996304	4	9.88203	0.980676	2	1.50303	0.977111	1		0.926008	4	4.97174	1.00804	2	3.78312	0.787142	1		0.910266	4	9.38521	0.954811	2	8.88724
A0A1S4C756	succinate dehydrogenase subunit 6, mitochondrial-like	LOC107815809	succinate dehydrogenase subunit 6, mitochondrial-like OS=Nicotiana tabacum OX=4097 GN=LOC107815809 PE=4 SV=1 - [A0A1S4C756_TOBAC]	44.59	1	5	14	148	16.7152	6.94678							0.906879	1								0.832723	1								0.983206	1								1.68031	1
Q8LSZ3	NADPH-protochlorophyllide oxidoreductase	POR1	NADPH-protochlorophyllide oxidoreductase OS=Nicotiana tabacum OX=4097 GN=POR1 PE=2 SV=1 - [Q8LSZ3_TOBAC]	44.58	2	16	176	397	42.799	9.23193				1.04145	2	9.94059							1.18289	2	18.9789							0.74801	2	32.9325							1.05624	2	26.8168
A0A1S3ZJG0	protein TIC110, chloroplastic-like	LOC107787488	protein TIC110, chloroplastic-like OS=Nicotiana tabacum OX=4097 GN=LOC107787488 PE=4 SV=1 - [A0A1S3ZJG0_TOBAC]	44.55	2	20	98	514	57.5252	5.35107	0.993579	3	8.78481	1.02724	4	2.6435	1.07204	3	4.82118	1.05884	3	1.80781	1.05072	4	3.46367	1.06208	3	3.39478	0.971874	3	1.8881	1.01687	4	2.66438	0.963381	3	3.19325	1.03735	3	7.96353	0.909273	4	11.1616	0.927998	3	1.37351
A0A1S4CH14	luminal-binding protein 4	LOC107818867	luminal-binding protein 4 OS=Nicotiana tabacum OX=4097 GN=LOC107818867 PE=3 SV=1 - [A0A1S4CH14_TOBAC]	44.53	2	26	138	667	73.491	5.18604	1.00883	1		1.07982	4	5.45653	0.91092	1		0.919918	1		1.03921	4	4.24523	0.942266	1		0.99884	1		0.958334	4	3.14325	1.08061	1		1.17919	1		0.928369	4	10.4418	1.22592	1
A0A1S4DFG6	60S ribosomal protein L26-1	LOC107829238	60S ribosomal protein L26-1 OS=Nicotiana tabacum OX=4097 GN=LOC107829238 PE=3 SV=1 - [A0A1S4DFG6_TOBAC]	44.52	3	8	47	146	16.7421	10.6968	1.02948	9	10.9451	1.02839	5	5.25163	0.97735	5	1.93235	0.913666	9	13.1459	1.01317	5	8.27852	1.06079	5	5.3228	1.06979	9	4.34475	1.06097	5	9.90647	0.876914	5	2.06969	1.0461	9	15.1145	0.942688	5	19.0354	1.24987	5	1.70652
A0A1S4DPM5	60S ribosomal protein L26-1-like	LOC107831809	60S ribosomal protein L26-1-like OS=Nicotiana tabacum OX=4097 GN=LOC107831809 PE=3 SV=1 - [A0A1S4DPM5_TOBAC]	44.52	1	8	68	146	16.6981	10.814	1.04413	7	5.97457	1.02064	1		1.01597	7	3.18064	0.979304	7	3.87232	1.00778	1		1.02332	7	3.97029	1.02672	7	12.0074	1.03937	1		1.06211	7	11.5983	0.930153	7	4.37408	0.883696	1		0.980928	7	23.6403
A0A1S3X3A0	uncharacterized protein LOC107760716	LOC107760716	uncharacterized protein LOC107760716 OS=Nicotiana tabacum OX=4097 GN=LOC107760716 PE=4 SV=1 - [A0A1S3X3A0_TOBAC]	44.44	7	7	40	144	16.1316	8.32373	0.98617	14	10.7877	0.992156	13	7.25219	1.00766	13	3.48037	0.967031	14	11.1223	0.956389	13	13.2851	0.960508	13	4.80512	1.16471	14	6.39762	1.13796	13	6.52008	1.10502	13	8.89578	0.838899	14	53.3813	0.861851	13	42.0222	1.07475	13	25.9871
A0A1S3Z8W5	uncharacterized protein At2g34460, chloroplastic-like	LOC107784248	uncharacterized protein At2g34460, chloroplastic-like OS=Nicotiana tabacum OX=4097 GN=LOC107784248 PE=4 SV=1 - [A0A1S3Z8W5_TOBAC]	44.41	9	11	66	295	32.1759	7.10791	0.949419	12	3.17903	0.975106	13	11.7577	0.927787	17	6.70051	0.965456	12	6.3987	0.920858	13	6.0359	0.955087	17	4.32228	1.04271	12	7.54816	1.10778	13	13.9015	1.09233	17	18.5297	1.14017	12	20.8325	1.00599	13	36.1995	1.14078	17	44.4738
A0A1S4BWC8	26S protease regulatory subunit 8 homolog A-like	LOC107812523	26S protease regulatory subunit 8 homolog A-like OS=Nicotiana tabacum OX=4097 GN=LOC107812523 PE=3 SV=1 - [A0A1S4BWC8_TOBAC]	44.36	13	15	72	417	47.1327	8.73389	0.975681	14	6.96731	0.999492	27	6.8909	0.991847	11	8.46742	1.15572	14	7.82404	1.04585	27	9.67862	0.990812	11	12.5681	0.962208	14	10.3086	0.968715	27	10.1965	0.941582	11	7.02128	0.937997	14	15.6036	0.907607	27	22.7313	1.13979	11	25.6617
A0A1S4CCG1	50S ribosomal protein L4, chloroplastic	LOC107817573	50S ribosomal protein L4, chloroplastic OS=Nicotiana tabacum OX=4097 GN=LOC107817573 PE=3 SV=1 - [A0A1S4CCG1_TOBAC]	44.33	2	12	103	282	31.2331	6.65381	1.03037	5	3.35784	0.980671	19	5.16533	0.991996	4	9.17579	0.783372	5	2.20921	0.890124	19	9.08139	0.804031	4	9.81374	1.10451	5	1.67183	1.08745	19	7.37515	1.0796	4	4.27009	1.13999	5	1.77487	1.16272	19	21.5021	1.2968	4	10.2635
A0A1S3YYT8	Chlorophyll a-b binding protein, chloroplastic	LOC107781331	Chlorophyll a-b binding protein, chloroplastic OS=Nicotiana tabacum OX=4097 GN=LOC107781331 PE=3 SV=1 - [A0A1S3YYT8_TOBAC]	44.32	3	9	199	273	29.4081	8.22119	1.06923	15	13.7347	1.03408	22	8.18633	0.942454	13	8.936	0.935759	14	11.2893	0.917138	22	8.82539	0.916053	13	10.6397	1.16855	15	11.1104	1.16347	22	10.3497	1.2778	13	9.23876	0.859069	14	43.7188	0.794834	20	36.9315	0.840843	13	41.338
A0A1S4C053	Chlorophyll a-b binding protein, chloroplastic	LOC107813664	Chlorophyll a-b binding protein, chloroplastic OS=Nicotiana tabacum OX=4097 GN=LOC107813664 PE=3 SV=1 - [A0A1S4C053_TOBAC]	44.32	3	9	241	273	29.325	8.67529	1.02378	29	9.17319	1.04101	32	13.3876	0.976771	31	11.5407	0.915417	29	12.6585	0.913338	32	13.6109	0.981951	31	12.0344	1.18582	29	7.73787	1.14986	32	8.86765	1.17143	31	12.6935	0.681809	29	29.7894	0.605647	30	66.3148	0.595468	29	87.3505
A0A1S4APR3	luminal-binding protein 4-like	LOC107799921	luminal-binding protein 4-like OS=Nicotiana tabacum OX=4097 GN=LOC107799921 PE=3 SV=1 - [A0A1S4APR3_TOBAC]	44.29	0	26	134	666	73.368	5.2749
A0A1S4AI06	Pyruvate dehydrogenase E1 component subunit alpha	LOC107797927	Pyruvate dehydrogenase E1 component subunit alpha OS=Nicotiana tabacum OX=4097 GN=LOC107797927 PE=4 SV=1 - [A0A1S4AI06_TOBAC]	44.29	5	13	32	438	48.7314	7.1665	1.07119	2	2.25708	0.991932	6	2.55591	1.05019	3	10.2956	1.22726	2	6.17501	1.15948	6	3.54791	1.09139	3	2.9677	0.86529	2	7.10499	0.918925	6	6.13664	0.929295	3	5.61352	0.837971	2	5.79131	0.894712	6	13.5425	0.924915	3	1.45111
A0A1S3XHL0	40S ribosomal protein S20-2	LOC107765328	40S ribosomal protein S20-2 OS=Nicotiana tabacum OX=4097 GN=LOC107765328 PE=3 SV=1 - [A0A1S3XHL0_TOBAC]	44.26	1	5	35	122	13.6193	9.62744	1.17711	3	7.92739	0.967969	1		1.05255	1		1.08312	3	0.916295	1.09173	1		1.14836	1		1.05187	3	0.447788	1.03414	1		0.995558	1		0.588093	3	22.1699	0.770915	1		0.666549	1
A0A1S4BD66	Fructose-bisphosphate aldolase	LOC107807065	Fructose-bisphosphate aldolase OS=Nicotiana tabacum OX=4097 GN=LOC107807065 PE=3 SV=1 - [A0A1S4BD66_TOBAC]	44.19	1	15	350	396	42.7321	7.18115	1.091	20	6.8893	0.95784	15	7.12539	1.0276	19	6.28563	1.01045	20	6.5289	1.02114	15	5.77072	1.01097	19	5.2181	1.17271	20	4.9688	1.11284	15	8.51473	1.15949	19	7.12497	0.61344	20	30.4108	0.61783	15	36.05	0.62424	19	33.9824
A0A1S3XJK0	40S ribosomal protein S27	LOC107765692	40S ribosomal protein S27 OS=Nicotiana tabacum OX=4097 GN=LOC107765692 PE=3 SV=1 - [A0A1S3XJK0_TOBAC]	44.19	1	3	23	86	9.59279	8.74854	1.12969	6	6.38182	0.995534	6	7.56951	1.06738	3	2.09887	0.936352	6	6.62621	1.00211	6	11.0351	0.990692	3	9.01477	0.976864	6	6.15677	1.01863	6	5.50936	0.994118	3	4.08099	0.976926	6	11.6174	1.12687	6	24.1877	1.04304	3	24.3416
A0A1S3Z9D9	40S ribosomal protein S27	LOC107784453	40S ribosomal protein S27 OS=Nicotiana tabacum OX=4097 GN=LOC107784453 PE=3 SV=1 - [A0A1S3Z9D9_TOBAC]	44.19	1	3	18	86	9.61675	8.73389	1.11484	5	9.57153	0.958956	3	4.60591	1.1092	2	20.605	1.00999	5	4.92554	1.11135	3	0.530387	1.08464	2	16.666	0.949944	5	4.51808	1.03703	3	3.36302	0.876207	2	33.7353	0.897188	5	5.55115	0.84411	3	6.61045	0.84693	2	28.9155
A0A1S4AB88	glyoxylate/succinic semialdehyde reductase 1-like	LOC107795700	glyoxylate/succinic semialdehyde reductase 1-like OS=Nicotiana tabacum OX=4097 GN=LOC107795700 PE=4 SV=1 - [A0A1S4AB88_TOBAC]	44.18	4	10	36	292	30.7927	7.02002	0.969712	5	9.97282	0.935862	5	11.5868	0.933619	2	11.3184	0.902168	5	5.46778	1.01019	5	7.26715	0.874035	2	19.7323	1.21403	5	4.50602	1.12179	5	11.636	1.11943	2	10.2692	1.0244	5	18.6612	0.823762	5	55.1911	1.0838	2	84.8626
A0A1S3YQ87	photosystem II 22 kDa protein, chloroplastic	LOC107778533	photosystem II 22 kDa protein, chloroplastic OS=Nicotiana tabacum OX=4097 GN=LOC107778533 PE=4 SV=1 - [A0A1S3YQ87_TOBAC]	44.16	3	11	223	274	28.9567	8.22119	1.1209	26	12.8128	1.1071	39	10.3939	1.05026	20	16.154	0.785037	26	14.0909	0.853876	39	10.9698	0.834231	20	11.6795	1.1896	26	13.5185	1.16493	39	9.27353	1.26084	20	10.5056	0.788868	26	38.3733	0.734105	39	33.6226	0.787008	18	31.2854
A0A1S3YTD5	heat shock cognate 70 kDa protein 2-like	LOC107779564	heat shock cognate 70 kDa protein 2-like OS=Nicotiana tabacum OX=4097 GN=LOC107779564 PE=3 SV=1 - [A0A1S3YTD5_TOBAC]	44.15	3	25	251	650	71.2311	5.22412	0.789931	3	1.33834	0.843913	2	2.42127	0.769753	1		0.693021	3	11.3069	0.751631	2	5.77227	0.742514	1		1.05522	3	1.49302	1.08343	2	10.4332	1.21115	1		1.7835	3	14.3684	1.93226	2	7.81067	1.67442	1
A0A1S4ABH2	proline--tRNA ligase, cytoplasmic isoform X2	LOC107795811	proline--tRNA ligase, cytoplasmic isoform X2 OS=Nicotiana tabacum OX=4097 GN=LOC107795811 PE=3 SV=1 - [A0A1S4ABH2_TOBAC]	44.1	1	18	63	483	54.6578	5.88428	1.13497	1		0.869011	2	14.9778				1.08261	1		1.2978	2	18.3674				0.983556	1		0.902872	2	9.26304				0.763706	1		0.714938	2	22.944
A0A1S4BTJ3	NAD(P)H-quinone oxidoreductase subunit S, chloroplastic-like	LOC107811723	NAD(P)H-quinone oxidoreductase subunit S, chloroplastic-like OS=Nicotiana tabacum OX=4097 GN=LOC107811723 PE=4 SV=1 - [A0A1S4BTJ3_TOBAC]	44.03	4	11	65	243	26.8406	8.19189	0.987155	8	17.3062	0.957812	6	4.36815	1.04987	2	9.64857	1.11778	8	7.37133	1.00387	6	6.84878	0.995651	2	2.92495	0.980366	8	4.15253	1.01847	6	2.38135	1.0761	2	12.533	0.939548	8	19.6623	0.976554	6	23.1031	0.77345	2	57.7444
A0A1S3ZSJ9	40S ribosomal protein S5	LOC107790011	40S ribosomal protein S5 OS=Nicotiana tabacum OX=4097 GN=LOC107790011 PE=3 SV=1 - [A0A1S3ZSJ9_TOBAC]	44.02	2	10	114	209	23.3112	9.45166	0.9501	4	13.3261	1.03844	4	9.45846	0.983798	1		0.900302	4	22.4116	0.948983	4	4.04359	0.974766	1		0.987213	4	7.22447	1.07356	4	6.23255	0.898834	1		1.53577	4	8.11694	0.876652	4	19.9212	1.39092	1
A0A1S3ZYY2	2-C-methyl-D-erythritol 4-phosphate cytidylyltransferase, chloroplastic-like	LOC107791921	2-C-methyl-D-erythritol 4-phosphate cytidylyltransferase, chloroplastic-like OS=Nicotiana tabacum OX=4097 GN=LOC107791921 PE=3 SV=1 - [A0A1S3ZYY2_TOBAC]	44.01	2	10	47	309	34.2467	6.78564	1.11411	1		0.929261	2	13.0591				0.854327	1		0.917622	2	11.3611				0.974405	1		1.21758	2	13.9104				1.15777	1		0.815552	2	13.0863
A0A1S3Y218	40S ribosomal protein S14-2-like	LOC107771427	40S ribosomal protein S14-2-like OS=Nicotiana tabacum OX=4097 GN=LOC107771427 PE=3 SV=1 - [A0A1S3Y218_TOBAC]	44	1	6	45	150	16.3467	10.6968				1.20589	1								0.760899	1								1.19179	1								0.743021	1
A0A1S4D199	succinate dehydrogenase subunit 6, mitochondrial-like	LOC107824906	succinate dehydrogenase subunit 6, mitochondrial-like OS=Nicotiana tabacum OX=4097 GN=LOC107824906 PE=4 SV=1 - [A0A1S4D199_TOBAC]	44	2	6	20	150	17.0544	7.50342	1.00167	2	3.3118	1.04096	3	2.83399	1.19865	2	11.1272	1.09263	2	0.851833	0.932326	3	10.8032	0.908522	2	2.68266	1.07308	2	4.66613	0.980657	3	7.74816	0.969221	2	3.16655	0.800806	2	5.93732	1.38008	3	49.7753	0.930529	2	28.0451
A0A1S3X1Q2	40S ribosomal protein S7	LOC107760389	40S ribosomal protein S7 OS=Nicotiana tabacum OX=4097 GN=LOC107760389 PE=3 SV=1 - [A0A1S3X1Q2_TOBAC]	43.98	1	8	67	191	22.0779	9.78857	1.04145	2	1.94817	0.963412	3	3.88674				0.801016	2	5.00804	0.99606	3	2.04707				1.15283	2	2.98618	1.12754	3	1.49412				1.04655	2	8.39068	1.16357	3	17.9905
A0A1S4CWX7	40S ribosomal protein S7	LOC107823503	40S ribosomal protein S7 OS=Nicotiana tabacum OX=4097 GN=LOC107823503 PE=3 SV=1 - [A0A1S4CWX7_TOBAC]	43.98	1	8	65	191	22.0509	9.78857	1.16521	1		0.966478	2	9.34842				0.802349	1		0.99681	2	3.43209				1.01274	1		1.01419	2	2.62063				1.09322	1		1.11256	2	2.96268
A0A1S3YCF2	40S ribosomal protein S12	LOC107774609	40S ribosomal protein S12 OS=Nicotiana tabacum OX=4097 GN=LOC107774609 PE=3 SV=1 - [A0A1S3YCF2_TOBAC]	43.97	2	6	24	141	14.9186	6.01123	1.10637	2	8.3773	0.89203	6	3.85604	0.805214	3	21.1328	1.00361	2	0.743918	1.07888	6	14.3478	1.15451	3	14.0503	1.08003	2	7.37255	0.92563	6	5.54615	0.847785	3	7.51594	0.759837	2	0.393821	1.08356	6	68.5537	1.94092	3	9.49359
A0A1S3ZW53	Malate dehydrogenase	LOC107791114	Malate dehydrogenase OS=Nicotiana tabacum OX=4097 GN=LOC107791114 PE=3 SV=1 - [A0A1S3ZW53_TOBAC]	43.93	1	11	122	346	36.1372	8.76318				0.833828	1								0.954795	1								1.1172	1								1.25813	1
A0A1S3YS72	26S proteasome regulatory subunit 4 homolog A	LOC107779199	26S proteasome regulatory subunit 4 homolog A OS=Nicotiana tabacum OX=4097 GN=LOC107779199 PE=3 SV=1 - [A0A1S3YS72_TOBAC]	43.92	16	16	49	444	49.466	6.21436	0.920193	17	11.9235	1.00869	20	5.5562	1.00029	12	6.47509	1.18304	17	13.6894	1.05108	20	7.28344	1.0846	12	10.9933	0.900182	17	15.3292	0.977344	20	7.4027	0.949278	12	11.3883	1.11828	17	15.5535	0.94989	20	22.93	0.928939	12	32.313
A0A1S3X1A8	NAD(P)H-quinone oxidoreductase subunit N, chloroplastic-like	LOC107760205	NAD(P)H-quinone oxidoreductase subunit N, chloroplastic-like OS=Nicotiana tabacum OX=4097 GN=LOC107760205 PE=4 SV=1 - [A0A1S3X1A8_TOBAC]	43.9	10	10	64	246	27.7265	9.48096	1.00744	23	8.13608	1.0891	23	8.0603	1.02388	18	3.50596	1.05014	23	15.1141	0.942821	23	4.53899	1.01379	18	5.7323	1.01716	23	7.40159	0.955586	23	7.5124	1.00098	18	8.4639	0.929086	23	46.9063	1.27178	23	24.1347	0.856425	18	49.1996
A0A1S4C3J4	31 kDa ribonucleoprotein, chloroplastic	LOC107814688	31 kDa ribonucleoprotein, chloroplastic OS=Nicotiana tabacum OX=4097 GN=LOC107814688 PE=4 SV=1 - [A0A1S4C3J4_TOBAC]	43.84	8	9	86	292	31.1833	5.19873	1.39062	16	17.2856	1.22249	17	6.27986	1.24188	16	12.0009	0.955084	16	11.9982	1.03003	17	8.25106	1.04606	16	10.5675	0.879426	16	9.49051	0.922955	17	4.96108	0.92064	16	13.0462	0.733824	16	53.8642	0.752134	17	37.2972	0.610513	16	52.7384
A0A1S3YUT7	ras-related protein RABH1b-like	LOC107779813	ras-related protein RABH1b-like OS=Nicotiana tabacum OX=4097 GN=LOC107779813 PE=4 SV=1 - [A0A1S3YUT7_TOBAC]	43.75	1	8	69	208	23.1279	7.89893	1.01785	5	3.69635	1.07228	6	9.32352	1.01101	3	7.44235	0.945128	5	5.9456	0.920248	6	2.74723	0.891183	3	1.04575	1.04144	5	6.38762	1.00324	6	6.82702	1.03608	3	3.26558	1.12917	5	6.40388	1.17151	6	13.1812	1.14735	3	16.4045
A0A076FNJ9	Delta-aminolevulinic acid dehydratase		Delta-aminolevulinic acid dehydratase OS=Nicotiana tabacum OX=4097 PE=2 SV=1 - [A0A076FNJ9_TOBAC]	43.72	12	12	84	430	46.8099	7.35693	1.11414	27	8.06725	1.04477	33	12.4284	1.12945	23	6.03955	1.09863	28	10.4113	1.05099	33	5.97037	1.07865	23	5.38932	1.00151	28	8.63858	0.996424	33	10.2966	0.986197	23	12.0084	0.848491	28	29.8648	0.792797	33	32.8997	0.62837	23	39.8726
A0A1S4ARQ1	calcium sensing receptor, chloroplastic-like	LOC107800572	calcium sensing receptor, chloroplastic-like OS=Nicotiana tabacum OX=4097 GN=LOC107800572 PE=4 SV=1 - [A0A1S4ARQ1_TOBAC]	43.72	4	14	119	398	42.2963	9.40771	0.987687	7	6.87185	1.05978	3	3.10695	1.04285	3	5.82157	0.953487	7	16.5497	0.872086	3	10.7854	0.943644	3	2.40875	1.13318	7	10.3765	0.998464	3	0.325986	1.01994	3	7.26262	0.917054	7	58.5743	1.27244	3	18.8714	1.06952	3	34.4108
A0A1S3ZZI4	peroxiredoxin-2E-1, chloroplastic-like	LOC107792077	peroxiredoxin-2E-1, chloroplastic-like OS=Nicotiana tabacum OX=4097 GN=LOC107792077 PE=4 SV=1 - [A0A1S3ZZI4_TOBAC]	43.72	1	8	67	231	24.9042	8.74854	0.921206	2	1.67695	0.833435	3	3.15089	0.961638	2	3.48639	1.07747	2	10.0036	0.926919	3	3.30952	1.03111	2	5.2754	1.09436	2	1.74594	1.12494	3	6.6685	1.19298	2	1.53752	0.897793	2	24.6884	1.23093	3	15.0742	0.686388	2	13.2236
A0A1S4BC83	Proteasome subunit alpha type	LOC107806762	Proteasome subunit alpha type OS=Nicotiana tabacum OX=4097 GN=LOC107806762 PE=3 SV=1 - [A0A1S4BC83_TOBAC]	43.71	1	5	23	151	16.5323	4.86865				1.05756	1								1.10205	1								0.849518	1								1.06723	1
A0A1S3XKB8	protein TIC110, chloroplastic-like isoform X2	LOC107766127	protein TIC110, chloroplastic-like isoform X2 OS=Nicotiana tabacum OX=4097 GN=LOC107766127 PE=4 SV=1 - [A0A1S3XKB8_TOBAC]	43.7	4	39	166	1016	112.467	6.07471	0.982817	1		1.05068	4	2.79072	1.024	3	10.7962	1.0664	1		1.04922	4	3.43409	0.982523	3	0.991401	1.01918	1		0.958615	4	1.8003	1.00742	3	1.65862	0.962605	1		0.923186	4	21.3898	1.1886	3	2.44854
A0A1S4BK78	uncharacterized protein LOC107809137	LOC107809137	uncharacterized protein LOC107809137 OS=Nicotiana tabacum OX=4097 GN=LOC107809137 PE=4 SV=1 - [A0A1S4BK78_TOBAC]	43.68	1	6	23	174	19.3248	9.5835	0.827131	1		1.03088	1		0.951454	1		1.12202	1		1.01265	1		1.108	1		1.19953	1		1.04243	1		1.1616	1		0.813609	1		0.835855	1		0.609028	1
A0A1S3ZW46	outer envelope pore protein 24A, chloroplastic-like	LOC107791064	outer envelope pore protein 24A, chloroplastic-like OS=Nicotiana tabacum OX=4097 GN=LOC107791064 PE=4 SV=1 - [A0A1S3ZW46_TOBAC]	43.66	2	8	34	213	23.7319	9.0708	0.996752	1		0.853777	1		1.13362	2	6.2838	1.00669	1		0.823189	1		1.00797	2	1.2949	1.04462	1		0.908524	1		0.962754	2	13.5202	0.988817	1		2.217	1		0.867385	2	11.7163
A0A1S3YT69	Glutathione peroxidase	LOC107779288	Glutathione peroxidase OS=Nicotiana tabacum OX=4097 GN=LOC107779288 PE=3 SV=1 - [A0A1S3YT69_TOBAC]	43.65	2	9	41	197	22.4355	6.7124	1.05471	3	7.08286	0.926885	2	6.99499	0.988446	3	8.82605	0.967894	3	0.72813	0.946851	2	7.43726	1.01195	3	5.71713	1.19168	3	4.88764	1.1455	2	3.19807	0.989735	3	9.87123	0.785861	3	16.2003	0.97166	2	5.00274	1.19207	3	2.66713
A0A1S3Y1U0	ras-related protein RABD1-like	LOC107771246	ras-related protein RABD1-like OS=Nicotiana tabacum OX=4097 GN=LOC107771246 PE=4 SV=1 - [A0A1S3Y1U0_TOBAC]	43.56	5	8	44	202	22.4464	5.47803	1.05855	6	4.58998	1.03532	10	1.05148	0.998826	7	6.64364	1.02297	6	3.35018	0.989861	10	2.69476	0.998028	7	2.98091	1.08384	6	9.23814	1.06588	10	4.89934	1.02528	7	2.67714	0.847318	6	12.0293	0.820023	10	13.2459	1.05307	7	34.0159
Q9SDQ5	GTP-binding protein SAR1A-like	LOC107783796	GTP-binding protein SAR1A-like OS=Nicotiana tabacum OX=4097 GN=LOC107783796 PE=2 SV=1 - [Q9SDQ5_TOBAC]	43.52	1	8	51	193	21.9954	7.48877				1.02575	2	2.53139	0.962861	1					1.05142	2	6.40063	1.00917	1					1.02834	2	5.06599	1.09324	1					0.767361	2	1.45321	0.947374	1
A0A1S4AVH1	GTP-binding protein SAR1A	LOC107801718	GTP-binding protein SAR1A OS=Nicotiana tabacum OX=4097 GN=LOC107801718 PE=3 SV=1 - [A0A1S4AVH1_TOBAC]	43.52	3	8	52	193	21.9495	7.47412	1.10309	4	3.24201	1.10496	4	3.14089	0.973997	1		1.02335	4	1.64415	1.02591	4	1.66718	1.007	1		1.04522	4	1.9834	0.98872	4	3.23349	1.05696	1		0.808122	4	10.7426	0.822286	4	26.0084	1.00622	1
A0A0H3U5M2	Polygalacturonase inhibiting protein	PGIP1	Polygalacturonase inhibiting protein OS=Nicotiana tabacum OX=4097 GN=PGIP1 PE=2 SV=1 - [A0A0H3U5M2_TOBAC]	43.49	13	13	44	338	38.1317	9.01221	1.10063	16	8.06794	1.01593	19	5.4608	0.974555	8	9.87148	0.745588	16	17.9503	0.838275	19	12.5685	0.818558	8	5.35923	1.20035	16	8.30223	1.22676	19	5.90327	1.31561	8	8.56196	0.801179	16	44.2287	0.83851	19	18.3306	0.947044	8	48.8848
A0A1S3XGK4	heat shock cognate protein 80-like	LOC107764955	heat shock cognate protein 80-like OS=Nicotiana tabacum OX=4097 GN=LOC107764955 PE=3 SV=1 - [A0A1S3XGK4_TOBAC]	43.49	2	33	230	699	80.1166	5.021	1.03754	4	3.29687	0.970169	5	2.42908	0.987241	1		0.959103	4	1.25431	1.00505	5	1.89137	1.06218	1		0.889694	4	9.31996	1.02011	5	7.35488	1.08417	1		1.26545	4	13.8109	1.41846	5	11.592	0.80082	1
A0A1S3YK56	NADH dehydrogenase [ubiquinone] iron-sulfur protein 8, mitochondrial	LOC107776985	NADH dehydrogenase [ubiquinone] iron-sulfur protein 8, mitochondrial OS=Nicotiana tabacum OX=4097 GN=LOC107776985 PE=3 SV=1 - [A0A1S3YK56_TOBAC]	43.48	8	8	18	230	26.3431	5.57959	0.963206	7	4.66731	1.01129	9	10.7055	0.929311	2	1.4254	0.994708	7	16.6441	0.922784	9	6.0421	0.941795	2	3.32635	1.02011	7	10.9033	1.01668	9	3.76339	0.952192	2	1.1079	1.19189	7	35.9312	1.16993	8	21.2501	1.46007	2	1.35755
A0A1S3XKA7	GrpE protein homolog	LOC107766184	GrpE protein homolog OS=Nicotiana tabacum OX=4097 GN=LOC107766184 PE=3 SV=1 - [A0A1S3XKA7_TOBAC]	43.46	4	12	52	306	34.2418	7.07861	0.945904	4	14.5918	0.957794	4	7.64679	0.781554	1		0.98236	4	14.3317	1.0257	4	4.75858	1.62206	1		0.956478	4	7.25004	1.00743	4	3.00802	0.750172	1		1.10867	4	32.0828	1.05554	4	34.6375	0.690624	1
A0A1S4AQU4	nuclear transport factor 2-like	LOC107800312	nuclear transport factor 2-like OS=Nicotiana tabacum OX=4097 GN=LOC107800312 PE=4 SV=1 - [A0A1S4AQU4_TOBAC]	43.44	1	4	15	122	13.5926	6.11279	1.18298	1		1.06001	1		1.16413	1		0.973895	1		1.00825	1		1.0623	1		0.957632	1		1.06365	1		0.973267	1		0.898505	1		0.718132	1		0.67742	1
A0A1S3ZKM9	Obg-like ATPase 1	LOC107787974	Obg-like ATPase 1 OS=Nicotiana tabacum OX=4097 GN=LOC107787974 PE=3 SV=1 - [A0A1S3ZKM9_TOBAC]	43.4	16	16	58	394	44.3951	7.09326	0.951511	21	8.60827	0.966899	24	4.46073	0.971816	13	7.82525	1.01616	21	9.77361	0.998517	24	8.68638	0.981764	13	11.6808	0.979094	21	14.3507	1.03365	24	7.1973	1.00523	13	9.07449	1.10607	21	45.8091	1.12007	24	30.4854	1.27149	13	26.5592
A0A1S4BM69	60S ribosomal protein L28-1-like	LOC107809779	60S ribosomal protein L28-1-like OS=Nicotiana tabacum OX=4097 GN=LOC107809779 PE=4 SV=1 - [A0A1S4BM69_TOBAC]	43.36	1	7	33	143	15.7526	10.5942							0.929239	1								0.963021	1								0.900673	1								1.523	1
A0A1S4ANH7	ras-related protein RABA1f	LOC107799657	ras-related protein RABA1f OS=Nicotiana tabacum OX=4097 GN=LOC107799657 PE=4 SV=1 - [A0A1S4ANH7_TOBAC]	43.32	2	9	38	217	24.0852	5.94775	1.09951	2	6.0633	1.16707	2	7.11383				1.00147	2	3.35789	1.00462	2	5.11578				1.03645	2	6.91206	0.966065	2	3.51047				0.840489	2	20.6695	0.748963	2	18.9171
A0A1S4APD0	asparagine--tRNA ligase, cytoplasmic 1-like	LOC107799901	asparagine--tRNA ligase, cytoplasmic 1-like OS=Nicotiana tabacum OX=4097 GN=LOC107799901 PE=3 SV=1 - [A0A1S4APD0_TOBAC]	43.3	13	23	62	582	64.8527	6.90283	0.996147	11	10.6346	0.974629	14	6.75873	0.96808	10	8.19506	1.00175	11	5.5071	1.03379	14	6.63684	0.968951	10	5.38843	1.00921	11	9.32466	1.02571	14	10.3075	1.04243	10	10.7118	1.09858	11	8.19107	0.910728	14	32.3064	1.17625	10	17.6282
A0A1S3XQI7	aspartate--tRNA ligase 2, cytoplasmic-like	LOC107767661	aspartate--tRNA ligase 2, cytoplasmic-like OS=Nicotiana tabacum OX=4097 GN=LOC107767661 PE=3 SV=1 - [A0A1S3XQI7_TOBAC]	43.3	2	24	60	552	61.8059	6.49365	1.06529	1		1.02698	2	5.13272	1.09997	1		1.14755	1		1.03957	2	5.4068	1.0828	1		0.906084	1		0.929158	2	4.28	0.898841	1		0.903282	1		1.08377	2	16.477	0.918951	1
A0A1S3YXR5	sulfite reductase 1 [ferredoxin], chloroplastic	LOC107780886	sulfite reductase 1 [ferredoxin], chloroplastic OS=Nicotiana tabacum OX=4097 GN=LOC107780886 PE=4 SV=1 - [A0A1S3YXR5_TOBAC]	43.29	2	26	110	693	77.99	9.0415				0.910062	2	14.682							1.09903	2	4.54548							1.0338	2	22.1895							0.831134	2	24.2049
A0A1S4BID9	30S ribosomal protein S1, chloroplastic-like	LOC107808631	30S ribosomal protein S1, chloroplastic-like OS=Nicotiana tabacum OX=4097 GN=LOC107808631 PE=4 SV=1 - [A0A1S4BID9_TOBAC]	43.27	1	17	147	416	45.4627	5.56689	0.95134	2	10.518	1.02345	2	1.74375	1.01067	2	0.752735	1.01312	2	0.034264	0.997843	2	2.09566	0.970533	2	2.0101	0.91378	2	8.0496	0.994091	2	10.5889	0.992064	2	4.35182	1.26381	2	2.32005	1.01322	2	28.6524	1.14732	2	5.5431
A0A1S3XAI9	ADP,ATP carrier protein, mitochondrial	LOC107763030	ADP,ATP carrier protein, mitochondrial OS=Nicotiana tabacum OX=4097 GN=LOC107763030 PE=3 SV=1 - [A0A1S3XAI9_TOBAC]	43.26	5	17	207	386	41.8395	9.71533	0.970847	11	3.75327	1.05867	15	4.82565	0.964787	15	9.87733	1.03864	11	6.76503	0.976412	15	3.20701	1.00231	15	5.8375	1.14282	11	11.0301	1.08568	15	6.75396	1.1233	15	7.19907	0.852036	11	35.0515	0.729465	15	48.0274	0.805194	15	52.4779
A0A1S4BKP9	temperature-induced lipocalin-1-like	LOC107809341	temperature-induced lipocalin-1-like OS=Nicotiana tabacum OX=4097 GN=LOC107809341 PE=3 SV=1 - [A0A1S4BKP9_TOBAC]	43.24	1	7	21	185	21.3869	7.47412	1.07451	1		1.00813	5	9.62749				0.921952	1		0.95513	5	6.34048				1.02988	1		1.08148	5	1.36182				1.02252	1		0.991475	5	15.2933
A0A1S4AKW7	60S acidic ribosomal protein P2A-like	LOC107798744	60S acidic ribosomal protein P2A-like OS=Nicotiana tabacum OX=4097 GN=LOC107798744 PE=3 SV=1 - [A0A1S4AKW7_TOBAC]	43.24	2	3	37	111	11.2658	4.61475	1.05938	3	1.67253	0.997502	4	2.90203	1.17815	3	18.0064	1.06217	3	8.47664	0.982148	4	3.53578	1.1083	3	20.3382	1.1607	3	5.388	1.17537	4	3.13515	1.16063	3	3.77293	0.597426	3	20.4559	0.549605	4	12.4075	0.514584	3	16.0051
A0A1S4CJX9	glutathione S-transferase T1-like	LOC107819594	glutathione S-transferase T1-like OS=Nicotiana tabacum OX=4097 GN=LOC107819594 PE=3 SV=1 - [A0A1S4CJX9_TOBAC]	43.22	7	9	23	236	26.5168	6.80029	0.929207	5	4.76375	1.05972	5	2.97073	0.977582	6	11.7754	1.0583	5	18.1351	1.02106	5	9.5	1.02978	6	4.62961	1.0983	5	3.47455	0.994069	5	11.4901	1.02782	6	15.896	0.923924	5	40.997	0.911897	5	18.0115	0.93774	6	31.4672
A0A1S3Y296	outer envelope pore protein 24B, chloroplastic-like	LOC107771415	outer envelope pore protein 24B, chloroplastic-like OS=Nicotiana tabacum OX=4097 GN=LOC107771415 PE=4 SV=1 - [A0A1S3Y296_TOBAC]	43.19	2	8	37	213	23.7319	8.92432	0.837544	2	20.7871	1.0395	4	11.4792	0.815868	1		0.852686	2	18.2437	0.924597	4	11.0174	0.874792	1		0.979837	2	13.5913	0.971091	4	4.9397	0.956075	1		1.46895	2	51.4888	1.24108	4	47.9974	1.82888	1
A0A1S3YN88	photosynthetic NDH subunit of subcomplex B 2, chloroplastic-like	LOC107777778	photosynthetic NDH subunit of subcomplex B 2, chloroplastic-like OS=Nicotiana tabacum OX=4097 GN=LOC107777778 PE=4 SV=1 - [A0A1S3YN88_TOBAC]	43.18	2	11	46	352	38.5838	6.69775	1.07406	2	6.03527	1.03135	1					0.964631	2	3.6591	0.945831	1					1.16105	2	12.2259	0.983091	1					0.716868	2	27.228	1.20935	1
A0A1S4AQ07	30S ribosomal protein S1, chloroplastic-like	LOC107800017	30S ribosomal protein S1, chloroplastic-like OS=Nicotiana tabacum OX=4097 GN=LOC107800017 PE=4 SV=1 - [A0A1S4AQ07_TOBAC]	43.17	1	17	154	417	45.5618	5.57959	0.945774	5	10.1324	1.00125	3	0.434025	1.08235	5	3.15125	1.09562	5	6.86443	0.944861	3	1.25607	0.995861	5	5.90224	0.928839	5	1.71815	1.01333	3	5.2231	0.928889	5	1.04793	1.15599	5	3.17565	1.11999	3	7.43189	1.13907	5	10.8744
A0A1S4CBH2	mitochondrial outer membrane protein porin 2-like	LOC107817209	mitochondrial outer membrane protein porin 2-like OS=Nicotiana tabacum OX=4097 GN=LOC107817209 PE=4 SV=1 - [A0A1S4CBH2_TOBAC]	43.12	0	11	51	276	29.3586	9.21729
A0A1S4A9C7	Malate dehydrogenase	LOC107795174	Malate dehydrogenase OS=Nicotiana tabacum OX=4097 GN=LOC107795174 PE=3 SV=1 - [A0A1S4A9C7_TOBAC]	43.06	1	11	125	353	37.0384	8.73389				0.841178	2	24.3458	1.01278	2	2.34004				1.11018	2	7.81332	1.10345	2	2.71856				0.87246	2	30.0432	0.999494	2	7.21296				1.24438	2	86.8874	0.833696	2	4.58726
A0A1S3XUR0	Ribosomal protein	LOC107769022	Ribosomal protein OS=Nicotiana tabacum OX=4097 GN=LOC107769022 PE=3 SV=1 - [A0A1S3XUR0_TOBAC]	43.06	1	11	65	216	24.5863	9.77393	0.998937	2	1.44373				1.03308	2	7.27398	1.01808	2	4.33064				1.04238	2	5.70196	1.07142	2	4.01228				0.827363	2	3.95081	0.921335	2	3.02576				1.28741	2	6.99748
A0A1S3Y379	Ribosomal protein	LOC107771734	Ribosomal protein OS=Nicotiana tabacum OX=4097 GN=LOC107771734 PE=3 SV=1 - [A0A1S3Y379_TOBAC]	43.06	1	11	62	216	24.6163	9.77393							1.10029	1								1.13066	1								1.00293	1								0.593507	1
A0A1S3YB42	Glutathione peroxidase	LOC107774241	Glutathione peroxidase OS=Nicotiana tabacum OX=4097 GN=LOC107774241 PE=3 SV=1 - [A0A1S3YB42_TOBAC]	43	2	9	42	200	22.8158	7.81104	1.03643	4	4.08705	0.921401	3	19.587	0.993034	2	2.27451	0.870645	4	1.36694	0.971878	3	2.55004	1.02054	2	8.40414	1.08892	4	14.9287	1.04473	3	2.09538	0.959779	2	16.1954	1.0031	4	29.844	1.0963	3	14.8473	1.08201	2	44.7943
A0A1S4ATJ6	probable steroid-binding protein 3	LOC107801122	probable steroid-binding protein 3 OS=Nicotiana tabacum OX=4097 GN=LOC107801122 PE=3 SV=1 - [A0A1S4ATJ6_TOBAC]	43	2	4	14	100	10.9294	5.18604	1.06059	3	5.14895	0.809652	2	10.2298	0.988118	2	0.917566	0.884785	3	5.09727	1.00366	2	7.48587	0.899839	2	5.02076	1.09895	3	18.76	1.17082	2	13.268	0.848865	2	4.77065	0.879101	3	14.8361	0.934451	2	54.1129	1.64449	2	12.3741
A0A1S3YUL8	glutathione S-transferase-like	LOC107779739	glutathione S-transferase-like OS=Nicotiana tabacum OX=4097 GN=LOC107779739 PE=3 SV=1 - [A0A1S3YUL8_TOBAC]	42.99	3	9	42	221	25.1189	7.92822	0.963025	2	13.4164	0.845889	4	5.07475	1.02858	1		0.70045	2	26.5454	0.928126	4	5.43312	0.979955	1		1.0937	2	0.0829456	1.09494	4	5.85834	1.04439	1		1.36244	2	35.9072	1.39679	4	28.2323	0.981974	1
A0A1S3YZX5	40S ribosomal protein S6	LOC107781240	40S ribosomal protein S6 OS=Nicotiana tabacum OX=4097 GN=LOC107781240 PE=3 SV=1 - [A0A1S3YZX5_TOBAC]	42.97	1	10	57	249	28.3436	10.7114	1.05534	1					1.26705	1		1.1339	1					1.00881	1		0.995996	1					0.939222	1		0.787556	1					0.659009	1
A0A1S4A096	Serine hydroxymethyltransferase	LOC107792415	Serine hydroxymethyltransferase OS=Nicotiana tabacum OX=4097 GN=LOC107792415 PE=3 SV=1 - [A0A1S4A096_TOBAC]	42.97	4	20	263	519	57.3847	8.47021	0.962978	10	2.59422	1.01442	5	3.28589	1.08523	6	7.57737	1.05372	10	10.3843	1.02524	5	8.19555	0.945167	6	6.37945	1.03744	10	9.30892	1.15539	5	3.21192	1.19888	6	7.38074	0.950357	10	18.4326	0.641182	5	28.6617	0.499624	6	20.6258
O50038	Short chain alcohol dehydrogenase	SCANT	Short chain alcohol dehydrogenase OS=Nicotiana tabacum OX=4097 GN=SCANT PE=2 SV=1 - [O50038_TOBAC]	42.96	10	10	58	284	29.8005	6.63916	1.13663	19	12.8989	1.07148	16	11.0088	1.08004	23	3.86353	1.0091	19	8.66581	1.00252	16	6.77886	0.983075	23	10.5412	1.0238	19	7.29682	1.0077	16	8.08917	1.06501	23	5.31324	0.78602	19	36.9881	0.849991	16	22.43	0.771242	23	26.0418
A0A1S4ABX8	protein BOLA4, chloroplastic/mitochondrial-like	LOC107795929	protein BOLA4, chloroplastic/mitochondrial-like OS=Nicotiana tabacum OX=4097 GN=LOC107795929 PE=3 SV=1 - [A0A1S4ABX8_TOBAC]	42.95	1	4	15	156	17.205	9.87646	1.07981	1		0.854256	1		1.01894	1		0.975304	1		1.01502	1		0.93619	1		1.06789	1		1.18807	1		1.03836	1		0.869203	1		0.821311	1		1.11033	1
A0A1S4B5J4	protein BOLA4, chloroplastic/mitochondrial-like	LOC107804699	protein BOLA4, chloroplastic/mitochondrial-like OS=Nicotiana tabacum OX=4097 GN=LOC107804699 PE=3 SV=1 - [A0A1S4B5J4_TOBAC]	42.95	1	4	13	156	17.233	9.87646				0.852539	1								1.0181	1								1.14474	1								0.942763	1
A0A1S4A481	UDP-glucose 6-dehydrogenase	LOC107793535	UDP-glucose 6-dehydrogenase OS=Nicotiana tabacum OX=4097 GN=LOC107793535 PE=3 SV=1 - [A0A1S4A481_TOBAC]	42.92	3	18	72	480	52.9002	6.23975	1.03883	2	4.16081	1.02556	1		1.04089	2	3.47159	1.12756	2	6.83454	0.986248	1		1.08678	2	4.88508	0.955001	2	11.5437	1.08669	1		0.988999	2	1.69453	0.870075	2	27.4688	0.798582	1		0.837219	2	0.991926
A0A1S3ZMF5	fructose-1,6-bisphosphatase, cytosolic-like	LOC107788283	fructose-1,6-bisphosphatase, cytosolic-like OS=Nicotiana tabacum OX=4097 GN=LOC107788283 PE=3 SV=1 - [A0A1S3ZMF5_TOBAC]	42.86	1	13	67	294	32.0682	5.71924	1.06445	3	2.88606	0.956291	2	2.63804	1.04288	2	4.36926	1.12264	3	0.332382	1.03846	2	4.6905	1.02594	2	2.61811	0.968234	3	0.682187	1.06186	2	6.73016	1.08612	2	1.61503	0.758266	3	10.1245	0.868983	2	14.0637	0.751959	2	25.2741
A0A1S3ZQ07	cytochrome c	LOC107789084	cytochrome c OS=Nicotiana tabacum OX=4097 GN=LOC107789084 PE=3 SV=1 - [A0A1S3ZQ07_TOBAC]	42.86	4	4	18	112	12.0801	9.34912	1.07016	8	2.59494	0.832775	7	7.0573	1.08088	3	0.280391	0.897662	8	6.60663	0.969096	7	2.96854	1.13093	3	1.11119	1.1597	8	14.5613	1.14841	7	16.544	0.955869	3	3.15937	0.726458	8	17.8673	0.82381	7	36.0258	0.751111	3	13.223
A0A1S4BIW4	Peroxidase	LOC107808758	Peroxidase OS=Nicotiana tabacum OX=4097 GN=LOC107808758 PE=3 SV=1 - [A0A1S4BIW4_TOBAC]	42.82	3	12	100	348	38.2244	7.63525	1.05439	12	4.21166	1.00823	12	3.22362	0.919087	8	8.30784	0.617299	12	11.8422	0.761748	12	14.488	0.758563	8	5.86812	1.1667	12	8.78269	1.15839	12	7.08962	1.26536	8	9.62898	1.27567	12	9.99329	1.26736	12	15.2891	1.2903	8	20.3986
A0A1S4AJ51	30S ribosomal protein 2, chloroplastic-like	LOC107798186	30S ribosomal protein 2, chloroplastic-like OS=Nicotiana tabacum OX=4097 GN=LOC107798186 PE=4 SV=1 - [A0A1S4AJ51_TOBAC]	42.8	3	11	53	243	26.5076	8.85107	1.01026	5	18.9606	0.965782	6	6.69201	0.965967	3	2.42325	0.946319	5	12.4802	1.05973	6	5.88803	1.0804	3	0.127158	1.21339	5	4.10586	1.06089	6	6.75943	1.09927	3	9.90871	0.5651	5	66.0139	0.903466	6	17.1598	0.495757	3	37.1033
A0A1S3XUH8	uncharacterized protein LOC107768941 isoform X1	LOC107768941	uncharacterized protein LOC107768941 isoform X1 OS=Nicotiana tabacum OX=4097 GN=LOC107768941 PE=4 SV=1 - [A0A1S3XUH8_TOBAC]	42.78	1	11	54	367	41.2853	7.51807	1.02841	1		1.11985	1					1.20541	1		1.08571	1					1.03536	1		0.982472	1					0.654067	1		0.580398	1
A0A075EYQ6	Eukaryotic translation initiation factor 5A	eIF-5A3	Eukaryotic translation initiation factor 5A OS=Nicotiana tabacum OX=4097 GN=eIF-5A3 PE=2 SV=1 - [A0A075EYQ6_TOBAC]	42.77	1	6	37	159	17.3527	5.98584	1.0451	6	7.90222	1.01223	4	3.36536	1.01201	5	9.22858	1.05982	6	5.58648	1.09399	4	1.99698	1.02888	5	5.92869	1.10891	6	3.54972	1.02094	4	5.46484	1.10578	5	7.07843	0.806815	6	20.3548	0.739616	4	7.1018	0.796629	5	11.4963
A0A1S4CMV2	Eukaryotic translation initiation factor 5A	LOC107820748	Eukaryotic translation initiation factor 5A OS=Nicotiana tabacum OX=4097 GN=LOC107820748 PE=3 SV=1 - [A0A1S4CMV2_TOBAC]	42.77	1	6	25	159	17.3597	6.13818	0.994362	1					0.886044	2	0.583941	1.02671	1					0.989378	2	7.1359	1.1502	1					0.941525	2	13.2562	0.78388	1					1.45422	2	6.68318
A0A1S4A482	Eukaryotic translation initiation factor 5A	LOC107793525	Eukaryotic translation initiation factor 5A OS=Nicotiana tabacum OX=4097 GN=LOC107793525 PE=3 SV=1 - [A0A1S4A482_TOBAC]	42.77	1	6	30	159	17.3797	5.78271	1.04717	4	3.62747	1.001	3	17.8934	1.02104	1		0.990618	4	6.68411	0.97485	3	0.59308	1.0254	1		1.101	4	13.6006	1.06153	3	13.2644	1.09037	1		0.737935	4	16.5838	0.663114	3	19.6893	0.800309	1
A0A1S4CVR8	Eukaryotic translation initiation factor 5A	LOC107823125	Eukaryotic translation initiation factor 5A OS=Nicotiana tabacum OX=4097 GN=LOC107823125 PE=3 SV=1 - [A0A1S4CVR8_TOBAC]	42.77	1	6	27	159	17.3627	6.13818	0.948125	1		0.892396	2	1.37141	0.960044	2	3.32426	1.17344	1		1.04202	2	3.10898	1.02754	2	8.10198	1.16973	1		1.17359	2	3.78175	1.11936	2	6.31576	0.59945	1		0.69014	2	0.457557	0.832282	2	32.7059
A0A1S3XZ03	4-hydroxy-4-methyl-2-oxoglutarate aldolase	LOC107770371	4-hydroxy-4-methyl-2-oxoglutarate aldolase OS=Nicotiana tabacum OX=4097 GN=LOC107770371 PE=3 SV=1 - [A0A1S3XZ03_TOBAC]	42.77	4	6	24	166	17.61	5.5415	1.06229	5	1.85172	0.991714	7	6.77415	0.997775	4	5.40004	0.863379	5	1.39891	0.92658	7	6.44089	0.855854	4	6.33255	1.11319	5	3.7317	1.15066	7	2.58514	1.25355	4	12.7032	1.0065	5	45.4975	0.861502	7	33.9191	0.786717	4	14.5006
Q9FVE9	Aconitate hydratase	ACO	Aconitate hydratase OS=Nicotiana tabacum OX=4097 GN=ACO PE=2 SV=1 - [Q9FVE9_TOBAC]	42.76	6	28	144	898	98.0077	6.29053	0.987669	3	0.0638652	0.942482	5	3.96953	0.975871	3	9.44526	1.03297	3	1.48419	1.05876	5	3.30171	0.961768	3	2.90672	1.02495	3	5.8052	1.05957	5	5.70802	1.08611	3	7.54668	0.82292	3	29.0006	0.942317	5	14.49	0.988853	3	10.5982
A0A1S4AIH6	phosphoglucomutase, cytoplasmic-like	LOC107798006	phosphoglucomutase, cytoplasmic-like OS=Nicotiana tabacum OX=4097 GN=LOC107798006 PE=4 SV=1 - [A0A1S4AIH6_TOBAC]	42.76	3	16	113	456	49.8369	5.26221	0.940615	5	14.4242	0.873619	5	9.80933	0.917496	2	12.7234	1.19346	5	7.58252	1.14109	5	1.47716	1.06359	2	4.7743	0.989152	5	18.5075	0.912063	5	27.2099	1.11657	2	7.98924	0.828367	5	22.1208	0.91229	5	15.3746	0.857687	2	7.52961
A0A1S3ZZR4	ATP phosphoribosyltransferase 2, chloroplastic-like	LOC107792258	ATP phosphoribosyltransferase 2, chloroplastic-like OS=Nicotiana tabacum OX=4097 GN=LOC107792258 PE=4 SV=1 - [A0A1S3ZZR4_TOBAC]	42.75	13	13	64	393	42.9062	7.28369	1.07337	21	5.93572	1.02689	28	8.92925	1.04235	15	3.99681	1.06622	21	18.7159	1.00848	28	9.22456	1.02295	15	4.61604	1.01687	21	10.7966	0.99756	28	10.5409	0.969332	15	13.5477	0.891003	21	57.1355	0.910443	28	33.1556	0.979471	15	30.9359
A0A1S3ZQ83	DNA-damage-repair/toleration protein DRT100-like	LOC107789149	DNA-damage-repair/toleration protein DRT100-like OS=Nicotiana tabacum OX=4097 GN=LOC107789149 PE=4 SV=1 - [A0A1S3ZQ83_TOBAC]	42.74	2	14	72	365	39.9897	8.6167	0.854178	5	11.0041	0.965281	3	3.48218	0.754408	1		0.834718	5	9.61608	0.814986	3	6.69619	0.754963	1		1.03258	5	3.62098	1.0862	3	1.67535	1.08243	1		1.3799	5	1.73612	1.5115	3	1.86585	1.94965	1
A0A1S4C3U3	Tubulin beta chain	LOC107814855	Tubulin beta chain OS=Nicotiana tabacum OX=4097 GN=LOC107814855 PE=3 SV=1 - [A0A1S4C3U3_TOBAC]	42.73	3	15	172	447	50.2848	4.89404	0.852883	5	12.4857	0.850553	3	0.144348	0.935937	3	3.40474	0.988907	5	14.8697	1.0987	3	6.566	0.98883	3	16.3067	0.902619	5	11.1013	0.977512	3	5.29737	1.03625	3	10.0065	1.39297	5	30.4105	1.13581	3	81.204	1.01441	3	88.1753
A0A1S3XYQ4	60S ribosomal protein L13	LOC107770287	60S ribosomal protein L13 OS=Nicotiana tabacum OX=4097 GN=LOC107770287 PE=3 SV=1 - [A0A1S3XYQ4_TOBAC]	42.72	1	10	92	206	23.57	11.1509	0.930875	1		1.02349	1		0.97876	1		0.856819	1		0.980883	1		0.868151	1		0.94226	1		0.99869	1		0.919153	1		1.49058	1		1.07683	1		1.59249	1
A0A1S4AZ17	60S ribosomal protein L13	LOC107802841	60S ribosomal protein L13 OS=Nicotiana tabacum OX=4097 GN=LOC107802841 PE=3 SV=1 - [A0A1S4AZ17_TOBAC]	42.72	2	10	79	206	23.5599	11.063	1.11471	1		1.06204	3	6.72469				0.994829	1		0.99229	3	0.297017				1.02948	1		0.964377	3	18.9009				0.850633	1		1.05146	3	1.75375
A0A1S4B8Z8	60S ribosomal protein L13	LOC107805709	60S ribosomal protein L13 OS=Nicotiana tabacum OX=4097 GN=LOC107805709 PE=3 SV=1 - [A0A1S4B8Z8_TOBAC]	42.72	1	10	88	206	23.634	11.063	1.15943	1		0.974351	1		0.98817	1		0.928815	1		0.970131	1		1.07297	1		1.11084	1		1.14025	1		1.00833	1		0.744578	1		0.811858	1		0.93526	1
A0A1S4CSN1	60S ribosomal protein L13	LOC107822051	60S ribosomal protein L13 OS=Nicotiana tabacum OX=4097 GN=LOC107822051 PE=3 SV=1 - [A0A1S4CSN1_TOBAC]	42.72	1	10	95	206	23.5279	11.1509	1.0427	1		1.10159	3	0.144581	1.05718	2	12.7498	0.864958	1		0.931727	3	4.78156	1.02295	2	5.70326	0.915411	1		0.975865	3	9.36022	0.892755	2	4.62901	1.35125	1		1.01246	3	7.67585	1.11965	2	28.2758
A0A1S3XGB4	60S ribosomal protein L13	LOC107764897	60S ribosomal protein L13 OS=Nicotiana tabacum OX=4097 GN=LOC107764897 PE=3 SV=1 - [A0A1S3XGB4_TOBAC]	42.72	4	10	85	206	23.651	11.063	1.06559	8	3.10978	1.02374	6	4.57106	1.00494	4	6.71376	1.05841	8	5.31188	1.03457	6	2.23839	1.01843	4	3.69458	1.11925	8	3.71268	1.06197	6	7.55426	1.05613	4	8.43692	0.689421	8	20.3774	0.717967	6	28.6542	0.942048	4	27.3618
A0A1S3XW44	GDSL esterase/lipase APG-like	LOC107769403	GDSL esterase/lipase APG-like OS=Nicotiana tabacum OX=4097 GN=LOC107769403 PE=3 SV=1 - [A0A1S3XW44_TOBAC]	42.66	4	11	34	354	38.2234	7.92822	1.1269	5	1.22161	0.940873	1		1.01454	4	2.53183	0.970115	5	21.5719	0.886439	1		0.917589	4	1.74858	1.0855	5	19.4914	1.01436	1		1.21738	4	14.4159	0.715261	5	14.372	1.51105	1		0.715151	4	46.2087
A0A1S3YRF9	ribosome-recycling factor, chloroplastic-like	LOC107778986	ribosome-recycling factor, chloroplastic-like OS=Nicotiana tabacum OX=4097 GN=LOC107778986 PE=3 SV=1 - [A0A1S3YRF9_TOBAC]	42.64	1	12	82	265	29.7098	9.46631	0.997912	7	4.96905	0.789081	6	30.0984	0.894007	3	14.5991	0.839848	7	29.2176	0.909304	6	17.092	0.79469	3	18.9127	0.996016	7	7.56101	1.06662	6	21.2831	1.07187	3	5.4356	1.28378	7	25.1234	1.39844	6	42.6007	1.50164	3	46.6817
A0A1S4D251	ribosome-recycling factor, chloroplastic-like	LOC107825140	ribosome-recycling factor, chloroplastic-like OS=Nicotiana tabacum OX=4097 GN=LOC107825140 PE=3 SV=1 - [A0A1S4D251_TOBAC]	42.64	1	12	80	265	29.7468	9.46631	1.02598	7	9.23453	0.678868	4	14.7269	0.989888	3	8.9513	0.774794	7	7.89019	0.880625	4	7.25847	0.994595	3	4.31538	1.01448	7	5.08148	1.2139	4	13.1811	0.986349	3	5.39269	1.26709	7	21.8564	1.45602	4	20.415	1.3216	3	19.9431
A0A1S4BNK5	stem-specific protein TSJT1-like	LOC107810217	stem-specific protein TSJT1-like OS=Nicotiana tabacum OX=4097 GN=LOC107810217 PE=4 SV=1 - [A0A1S4BNK5_TOBAC]	42.63	1	12	50	251	27.3246	6.63916	0.986422	2	2.2335	1.01213	4	5.81598	1.01499	3	0.0114822	1.00803	2	7.52791	1.06057	4	0.624459	1.02713	3	2.94744	1.13474	2	7.42081	1.06293	4	5.75898	1.09097	3	0.786111	0.822941	2	36.1391	0.726777	4	7.64646	1.11276	3	4.38198
A0A1S3WZ56	bifunctional dTDP-4-dehydrorhamnose 3,5-epimerase/dTDP-4-dehydrorhamnose reductase	LOC107759475	bifunctional dTDP-4-dehydrorhamnose 3,5-epimerase/dTDP-4-dehydrorhamnose reductase OS=Nicotiana tabacum OX=4097 GN=LOC107759475 PE=4 SV=1 - [A0A1S3WZ56_TOBAC]	42.62	1	10	38	298	33.5061	6.56592				1.0293	3	12.2286							1.03995	3	1.92173							0.987035	3	0.408223							0.933289	3	17.8573
A0A1S3YXZ4	bifunctional dTDP-4-dehydrorhamnose 3,5-epimerase/dTDP-4-dehydrorhamnose reductase-like	LOC107780668	bifunctional dTDP-4-dehydrorhamnose 3,5-epimerase/dTDP-4-dehydrorhamnose reductase-like OS=Nicotiana tabacum OX=4097 GN=LOC107780668 PE=4 SV=1 - [A0A1S3YXZ4_TOBAC]	42.62	1	10	40	298	33.4531	6.78564	1.04749	2	3.13594	1.01601	2	12.4862	1.03675	1		1.23531	2	2.21087	0.976677	2	18.0306	1.03856	1		0.948887	2	0.296143	0.987409	2	15.1257	1.00172	1		0.722285	2	12.1184	1.063	2	37.7713	0.926744	1
A0A1S4CVB2	alpha-1,4-glucan-protein synthase [UDP-forming] 2-like	LOC107823086	alpha-1,4-glucan-protein synthase [UDP-forming] 2-like OS=Nicotiana tabacum OX=4097 GN=LOC107823086 PE=4 SV=1 - [A0A1S4CVB2_TOBAC]	42.62	1	13	72	359	41.0234	6.12549	0.971049	2	0.472858							1.06508	2	16.6021							0.772848	2	6.02532							1.36692	2	26.106
A0A1S3ZDE0	heat shock protein 90-5, chloroplastic-like	LOC107785602	heat shock protein 90-5, chloroplastic-like OS=Nicotiana tabacum OX=4097 GN=LOC107785602 PE=3 SV=1 - [A0A1S3ZDE0_TOBAC]	42.61	12	25	170	798	90.9271	5.05908	1.01338	35	8.60338	0.986119	30	6.17778	1.00923	35	8.14035	1.18145	35	15.1887	1.14383	30	9.79435	1.08087	35	9.45361	0.925154	35	9.0931	0.920618	30	12.0765	0.929124	35	10.0406	0.980348	35	24.9382	1.00242	29	34.2037	1.07735	35	33.3388
A0A1S3ZX72	haloacid dehalogenase-like hydrolase domain-containing protein At3g48420	LOC107791365	haloacid dehalogenase-like hydrolase domain-containing protein At3g48420 OS=Nicotiana tabacum OX=4097 GN=LOC107791365 PE=4 SV=1 - [A0A1S3ZX72_TOBAC]	42.59	3	15	161	317	33.9146	7.10791	0.979284	5	6.07236	0.937848	7	6.00293	1.08352	3	1.73986	1.0655	5	2.13295	1.03247	7	4.09416	1.02293	3	14.4708	1.09421	5	21.972	1.12258	7	10.8568	1.16588	3	24.1858	0.877354	5	17.7631	0.721819	7	29.0924	0.528884	3	56.5953
A0A140G1T9	ribosomal protein S18	rps18	ribosomal protein S18 OS=Nicotiana tabacum OX=4097 GN=rps18 PE=3 SV=1 - [A0A140G1T9_TOBAC]	42.57	5	5	33	101	12.0448	11.9126	0.920674	12	10.9649	0.993699	12	9.51446	1.04083	9	11.0551	1.02497	12	8.43423	0.949744	12	5.87962	0.906631	9	27.8834	1.09752	12	12.4425	1.07401	12	14.1849	0.918182	9	3.82005	0.995929	12	28.26	1.00216	12	58.9673	1.28195	9	106.264
A0A1S4A5R2	NADPH-protochlorophyllide oxidoreductase	LOC107793976	NADPH-protochlorophyllide oxidoreductase OS=Nicotiana tabacum OX=4097 GN=LOC107793976 PE=3 SV=1 - [A0A1S4A5R2_TOBAC]	42.57	4	15	165	397	42.7519	9.24658	0.913262	1		1.06298	3	9.30652	1.23999	2	1.97416	0.975203	1		1.27518	3	0.845816	1.21563	2	0.415771	1.2439	1		0.794266	3	10.388	0.888754	2	1.44973	0.828843	1		0.851202	3	23.4588	0.362675	2	18.1636
A0A1S4C5X4	oxygen-dependent coproporphyrinogen-III oxidase, chloroplastic	LOC107815524	oxygen-dependent coproporphyrinogen-III oxidase, chloroplastic OS=Nicotiana tabacum OX=4097 GN=LOC107815524 PE=4 SV=1 - [A0A1S4C5X4_TOBAC]	42.57	3	15	75	397	44.9073	7.50342	1.08691	7	2.53102	0.861258	3	3.06275	0.987072	4	8.29562	0.976647	7	11.486	1.04702	3	2.51833	1.11304	4	0.825237	1.02119	7	8.31292	1.1439	3	5.97105	1.08876	4	9.07757	0.972612	7	28.802	0.926743	3	21.593	0.752127	4	11.5646
Q5DT22	CMV 1a interacting protein 1		CMV 1a interacting protein 1 OS=Nicotiana tabacum OX=4097 PE=2 SV=1 - [Q5DT22_TOBAC]	42.55	1	11	53	369	41.5114	6.81494				1.23403	1								1.07225	1								0.902639	1								0.583886	1
A0A1S3XJD3	photosystem I reaction center subunit III, chloroplastic-like	LOC107765837	photosystem I reaction center subunit III, chloroplastic-like OS=Nicotiana tabacum OX=4097 GN=LOC107765837 PE=4 SV=1 - [A0A1S3XJD3_TOBAC]	42.54	2	9	392	228	25.0222	9.36377	1.06343	13	10.6638	0.979232	16	13.6907	0.964956	9	8.84579	0.879396	13	9.28509	0.879344	16	8.83157	1.03387	9	7.52834	1.28102	13	8.72375	1.22116	16	11.3615	1.23736	9	10.5652	0.702372	13	95.5379	0.652059	16	99.454	0.587561	9	36.4792
A0A1S3XBP3	probable L-ascorbate peroxidase 6, chloroplastic isoform X1	LOC107763284	probable L-ascorbate peroxidase 6, chloroplastic isoform X1 OS=Nicotiana tabacum OX=4097 GN=LOC107763284 PE=3 SV=1 - [A0A1S3XBP3_TOBAC]	42.53	2	16	101	435	47.2279	8.08936	1.00557	4	3.05652	1.02965	5	8.59576	1.05284	6	5.34341	1.10265	4	1.64168	0.989846	5	6.95608	0.991564	6	9.50654	1.13699	4	0.117376	1.01304	5	6.87337	1.09353	6	5.83586	0.752185	4	14.3863	0.808739	5	13.5191	0.849862	6	17.7485
A0A1S4C3F4	calreticulin isoform X2	LOC107814655	calreticulin isoform X2 OS=Nicotiana tabacum OX=4097 GN=LOC107814655 PE=3 SV=1 - [A0A1S4C3F4_TOBAC]	42.52	4	16	88	381	43.3469	4.69092	1.14859	6	5.94923	0.965562	8	9.75623	0.983896	5	2.74484	0.987332	6	5.86242	0.982651	8	4.42871	0.989477	5	4.02792	1.09055	6	7.60858	1.10271	8	4.12838	1.1247	5	13.2956	0.626835	6	44.9375	0.766622	8	34.1239	0.918246	5	20.21
A0A1S4BYS8	NADH-cytochrome b5 reductase	LOC107813315	NADH-cytochrome b5 reductase OS=Nicotiana tabacum OX=4097 GN=LOC107813315 PE=3 SV=1 - [A0A1S4BYS8_TOBAC]	42.42	1	14	60	330	36.2436	8.49951	0.913249	2	16.9575							0.975343	2	14.5546							0.957289	2	5.76744							1.29274	2	8.97846
A0A1S4C989	NADH-cytochrome b5 reductase	LOC107816594	NADH-cytochrome b5 reductase OS=Nicotiana tabacum OX=4097 GN=LOC107816594 PE=3 SV=1 - [A0A1S4C989_TOBAC]	42.42	1	14	63	330	36.2297	8.74854	1.0292	1		0.800148	2	4.36432	0.89223	2	10.6736	0.945086	1		1.0741	2	9.62083	1.02379	2	5.31672	1.10159	1		1.04331	2	12.7295	0.923707	2	4.24943	0.936149	1		1.17093	2	13.6246	1.40482	2	11.0678
A0A1S4CS55	glutathione transferase GST 23-like	LOC107821964	glutathione transferase GST 23-like OS=Nicotiana tabacum OX=4097 GN=LOC107821964 PE=3 SV=1 - [A0A1S4CS55_TOBAC]	42.41	9	9	32	224	25.8796	6.02393	1.01777	15	10.0801	1.00744	9	6.94176	1.02633	8	11.163	0.916956	15	13.12	0.860866	9	9.78124	0.951374	8	10.0924	1.0551	15	6.16915	1.08029	9	8.36627	1.06612	8	8.20168	0.902918	15	23.8604	0.973421	9	19.5692	1.01312	8	17.5563
A0A1S3YBI7	soluble inorganic pyrophosphatase 6, chloroplastic-like	LOC107774375	soluble inorganic pyrophosphatase 6, chloroplastic-like OS=Nicotiana tabacum OX=4097 GN=LOC107774375 PE=4 SV=1 - [A0A1S3YBI7_TOBAC]	42.41	1	11	93	290	32.4057	7.04932				0.899985	1								0.952473	1								1.10018	1								1.15822	1
A0A1S4A194	soluble inorganic pyrophosphatase 6, chloroplastic-like	LOC107792725	soluble inorganic pyrophosphatase 6, chloroplastic-like OS=Nicotiana tabacum OX=4097 GN=LOC107792725 PE=4 SV=1 - [A0A1S4A194_TOBAC]	42.41	1	11	93	290	32.3576	6.55127	1.01894	1								0.775517	1								1.0163	1								1.35329	1
A0A1S4DEQ0	proline--tRNA ligase, cytoplasmic-like	LOC107829030	proline--tRNA ligase, cytoplasmic-like OS=Nicotiana tabacum OX=4097 GN=LOC107829030 PE=3 SV=1 - [A0A1S4DEQ0_TOBAC]	42.35	1	18	61	503	56.9919	6.58057	1.04532	1								1.02802	1								0.99659	1								0.96269	1
A0A1S4CJQ9	Proteasome subunit alpha type	LOC107819554	Proteasome subunit alpha type OS=Nicotiana tabacum OX=4097 GN=LOC107819554 PE=3 SV=1 - [A0A1S4CJQ9_TOBAC]	42.34	10	10	48	274	29.8578	5.17334	1.04181	13	9.02335	0.960954	18	10.9276	1.01296	17	8.45924	0.974445	13	13.1578	0.997138	18	9.93616	0.973093	17	7.78089	0.999983	13	17.3133	1.08468	18	10.2042	1.05164	17	6.25271	1.01129	13	34.3115	1.01277	18	41.808	1.04003	17	20.9107
A0A1S3ZGF1	Eukaryotic translation initiation factor 3 subunit I	LOC107786562	Eukaryotic translation initiation factor 3 subunit I OS=Nicotiana tabacum OX=4097 GN=LOC107786562 PE=3 SV=1 - [A0A1S3ZGF1_TOBAC]	42.33	1	14	58	326	35.9334	8.25049	1.18361	1		1.09147	2	2.50598				1.07547	1		0.999728	2	12.4323				0.962805	1		0.983899	2	8.92699				0.734631	1		0.885572	2	5.89461
A0A1S4DNT1	Eukaryotic translation initiation factor 3 subunit I	LOC107831796	Eukaryotic translation initiation factor 3 subunit I OS=Nicotiana tabacum OX=4097 GN=LOC107831796 PE=3 SV=1 - [A0A1S4DNT1_TOBAC]	42.33	1	14	58	326	35.8914	8.25049	1.13647	1		0.995522	2	7.08352				0.879249	1		0.988917	2	4.51234				0.986586	1		1.04177	2	3.74961				1.06494	1		0.982967	2	14.9756
A0A1S4APY2	aspartate--tRNA ligase 2, cytoplasmic-like	LOC107800111	aspartate--tRNA ligase 2, cytoplasmic-like OS=Nicotiana tabacum OX=4097 GN=LOC107800111 PE=3 SV=1 - [A0A1S4APY2_TOBAC]	42.33	1	23	57	541	60.5734	7.13721				1.00652	1								0.967081	1								0.997262	1								1.16273	1
A0A1S3Y1S1	ras-related protein RABA2a-like	LOC107771247	ras-related protein RABA2a-like OS=Nicotiana tabacum OX=4097 GN=LOC107771247 PE=4 SV=1 - [A0A1S3Y1S1_TOBAC]	42.33	2	7	31	215	23.9504	6.11279	1.07794	1		1.13042	2	5.04096	1.08034	1		0.906824	1		0.94325	2	12.7582	0.940661	1		0.958102	1		0.974188	2	3.43503	1.00309	1		1.16135	1		0.971484	2	34.0282	1.05095	1
A0A1S4ALM3	ubiquitin-40S ribosomal protein S27a-like	LOC107799069	ubiquitin-40S ribosomal protein S27a-like OS=Nicotiana tabacum OX=4097 GN=LOC107799069 PE=4 SV=1 - [A0A1S4ALM3_TOBAC]	42.31	3	7	118	156	17.8085	9.75928	1.04642	6	5.31902	1.03558	7	5.93455	1.05361	5	5.58655	1.36221	6	4.02766	1.08607	7	7.56775	1.19984	5	5.50875	1.11625	6	4.57279	1.01659	7	3.39909	1.09181	5	13.7067	0.45012	6	23.5647	0.564812	7	61.4376	0.426814	5	39.5616
A0A1S4CNE2	uncharacterized protein LOC107820915	LOC107820915	uncharacterized protein LOC107820915 OS=Nicotiana tabacum OX=4097 GN=LOC107820915 PE=4 SV=1 - [A0A1S4CNE2_TOBAC]	42.31	5	12	71	338	37.8726	7.81104	0.990542	8	12.7775	1.0201	11	8.03252	0.943157	5	7.56456	1.04194	8	13.109	0.979349	11	6.03992	0.990567	5	11.2095	1.10075	8	7.13039	1.04719	11	13.5566	1.12941	5	15.7986	0.845259	8	32.9758	0.88798	11	17.0201	0.653183	5	73.0582
A0A1S3X4K9	mitochondrial import inner membrane translocase subunit TIM8-like	LOC107761004	mitochondrial import inner membrane translocase subunit TIM8-like OS=Nicotiana tabacum OX=4097 GN=LOC107761004 PE=3 SV=1 - [A0A1S3X4K9_TOBAC]	42.31	3	3	5	78	8.71607	7.21045	0.793847	1		1.00535	4	5.05887				0.751152	1		1.01596	4	0.911309				0.820059	1		1.05863	4	4.26965				2.06837	1		0.903256	4	9.1075
A0A1S3XSQ4	Succinate--CoA ligase [ADP-forming] subunit beta, mitochondrial	LOC107768302	Succinate--CoA ligase [ADP-forming] subunit beta, mitochondrial OS=Nicotiana tabacum OX=4097 GN=LOC107768302 PE=3 SV=1 - [A0A1S3XSQ4_TOBAC]	42.28	1	15	45	421	45.2047	5.90967	0.924517	3	14.7503				0.872981	1		1.10466	3	9.91111				1.04258	1		0.899167	3	3.45693				0.902883	1		1.16116	3	24.4213				1.45712	1
A0A1S4D955	Succinate--CoA ligase [ADP-forming] subunit beta, mitochondrial	LOC107827369	Succinate--CoA ligase [ADP-forming] subunit beta, mitochondrial OS=Nicotiana tabacum OX=4097 GN=LOC107827369 PE=3 SV=1 - [A0A1S4D955_TOBAC]	42.28	1	15	50	421	45.1747	6.13818	0.970694	4	4.79364	0.898063	2	1.73801	0.9637	3	0.971627	1.13681	4	1.6347	1.11051	2	4.27916	1.07008	3	2.40979	1.00419	4	4.57071	0.969332	2	2.67457	0.990296	3	2.43901	0.879284	4	5.59823	1.0671	2	2.84307	0.990541	3	3.87563
A0A1S3ZIR3	sulfite reductase 1 [ferredoxin], chloroplastic-like	LOC107787200	sulfite reductase 1 [ferredoxin], chloroplastic-like OS=Nicotiana tabacum OX=4097 GN=LOC107787200 PE=4 SV=1 - [A0A1S3ZIR3_TOBAC]	42.28	1	25	109	693	77.8619	8.96826	1.019	1								1.13469	1								0.943394	1								0.931151	1
A0A1S3XQI6	prohibitin-3, mitochondrial-like	LOC107767447	prohibitin-3, mitochondrial-like OS=Nicotiana tabacum OX=4097 GN=LOC107767447 PE=4 SV=1 - [A0A1S3XQI6_TOBAC]	42.24	6	9	40	277	30.4982	8.85107	0.935576	7	5.89557	1.06775	7	5.43525	1.04929	6	4.15221	0.951573	7	6.62883	0.896979	7	9.46565	0.927813	6	6.01787	1.08519	7	4.53968	0.946641	7	5.58411	1.02562	6	12.3173	1.09035	7	16.9043	1.22731	7	6.73059	0.991882	6	21.6189
A0A1S3XCZ9	protein CURVATURE THYLAKOID 1B, chloroplastic-like	LOC107763650	protein CURVATURE THYLAKOID 1B, chloroplastic-like OS=Nicotiana tabacum OX=4097 GN=LOC107763650 PE=4 SV=1 - [A0A1S3XCZ9_TOBAC]	42.24	3	4	26	116	12.4426	4.71631	1.0572	9	4.78152	1.20594	7	17.2311	0.990619	6	6.45533	0.807454	9	12.4997	0.918976	7	8.97442	0.876669	6	8.06795	1.21371	9	21.4383	1.12573	7	14.9723	1.48126	6	14.7232	1.04067	9	71.3397	0.653684	6	53.22	0.362608	5	30.7813
A0A1S4A9T6	Peptidylprolyl isomerase	LOC107795307	Peptidylprolyl isomerase OS=Nicotiana tabacum OX=4097 GN=LOC107795307 PE=4 SV=1 - [A0A1S4A9T6_TOBAC]	42.22	7	7	32	225	24.718	9.46631	1.09333	10	10.1078	0.840183	11	15.1513	0.998569	11	11.787	0.89163	10	4.46043	0.954469	11	9.12416	0.937791	11	9.15275	1.10623	10	9.42983	1.15218	11	8.96848	1.02886	11	15.8649	0.734503	10	24.9349	1.03695	11	30.6096	1.02557	11	38.3284
A0A1S3WZF8	membrane-associated 30 kDa protein, chloroplastic-like	LOC107759493	membrane-associated 30 kDa protein, chloroplastic-like OS=Nicotiana tabacum OX=4097 GN=LOC107759493 PE=4 SV=1 - [A0A1S3WZF8_TOBAC]	42.2	2	13	69	391	43.5521	8.03076	1.22582	8	7.72317	1.14059	9	4.15817	1.11005	4	1.72009	0.963494	8	14.9212	1.01467	9	7.28064	1.11346	4	2.75395	1.02758	8	5.72822	1.08632	9	7.35665	1.02524	4	0.813229	0.711737	8	39.9764	0.532249	9	32.5516	0.554221	4	8.90231
A0A1S3ZJA3	uncharacterized protein LOC107787366	LOC107787366	uncharacterized protein LOC107787366 OS=Nicotiana tabacum OX=4097 GN=LOC107787366 PE=4 SV=1 - [A0A1S3ZJA3_TOBAC]	42.2	1	6	24	173	19.2688	9.5542	1.02864	2	4.58839	1.20148	1		0.96155	1		1.01415	2	1.33131	0.951075	1		0.99697	1		1.24036	2	0.603081	1.08444	1		1.23479	1		0.596502	2	6.63956	0.494541	1		0.678158	1
A0A1S4D3F6	Aconitate hydratase	LOC107825601	Aconitate hydratase OS=Nicotiana tabacum OX=4097 GN=LOC107825601 PE=3 SV=1 - [A0A1S4D3F6_TOBAC]	42.17	1	31	177	996	108.602	7.32764	1.03559	2	12.2123	0.90033	1		0.961421	2	6.04753	0.852381	2	15.8142	1.02331	1		0.900239	2	5.65592	0.950904	2	9.80077	1.02245	1		1.01021	2	8.71018	1.29507	2	18.7216	1.17125	1		1.35781	2	3.22008
A0A1S3YZR3	Proteasome subunit alpha type	LOC107781489	Proteasome subunit alpha type OS=Nicotiana tabacum OX=4097 GN=LOC107781489 PE=3 SV=1 - [A0A1S3YZR3_TOBAC]	42.17	2	10	37	249	27.2107	6.53662	1.18803	3	3.49997	0.900425	2	5.47343	0.855369	1		1.02231	3	0.299776	1.06532	2	0.447081	1.15835	1		0.973565	3	17.2319	1.06403	2	13.5604	0.968549	1		0.678543	3	21.9437	0.882987	2	36.8368	1.09973	1
Q9MUE2	S-adenosyl-L-methionine Mg-protoporphyrin IX methyltranserase	Chl M	S-adenosyl-L-methionine Mg-protoporphyrin IX methyltranserase OS=Nicotiana tabacum OX=4097 GN=Chl M PE=2 SV=1 - [Q9MUE2_TOBAC]	42.15	13	13	102	325	35.2661	6.69775	1.00195	35	7.87004	1.03281	41	9.74033	1.00542	26	4.10913	1.11345	35	14.1817	1.04081	41	9.08328	1.07494	26	10.618	1.02413	35	9.58575	1.0289	41	7.45155	1.02133	26	10.9728	0.908143	35	53.0742	0.675578	41	53.2357	0.895097	26	59.4733
A0A1S3XDX4	Proteasome subunit beta	LOC107764037	Proteasome subunit beta OS=Nicotiana tabacum OX=4097 GN=LOC107764037 PE=3 SV=1 - [A0A1S3XDX4_TOBAC]	42.15	2	7	53	223	24.6122	6.75635	1.04608	3	2.4321	0.886473	1		1.01035	2	3.66793	0.961029	3	14.7887	0.942487	1		1.07553	2	4.46278	1.04739	3	3.59341	1.11062	1		1.02082	2	4.95101	1.05604	3	2.20109	1.18977	1		0.833443	2	35.1312
A0A1S3YW39	soluble inorganic pyrophosphatase 6, chloroplastic-like	LOC107780338	soluble inorganic pyrophosphatase 6, chloroplastic-like OS=Nicotiana tabacum OX=4097 GN=LOC107780338 PE=4 SV=1 - [A0A1S3YW39_TOBAC]	42.12	9	11	93	292	32.4908	6.43018	1.06927	24	7.08554	0.892574	19	5.58648	0.930506	15	9.76158	0.86584	24	9.96778	0.90507	19	8.81199	0.896597	15	7.825	1.08851	24	9.56962	1.19308	19	8.20171	1.19244	15	14.4537	0.951071	24	36.8354	1.02459	19	48.149	0.823665	15	83.9686
A0A1S4C596	ERBB-3 BINDING PROTEIN 1	LOC107815326	ERBB-3 BINDING PROTEIN 1 OS=Nicotiana tabacum OX=4097 GN=LOC107815326 PE=4 SV=1 - [A0A1S4C596_TOBAC]	42.12	8	15	68	387	42.7232	6.69775	1.03668	9	4.79241	0.926089	12	4.52822	1.00456	15	1.40174	0.998726	9	9.75196	1.01438	12	2.4116	1.04897	15	10.3356	1.0768	9	15.1771	1.10827	12	7.78446	1.09117	15	10.1672	0.91107	9	49.2726	0.825532	12	17.557	0.681815	15	90.007
A0A1S3XJ89	miraculin-like	LOC107765744	miraculin-like OS=Nicotiana tabacum OX=4097 GN=LOC107765744 PE=4 SV=1 - [A0A1S3XJ89_TOBAC]	42.11	5	8	26	209	23.1443	9.21729	0.975442	4	6.56491	0.794856	5	10.1662	0.89511	5	9.3194	0.843828	4	4.7405	1.04521	5	5.33777	1.04864	5	1.80323	1.02377	4	5.07649	1.05481	5	3.80359	1.01761	5	16.7676	1.26337	4	9.3034	1.02134	5	44.0039	1.05213	5	44.5883
A0A1S4DN09	photosystem II repair protein PSB27-H1, chloroplastic-like	LOC107831545	photosystem II repair protein PSB27-H1, chloroplastic-like OS=Nicotiana tabacum OX=4097 GN=LOC107831545 PE=3 SV=1 - [A0A1S4DN09_TOBAC]	42.11	1	7	43	171	18.6819	9.93506	1.02097	6	6.64681	1.02951	4	0.762599	0.818106	1		0.836134	6	17.6266	0.861918	4	8.11218	0.771642	1		0.990483	6	4.98123	1.09221	4	8.79288	0.803278	1		1.2797	6	14.5102	1.07682	4	7.57994	2.37343	1
A0A1S3XJX0	Eukaryotic translation initiation factor 3 subunit F	LOC107765783	Eukaryotic translation initiation factor 3 subunit F OS=Nicotiana tabacum OX=4097 GN=LOC107765783 PE=3 SV=1 - [A0A1S3XJX0_TOBAC]	42.11	2	10	30	285	31.315	5.16064	1.01315	3	8.06852	1.09818	3	4.72863	1.03488	2	3.14331	1.24793	3	4.00703	1.15758	3	1.38197	1.11229	2	4.67933	1.06861	3	5.36337	0.969741	3	5.77775	1.06516	2	9.95655	0.648377	3	41.7484	0.490682	3	17.6146	0.616745	2	28.7306
A0A1S3XK17	NADH dehydrogenase [ubiquinone] 1 beta subcomplex subunit 7-like	LOC107766065	NADH dehydrogenase [ubiquinone] 1 beta subcomplex subunit 7-like OS=Nicotiana tabacum OX=4097 GN=LOC107766065 PE=4 SV=1 - [A0A1S3XK17_TOBAC]	42.11	1	4	14	95	11.1855	8.1626	0.929362	2	20.4209	1.18623	1		0.862083	1		1.00184	2	20.0604	1.05876	1		0.811302	1		0.962195	2	0.9391	0.868538	1		0.844334	1		1.14772	2	52.6203	0.837332	1		2.11086	1
A0A1S4BIG4	NADH dehydrogenase [ubiquinone] iron-sulfur protein 1, mitochondrial	LOC107808648	NADH dehydrogenase [ubiquinone] iron-sulfur protein 1, mitochondrial OS=Nicotiana tabacum OX=4097 GN=LOC107808648 PE=3 SV=1 - [A0A1S4BIG4_TOBAC]	42.08	9	22	90	739	80.2717	6.31592	0.997879	14	10.1497	1.06009	10	4.11906	1.00258	7	7.15479	1.05904	14	13.4855	1.02602	10	5.9155	1.02056	7	9.02649	1.04279	14	8.20788	0.998515	10	9.39698	1.03814	7	15.2346	0.822121	14	39.2919	0.807204	10	19.6784	0.870831	7	29.05
A0A1S3XU48	2-C-methyl-D-erythritol 4-phosphate cytidylyltransferase, chloroplastic-like isoform X2	LOC107768615	2-C-methyl-D-erythritol 4-phosphate cytidylyltransferase, chloroplastic-like isoform X2 OS=Nicotiana tabacum OX=4097 GN=LOC107768615 PE=3 SV=1 - [A0A1S3XU48_TOBAC]	42.07	2	10	46	309	34.2657	6.78564	0.899923	2	5.4964							0.803613	2	5.13509							1.03467	2	20.52							1.40588	2	35.9452
A0A1S3Z7U1	aldehyde dehydrogenase family 2 member B7, mitochondrial-like isoform X2	LOC107783944	aldehyde dehydrogenase family 2 member B7, mitochondrial-like isoform X2 OS=Nicotiana tabacum OX=4097 GN=LOC107783944 PE=3 SV=1 - [A0A1S3Z7U1_TOBAC]	42.06	1	19	79	535	58.3969	7.72314				0.956093	1		0.984491	1					0.981962	1		1.09832	1					1.11206	1		1.08392	1					0.901868	1		0.727477	1
A0A1S4AGN9	aldehyde dehydrogenase family 2 member B4, mitochondrial-like isoform X2	LOC107797234	aldehyde dehydrogenase family 2 member B4, mitochondrial-like isoform X2 OS=Nicotiana tabacum OX=4097 GN=LOC107797234 PE=3 SV=1 - [A0A1S4AGN9_TOBAC]	42.06	1	19	85	535	58.3369	7.88428	0.991867	3	0.905023	1.066	3	5.9954	1.00784	2	0.995907	1.28123	3	0.375022	1.00913	3	2.41349	1.15077	2	4.16056	0.989338	3	2.48889	0.986167	3	0.556293	1.03628	2	5.28477	0.682277	3	3.43647	0.804181	3	31.1764	0.649266	2	31.3825
A0A1S4BKW8	Ribosomal protein	LOC107809424	Ribosomal protein OS=Nicotiana tabacum OX=4097 GN=LOC107809424 PE=3 SV=1 - [A0A1S4BKW8_TOBAC]	42.06	8	13	161	340	37.0237	9.31982	1.08479	23	6.82597	1.00194	18	3.43645	0.995333	17	5.54655	0.930494	23	7.92	0.945683	18	7.19129	0.950503	17	5.50371	1.15639	23	7.51191	1.05253	18	13.5343	1.21176	17	9.34312	0.742213	23	42.3442	0.785832	18	52.0535	0.792262	16	34.9729
A0A1S3WZA4	ATP synthase subunit O, mitochondrial-like	LOC107759517	ATP synthase subunit O, mitochondrial-like OS=Nicotiana tabacum OX=4097 GN=LOC107759517 PE=3 SV=1 - [A0A1S3WZA4_TOBAC]	42.02	9	9	46	238	26.3321	9.34912	0.939229	15	6.43122	0.955058	19	5.26459	1.04231	12	8.43047	1.19468	15	8.78114	1.09563	19	13.1296	1.09673	12	10.2696	1.04536	15	9.38793	1.00839	19	6.30214	1.04909	12	9.65168	0.771278	15	22.1765	0.865775	19	40.1368	0.800199	11	30.8746
A0A1S3X1E5	Pyruvate dehydrogenase E1 component subunit alpha	LOC107760137	Pyruvate dehydrogenase E1 component subunit alpha OS=Nicotiana tabacum OX=4097 GN=LOC107760137 PE=4 SV=1 - [A0A1S3X1E5_TOBAC]	42.01	5	15	52	388	42.9006	7.75244	1.00562	7	7.3418	0.895908	7	1.45065	0.940063	7	7.07238	1.10279	7	9.78259	0.993771	7	5.20159	0.987917	7	12.4601	0.961687	7	13.404	1.02296	7	13.5885	1.06265	7	4.71271	1.01825	7	37.3982	1.02887	7	16.0539	0.994736	7	50.486
A0A1S3YP36	probable fructokinase-6, chloroplastic	LOC107778295	probable fructokinase-6, chloroplastic OS=Nicotiana tabacum OX=4097 GN=LOC107778295 PE=3 SV=1 - [A0A1S3YP36_TOBAC]	42.01	2	14	67	388	41.9504	5.41455	1.01842	2	7.54194							1.00293	2	12.5383							1.02322	2	8.01893							0.940178	2	49.4325
A0A1S4DB13	probable fructokinase-6, chloroplastic	LOC107827722	probable fructokinase-6, chloroplastic OS=Nicotiana tabacum OX=4097 GN=LOC107827722 PE=3 SV=1 - [A0A1S4DB13_TOBAC]	42.01	2	14	69	388	41.9584	5.41455	1.02985	3	11.9594	1.10129	1					0.844088	3	70.9514	0.965734	1					0.910366	3	1.56487	1.03761	1					1.39493	3	97.1032	0.824494	1
A0A1S4ATS9	Profilin	LOC107801297	Profilin OS=Nicotiana tabacum OX=4097 GN=LOC107801297 PE=3 SV=1 - [A0A1S4ATS9_TOBAC]	41.98	3	5	52	131	14.2061	5.021	1.00943	12	9.22697	0.964667	17	7.69812	0.982363	12	6.09379	0.806079	12	6.98587	0.942136	17	5.80988	0.990772	12	7.93309	1.00763	12	5.70999	1.035	17	8.36748	1.07387	12	12.4054	1.18034	12	18.1638	1.09419	17	10.5473	1.01259	11	15.0583
A0A1S4B6I9	photosystem II 22 kDa protein, chloroplastic-like	LOC107805098	photosystem II 22 kDa protein, chloroplastic-like OS=Nicotiana tabacum OX=4097 GN=LOC107805098 PE=4 SV=1 - [A0A1S4B6I9_TOBAC]	41.97	3	11	199	274	28.9537	8.70459	1.01133	19	13.0128	1.07124	24	6.47252	1.00861	18	9.32432	0.840688	19	8.316	0.876675	24	7.17038	0.878042	18	8.55157	1.21634	19	11.984	1.17325	24	5.47254	1.19068	18	20.8492	0.811419	19	19.0974	0.717074	24	35.4083	0.924041	18	32.5208
A0A1S4D6P0	Pectin acetylesterase	LOC107826495	Pectin acetylesterase OS=Nicotiana tabacum OX=4097 GN=LOC107826495 PE=3 SV=1 - [A0A1S4D6P0_TOBAC]	41.95	1	10	31	298	32.8749	6.39209				1.18361	1								0.901161	1								1.06688	1								0.738459	1
A0A1S3YTC2	proline--tRNA ligase, chloroplastic/mitochondrial-like	LOC107779488	proline--tRNA ligase, chloroplastic/mitochondrial-like OS=Nicotiana tabacum OX=4097 GN=LOC107779488 PE=3 SV=1 - [A0A1S3YTC2_TOBAC]	41.91	3	18	70	544	60.9502	7.62061	1.17074	4	1.74312	1.04015	5	8.09774	1.10846	3	11.7259	1.05755	4	10.3626	1.10968	5	7.15504	1.12649	3	8.53445	1.06161	4	0.612986	1.0193	5	3.22704	1.09647	3	3.89801	0.583399	4	30.9073	0.788992	5	61.742	0.558459	3	12.5608
A0A1S3YIE9	S-formylglutathione hydrolase	LOC107776428	S-formylglutathione hydrolase OS=Nicotiana tabacum OX=4097 GN=LOC107776428 PE=3 SV=1 - [A0A1S3YIE9_TOBAC]	41.9	3	10	30	284	31.9368	6.52197	0.880312	6	17.8496	1.01275	9	7.02165	0.97897	1		0.909762	6	2.88979	0.979035	9	1.63815	0.864325	1		0.867195	6	10.02	0.98899	9	5.3156	0.86048	1		1.61267	6	21.4736	1.38077	9	28.9899	1.72427	1
A0A1S4BZJ1	40S ribosomal protein SA	LOC107813555	40S ribosomal protein SA OS=Nicotiana tabacum OX=4097 GN=LOC107813555 PE=3 SV=1 - [A0A1S4BZJ1_TOBAC]	41.89	1	11	138	296	32.156	5.17334	1.08154	6	5.65154	0.995502	6	9.97404	1.01261	3	2.26213	1.05492	6	3.53943	1.07469	6	4.65352	1.04521	3	7.49808	1.01136	6	9.83189	0.938084	6	9.07897	1.10559	3	4.73501	0.833841	6	37.7166	0.82618	6	34.6622	0.666043	3	49.2724
A0A1S4AYZ7	porphobilinogen deaminase, chloroplastic-like	LOC107802823	porphobilinogen deaminase, chloroplastic-like OS=Nicotiana tabacum OX=4097 GN=LOC107802823 PE=3 SV=1 - [A0A1S4AYZ7_TOBAC]	41.89	5	13	89	370	39.9359	6.18896	1.03604	7	10.3696	0.922908	6	4.04775	0.971104	4	12.4044	0.974936	7	5.55179	1.01555	6	3.92776	0.880711	4	9.89898	1.05745	7	1.86123	1.00701	6	9.29749	0.970235	4	10.4186	1.10017	7	3.13479	1.09844	6	29.1545	1.34999	4	39.4929
A0A1S3XE72	60S ribosomal protein L22-3	LOC107764146	60S ribosomal protein L22-3 OS=Nicotiana tabacum OX=4097 GN=LOC107764146 PE=4 SV=1 - [A0A1S3XE72_TOBAC]	41.86	3	3	10	86	10.0753	9.5249	1.03781	4	17.4702	1.04061	3	4.99768	1.0089	3	0.352263	0.864976	4	22.7194	0.920031	3	1.66712	0.940783	3	15.3956	1.04882	4	20.2843	1.08443	3	10.4985	0.932919	3	27.0571	0.931445	4	79.339	1.15942	3	5.42275	1.33814	3	94.34
A0A1S4CCW3	Glutathione reductase	LOC107817696	Glutathione reductase OS=Nicotiana tabacum OX=4097 GN=LOC107817696 PE=3 SV=1 - [A0A1S4CCW3_TOBAC]	41.83	2	18	87	557	60.061	8.00146	1.02358	4	1.61098	1.02047	1		0.925785	1		0.977033	4	6.75454	0.956005	1		1.02311	1		0.921501	4	4.29508	0.986356	1		1.02503	1		1.21711	4	14.1337	1.19493	1		1.13555	1
A0A1S3X3J1	haloacid dehalogenase-like hydrolase domain-containing protein At3g48420	LOC107760931	haloacid dehalogenase-like hydrolase domain-containing protein At3g48420 OS=Nicotiana tabacum OX=4097 GN=LOC107760931 PE=4 SV=1 - [A0A1S3X3J1_TOBAC]	41.82	2	14	163	318	33.9547	8.06006	1.01423	6	11.2713	1.02596	8	13.0513	0.97348	3	8.29905	1.00552	6	6.83571	1.03738	8	1.89026	1.11882	3	9.08907	1.11571	6	10.3012	1.03045	8	10.311	1.1512	3	9.69635	0.888688	6	23.7336	0.849877	8	10.6841	0.618223	3	62.0294
A0A1S4A807	60S ribosomal protein L14-1	LOC107794709	60S ribosomal protein L14-1 OS=Nicotiana tabacum OX=4097 GN=LOC107794709 PE=4 SV=1 - [A0A1S4A807_TOBAC]	41.79	1	7	54	134	15.4027	10.3745	1.01583	2	8.51505	0.956805	2	15.7738	0.98833	3	10.2472	0.993848	2	10.5133	0.961957	2	2.87782	1.05598	3	0.358273	1.23274	2	14.0213	1.25018	2	9.16814	1.25031	3	9.51798	0.620431	2	44.1935	0.531912	2	19.8196	0.477331	3	36.2306
A0A1S4AX09	heme-binding-like protein At3g10130, chloroplastic	LOC107802215	heme-binding-like protein At3g10130, chloroplastic OS=Nicotiana tabacum OX=4097 GN=LOC107802215 PE=4 SV=1 - [A0A1S4AX09_TOBAC]	41.71	1	7	29	199	22.1043	6.771				1.05101	1		0.945456	1					0.87081	1		0.818952	1					1.01523	1		1.05604	1					1.29477	1		1.47901	1
A0A1S4CBP2	rhodanese-like domain-containing protein 9, chloroplastic	LOC107817113	rhodanese-like domain-containing protein 9, chloroplastic OS=Nicotiana tabacum OX=4097 GN=LOC107817113 PE=4 SV=1 - [A0A1S4CBP2_TOBAC]	41.7	7	7	26	235	25.4404	8.06006	0.973186	6	9.16046	1.05873	15	6.8741	0.989476	5	7.65498	0.921104	6	10.4158	0.943261	15	8.17506	0.994063	5	17.501	1.11243	6	16.2603	1.05722	15	6.10678	1.16547	5	10.4664	1.02854	6	31.3554	1.08433	15	34.5973	0.839098	5	25.5189
A0A1S3ZAZ5	protein TIC 62, chloroplastic-like isoform X2	LOC107784902	protein TIC 62, chloroplastic-like isoform X2 OS=Nicotiana tabacum OX=4097 GN=LOC107784902 PE=4 SV=1 - [A0A1S3ZAZ5_TOBAC]	41.67	7	14	67	516	55.2617	8.25049	1.00399	4	2.60982	0.995625	8	9.5499	0.931986	2	3.14131	0.904415	4	6.05159	0.983885	8	10.0478	0.89496	2	0.294168	1.11338	4	17.6954	1.11421	8	20.9316	1.31242	2	1.49444	0.925055	4	41.5	0.824654	8	22.5772	0.79441	2	13.4189
A0A1S4ADE2	4-hydroxy-3-methylbut-2-en-1-yl diphosphate synthase (Ferredoxin), chloroplastic	LOC107796388	4-hydroxy-3-methylbut-2-en-1-yl diphosphate synthase (Ferredoxin), chloroplastic OS=Nicotiana tabacum OX=4097 GN=LOC107796388 PE=3 SV=1 - [A0A1S4ADE2_TOBAC]	41.62	26	26	147	740	82.1083	6.30322	1.02803	41	8.2561	1.0365	53	5.00599	1.10454	53	6.88449	1.22681	41	11.4585	1.13366	53	7.04882	1.0958	53	12.4505	0.880786	41	5.88208	0.904617	53	6.98754	0.903795	53	9.66157	0.88623	41	18.8618	0.925731	53	28.6685	0.840649	52	44.5988
A0A1S4CY82	temperature-induced lipocalin-1-like	LOC107823890	temperature-induced lipocalin-1-like OS=Nicotiana tabacum OX=4097 GN=LOC107823890 PE=3 SV=1 - [A0A1S4CY82_TOBAC]	41.62	3	7	13	185	21.4798	6.80029	1.03888	4	6.35004	1.04076	2	2.84997	0.897371	1		0.831332	4	9.06648	0.756657	2	5.21794	0.804261	1		1.02865	4	4.39889	1.07645	2	4.30161	1.14144	1		1.24423	4	13.957	1.47953	2	5.86136	1.42817	1
A0A1S4DF13	Uroporphyrinogen decarboxylase	LOC107829118	Uroporphyrinogen decarboxylase OS=Nicotiana tabacum OX=4097 GN=LOC107829118 PE=3 SV=1 - [A0A1S4DF13_TOBAC]	41.62	4	13	131	394	43.2865	7.40088	1.09651	10	6.8036	0.890123	11	5.87411	0.920467	12	6.03333	0.913252	10	12.6656	0.982479	11	6.26112	0.939177	12	10.8565	1.00382	10	6.53074	1.11155	11	8.02102	1.05793	12	10.1595	1.01064	10	28.8515	0.986726	11	34.253	1.2646	12	32.9682
A0A1S3X0Z2	thylakoid lumenal 17.4 kDa protein, chloroplastic-like	LOC107760084	thylakoid lumenal 17.4 kDa protein, chloroplastic-like OS=Nicotiana tabacum OX=4097 GN=LOC107760084 PE=4 SV=1 - [A0A1S3X0Z2_TOBAC]	41.6	9	9	104	238	25.7648	7.21045	1.00506	36	10.4818	0.879937	34	11.9422	0.958399	34	8.80361	0.81891	36	18.3514	0.857043	34	8.09181	0.874706	34	9.67085	1.2751	36	8.39793	1.28644	34	14.7384	1.28561	34	20.2499	0.728604	36	15.1088	0.810752	34	24.1074	0.728764	34	29.3065
A0A1S4C1V4	photosynthetic NDH subunit of subcomplex B 2, chloroplastic-like	LOC107814256	photosynthetic NDH subunit of subcomplex B 2, chloroplastic-like OS=Nicotiana tabacum OX=4097 GN=LOC107814256 PE=4 SV=1 - [A0A1S4C1V4_TOBAC]	41.6	1	10	55	351	38.5498	6.69775	1.12008	4	4.89156	1.12638	5	0.573876	1.03074	3	4.33948	1.01511	4	9.2199	1.02962	5	9.10308	1.06884	3	4.1388	1.0645	4	3.05499	1.00398	5	14.2654	1.06244	3	5.31799	0.877431	4	4.3588	0.741434	5	5.64764	0.727019	3	9.89833
A0A1S4BML9	proline--tRNA ligase, cytoplasmic-like	LOC107809645	proline--tRNA ligase, cytoplasmic-like OS=Nicotiana tabacum OX=4097 GN=LOC107809645 PE=3 SV=1 - [A0A1S4BML9_TOBAC]	41.59	8	19	65	517	58.7979	7.06396	1.06329	8	8.89439	0.932045	10	7.68277	0.998025	4	8.10481	0.990044	8	4.42762	1.06604	10	9.66025	1.07741	4	9.24349	1.00194	8	2.89726	1.05951	10	5.24555	1.13381	4	3.95413	0.966485	8	31.9406	0.845722	10	36.4714	0.615017	4	10.817
A0A1S4CGZ8	4-hydroxy-4-methyl-2-oxoglutarate aldolase	LOC107818859	4-hydroxy-4-methyl-2-oxoglutarate aldolase OS=Nicotiana tabacum OX=4097 GN=LOC107818859 PE=3 SV=1 - [A0A1S4CGZ8_TOBAC]	41.57	2	7	26	166	17.7723	5.98584	0.990065	1		0.944372	2	14.5018	0.937092	1		1.00128	1		0.920699	2	10.661	0.957501	1		0.912654	1		1.04777	2	16.5625	1.13889	1		1.23009	1		1.26304	2	8.98587	1.01662	1
A0A1S4D091	4-hydroxy-4-methyl-2-oxoglutarate aldolase	LOC107824552	4-hydroxy-4-methyl-2-oxoglutarate aldolase OS=Nicotiana tabacum OX=4097 GN=LOC107824552 PE=3 SV=1 - [A0A1S4D091_TOBAC]	41.57	2	7	24	166	17.7563	5.98584				0.900546	1		1.00285	1					0.842902	1		1.01255	1					1.14215	1		1.10601	1					1.36416	1		0.832286	1
A0A1S3XJ11	GrpE protein homolog	LOC107765781	GrpE protein homolog OS=Nicotiana tabacum OX=4097 GN=LOC107765781 PE=3 SV=1 - [A0A1S3XJ11_TOBAC]	41.56	5	13	49	320	35.8915	6.21436	1.06615	3	5.69058	1.00068	2	20.219	0.954241	1		1.04644	3	9.00986	0.948041	2	17.8753	0.944546	1		1.04847	3	5.23177	0.892579	2	24.8953	0.873718	1		0.879448	3	4.82693	1.44382	2	23.8234	1.57	1
A0A1S4A693	bifunctional aspartokinase/homoserine dehydrogenase, chloroplastic-like	LOC107794170	bifunctional aspartokinase/homoserine dehydrogenase, chloroplastic-like OS=Nicotiana tabacum OX=4097 GN=LOC107794170 PE=4 SV=1 - [A0A1S4A693_TOBAC]	41.54	4	32	104	922	100.352	6.88818	1.03953	2	1.35337	1.04965	4	6.10902	1.08611	2	8.2944	1.0751	2	2.39686	0.99046	4	6.21247	1.0612	2	3.66101	0.945002	2	3.45888	0.987735	4	6.9623	0.97747	2	0.502964	0.985311	2	7.37493	1.09818	4	6.77105	0.802845	2	35.2751
A0A1S4BD96	S-adenosylmethionine synthase	LOC107807060	S-adenosylmethionine synthase OS=Nicotiana tabacum OX=4097 GN=LOC107807060 PE=3 SV=1 - [A0A1S4BD96_TOBAC]	41.54	1	13	78	390	42.5135	6.25244				0.907596	1								1.09293	1								0.892222	1								1.32498	1
A0A1S4BGV4	V-type proton ATPase subunit F	LOC107808103	V-type proton ATPase subunit F OS=Nicotiana tabacum OX=4097 GN=LOC107808103 PE=3 SV=1 - [A0A1S4BGV4_TOBAC]	41.54	4	4	12	130	14.4956	7.40088	0.938062	5	8.16123	0.954661	4	1.99615	0.955563	3	3.07912	0.85013	5	13.7192	0.882694	4	3.91257	0.949576	3	12.8895	1.06435	5	5.1419	1.07657	4	5.03033	1.18905	3	11.5347	1.08805	5	21.4306	1.39923	4	13.1906	0.728255	3	100.313
A0A1S4BTT2	mitochondrial phosphate carrier protein 3, mitochondrial-like	LOC107811807	mitochondrial phosphate carrier protein 3, mitochondrial-like OS=Nicotiana tabacum OX=4097 GN=LOC107811807 PE=3 SV=1 - [A0A1S4BTT2_TOBAC]	41.53	2	15	74	366	39.0622	9.24658	0.930883	1		1.0812	7	7.12936	1.04359	1		1.0005	1		1.05712	7	6.61	0.849469	1		1.16269	1		1.02536	7	1.41511	1.00789	1		0.900387	1		0.728457	7	21.1276	1.31541	1
A0A1S3YJD9	40S ribosomal protein SA	LOC107776807	40S ribosomal protein SA OS=Nicotiana tabacum OX=4097 GN=LOC107776807 PE=3 SV=1 - [A0A1S3YJD9_TOBAC]	41.47	1	11	137	299	32.4332	5.17334	1.09984	3	0.534428	1.02134	7	1.46027	1.01144	4	1.60125	1.01917	3	1.37986	0.982496	7	4.22371	1.06641	4	2.38988	1.0662	3	0.88183	0.924973	7	11.1935	1.13813	4	5.51315	0.779168	3	1.4279	1.22611	7	35.0445	0.66376	4	12.8686
A0A1S4BI32	ACT domain-containing protein DS12, chloroplastic-like	LOC107808454	ACT domain-containing protein DS12, chloroplastic-like OS=Nicotiana tabacum OX=4097 GN=LOC107808454 PE=4 SV=1 - [A0A1S4BI32_TOBAC]	41.46	2	10	71	287	30.9431	5.37646	0.957356	1		0.859413	2	2.87392				1.01909	1		0.900991	2	10.0502				1.03369	1		1.01825	2	15.2416				1.04915	1		1.53861	2	53.1762
A0A1S4DNH2	S-norcoclaurine synthase 1-like	LOC107831696	S-norcoclaurine synthase 1-like OS=Nicotiana tabacum OX=4097 GN=LOC107831696 PE=4 SV=1 - [A0A1S4DNH2_TOBAC]	41.45	5	5	8	152	16.9929	4.95752	1.45859	3	0.643481	1.01536	1		1.13804	4	2.63765	0.630523	3	10.1087	0.725456	1		0.679705	4	6.78569	1.12903	3	4.93121	1.26154	1		1.3094	4	5.20203	0.695907	3	20.0121	1.09705	1		0.916212	4	14.198
Q84QE7	Putative photosystem I subunit III	LOC107789388	Putative photosystem I subunit III OS=Nicotiana tabacum OX=4097 GN=LOC107789388 PE=2 SV=1 - [Q84QE7_TOBAC]	41.44	2	8	400	222	24.4519	9.14404	1.0695	9	9.61724	1.03377	17	4.83579	1.02304	11	4.4251	0.92617	9	16.4794	0.970402	17	10.4941	1.03554	11	3.87121	1.14406	9	12.934	1.10355	17	12.1655	1.03145	11	22.3738	0.714885	9	56.2915	0.803547	17	70.3962	0.509708	11	51.669
A0A1S4BB05	fasciclin-like arabinogalactan protein 8	LOC107806416	fasciclin-like arabinogalactan protein 8 OS=Nicotiana tabacum OX=4097 GN=LOC107806416 PE=4 SV=1 - [A0A1S4BB05_TOBAC]	41.43	2	7	51	251	26.9002	7.60596	0.96688	4	10.7228	0.940624	5	3.90356	0.920907	3	9.28254	0.906597	4	10.1453	0.943983	5	12.0178	0.936328	3	2.94132	1.02644	4	4.17081	1.07384	5	9.58411	1.04781	3	1.34121	1.25231	4	10.222	1.24519	5	10.5715	1.18869	3	7.92207
A0A1S3XUA2	ATP synthase subunit epsilon, mitochondrial-like	LOC107768874	ATP synthase subunit epsilon, mitochondrial-like OS=Nicotiana tabacum OX=4097 GN=LOC107768874 PE=4 SV=1 - [A0A1S3XUA2_TOBAC]	41.43	3	3	7	70	7.94892	8.88037	0.993258	4	0.483683	1.01918	1		1.01188	1		1.10245	4	8.2589	1.09581	1		1.09486	1		1.13233	4	1.42522	1.06558	1		0.853168	1		0.668785	4	28.1788	0.545475	1		1.1667	1
A0A1S3WZQ8	Aconitate hydratase	LOC107759563	Aconitate hydratase OS=Nicotiana tabacum OX=4097 GN=LOC107759563 PE=3 SV=1 - [A0A1S3WZQ8_TOBAC]	41.42	1	30	173	997	108.691	7.32764	1.04578	1		0.890344	1		1.00948	1		0.90093	1		0.935907	1		0.87813	1		0.966252	1		1.03629	1		0.992216	1		1.20609	1		1.41764	1		1.35437	1
A0A1S3X011	ubiquitin-60S ribosomal protein L40	LOC107759736	ubiquitin-60S ribosomal protein L40 OS=Nicotiana tabacum OX=4097 GN=LOC107759736 PE=4 SV=1 - [A0A1S3X011_TOBAC]	41.41	1	5	106	128	14.678	9.92041	1.11172	2	15.4679	0.865211	1		1.38825	3	8.33895	1.27372	2	11.4992	1.01296	1		1.39113	3	3.1946	0.868878	2	2.8546	0.818538	1		0.571018	3	4.03628	0.58861	2	102.77	1.88147	1		0.284573	3	38.3938
A0A1S3XSW1	UDP-sulfoquinovose synthase, chloroplastic-like	LOC107768419	UDP-sulfoquinovose synthase, chloroplastic-like OS=Nicotiana tabacum OX=4097 GN=LOC107768419 PE=4 SV=1 - [A0A1S3XSW1_TOBAC]	41.37	3	18	81	481	53.4653	8.20654	0.986087	4	2.02094	0.976154	4	3.66006	0.91305	5	2.25571	0.939793	4	7.5818	1.00733	4	5.59644	0.932344	5	3.05038	0.965303	4	9.26455	0.986399	4	5.95667	0.975066	5	7.76885	1.17789	4	15.9416	1.21153	4	17.0055	1.4362	5	45.1056
A0A075EYQ1	Chloroplast malate dehydrogenase	chMDH	Chloroplast malate dehydrogenase OS=Nicotiana tabacum OX=4097 GN=chMDH PE=2 SV=1 - [A0A075EYQ1_TOBAC]	41.36	3	15	95	440	48.2318	6.771	1.02012	3	14.5541	1.02497	4	1.00893	0.991254	6	5.86889	0.940598	3	18.3714	1.00197	4	3.40476	0.988256	6	6.28132	1.02917	3	1.49113	1.04416	4	5.62602	1.18334	6	6.3171	1.1562	3	43.0378	0.878018	4	37.6571	0.860533	6	29.7589
A0A077D9N5	Thioredoxin peroxidase 1		Thioredoxin peroxidase 1 OS=Nicotiana tabacum OX=4097 PE=2 SV=1 - [A0A077D9N5_TOBAC]	41.36	3	5	28	162	17.415	5.56689	1.01655	8	8.13821	0.87686	7	13.684	0.931959	6	19.2091	1.00088	8	7.77103	1.06608	7	7.67446	1.09789	6	3.90781	1.20296	8	5.07637	1.15218	7	8.01759	1.31534	6	4.2639	0.770312	8	60.9261	0.614536	7	12.3167	0.462347	6	55.1934
A0A1S3YJQ5	40S ribosomal protein S8	LOC107776903	40S ribosomal protein S8 OS=Nicotiana tabacum OX=4097 GN=LOC107776903 PE=3 SV=1 - [A0A1S3YJQ5_TOBAC]	41.36	2	8	82	220	24.9835	10.4917	1.08416	3	0.831513	1.03477	2	5.99847				1.101	3	1.31885	1.02066	2	6.49401				0.981275	3	3.75997	0.98646	2	7.1181				0.868423	3	2.77709	0.953052	2	14.8828
A0A139ZSG9	6-phosphogluconate dehydrogenase, decarboxylating	LOC107779182	6-phosphogluconate dehydrogenase, decarboxylating OS=Nicotiana tabacum OX=4097 GN=LOC107779182 PE=2 SV=1 - [A0A139ZSG9_TOBAC]	41.32	5	17	51	484	53.2623	5.93506	0.900721	3	10.6544	0.838993	2	1.94269	1.0201	3	1.36608	1.0399	3	11.7832	1.03568	2	13.8843	1.16253	3	2.54971	0.998105	3	2.31782	1.07247	2	0.716496	0.928916	3	5.58661	1.34132	3	5.68064	1.08367	2	39.3233	0.785248	3	46.262
A0A1S3ZHK0	Formate dehydrogenase, mitochondrial	LOC107786807	Formate dehydrogenase, mitochondrial OS=Nicotiana tabacum OX=4097 GN=LOC107786807 PE=3 SV=1 - [A0A1S3ZHK0_TOBAC]	41.3	12	12	40	385	42.3936	7.56201	0.841343	16	16.7964	0.833016	17	20.282	0.828862	7	12.9285	0.974563	16	14.0594	0.963448	17	8.74833	0.946453	7	14.1817	0.892875	16	18.8655	0.927699	17	7.23536	0.84934	7	11.0087	1.48189	16	18.6477	1.73298	17	30.3826	1.82146	7	59.6027
A0A1S3ZS09	mitochondrial outer membrane protein porin of 34 kDa-like	LOC107789843	mitochondrial outer membrane protein porin of 34 kDa-like OS=Nicotiana tabacum OX=4097 GN=LOC107789843 PE=4 SV=1 - [A0A1S3ZS09_TOBAC]	41.3	6	11	132	276	29.6322	8.32373	1.04488	13	12.2773	1.04914	14	5.6349	0.988869	16	10.261	0.985032	13	6.8448	0.959834	14	9.10425	0.948876	16	5.05067	1.12765	13	19.3664	1.1124	14	3.50492	1.14194	16	7.51474	0.697095	13	56.5767	0.778247	14	32.0799	0.838879	16	45.4784
A0A1S4BFD9	Peptidyl-prolyl cis-trans isomerase	LOC107807631	Peptidyl-prolyl cis-trans isomerase OS=Nicotiana tabacum OX=4097 GN=LOC107807631 PE=3 SV=1 - [A0A1S4BFD9_TOBAC]	41.28	4	7	33	172	18.0279	8.33838	0.958294	1		0.94349	9	11.5601	0.852018	8	5.17784	1.65881	1		1.13575	9	19.4342	1.34198	8	6.37605	0.784804	1		0.894505	9	19.0587	0.809937	8	13.9215	0.4969	1		0.818087	9	43.9153	0.808164	8	35.2023
A0A1S4BI11	phenylalanine--tRNA ligase, chloroplastic/mitochondrial-like	LOC107808497	phenylalanine--tRNA ligase, chloroplastic/mitochondrial-like OS=Nicotiana tabacum OX=4097 GN=LOC107808497 PE=4 SV=1 - [A0A1S4BI11_TOBAC]	41.27	1	15	53	424	48.6252	6.25244	1.05597	2	2.25674	1.01757	2	1.60346	1.01914	1		1.29985	2	6.23636	1.12623	2	9.32901	1.08126	1		0.969153	2	7.30274	0.990679	2	2.47084	0.898869	1		0.575473	2	7.00897	0.654822	2	31.961	1.08549	1
A0A1S3XU40	60S ribosomal protein L13a-1	LOC107768819	60S ribosomal protein L13a-1 OS=Nicotiana tabacum OX=4097 GN=LOC107768819 PE=3 SV=1 - [A0A1S3XU40_TOBAC]	41.26	3	9	93	206	23.448	10.5356	1.00359	4	6.43728	1.05232	4	1.21704	1.06019	6	7.48788	0.962367	4	5.60186	0.995507	4	4.52926	0.987678	6	12.7994	1.0385	4	5.36716	1.06776	4	2.113	0.941771	6	8.4187	1.1153	4	8.70533	0.796657	4	25.932	0.890266	6	51.6704
A0A1S4BWM5	Methionine aminopeptidase	LOC107812543	Methionine aminopeptidase OS=Nicotiana tabacum OX=4097 GN=LOC107812543 PE=3 SV=1 - [A0A1S4BWM5_TOBAC]	41.23	3	10	37	359	39.5572	7.48877	1.04806	3	4.27588	0.962758	4	8.43726				0.822137	3	6.79656	1.00056	4	9.36739				0.949698	3	5.99869	0.979323	4	5.3218				1.35872	3	1.59795	1.21508	4	18.1275
A0A1S3YYU8	Translocase of chloroplast	LOC107781341	Translocase of chloroplast OS=Nicotiana tabacum OX=4097 GN=LOC107781341 PE=3 SV=1 - [A0A1S3YYU8_TOBAC]	41.2	8	9	39	301	33.315	9.37842	0.958419	12	7.79697	1.03545	11	5.42694	1.03028	9	5.30071	1.01341	12	9.76032	1.01589	11	5.97085	0.970815	9	4.07053	0.986244	12	5.96631	0.975112	11	4.14552	1.0653	9	6.13511	1.14091	12	37.9727	0.99774	11	24.0065	1.0144	9	13.2704
A0A1S4DRV5	photosystem II repair protein PSB27-H1, chloroplastic-like	LOC107832794	photosystem II repair protein PSB27-H1, chloroplastic-like OS=Nicotiana tabacum OX=4097 GN=LOC107832794 PE=3 SV=1 - [A0A1S4DRV5_TOBAC]	41.14	1	7	44	175	18.945	9.93506	0.89652	6	16.6653	0.948479	4	6.95989	0.709627	2	73.1438	0.771837	6	21.0078	0.845162	4	14.0018	0.904434	2	16.6517	0.905178	6	3.76993	1.02521	4	7.93907	0.824132	2	4.2936	1.72376	6	43.1129	1.54609	4	12.5866	2.0668	2	27.6799
A0A1S4C661	30S ribosomal protein S17, chloroplastic-like	LOC107815349	30S ribosomal protein S17, chloroplastic-like OS=Nicotiana tabacum OX=4097 GN=LOC107815349 PE=3 SV=1 - [A0A1S4C661_TOBAC]	41.14	2	6	54	158	17.5464	10.3159	1.06097	10	4.73928	1.05894	15	7.37625	1.03594	9	5.46616	0.951541	10	6.65156	0.977074	15	5.70962	0.996807	9	3.54407	1.10513	10	5.97097	1.03772	15	7.68091	1.01853	9	9.08156	0.785062	10	26.9938	0.905016	15	19.7188	0.854399	9	33.7918
A7VMP6	Histone H3.2 (Fragment)		Histone H3.2 (Fragment) OS=Nicotiana tabacum OX=4097 PE=2 SV=1 - [A7VMP6_TOBAC]	41.07	2	8	50	112	12.8011	10.5796	0.982435	3	0.149637				1.05992	2	1.08727	1.0654	3	2.61383				1.13251	2	6.82848	1.20818	3	4.84043				0.938706	2	8.49406	0.60628	3	3.231				0.771917	2	41.9407
A0A1S4BME9	uncharacterized protein LOC107809854	LOC107809854	uncharacterized protein LOC107809854 OS=Nicotiana tabacum OX=4097 GN=LOC107809854 PE=4 SV=1 - [A0A1S4BME9_TOBAC]	41.04	9	9	44	268	30.2918	5.16064	0.972847	17	6.63865	0.872171	14	10.2852	0.935517	13	5.77421	0.941152	17	8.13913	0.9556	14	5.59016	0.95495	13	7.21216	1.20039	17	12.3954	1.07476	14	10.4564	1.1634	13	15.6934	0.909565	17	40.2436	1.01891	14	19.867	0.85078	13	31.0026
Q5M9V8	OrfB protein	orfB	OrfB protein OS=Nicotiana tabacum OX=4097 GN=orfB PE=4 SV=2 - [Q5M9V8_TOBAC]	41.03	2	5	18	156	17.987	8.68994	0.284707	2	5.70131	0.33514	4	13.2817	0.59142	4	64.0326	2.61735	2	4.88738	2.2427	4	2.72199	1.45789	4	99.7415	0.291393	2	3.21608	0.339929	4	15.5547	0.567479	4	80.2425	0.901651	2	20.6565	0.883472	4	10.8331	0.947352	4	95.3532
Q40481	Chlorophyll a-b binding protein, chloroplastic (Fragment)	Cab4	Chlorophyll a-b binding protein, chloroplastic (Fragment) OS=Nicotiana tabacum OX=4097 GN=Cab4 PE=2 SV=1 - [Q40481_TOBAC]	41	4	6	40	200	22.2174	5.51611	1.03378	5	8.29275	1.04811	12	4.81393	1.04407	4	7.23338	0.890486	5	12.0611	0.934227	12	14.8172	0.962768	4	6.65364	1.22892	5	27.1065	1.05944	12	7.49921	1.11145	4	6.90842	0.981961	4	63.7976	1.0176	11	52.3034	0.823723	4	19.1823
A0A1S3YBM6	ACT domain-containing protein DS12, chloroplastic-like	LOC107774407	ACT domain-containing protein DS12, chloroplastic-like OS=Nicotiana tabacum OX=4097 GN=LOC107774407 PE=4 SV=1 - [A0A1S3YBM6_TOBAC]	40.99	2	10	73	283	30.821	5.2749	0.97373	1		1.08363	2	16.5714	0.954284	2	3.13314	1.11705	1		0.979246	2	3.87509	1.02379	2	8.29357	1.10011	1		1.02177	2	12.6746	1.0909	2	8.00482	0.763112	1		0.837299	2	19.2327	0.929411	2	6.25147
A0A1S3Z9G2	40S ribosomal protein S17-like	LOC107784437	40S ribosomal protein S17-like OS=Nicotiana tabacum OX=4097 GN=LOC107784437 PE=3 SV=1 - [A0A1S3Z9G2_TOBAC]	40.94	2	6	66	149	16.6029	9.979	1.03324	1		0.919786	2	18.2717				0.846853	1		0.835775	2	12.1365				1.01298	1		0.986413	2	6.66909				1.2286	1		1.66197	2	56.4396
A0A1S4CTH6	60S ribosomal protein L17-1-like	LOC107822290	60S ribosomal protein L17-1-like OS=Nicotiana tabacum OX=4097 GN=LOC107822290 PE=4 SV=1 - [A0A1S4CTH6_TOBAC]	40.88	3	4	34	137	15.5731	9.89111	1.09804	4	5.74163	1.10038	5	3.46776	1.14788	3	3.16099	1.01022	4	8.35977	1.00285	5	3.52164	1.06854	3	6.67489	1.18635	4	1.40054	1.09363	5	4.84637	1.08025	3	10.4125	0.531865	4	40.1935	0.42478	5	17.4407	0.420839	3	93.6258
A0A1S4A843	mitochondrial-processing peptidase subunit alpha	LOC107794790	mitochondrial-processing peptidase subunit alpha OS=Nicotiana tabacum OX=4097 GN=LOC107794790 PE=3 SV=1 - [A0A1S4A843_TOBAC]	40.87	4	16	77	504	54.7429	6.16357	1.03813	6	10.3088	1.03126	4	5.77952	0.990423	2	4.40325	0.892541	6	11.6859	0.963499	4	4.57435	0.928781	2	5.04911	1.0951	6	1.85828	1.02582	4	5.94853	1.12562	2	5.53792	0.982621	6	30.4605	0.978048	4	39.8927	0.972315	2	33.8064
A0A1S4C8B7	fasciclin-like arabinogalactan protein 1	LOC107816302	fasciclin-like arabinogalactan protein 1 OS=Nicotiana tabacum OX=4097 GN=LOC107816302 PE=4 SV=1 - [A0A1S4C8B7_TOBAC]	40.87	1	11	82	416	43.9705	6.23975	1.25507	1		0.835641	3	12.3043	0.938256	1		0.81125	1		0.942428	3	7.03199	0.970448	1		1.20393	1		1.05528	3	0.932212	1.32853	1		0.618505	1		1.27705	3	10.824	0.585685	1
A0A1S4CDZ9	fasciclin-like arabinogalactan protein 1	LOC107817819	fasciclin-like arabinogalactan protein 1 OS=Nicotiana tabacum OX=4097 GN=LOC107817819 PE=4 SV=1 - [A0A1S4CDZ9_TOBAC]	40.87	1	11	88	416	43.9715	6.23975	1.17547	3	14.8088	0.798306	5	10.9924	0.992165	3	1.70848	0.831702	3	13.3431	0.956773	5	5.33543	0.970087	3	1.38088	1.11952	3	6.32245	1.27016	5	13.8228	1.24343	3	1.91173	0.813101	3	71.5077	0.761056	5	27.0514	0.646092	3	35.1593
A0A1S3Y1V9	UDP-glucose 6-dehydrogenase	LOC107771267	UDP-glucose 6-dehydrogenase OS=Nicotiana tabacum OX=4097 GN=LOC107771267 PE=3 SV=1 - [A0A1S3Y1V9_TOBAC]	40.83	4	16	65	480	53.0692	6.56592	1.02053	3	4.82853	0.988523	5	7.55343	1.00615	4	12.6048	1.04483	3	5.479	1.15861	5	1.73381	0.993695	4	12.2756	0.996538	3	3.13091	0.998308	5	6.74666	0.966551	4	8.13177	0.668458	3	47.4114	0.791768	4	19.5313	1.14677	4	26.0785
A0A1S3XTF7	40S ribosomal protein S8	LOC107768559	40S ribosomal protein S8 OS=Nicotiana tabacum OX=4097 GN=LOC107768559 PE=3 SV=1 - [A0A1S3XTF7_TOBAC]	40.81	1	8	86	223	25.1324	10.3306				0.94563	1								0.969912	1								0.978333	1								1.35371	1
Q40589	Cytosolic ascorbate peroxidase	LOC107759703	Cytosolic ascorbate peroxidase OS=Nicotiana tabacum OX=4097 GN=LOC107759703 PE=2 SV=1 - [Q40589_TOBAC]	40.8	2	9	72	250	27.4328	5.66846	1.01307	8	3.78775	0.850916	7	5.60376	0.918232	6	8.14947	1.00687	8	6.41775	1.11772	7	2.39483	1.08505	6	14.9573	1.01711	8	10.6172	1.06111	7	3.40088	1.05422	6	7.00237	0.995374	8	14.2682	0.977042	7	25.8352	0.957725	6	30.5093
A0A1S3ZCY7	asparagine--tRNA ligase, cytoplasmic 1-like	LOC107785502	asparagine--tRNA ligase, cytoplasmic 1-like OS=Nicotiana tabacum OX=4097 GN=LOC107785502 PE=3 SV=1 - [A0A1S3ZCY7_TOBAC]	40.79	2	22	53	581	64.7574	6.32861	0.955371	2	7.91728	0.922757	4	7.02386	1.00311	2	5.96407	1.14232	2	5.67975	1.0558	4	6.19726	1.16591	2	4.25499	0.938854	2	10.5991	1.01265	4	6.49772	0.980509	2	6.13708	1.01737	2	4.63889	0.941067	4	22.4899	0.751942	2	13.7162
A0A1S4AHU7	30S ribosomal protein 2, chloroplastic-like	LOC107797860	30S ribosomal protein 2, chloroplastic-like OS=Nicotiana tabacum OX=4097 GN=LOC107797860 PE=4 SV=1 - [A0A1S4AHU7_TOBAC]	40.78	3	11	47	255	27.8713	9.39307	1.04019	3	3.93367	0.892246	3	1.0932	0.928368	2	6.98084	0.918636	3	6.51905	0.940631	3	8.92626	0.890475	2	1.55264	1.18557	3	2.53434	1.08144	3	18.3827	1.17426	2	7.43034	0.919247	3	18.8369	1.00009	3	41.5438	1.10016	2	7.60362
A0A1S4DDQ7	50S ribosomal protein L5, chloroplastic-like	LOC107828527	50S ribosomal protein L5, chloroplastic-like OS=Nicotiana tabacum OX=4097 GN=LOC107828527 PE=4 SV=1 - [A0A1S4DDQ7_TOBAC]	40.74	1	5	59	162	17.5974	9.59814	1.2047	3	13.6823	1.11403	3	14.7339	0.995414	3	7.21056	0.949288	3	0.78637	0.965034	3	4.21399	0.927402	3	1.0642	1.05613	3	1.77301	1.07149	3	3.85277	1.06587	3	15.5019	0.757294	3	56.8088	0.697423	3	47.3651	1.10441	3	56.8891
A0A1S4A9F9	40S ribosomal protein S8	LOC107795150	40S ribosomal protein S8 OS=Nicotiana tabacum OX=4097 GN=LOC107795150 PE=3 SV=1 - [A0A1S4A9F9_TOBAC]	40.72	2	8	86	221	24.9585	10.5063	1.07461	3	5.41423	1.01173	3	3.96316	1.05333	3	1.72918	0.937368	3	2.22433	0.921826	3	1.29007	1.00115	3	5.51457	0.93179	3	8.75821	1.06113	3	0.184198	1.02328	3	4.48686	0.979271	3	12.086	1.14065	3	2.41178	0.943919	3	1.67218
A0A1S4A196	Peptidyl-prolyl cis-trans isomerase	LOC107792692	Peptidyl-prolyl cis-trans isomerase OS=Nicotiana tabacum OX=4097 GN=LOC107792692 PE=3 SV=1 - [A0A1S4A196_TOBAC]	40.7	1	7	123	172	18.0909	8.45557	0.899854	5	10.8659	0.960219	3	4.3924	1.03948	3	7.99123	1.23376	5	1.53082	1.05959	3	5.71591	1.07142	3	4.78815	0.864664	5	10.2499	0.9182	3	0.28486	0.978496	3	1.43676	1.0109	5	21.2851	0.951672	3	28.7244	0.962342	3	2.87814
A0A1S4ASP2	Peptidyl-prolyl cis-trans isomerase	LOC107801011	Peptidyl-prolyl cis-trans isomerase OS=Nicotiana tabacum OX=4097 GN=LOC107801011 PE=3 SV=1 - [A0A1S4ASP2_TOBAC]	40.7	1	7	122	172	18.0309	8.55811	0.928317	5	18.5462	1.00706	3	0.885742	0.945003	2	9.22098	1.19752	5	12.059	1.12264	3	5.12596	1.11929	2	11.7176	0.882234	5	9.26699	0.966602	3	3.38214	0.893191	2	4.41388	0.923082	5	45.1817	0.89745	3	37.3783	1.09088	2	52.3049
A0A1S3YCA3	2-C-methyl-D-erythritol 2,4-cyclodiphosphate synthase	LOC107774746	2-C-methyl-D-erythritol 2,4-cyclodiphosphate synthase OS=Nicotiana tabacum OX=4097 GN=LOC107774746 PE=3 SV=1 - [A0A1S3YCA3_TOBAC]	40.69	7	7	42	231	24.7489	7.97217	1.00528	17	7.0774	1.0278	13	8.66074	0.994082	12	7.05239	1.06206	17	12.0131	1.02525	13	7.69337	1.03103	12	9.80934	0.957396	17	11.4423	0.988232	13	8.7243	0.956052	12	19.1497	0.999964	17	67.6373	0.742602	13	14.2224	0.85257	12	64.1687
A0A1S4CYC3	probable glutathione S-transferase	LOC107823951	probable glutathione S-transferase OS=Nicotiana tabacum OX=4097 GN=LOC107823951 PE=4 SV=1 - [A0A1S4CYC3_TOBAC]	40.64	3	10	37	219	25.4138	5.38916	1.07212	1					1.09974	1		0.816211	1					0.941802	1		1.19989	1					1.07633	1		0.899675	1					0.854724	1
A0A1S4CYV3	40S ribosomal protein S8	LOC107824096	40S ribosomal protein S8 OS=Nicotiana tabacum OX=4097 GN=LOC107824096 PE=3 SV=1 - [A0A1S4CYV3_TOBAC]	40.63	1	8	70	224	25.0375	10.3599	0.927642	1		0.893956	1					1.34654	1		1.30057	1					1.00438	1		0.887097	1					0.647414	1		0.747026	1
A0A1S4BKR7	Protein disulfide-isomerase	LOC107809379	Protein disulfide-isomerase OS=Nicotiana tabacum OX=4097 GN=LOC107809379 PE=3 SV=1 - [A0A1S4BKR7_TOBAC]	40.59	8	18	104	510	57.0371	5.12256	0.990634	13	10.8885	0.931603	11	9.34315	0.971872	8	7.82041	0.992824	13	16.6741	1.01095	11	6.46617	0.942186	8	14.6651	1.06251	13	3.91542	1.02335	11	2.51432	1.06985	8	6.46759	0.899018	13	49.7319	1.00118	11	14.6733	1.17164	8	42.8853
B2BF99	Peptidyl-prolyl cis-trans isomerase	Cyp2	Peptidyl-prolyl cis-trans isomerase OS=Nicotiana tabacum OX=4097 GN=Cyp2 PE=2 SV=1 - [B2BF99_TOBAC]	40.58	3	8	33	207	21.9713	7.98682	1.08936	5	4.91099	0.954785	4	1.22241	1.07641	2	22.2351	0.984619	5	11.8677	0.999404	4	5.05592	0.987726	2	10.687	1.03181	5	8.63255	1.04024	4	7.91665	0.97165	2	7.59202	0.812306	5	14.7277	1.06581	4	51.7165	0.798764	2	132.229
P06409	NAD(P)H-quinone oxidoreductase subunit K, chloroplastic	ndhK	NAD(P)H-quinone oxidoreductase subunit K, chloroplastic OS=Nicotiana tabacum OX=4097 GN=ndhK PE=3 SV=2 - [NDHK_TOBAC]	40.44	2	7	34	225	25.4559	8.73389	0.979722	1		1.00287	3	2.39456				1.03039	1		0.97296	3	4.86995				1.01295	1		1.0416	3	2.31694				1.03255	1		0.976169	3	1.80268
A0A1S3ZTP5	ATP synthase subunit gamma	LOC107790302	ATP synthase subunit gamma OS=Nicotiana tabacum OX=4097 GN=LOC107790302 PE=3 SV=1 - [A0A1S3ZTP5_TOBAC]	40.43	2	10	48	324	35.4865	8.92432	0.849229	1		0.897774	2	2.38279				1.15629	1		1.0702	2	8.38014				1.11008	1		1.04787	2	3.80717				0.878558	1		0.952914	2	10.7798
P80461	Glutathione reductase, chloroplastic (Fragment)	GOR	Glutathione reductase, chloroplastic (Fragment) OS=Nicotiana tabacum OX=4097 GN=GOR PE=1 SV=1 - [GSHRP_TOBAC]	40.39	2	18	86	557	59.9979	8.29443	1.20759	1		1.05496	3	1.15517	1.09656	1		0.950516	1		1.06148	3	3.13662	1.0502	1		0.901036	1		1.00395	3	1.42579	0.960284	1		0.991614	1		0.927816	3	23.7019	0.867829	1
Q8LK72	Non-specific lipid-transfer protein	NtLTP1	Non-specific lipid-transfer protein OS=Nicotiana tabacum OX=4097 GN=NtLTP1 PE=2 SV=1 - [Q8LK72_TOBAC]	40.35	3	5	28	114	11.7229	8.646	0.862766	5	6.10523	0.725865	3	30.0367	0.848797	7	6.67902	0.933073	5	13.359	1.04626	3	24.4713	1.13791	7	2.74872	1.04132	5	19.1378	0.961165	3	33.8651	0.988867	7	6.52306	1.16709	5	12.7851	1.30436	3	42.3389	1.02596	7	7.6994
A0A1S4CDK2	phenylalanine--tRNA ligase, chloroplastic/mitochondrial-like	LOC107817853	phenylalanine--tRNA ligase, chloroplastic/mitochondrial-like OS=Nicotiana tabacum OX=4097 GN=LOC107817853 PE=4 SV=1 - [A0A1S4CDK2_TOBAC]	40.33	1	15	52	424	48.6553	6.30322				0.917971	2	6.45394	1.0541	2	0.580696				1.02792	2	0.311132	1.17384	2	9.38041				0.91918	2	7.23873	0.85153	2	0.537578				1.41147	2	4.51565	0.888554	2	30.1236
A0A1S3XCJ5	D-glycerate 3-kinase, chloroplastic-like	LOC107763687	D-glycerate 3-kinase, chloroplastic-like OS=Nicotiana tabacum OX=4097 GN=LOC107763687 PE=4 SV=1 - [A0A1S3XCJ5_TOBAC]	40.31	4	12	63	454	50.8715	6.15088	1.02105	5	11.5969	0.929678	9	10.8739	0.967127	5	18.261	0.871193	5	11.3849	0.996583	9	7.72819	0.949018	5	11.3355	0.961701	5	10.8524	0.993716	9	5.08214	0.956023	5	13.8054	1.05312	5	35.6628	1.13617	9	37.1209	1.10512	5	75.1503
A0A1S3ZPC7	Chloroplastic heat shock protein 90	LOC107788863	Chloroplastic heat shock protein 90 OS=Nicotiana tabacum OX=4097 GN=LOC107788863 PE=2 SV=1 - [A0A1S3ZPC7_TOBAC]	40.3	9	23	106	794	90.7326	5.021	1.07677	9	7.66437	1.02063	10	8.4361	1.05321	6	15.8065	1.1256	9	14.8703	1.22537	10	6.13918	1.07433	6	17.4491	0.801062	9	18.6485	0.871903	10	13.5925	0.810671	6	6.33331	0.957469	9	26.7009	0.76531	10	22.5891	1.03953	6	90.4332
A0A1S3YMX8	Acyl-[acyl-carrier-protein] desaturase	LOC107777747	Acyl-[acyl-carrier-protein] desaturase OS=Nicotiana tabacum OX=4097 GN=LOC107777747 PE=3 SV=1 - [A0A1S3YMX8_TOBAC]	40.25	2	12	79	395	45.1289	6.75635	1.10474	3	2.45676	1.08099	3	10.3486	0.997678	2	3.84267	1.10903	3	4.33327	1.13119	3	0.236134	1.02102	2	15.6764	0.971112	3	0.668965	0.93556	3	3.07988	0.92979	2	8.2048	0.791186	3	13.9985	0.672562	3	39.8146	1.11113	2	55.5844
A0A1S3XBA9	thylakoid lumenal 19 kDa protein, chloroplastic-like	LOC107763119	thylakoid lumenal 19 kDa protein, chloroplastic-like OS=Nicotiana tabacum OX=4097 GN=LOC107763119 PE=4 SV=1 - [A0A1S3XBA9_TOBAC]	40.24	3	8	60	246	26.9297	8.06006	1.05278	3	3.14102	1.01002	2	15.5744	0.875989	2	7.61621	0.851289	3	8.43081	0.975689	2	5.94612	0.947141	2	13.6357	1.10138	3	5.86794	1.07682	2	33.6166	1.20786	2	20.8732	0.93234	3	20.859	0.731799	2	72.7657	0.947402	2	41.2129
A0A1S4AFX8	mitochondrial outer membrane protein porin 2-like	LOC107797222	mitochondrial outer membrane protein porin 2-like OS=Nicotiana tabacum OX=4097 GN=LOC107797222 PE=4 SV=1 - [A0A1S4AFX8_TOBAC]	40.22	1	10	49	276	29.2855	9.11475				1.42145	1		0.990265	1					1.02031	1		0.906134	1					0.759508	1		1.04546	1					0.714767	1		1.21927	1
A0A1S3YNJ0	peptidyl-prolyl cis-trans isomerase CYP37, chloroplastic-like isoform X2	LOC107778011	peptidyl-prolyl cis-trans isomerase CYP37, chloroplastic-like isoform X2 OS=Nicotiana tabacum OX=4097 GN=LOC107778011 PE=4 SV=1 - [A0A1S3YNJ0_TOBAC]	40.2	3	12	67	403	43.913	5.14795	1.02022	4	5.19605	0.992817	8	5.82785	1.10638	2	0.294183	0.928582	4	4.30394	0.974149	8	3.55045	1.01764	2	7.39486	1.17676	4	5.99956	1.09419	8	1.64785	1.01921	2	1.86516	0.794148	4	6.93213	0.803124	8	16.2793	0.779278	2	27.5411
A0A1S3XPB3	Peptidyl-prolyl cis-trans isomerase	LOC107767094	Peptidyl-prolyl cis-trans isomerase OS=Nicotiana tabacum OX=4097 GN=LOC107767094 PE=3 SV=1 - [A0A1S3XPB3_TOBAC]	40.19	3	9	31	209	22.5217	9.36377	1.01957	2	3.61913	0.982092	2	5.94216	1.0898	1		1.10931	2	0.416521	1.06387	2	6.54918	1.07495	1		1.02405	2	21.5559	1.09728	2	0.445965	0.76952	1		0.78771	2	39.8541	0.629187	2	13.6884	1.22962	1
A0A1S4BA03	bifunctional epoxide hydrolase 2-like	LOC107806029	bifunctional epoxide hydrolase 2-like OS=Nicotiana tabacum OX=4097 GN=LOC107806029 PE=4 SV=1 - [A0A1S4BA03_TOBAC]	40.19	5	11	47	321	36.5068	6.20166	0.90232	2	11.2333	1.01643	6	10.5563	0.953248	4	2.89331	0.866266	2	5.06742	1.06752	6	5.90481	1.00958	4	7.704	0.89924	2	2.09864	0.916201	6	7.76393	0.938244	4	9.1092	1.57868	2	16.18	0.868613	6	65.6847	1.31923	4	27.9495
A0A1S4DPC6	protein SPIRAL1-like 1	LOC107831981	protein SPIRAL1-like 1 OS=Nicotiana tabacum OX=4097 GN=LOC107831981 PE=4 SV=1 - [A0A1S4DPC6_TOBAC]	40.18	1	3	4	112	11.2515	9.46631	1.11709	1								1.077	1								1.23225	1								0.379963	1
A0A1S4CMR7	protein SPIRAL1-like 1	LOC107820715	protein SPIRAL1-like 1 OS=Nicotiana tabacum OX=4097 GN=LOC107820715 PE=4 SV=1 - [A0A1S4CMR7_TOBAC]	40.18	1	3	4	112	11.3055	9.46631	1.30206	1								1.06553	1								0.97596	1								0.545017	1
F2ZAM1	Non-specific lipid-transfer protein	NtLTP4	Non-specific lipid-transfer protein OS=Nicotiana tabacum OX=4097 GN=NtLTP4 PE=3 SV=1 - [F2ZAM1_TOBAC]	40.17	2	4	30	117	11.7498	7.84033	0.602036	4	32.8601	0.726943	4	24.6991	0.667344	4	28.5478	0.823273	4	13.6062	0.786012	5	13.7433	0.95086	4	4.2055	0.904033	4	19.5135	0.963336	5	22.2293	0.986873	4	14.6199	2.00711	4	38.0288	1.92066	5	31.1147	1.65194	4	3.00391
A0A1S3ZLP3	Adenylosuccinate synthetase, chloroplastic	LOC107788158	Adenylosuccinate synthetase, chloroplastic OS=Nicotiana tabacum OX=4097 GN=LOC107788158 PE=3 SV=1 - [A0A1S3ZLP3_TOBAC]	40.16	1	16	57	503	54.8494	7.23975							0.985752	1								0.909359	1								0.985498	1								1.34783	1
A0A1S4CAN4	proteasome subunit alpha type-5-like	LOC107817032	proteasome subunit alpha type-5-like OS=Nicotiana tabacum OX=4097 GN=LOC107817032 PE=4 SV=1 - [A0A1S4CAN4_TOBAC]	40.14	1	4	13	147	16.331	4.84326				0.935006	1								0.959675	1								1.08946	1								1.08495	1
Q6QND3	Putative pyridoxine biosynthesis protein isoform A	Pdx1-B	Putative pyridoxine biosynthesis protein isoform A OS=Nicotiana tabacum OX=4097 GN=Pdx1-B PE=3 SV=1 - [Q6QND3_TOBAC]	40.13	14	14	129	309	33.068	6.31592	1.19686	45	10.6438	1.09457	51	11.7119	1.11548	33	11.9529	0.925351	45	10.1698	0.941852	51	6.35909	0.934005	33	7.60166	0.986132	45	10.225	1.01208	51	8.42929	0.989046	33	11.961	0.845428	45	25.7522	0.882369	51	42.8116	0.983612	33	45.2916
A0A1S3ZGX3	NAD(P)H-quinone oxidoreductase subunit O, chloroplastic-like	LOC107786574	NAD(P)H-quinone oxidoreductase subunit O, chloroplastic-like OS=Nicotiana tabacum OX=4097 GN=LOC107786574 PE=4 SV=1 - [A0A1S3ZGX3_TOBAC]	40.13	1	6	31	157	17.9443	8.67529				0.949653	3	5.89165							0.986746	3	0.09078							1.22436	3	10.0026							0.326465	3	40.8023
A0A1S4C1G7	HD domain-containing protein 2-like	LOC107814067	HD domain-containing protein 2-like OS=Nicotiana tabacum OX=4097 GN=LOC107814067 PE=4 SV=1 - [A0A1S4C1G7_TOBAC]	40.12	5	5	6	172	19.2117	5.36377	1.06848	2	22.6777	1.01604	3	7.43745	0.888718	1		0.929169	2	1.00676	0.897936	3	4.61893	0.893211	1		1.04636	2	4.66808	1.03413	3	1.60784	0.890223	1		0.955671	2	29.0228	1.21235	3	3.42309	1.78027	1
A0A1S4A4R4	ADP-ribosylation factor 1-like isoform X2	LOC107793752	ADP-ribosylation factor 1-like isoform X2 OS=Nicotiana tabacum OX=4097 GN=LOC107793752 PE=3 SV=1 - [A0A1S4A4R4_TOBAC]	40.11	1	6	50	182	20.7507	8.76318				1.02836	1								1.09651	1								0.926555	1								0.927934	1
A0A1S3Y478	Coatomer subunit alpha	LOC107771989	Coatomer subunit alpha OS=Nicotiana tabacum OX=4097 GN=LOC107771989 PE=4 SV=1 - [A0A1S3Y478_TOBAC]	40.07	15	41	100	1218	137.069	7.13721	0.964944	10	12.6735	0.981696	17	6.68699	1.04312	7	5.7678	1.14559	10	10.8403	1.04789	17	7.99285	1.00507	7	8.41257	0.902819	10	8.29434	0.93037	17	10.4364	0.92283	7	3.63419	0.992498	10	25.6774	1.07908	17	26.536	1.31754	7	33.6495
A0A1S3ZEI2	Glucose-6-phosphate 1-epimerase	LOC107785825	Glucose-6-phosphate 1-epimerase OS=Nicotiana tabacum OX=4097 GN=LOC107785825 PE=3 SV=1 - [A0A1S3ZEI2_TOBAC]	40.07	1	9	63	302	33.3025	6.43018	1.1619	3	8.52061	0.841961	2	7.13701	1.00541	1		1.06059	3	3.3849	0.981986	2	6.34673	0.987119	1		1.19344	3	4.25738	1.26198	2	5.06309	1.1619	1		0.586812	3	8.09808	0.720496	2	19.7382	0.765042	1
A0A1S3YDU6	photosystem I reaction center subunit VI-2, chloroplastic-like	LOC107775135	photosystem I reaction center subunit VI-2, chloroplastic-like OS=Nicotiana tabacum OX=4097 GN=LOC107775135 PE=4 SV=1 - [A0A1S3YDU6_TOBAC]	40	1	5	51	145	15.2452	9.90576	0.852118	2	34.1771	1.14305	2	4.23887	1.17801	1		1.39323	2	62.9449	0.97046	2	8.95791	0.866263	1		1.02431	2	7.44885	1.10459	2	18.3092	0.947438	1		0.92279	1		0.463527	2	47.3106	1.13466	1
A0A1S4BWI9	Glutathione peroxidase	LOC107812623	Glutathione peroxidase OS=Nicotiana tabacum OX=4097 GN=LOC107812623 PE=3 SV=1 - [A0A1S4BWI9_TOBAC]	40	4	6	10	170	18.8757	8.95361	1.0305	1		1.00709	4	6.72596				0.987126	1		0.958716	4	7.12521				1.0533	1		1.06923	4	3.26157				0.951862	1		1.04186	4	29.5727
A0A1S3Y3V5	60S ribosomal protein L31	LOC107771890	60S ribosomal protein L31 OS=Nicotiana tabacum OX=4097 GN=LOC107771890 PE=4 SV=1 - [A0A1S3Y3V5_TOBAC]	40	6	6	27	120	13.8536	9.94971	1.01114	8	9.25389	0.997449	10	5.63721	1.04449	9	4.18805	1.06962	8	10.1632	1.01559	10	6.39437	1.17862	9	10.6943	1.10513	8	8.69749	1.08133	10	5.67622	0.997109	9	5.06511	0.840635	8	47.9471	0.725549	10	42.449	0.547363	9	54.1958
A0A1S4ARG7	photosystem I reaction center subunit VI-1, chloroplastic-like	LOC107800495	photosystem I reaction center subunit VI-1, chloroplastic-like OS=Nicotiana tabacum OX=4097 GN=LOC107800495 PE=4 SV=1 - [A0A1S4ARG7_TOBAC]	40	1	5	56	145	15.2582	9.94971	1.29441	5	30.4241	1.04587	5	5.19876				0.90103	5	5.72975	0.907564	6	16.417				1.0267	5	26.4559	1.25473	6	11.4722				0.703197	5	9.79198	0.589345	5	2.78433
A0A1S3XRS7	60S ribosomal protein L17-1-like	LOC107767990	60S ribosomal protein L17-1-like OS=Nicotiana tabacum OX=4097 GN=LOC107767990 PE=3 SV=1 - [A0A1S3XRS7_TOBAC]	40	1	6	55	175	19.9045	10.1401	1.06783	4	2.79434	1.01162	4	1.59937	0.954272	2	13.4587	0.974613	4	3.35909	1.01711	4	0.426486	0.943283	2	11.992	0.958045	4	2.87161	1.03379	4	7.25536	0.896512	2	19.9047	1.08209	4	9.74574	0.985089	4	15.5182	1.3701	2	68.9986
A0A1S4DQP0	60S ribosomal protein L17-1-like isoform X2	LOC107832413	60S ribosomal protein L17-1-like isoform X2 OS=Nicotiana tabacum OX=4097 GN=LOC107832413 PE=3 SV=1 - [A0A1S4DQP0_TOBAC]	40	1	6	54	175	19.8885	10.1841	1.04917	5	13.5393	1.06741	2	2.93869	0.948911	2	12.4623	1.02862	5	10.7034	1.04417	2	3.34476	0.975769	2	6.53356	0.876061	5	14.9713	0.956212	2	1.44793	0.966045	2	2.92713	1.12122	5	24.4581	0.904954	2	1.05856	1.27438	2	35.0623
[truncated: 5,883 more rows]
