# Supplementary material for: Morpho-physiological and proteomic responses to water stress in two contrasting tobacco varieties
Source: Sci Rep. 2019 Dec 6;9:18523. doi: 10.1038/s41598-019-54995-1 (PMC6898209; doi:10.1038/s41598-019-54995-1)
Supplement: Supplementary file 3 — Supplementary Information: Table S2 [file 41598_2019_54995_MOESM3_ESM.xlsx]

## Sheet: sheet1
Supplementary Table S2. Differentially accumulated proteins (DAPs) in the leaves of Y6 subjected to PEG-induced dehydration stress (T1/C1)
Up-regulated proteins in Y6
Accession	Protein Name	Gene Name	Description	Coverage	Unique Peptides	Peptides	PSMs	AAs	MW [kDa]	calc. pI	T1-1/REF	T1-2/REF	T1-3/REF	average T1	C1-1/REF	C1-2/REF	C1-3/REF	average C1	T1/C1	t test p value
A0A1S3XQ21	superoxide dismutase [Cu-Zn], chloroplastic-like	LOC107767528	superoxide dismutase [Cu-Zn], chloroplastic-like OS=Nicotiana tabacum OX=4097 GN=LOC107767528 PE=4 SV=1 - [A0A1S3XQ21_TOBAC]	30.91	6	6	36	220	22.5565	6.7417	1.77558	1.73652	1.4913	1.6678	0.64209	0.625815	0.735575	0.667827	2.49735	0.000466657
A0A1S4BVF5	WAS/WASL-interacting protein family member 3-like	LOC107812305	WAS/WASL-interacting protein family member 3-like OS=Nicotiana tabacum OX=4097 GN=LOC107812305 PE=4 SV=1 - [A0A1S4BVF5_TOBAC]	5.29	1	1	3	170	18.8491	6.04932	1.31834	1.10422	1.2565	1.22635	0.513779	0.49394	0.473971	0.493897	2.48301	0.000346044
Q84KJ4	Myosin XI (Fragment)	Ntmy175	Myosin XI (Fragment) OS=Nicotiana tabacum OX=4097 GN=Ntmy175 PE=2 SV=1 - [Q84KJ4_TOBAC]	1.25	1	2	7	1362	155.199	8.33838	1.20649	1.31594	1.04618	1.18954	0.349249	0.393784	0.861931	0.534988	2.22349	0.0227204
A0A1S3ZD87	uncharacterized protein At1g04910-like isoform X2	LOC107785587	uncharacterized protein At1g04910-like isoform X2 OS=Nicotiana tabacum OX=4097 GN=LOC107785587 PE=4 SV=1 - [A0A1S3ZD87_TOBAC]	1.4	1	1	2	501	55.9657	8.80713	1.33617	1.2609		1.29854	0.670208	0.786559		0.728384	1.78276	0.0144491
A0A1S3Y286	ATP-dependent Clp protease proteolytic subunit-related protein 1, chloroplastic-like	LOC107771248	ATP-dependent Clp protease proteolytic subunit-related protein 1, chloroplastic-like OS=Nicotiana tabacum OX=4097 GN=LOC107771248 PE=4 SV=1 - [A0A1S3Y286_TOBAC]	22.14	1	6	36	384	42.3759	8.73389	1.11811	1.20142		1.15976	0.61838	0.697266		0.657823	1.76303	0.0128111
A0A1S4DR39	aquaporin TIP2-1-like	LOC107832543	aquaporin TIP2-1-like OS=Nicotiana tabacum OX=4097 GN=LOC107832543 PE=3 SV=1 - [A0A1S4DR39_TOBAC]	4.44	1	1	4	248	25.0042	6.11279	1.64111	1.29492	1.5206	1.48554	0.79402	0.970899	0.821086	0.862002	1.72337	0.00568208
A0A1S3YXV1	ATP-dependent Clp protease ATP-binding subunit CLPT2, chloroplastic-like	LOC107780626	ATP-dependent Clp protease ATP-binding subunit CLPT2, chloroplastic-like OS=Nicotiana tabacum OX=4097 GN=LOC107780626 PE=4 SV=1 - [A0A1S3YXV1_TOBAC]	32.34	1	7	35	235	25.7985	8.95361	1.13643	1.23821		1.18732	0.718603	0.700212		0.709408	1.67368	0.0115068
A0A1S3XC70	protein EARLY RESPONSIVE TO DEHYDRATION 15-like isoform X2	LOC107763558	protein EARLY RESPONSIVE TO DEHYDRATION 15-like isoform X2 OS=Nicotiana tabacum OX=4097 GN=LOC107763558 PE=4 SV=1 - [A0A1S3XC70_TOBAC]	16.67	2	2	3	162	18.2821	4.79248	1.15872	1.2436	1.30567	1.236	0.973722	0.658609	0.696797	0.776376	1.592	0.0131129
A0A1S3ZEY6	trans-resveratrol di-O-methyltransferase-like	LOC107785995	trans-resveratrol di-O-methyltransferase-like OS=Nicotiana tabacum OX=4097 GN=LOC107785995 PE=3 SV=1 - [A0A1S3ZEY6_TOBAC]	14.13	4	4	11	361	40.687	6.37939	0.947108	0.892376	0.993222	0.944235	0.563176	0.635051	0.59872	0.598982	1.5764	0.000645068
A0A1S4CSB7	21 kDa protein-like	LOC107821927	21 kDa protein-like OS=Nicotiana tabacum OX=4097 GN=LOC107821927 PE=4 SV=1 - [A0A1S4CSB7_TOBAC]	3.72	1	1	3	188	21.0991	9.64209	1.32918		1.39104	1.36011	0.888846		0.871251	0.880048	1.5455	0.00445638
A0A1S3X7U3	probable zinc metallopeptidase EGY3, chloroplastic isoform X1	LOC107762252	probable zinc metallopeptidase EGY3, chloroplastic isoform X1 OS=Nicotiana tabacum OX=4097 GN=LOC107762252 PE=4 SV=1 - [A0A1S3X7U3_TOBAC]	19.9	10	10	45	583	64.2315	5.40186	1.2243	1.29035	1.31536	1.27667	0.808544	0.865024	0.810394	0.827987	1.5419	0.000166968
A0A1S4A1K3	Plastocyanin	LOC107792758	Plastocyanin OS=Nicotiana tabacum OX=4097 GN=LOC107792758 PE=3 SV=1 - [A0A1S4A1K3_TOBAC]	38.92	2	3	126	167	16.9875	5.19873	1.30717	1.34361	1.34831	1.33303	0.967551	0.806967	0.8308	0.868439	1.53497	0.000848285
A0A1S4CK56	phosphoprotein ECPP44-like	LOC107819908	phosphoprotein ECPP44-like OS=Nicotiana tabacum OX=4097 GN=LOC107819908 PE=4 SV=1 - [A0A1S4CK56_TOBAC]	17.79	3	3	25	208	23.662	5.24951	1.11822	1.09312	1.07134	1.09423	0.787291	0.725964	0.645824	0.719693	1.52041	0.000968752
A0A1S4D570	2-alkenal reductase (NADP(+)-dependent)-like	LOC107826139	2-alkenal reductase (NADP(+)-dependent)-like OS=Nicotiana tabacum OX=4097 GN=LOC107826139 PE=4 SV=1 - [A0A1S4D570_TOBAC]	23.98	3	6	21	342	37.9645	7.37158	1.01099	0.965436	1.16712	1.04785	0.636111	0.595085	0.844421	0.691872	1.51451	0.022422
A0A1S4CXQ9	desiccation protectant protein Lea14 homolog	LOC107823635	desiccation protectant protein Lea14 homolog OS=Nicotiana tabacum OX=4097 GN=LOC107823635 PE=4 SV=1 - [A0A1S4CXQ9_TOBAC]	16.57	1	2	9	169	18.6108	4.80518	1.29902	1.14537		1.22219	0.810041	0.851462		0.830752	1.47119	0.0389221
A0A1S4A7I0	uncharacterized protein LOC107794569	LOC107794569	uncharacterized protein LOC107794569 OS=Nicotiana tabacum OX=4097 GN=LOC107794569 PE=4 SV=1 - [A0A1S4A7I0_TOBAC]	13.74	2	7	17	706	77.6479	7.10791	1.03254	1.2406	1.21783	1.16365	1.01122	0.644975	0.726711	0.794303	1.465	0.0458638
A0A1S4CQI1	Peroxidase	LOC107821570	Peroxidase OS=Nicotiana tabacum OX=4097 GN=LOC107821570 PE=3 SV=1 - [A0A1S4CQI1_TOBAC]	16.56	5	5	8	326	37.17	8.66064	1.33405	1.15109	1.25773	1.24763	0.760965	0.958482	0.863833	0.861094	1.44888	0.00769442
A0A1S4AIA6	dehydrin HIRD11-like	LOC107797981	dehydrin HIRD11-like OS=Nicotiana tabacum OX=4097 GN=LOC107797981 PE=4 SV=1 - [A0A1S4AIA6_TOBAC]	18.63	2	2	12	102	11.7559	7.12256	1.21596	1.25128	1.3572	1.27481	0.804839	1.00754	0.83288	0.881753	1.44577	0.00673851
A0A1S4BI04	inositol-3-phosphate synthase-like	LOC107808474	inositol-3-phosphate synthase-like OS=Nicotiana tabacum OX=4097 GN=LOC107808474 PE=4 SV=1 - [A0A1S4BI04_TOBAC]	28.43	2	12	50	510	56.4008	5.41455	1.13766	1.1615	1.11281	1.13732	0.812363	0.789182	0.77283	0.791458	1.437	4.45908e-05
F2ZAM1	Non-specific lipid-transfer protein	NtLTP4	Non-specific lipid-transfer protein OS=Nicotiana tabacum OX=4097 GN=NtLTP4 PE=3 SV=1 - [F2ZAM1_TOBAC]	40.17	2	4	30	117	11.7498	7.84033	0.904033	0.963336	0.986873	0.951414	0.602036	0.726943	0.667344	0.665441	1.42975	0.00281513
A0A1S4DPI0	histone H1-like	LOC107832044	histone H1-like OS=Nicotiana tabacum OX=4097 GN=LOC107832044 PE=3 SV=1 - [A0A1S4DPI0_TOBAC]	22.33	5	5	21	206	22.3777	10.5356	1.29232	1.17037	1.13921	1.20064	0.807066	0.897414	0.820502	0.84166	1.42651	0.00275882
Q7DM39	Oxygen-evolving enhancer protein 2-1, chloroplastic	PSBP1	Oxygen-evolving enhancer protein 2-1, chloroplastic OS=Nicotiana tabacum OX=4097 GN=PSBP1 PE=3 SV=2 - [PSBP1_TOBAC]	55.97	4	13	332	268	28.6344	7.32764	1.34125	1.27423	1.35302	1.32283	1.11176	0.816283	0.867021	0.931686	1.41983	0.0143665
A0A1S4DJK5	non-specific lipid-transfer protein-like protein At5g64080	LOC107830512	non-specific lipid-transfer protein-like protein At5g64080 OS=Nicotiana tabacum OX=4097 GN=LOC107830512 PE=3 SV=1 - [A0A1S4DJK5_TOBAC]	5.91	1	1	8	186	18.6661	5.04639	1.30067	1.218	1.29306	1.27058	1.03974	0.775963	0.876201	0.8973	1.416	0.0100846
Q5ZQU1	6,7-dimethyl-8-ribityllumazine synthase	LOC107761937	6,7-dimethyl-8-ribityllumazine synthase OS=Nicotiana tabacum OX=4097 GN=LOC107761937 PE=2 SV=1 - [Q5ZQU1_TOBAC]	29.39	1	7	36	228	24.4074	7.97217	1.27745	1.28347		1.28046	0.943669	0.872572		0.908121	1.41001	0.00905572
E3W9P7	Putative PR-10 type pathogenesis-related protein	NtSN1b	Putative PR-10 type pathogenesis-related protein OS=Nicotiana tabacum OX=4097 GN=NtSN1b PE=2 SV=1 - [E3W9P7_TOBAC]	30.14	3	5	21	146	16.5576	6.90283	1.39365	1.0741	1.2808	1.24952	0.89538	0.992226	0.780379	0.889328	1.40501	0.0322425
A0A1S3YX74	thylakoid lumenal 15.0 kDa protein 2, chloroplastic-like	LOC107780836	thylakoid lumenal 15.0 kDa protein 2, chloroplastic-like OS=Nicotiana tabacum OX=4097 GN=LOC107780836 PE=4 SV=1 - [A0A1S3YX74_TOBAC]	46.9	1	8	30	226	24.9017	6.21436	1.40332	1.36415	1.36179	1.37642	1.05689	0.829675	1.05541	0.980658	1.40357	0.00669404
F2ZAM0	Non-specific lipid-transfer protein	NtLTP3	Non-specific lipid-transfer protein OS=Nicotiana tabacum OX=4097 GN=NtLTP3 PE=3 SV=1 - [F2ZAM0_TOBAC]	50	2	7	57	114	11.3907	8.48486	1.11695	1.23739	1.06635	1.14023	0.942165	0.782972	0.715037	0.813391	1.40182	0.0178739
A0A1S3YPW9	uncharacterized protein LOC107778361	LOC107778361	uncharacterized protein LOC107778361 OS=Nicotiana tabacum OX=4097 GN=LOC107778361 PE=3 SV=1 - [A0A1S3YPW9_TOBAC]	3.56	2	2	3	562	62.7966	8.08936	0.995226	1.00581		1.00052	0.718117	0.709409		0.713763	1.40175	0.000570488
A0A1S3Y0M1	nudix hydrolase 3-like isoform X2	LOC107770936	nudix hydrolase 3-like isoform X2 OS=Nicotiana tabacum OX=4097 GN=LOC107770936 PE=4 SV=1 - [A0A1S3Y0M1_TOBAC]	15.03	1	9	23	692	78.691	5.04639	1.13875	1.24305		1.1909	0.89489	0.808443		0.851667	1.39832	0.0376286
A0A1S3YTD5	heat shock cognate 70 kDa protein 2-like	LOC107779564	heat shock cognate 70 kDa protein 2-like OS=Nicotiana tabacum OX=4097 GN=LOC107779564 PE=3 SV=1 - [A0A1S3YTD5_TOBAC]	44.15	3	25	251	650	71.2311	5.22412	1.05522	1.08343	1.21115	1.1166	0.789931	0.843913	0.769753	0.801199	1.39366	0.003955
A0A1S3X7Z1	Thioredoxin	LOC107762104	Thioredoxin OS=Nicotiana tabacum OX=4097 GN=LOC107762104 PE=3 SV=1 - [A0A1S3X7Z1_TOBAC]	50.79	3	7	49	126	13.9472	5.88428	1.23624	1.16601	1.3072	1.23648	0.983902	0.826395	0.851467	0.887255	1.39361	0.00536905
A0A1S3YKG1	probable serine protease EDA2 isoform X3	LOC107777070	probable serine protease EDA2 isoform X3 OS=Nicotiana tabacum OX=4097 GN=LOC107777070 PE=4 SV=1 - [A0A1S3YKG1_TOBAC]	13.92	1	6	19	467	52.5664	8.36768	1.09911	1.14824	0.95325	1.06687	0.822249	0.745732	0.732905	0.766962	1.39103	0.0098501
E3W9R1	Putative non-specific lipid-transfer protein type 2 subfamily	NtLTP2	Putative non-specific lipid-transfer protein type 2 subfamily OS=Nicotiana tabacum OX=4097 GN=NtLTP2 PE=2 SV=1 - [E3W9R1_TOBAC]	27.84	3	3	8	97	10.1072	8.66064	1.23811	1.27221	1.17229	1.22753	0.980526	0.793265	0.87751	0.883767	1.38898	0.00504908
A0A1S4BW23	WW domain-binding protein 2-like	LOC107812457	WW domain-binding protein 2-like OS=Nicotiana tabacum OX=4097 GN=LOC107812457 PE=4 SV=1 - [A0A1S4BW23_TOBAC]	11.28	1	2	3	195	22.0972	7.03467		1.05581	1.13419	1.095		0.819316	0.759279	0.789298	1.38732	0.0250982
A0A1S4CWP4	GDSL esterase/lipase At2g38180-like	LOC107823429	GDSL esterase/lipase At2g38180-like OS=Nicotiana tabacum OX=4097 GN=LOC107823429 PE=4 SV=1 - [A0A1S4CWP4_TOBAC]	44.73	11	11	105	237	27.0978	5.35107	1.14029	1.11351	1.1378	1.13053	0.833004	0.761216	0.853919	0.816047	1.38538	0.000429554
A0A1S3ZLD2	2-Cys peroxiredoxin BAS1, chloroplastic-like	LOC107787989	2-Cys peroxiredoxin BAS1, chloroplastic-like OS=Nicotiana tabacum OX=4097 GN=LOC107787989 PE=4 SV=1 - [A0A1S3ZLD2_TOBAC]	44.78	1	11	193	268	29.552	7.32764	1.2542	1.21089	1.36225	1.27578	1.02479	0.895004	0.849428	0.923073	1.3821	0.00698836
A0A1S3Z898	fasciclin-like arabinogalactan protein 9	LOC107784037	fasciclin-like arabinogalactan protein 9 OS=Nicotiana tabacum OX=4097 GN=LOC107784037 PE=4 SV=1 - [A0A1S3Z898_TOBAC]	23.51	5	6	43	251	26.9699	8.88037	1.30449	1.33524	1.46232	1.36735	1.16824	0.841302	0.96466	0.991402	1.37921	0.0244943
A0A1S3X7E5	nitrogen regulatory protein P-II homolog isoform X3	LOC107761932	nitrogen regulatory protein P-II homolog isoform X3 OS=Nicotiana tabacum OX=4097 GN=LOC107761932 PE=4 SV=1 - [A0A1S3X7E5_TOBAC]	11.41	1	2	8	184	20.4879	9.99365	1.15688	1.29707	1.09228	1.18208	0.985296	0.79186	0.799847	0.859001	1.37611	0.020932
A0A077DBL0	Xyloglucan-specific fungal endoglucanase inhibitor protein		Xyloglucan-specific fungal endoglucanase inhibitor protein OS=Nicotiana tabacum OX=4097 PE=2 SV=1 - [A0A077DBL0_TOBAC]	15.33	2	5	18	437	46.6686	7.98682	1.03074	1.09167	1.06779	1.0634	0.752393	0.852551	0.71354	0.772828	1.37599	0.00297253
A0A1S4D8X0	uncharacterized protein At5g64816-like	LOC107827245	uncharacterized protein At5g64816-like OS=Nicotiana tabacum OX=4097 GN=LOC107827245 PE=4 SV=1 - [A0A1S4D8X0_TOBAC]	14.29	1	1	2	126	14.0909	8.19189		1.17629	1.27092	1.22361		0.921576	0.858043	0.88981	1.37513	0.0279322
A0A075F2G1	Gamma-glutamylhydrolase 2	GGH2	Gamma-glutamylhydrolase 2 OS=Nicotiana tabacum OX=4097 GN=GGH2 PE=2 SV=1 - [A0A075F2G1_TOBAC]	5.56	2	2	4	342	38.1027	8.36768	1.16583	1.39586	1.36185	1.30784	1.02458	0.794516	1.03566	0.951587	1.37438	0.0285979
A0A1S4D4R5	thioredoxin Y1, chloroplastic-like	LOC107825989	thioredoxin Y1, chloroplastic-like OS=Nicotiana tabacum OX=4097 GN=LOC107825989 PE=4 SV=1 - [A0A1S4D4R5_TOBAC]	18.97	1	3	21	174	19.1038	7.6499	1.19501	1.18689		1.19095	0.853418	0.886332		0.869875	1.3691	0.00277553
A0A140G1P9	ATP synthase CF0 C subunit	atpH	ATP synthase CF0 C subunit OS=Nicotiana tabacum OX=4097 GN=atpH PE=3 SV=1 - [A0A140G1P9_TOBAC]	8.64	1	1	9	81	7.98539	4.90674	1.42199	1.19023	1.44499	1.3524	0.921052	1.03862	1.00574	0.988471	1.36818	0.0147469
A0A1S3Z6Z1	uncharacterized protein LOC107783679	LOC107783679	uncharacterized protein LOC107783679 OS=Nicotiana tabacum OX=4097 GN=LOC107783679 PE=4 SV=1 - [A0A1S3Z6Z1_TOBAC]	3.24	1	1	3	216	22.9774	9.49561	1.30907	1.27512	1.25652	1.28024	1.0138	0.91825	0.879649	0.937234	1.36597	0.00130783
A0A0R4WFE4	Antimicrobial peptide	SN2a	Antimicrobial peptide OS=Nicotiana tabacum OX=4097 GN=SN2a PE=2 SV=1 - [A0A0R4WFE4_TOBAC]	7.69	1	1	3	104	11.1734	8.63135	1.19487	1.1431	1.02046	1.11948	0.769514	0.866779	0.834088	0.82346	1.35948	0.00743758
A0A1S4AMD8	fasciclin-like arabinogalactan protein 8	LOC107799234	fasciclin-like arabinogalactan protein 8 OS=Nicotiana tabacum OX=4097 GN=LOC107799234 PE=4 SV=1 - [A0A1S4AMD8_TOBAC]	31.28	3	8	50	422	43.6717	6.16357	1.14517	1.17404	1.2762	1.19847	1.04027	0.796284	0.809459	0.882005	1.3588	0.0233677
A0A1S3ZI08	Malate dehydrogenase	LOC107787080	Malate dehydrogenase OS=Nicotiana tabacum OX=4097 GN=LOC107787080 PE=3 SV=1 - [A0A1S3ZI08_TOBAC]	26.82	1	7	52	358	37.6245	7.94287	1.17972	1.29151	1.50832	1.32652	1.0908	0.941493	0.896805	0.976367	1.35862	0.0361633
A0A1S3XIW2	uncharacterized protein At4g14100-like	LOC107765693	uncharacterized protein At4g14100-like OS=Nicotiana tabacum OX=4097 GN=LOC107765693 PE=4 SV=1 - [A0A1S3XIW2_TOBAC]	15.38	2	3	17	221	25.4177	5.77002	1.17243	1.16941	1.29467	1.21217	0.958926	0.887185	0.830819	0.89231	1.35846	0.00448746
A0A1S4BL57	enoyl-[acyl-carrier-protein] reductase [NADH], chloroplastic-like	LOC107809441	enoyl-[acyl-carrier-protein] reductase [NADH], chloroplastic-like OS=Nicotiana tabacum OX=4097 GN=LOC107809441 PE=4 SV=1 - [A0A1S4BL57_TOBAC]	31.38	2	9	79	392	41.7397	8.88037	1.29452	1.24851	1.22995	1.25766	1.01327	0.848508	0.919957	0.927244	1.35634	0.00301521
O24141	Plastid-lipid-Associated Protein (Fragment)	pap	Plastid-lipid-Associated Protein (Fragment) OS=Nicotiana tabacum OX=4097 GN=pap PE=4 SV=1 - [O24141_TOBAC]	28.52	1	8	48	270	29.3854	4.88135	1.08825	1.14487	1.11375	1.11563	0.898392	0.899176	0.671968	0.823179	1.35527	0.0194284
A0A1S3X0Z2	thylakoid lumenal 17.4 kDa protein, chloroplastic-like	LOC107760084	thylakoid lumenal 17.4 kDa protein, chloroplastic-like OS=Nicotiana tabacum OX=4097 GN=LOC107760084 PE=4 SV=1 - [A0A1S3X0Z2_TOBAC]	41.6	9	9	104	238	25.7648	7.21045	1.2751	1.28644	1.28561	1.28238	1.00506	0.879937	0.958399	0.947798	1.35301	0.000802032
A0A1S3YWQ0	actin-depolymerizing factor 2-like	LOC107780538	actin-depolymerizing factor 2-like OS=Nicotiana tabacum OX=4097 GN=LOC107780538 PE=3 SV=1 - [A0A1S3YWQ0_TOBAC]	12.95	1	2	17	139	16.1251	7.23975	1.31917	1.21199	1.36626	1.29914	1.00676	0.95562	0.92049	0.960957	1.35193	0.00289764
A0A1S4DBU0	Pectate lyase	LOC107828150	Pectate lyase OS=Nicotiana tabacum OX=4097 GN=LOC107828150 PE=3 SV=1 - [A0A1S4DBU0_TOBAC]	12.39	1	5	21	452	49.9747	8.04541	0.947866	0.80813	0.894125	0.883374	0.604126	0.666923	0.694093	0.655047	1.34856	0.00934867
A0A1S3YLE7	uncharacterized protein LOC107777315	LOC107777315	uncharacterized protein LOC107777315 OS=Nicotiana tabacum OX=4097 GN=LOC107777315 PE=4 SV=1 - [A0A1S3YLE7_TOBAC]	3.2	1	1	3	219	24.4445	6.58057	1.29439	1.20015	1.27801	1.25752	0.892163	1.00541	0.900628	0.932735	1.34821	0.00222823
A0A1S3XL51	beta-glucosidase 18-like isoform X2	LOC107766388	beta-glucosidase 18-like isoform X2 OS=Nicotiana tabacum OX=4097 GN=LOC107766388 PE=3 SV=1 - [A0A1S3XL51_TOBAC]	1.93	1	1	5	415	47.5434	6.15088	1.50662	1.52306	1.5964	1.54203	1.27398	1.04898	1.11942	1.14746	1.34386	0.00538526
A0A1S4D4V1	ferredoxin-thioredoxin reductase, variable chain-like	LOC107825900	ferredoxin-thioredoxin reductase, variable chain-like OS=Nicotiana tabacum OX=4097 GN=LOC107825900 PE=4 SV=1 - [A0A1S4D4V1_TOBAC]	34.15	1	7	44	164	18.0175	9.30518	1.23919	1.3215	1.26406	1.27492	1.05683	0.855378	0.934611	0.94894	1.34352	0.00680719
A0A1S3Y4P5	fatty-acid-binding protein 1-like isoform X2	LOC107772157	fatty-acid-binding protein 1-like isoform X2 OS=Nicotiana tabacum OX=4097 GN=LOC107772157 PE=4 SV=1 - [A0A1S3Y4P5_TOBAC]	25.68	3	7	18	292	32.0575	8.38232	1.20666	1.20856	1.23807	1.21776	0.945298	0.85506	0.922415	0.907591	1.34175	0.000428864
A0A1S4DFX8	kynurenine formamidase-like	LOC107829293	kynurenine formamidase-like OS=Nicotiana tabacum OX=4097 GN=LOC107829293 PE=4 SV=1 - [A0A1S4DFX8_TOBAC]	18.6	1	5	24	301	33.3569	9.27588	1.0256	1.07095	1.24505	1.11387	0.854039	0.837671	0.799387	0.830366	1.34142	0.0146172
A0A1S4AQ72	Xyloglucan endotransglucosylase/hydrolase	LOC107800268	Xyloglucan endotransglucosylase/hydrolase OS=Nicotiana tabacum OX=4097 GN=LOC107800268 PE=3 SV=1 - [A0A1S4AQ72_TOBAC]	52.4	1	10	136	292	33.2183	8.04541	1.32371	1.39026	1.23584	1.3166	0.992205	0.913861	1.04388	0.983314	1.33894	0.00470494
A0A1S3YPR6	Proteasome subunit beta	LOC107778362	Proteasome subunit beta OS=Nicotiana tabacum OX=4097 GN=LOC107778362 PE=3 SV=1 - [A0A1S3YPR6_TOBAC]	17.58	5	5	17	273	29.4949	6.99072	1.23664	1.25573	1.27641	1.25626	1.0091	0.844782	0.962319	0.938735	1.33825	0.00319932
A0A1S4BHU3	protein CURVATURE THYLAKOID 1A, chloroplastic-like	LOC107808435	protein CURVATURE THYLAKOID 1A, chloroplastic-like OS=Nicotiana tabacum OX=4097 GN=LOC107808435 PE=4 SV=1 - [A0A1S4BHU3_TOBAC]	24.4	8	8	49	168	17.9415	9.15869	1.33055	1.19671	1.46815	1.3318	1.0216	1.08572	0.878815	0.99538	1.33799	0.0276668
A0A1S3Y6Y6	PITH domain-containing protein At3g04780	LOC107772749	PITH domain-containing protein At3g04780 OS=Nicotiana tabacum OX=4097 GN=LOC107772749 PE=4 SV=1 - [A0A1S3Y6Y6_TOBAC]	25.57	4	4	16	176	19.6829	4.95752	1.29096	1.2037	1.38354	1.29273	1.06714	0.872353	0.96203	0.967175	1.33661	0.0131459
A0A1S3X130	stress protein DDR48-like	LOC107760194	stress protein DDR48-like OS=Nicotiana tabacum OX=4097 GN=LOC107760194 PE=4 SV=1 - [A0A1S3X130_TOBAC]	51.41	5	8	23	249	27.3984	5.18604	1.13485	1.2473	1.16704	1.18306	0.878198	0.927407	0.853209	0.886271	1.33488	0.0017463
A0A1S3XWY6	photosystem I reaction center subunit XI, chloroplastic-like	LOC107769513	photosystem I reaction center subunit XI, chloroplastic-like OS=Nicotiana tabacum OX=4097 GN=LOC107769513 PE=4 SV=1 - [A0A1S3XWY6_TOBAC]	25	1	5	117	220	23.2393	9.51025	1.42552	1.24911	1.28988	1.3215	1.06385	0.987985	0.918325	0.990054	1.33478	0.00814851
A0A1S4AUK5	Glucose-6-phosphate 1-epimerase	LOC107801442	Glucose-6-phosphate 1-epimerase OS=Nicotiana tabacum OX=4097 GN=LOC107801442 PE=3 SV=1 - [A0A1S4AUK5_TOBAC]	23.45	6	6	11	307	34.806	7.04932	1.13644	1.09425	1.32413	1.18494	0.900129	0.884279	0.882804	0.889071	1.33279	0.0139771
A0A1S3ZFC5	peptide-N4-(N-acetyl-beta- glucosaminyl)asparagine amidase A-like	LOC107786253	peptide-N4-(N-acetyl-beta- glucosaminyl)asparagine amidase A-like OS=Nicotiana tabacum OX=4097 GN=LOC107786253 PE=4 SV=1 - [A0A1S3ZFC5_TOBAC]	7.08	3	4	10	579	64.5345	6.31592	1.2858	1.19611	1.46481	1.31558	1.09028	0.987464	0.886534	0.988094	1.33143	0.0292294
A0A1S4A0W8	Peroxidase	LOC107792574	Peroxidase OS=Nicotiana tabacum OX=4097 GN=LOC107792574 PE=3 SV=1 - [A0A1S4A0W8_TOBAC]	9.34	3	3	6	332	35.8701	5.93506	1.1656	1.20366	1.14507	1.17144	0.894152	0.883519	0.868734	0.882135	1.32796	0.000101396
A0A1S3YXL3	Eukaryotic translation initiation factor 5A	LOC107780536	Eukaryotic translation initiation factor 5A OS=Nicotiana tabacum OX=4097 GN=LOC107780536 PE=3 SV=1 - [A0A1S3YXL3_TOBAC]	45	2	6	27	160	17.5438	6.20166	1.16201	1.26793	1.20679	1.21224	0.942297	0.866095	0.937778	0.91539	1.32429	0.00166022
A0A1S3ZEL4	aquaporin TIP2-1-like isoform X1	LOC107786005	aquaporin TIP2-1-like isoform X1 OS=Nicotiana tabacum OX=4097 GN=LOC107786005 PE=3 SV=1 - [A0A1S3ZEL4_TOBAC]	7.26	2	2	24	248	24.9631	6.50732	1.44705	1.21195	1.47957	1.37952	1.10576	1.05422	0.970035	1.04334	1.32222	0.0225579
A0A1S3ZMS1	Aldose 1-epimerase	LOC107788426	Aldose 1-epimerase OS=Nicotiana tabacum OX=4097 GN=LOC107788426 PE=3 SV=1 - [A0A1S3ZMS1_TOBAC]	6.39	1	3	12	360	39.5793	8.48486	1.21425	1.15167	1.19047	1.18546	0.917074	0.847915	0.930301	0.89843	1.31948	0.000793597
A0A1S3XDP9	peroxiredoxin-2B-like	LOC107763907	peroxiredoxin-2B-like OS=Nicotiana tabacum OX=4097 GN=LOC107763907 PE=4 SV=1 - [A0A1S3XDP9_TOBAC]	9.09	1	1	7	88	9.49279	5.2876	1.22051	1.10895	1.31053	1.21333	0.970494	0.944001	0.845335	0.919943	1.31892	0.0135518
A0A1S3YIY7	putative lipid-binding protein At4g00165	LOC107776669	putative lipid-binding protein At4g00165 OS=Nicotiana tabacum OX=4097 GN=LOC107776669 PE=4 SV=1 - [A0A1S3YIY7_TOBAC]	7.94	1	1	7	126	12.9598	8.76318	1.32277	1.3193	1.37326	1.33845	1.0744	1.01186	0.960083	1.01545	1.31808	0.000985373
A0A1S3XUL6	photosystem I reaction center subunit psaK, chloroplastic-like	LOC107768914	photosystem I reaction center subunit psaK, chloroplastic-like OS=Nicotiana tabacum OX=4097 GN=LOC107768914 PE=4 SV=1 - [A0A1S3XUL6_TOBAC]	12.31	3	3	22	130	13.2811	10.0083	1.25163	1.16454	1.30867	1.24161	0.929961	0.971773	0.926995	0.94291	1.31679	0.00252839
A0A1S4B900	peroxiredoxin Q, chloroplastic-like	LOC107805800	peroxiredoxin Q, chloroplastic-like OS=Nicotiana tabacum OX=4097 GN=LOC107805800 PE=4 SV=1 - [A0A1S4B900_TOBAC]	50.93	2	10	98	216	23.7804	9.49561	1.24659	1.18642	1.07944	1.17081	0.946603	0.801994	0.919902	0.8895	1.31626	0.0130641
A0A1S4D3E6	Nucleoside diphosphate kinase	LOC107825581	Nucleoside diphosphate kinase OS=Nicotiana tabacum OX=4097 GN=LOC107825581 PE=3 SV=1 - [A0A1S4D3E6_TOBAC]	32.89	1	9	46	225	24.9299	8.17725	1.22179	1.21356	1.19829	1.21121	0.978622	0.901281	0.882343	0.920748	1.31547	0.000656899
A0A1S3YX01	nuclear transcription factor Y subunit B-3	LOC107780551	nuclear transcription factor Y subunit B-3 OS=Nicotiana tabacum OX=4097 GN=LOC107780551 PE=4 SV=1 - [A0A1S3YX01_TOBAC]	7.96	1	1	2	113	12.6572	5.14795	1.07593		1.07263	1.07428	0.786975		0.848931	0.817953	1.31338	0.0143327
A0A1S4D5J3	Superoxide dismutase [Cu-Zn]	LOC107826236	Superoxide dismutase [Cu-Zn] OS=Nicotiana tabacum OX=4097 GN=LOC107826236 PE=3 SV=1 - [A0A1S4D5J3_TOBAC]	23.72	3	3	11	156	15.7	7.32764	1.18048	1.30374	1.23143	1.23855	1.03376	0.845941	0.949577	0.943093	1.31329	0.0104702
A0A1S3YBJ7	ubiquitin fusion degradation protein 1 homolog isoform X3	LOC107774380	ubiquitin fusion degradation protein 1 homolog isoform X3 OS=Nicotiana tabacum OX=4097 GN=LOC107774380 PE=4 SV=1 - [A0A1S3YBJ7_TOBAC]	26.24	3	7	15	282	31.3928	6.80029	1.14168	1.16212	1.09382	1.13254	0.896188	0.724705	0.968616	0.86317	1.31207	0.0230268
Q94IQ1	Peroxidase	PER9-6	Peroxidase OS=Nicotiana tabacum OX=4097 GN=PER9-6 PE=2 SV=1 - [Q94IQ1_TOBAC]	31.92	8	9	41	354	39.0385	6.41748	1.09554	1.1126	1.17063	1.12626	0.916008	0.817907	0.841808	0.858574	1.31178	0.00198969
A0A1S3X1L9	fructose-1,6-bisphosphatase class 1-like	LOC107760211	fructose-1,6-bisphosphatase class 1-like OS=Nicotiana tabacum OX=4097 GN=LOC107760211 PE=3 SV=1 - [A0A1S3X1L9_TOBAC]	36.1	2	12	39	410	45.0409	6.60986	1.08871	1.19293		1.14082	0.858779	0.880593		0.869686	1.31176	0.0364557
A0A077D7P8	Ripening regulated protein DDTFR8		Ripening regulated protein DDTFR8 OS=Nicotiana tabacum OX=4097 PE=2 SV=1 - [A0A077D7P8_TOBAC]	9.78	2	2	6	184	20.729	4.4624	1.2365	1.18284	1.20773	1.20902	0.979658	0.884296	0.901895	0.92195	1.31138	0.00097795
Q6F4H4	Actin		Actin OS=Nicotiana tabacum OX=4097 PE=2 SV=1 - [Q6F4H4_TOBAC]	61.54	3	17	186	377	41.5999	5.49072	0.926756	1.10959	0.940273	0.992208	0.823202	0.721231	0.726042	0.756825	1.31101	0.0252512
A0A1S3Y381	stress protein DDR48-like	LOC107771681	stress protein DDR48-like OS=Nicotiana tabacum OX=4097 GN=LOC107771681 PE=4 SV=1 - [A0A1S3Y381_TOBAC]	49.29	6	9	32	282	30.9949	5.13525	1.30111	1.24798	1.05036	1.19982	0.85169	0.89186	1.01078	0.91811	1.30683	0.0351873
A0A1S3Y918	nitrogen regulatory protein P-II homolog	LOC107773744	nitrogen regulatory protein P-II homolog OS=Nicotiana tabacum OX=4097 GN=LOC107773744 PE=3 SV=1 - [A0A1S3Y918_TOBAC]	13.93	2	3	9	201	22.0636	9.5249	1.24062	1.07111	1.24253	1.18476	0.912474	0.87882	0.935209	0.908834	1.3036	0.00954876
A0A1S4CDE1	Ferredoxin-thioredoxin reductase, catalytic chain	LOC107817805	Ferredoxin-thioredoxin reductase, catalytic chain OS=Nicotiana tabacum OX=4097 GN=LOC107817805 PE=3 SV=1 - [A0A1S4CDE1_TOBAC]	35.81	5	5	21	148	16.5779	6.7417	1.23093	1.16299	1.28042	1.22478	0.971247	0.94983	0.900844	0.94064	1.30207	0.00205685
A0A1S4DLM9	Carboxypeptidase	LOC107831113	Carboxypeptidase OS=Nicotiana tabacum OX=4097 GN=LOC107831113 PE=3 SV=1 - [A0A1S4DLM9_TOBAC]	30.21	1	10	39	470	52.9524	6.354		1.07816	1.18668	1.13242		0.887554	0.851981	0.869767	1.30198	0.0441572
A0A1S4DQV4	NAD(P)H-quinone oxidoreductase subunit S, chloroplastic-like	LOC107832469	NAD(P)H-quinone oxidoreductase subunit S, chloroplastic-like OS=Nicotiana tabacum OX=4097 GN=LOC107832469 PE=4 SV=1 - [A0A1S4DQV4_TOBAC]	34.98	1	8	58	243	26.9457	8.60205	1.24308	1.18157	1.18531	1.20332	0.848526	0.977403	0.948911	0.924947	1.30096	0.0031581
A0A1S4BFY1	histone H1-like	LOC107807853	histone H1-like OS=Nicotiana tabacum OX=4097 GN=LOC107807853 PE=3 SV=1 - [A0A1S4BFY1_TOBAC]	31.11	2	7	59	180	18.8704	10.9458	1.256	1.11121	1.15118	1.1728	0.898642	0.887346	0.918526	0.901505	1.30093	0.00354906
A0A077D9N5	Thioredoxin peroxidase 1		Thioredoxin peroxidase 1 OS=Nicotiana tabacum OX=4097 PE=2 SV=1 - [A0A077D9N5_TOBAC]	41.36	3	5	28	162	17.415	5.56689	1.20296	1.15218	1.31534	1.22349	1.01655	0.87686	0.931959	0.94179	1.29912	0.0110872
A0A1S3ZU87	indole-3-glycerol phosphate synthase, chloroplastic-like	LOC107790475	indole-3-glycerol phosphate synthase, chloroplastic-like OS=Nicotiana tabacum OX=4097 GN=LOC107790475 PE=3 SV=1 - [A0A1S3ZU87_TOBAC]	37.75	1	14	68	408	44.8868	7.94287	1.34755	1.38063	1.22045	1.31621	1.03491	0.906255	1.10305	1.01474	1.29709	0.016284
A0A1S3Z5T3	cathepsin B-like	LOC107783297	cathepsin B-like OS=Nicotiana tabacum OX=4097 GN=LOC107783297 PE=3 SV=1 - [A0A1S3Z5T3_TOBAC]	14.29	3	5	22	357	39.5596	6.72705	1.19612	1.04336	1.10421	1.11457	0.870433	0.840888	0.868964	0.860095	1.29586	0.00498745
A0A1S3ZH83	peptidyl-prolyl cis-trans isomerase CYP38, chloroplastic	LOC107786804	peptidyl-prolyl cis-trans isomerase CYP38, chloroplastic OS=Nicotiana tabacum OX=4097 GN=LOC107786804 PE=4 SV=1 - [A0A1S3ZH83_TOBAC]	46.64	9	15	134	446	49.0572	5.59229	1.15721	1.27403	1.23656	1.2226	1.07844	0.854563	0.900411	0.944473	1.29448	0.0220246
A0A1S4CYI7	uncharacterized protein LOC107824019	LOC107824019	uncharacterized protein LOC107824019 OS=Nicotiana tabacum OX=4097 GN=LOC107824019 PE=4 SV=1 - [A0A1S4CYI7_TOBAC]	4.41	1	2	4	340	37.4174	9.84717	1.22848		1.30776	1.26812	0.973623		0.986208	0.979916	1.29411	0.0188489
A0A1S4A813	translation initiation factor IF-2-like	LOC107794768	translation initiation factor IF-2-like OS=Nicotiana tabacum OX=4097 GN=LOC107794768 PE=4 SV=1 - [A0A1S4A813_TOBAC]	14.34	2	6	26	537	56.3945	10.3159	1.11673	1.215	1.11742	1.14971	0.971301	0.797204	0.899451	0.889319	1.2928	0.012352
A0A1S3Z722	subtilisin-like protease SBT1.2	LOC107783661	subtilisin-like protease SBT1.2 OS=Nicotiana tabacum OX=4097 GN=LOC107783661 PE=4 SV=1 - [A0A1S3Z722_TOBAC]	1.3	1	1	2	770	83.9012	9.15869	1.02899		1.06768	1.04833	0.780015		0.843126	0.811571	1.29173	0.0235784
A0A1S4CV80	protein EXORDIUM-like 2	LOC107822785	protein EXORDIUM-like 2 OS=Nicotiana tabacum OX=4097 GN=LOC107822785 PE=4 SV=1 - [A0A1S4CV80_TOBAC]	14.24	4	4	9	302	32.0843	9.14404	1.08209	1.02483	1.12376	1.0769	0.852219	0.892394	0.756985	0.833866	1.29145	0.00789778
A0A1S3ZUX0	Thioredoxin	LOC107790674	Thioredoxin OS=Nicotiana tabacum OX=4097 GN=LOC107790674 PE=3 SV=1 - [A0A1S3ZUX0_TOBAC]	65.04	4	8	43	123	13.661	5.8208	1.17994	1.27356	1.21817	1.22389	1.00866	0.857035	0.978082	0.947925	1.29113	0.00678752
A0A1S4A6L2	uncharacterized protein LOC107794288	LOC107794288	uncharacterized protein LOC107794288 OS=Nicotiana tabacum OX=4097 GN=LOC107794288 PE=4 SV=1 - [A0A1S4A6L2_TOBAC]	34.22	4	4	29	187	20.0051	4.70361	1.24688	1.16592	1.32379	1.24553	1.03124	0.922557	0.942779	0.965524	1.29001	0.00772278
P35477	Plastocyanin B'/B''		Plastocyanin B'/B'' OS=Nicotiana tabacum OX=4097 PE=1 SV=1 - [PLAS2_TOBAC]	91.92	1	4	182	99	10.352	4.41162	1.13101	1.19322	1.20682	1.17702	1.02483	0.85204	0.861562	0.912811	1.28944	0.0121576
A0A1S4AKY4	cytochrome P450 CYP72A219-like	LOC107798787	cytochrome P450 CYP72A219-like OS=Nicotiana tabacum OX=4097 GN=LOC107798787 PE=3 SV=1 - [A0A1S4AKY4_TOBAC]	15.67	8	8	12	517	59.8205	9.11475	0.944566	1.09346	1.10861	1.04888	0.867347	0.811586	0.765452	0.814795	1.28729	0.0175787
A0A1S4ARP7	protein CURVATURE THYLAKOID 1C, chloroplastic-like	LOC107800499	protein CURVATURE THYLAKOID 1C, chloroplastic-like OS=Nicotiana tabacum OX=4097 GN=LOC107800499 PE=4 SV=1 - [A0A1S4ARP7_TOBAC]	22.38	3	3	22	143	15.6674	9.46631	1.37663	1.1414	1.29369	1.27058	0.934037	1.07892	0.954304	0.989089	1.28459	0.0269189
A0A1S3YEX6	50S ribosomal protein L34, chloroplastic-like	LOC107775341	50S ribosomal protein L34, chloroplastic-like OS=Nicotiana tabacum OX=4097 GN=LOC107775341 PE=3 SV=1 - [A0A1S3YEX6_TOBAC]	4.52	1	1	3	155	16.4118	12.2349	1.29715	1.20994	1.27709	1.2614	1.07058	1.01989	0.855551	0.982005	1.28451	0.0162872
A0A1S3ZHA1	uncharacterized protein LOC107786630	LOC107786630	uncharacterized protein LOC107786630 OS=Nicotiana tabacum OX=4097 GN=LOC107786630 PE=4 SV=1 - [A0A1S3ZHA1_TOBAC]	4.17	1	1	6	264	28.4939	6.41748	1.16477	1.06798	1.14059	1.12445	0.857011	0.98392	0.78528	0.875404	1.28449	0.0185485
A0A1S4D8Y5	uncharacterized protein LOC107827263	LOC107827263	uncharacterized protein LOC107827263 OS=Nicotiana tabacum OX=4097 GN=LOC107827263 PE=4 SV=1 - [A0A1S4D8Y5_TOBAC]	32.65	2	5	22	147	16.973	8.04541	1.27848	1.25271		1.2656	1.04452	0.926895		0.985707	1.28395	0.0432892
A0A1S4DJL6	beta-xylosidase/alpha-L-arabinofuranosidase 2-like	LOC107830518	beta-xylosidase/alpha-L-arabinofuranosidase 2-like OS=Nicotiana tabacum OX=4097 GN=LOC107830518 PE=4 SV=1 - [A0A1S4DJL6_TOBAC]	30.08	5	17	93	778	84.8237	7.59131	1.15771	1.18831	1.28689	1.21097	1.02033	0.911535	0.898665	0.943509	1.28348	0.00818063
A0A1S3XRI1	NADP-dependent D-sorbitol-6-phosphate dehydrogenase-like	LOC107767965	NADP-dependent D-sorbitol-6-phosphate dehydrogenase-like OS=Nicotiana tabacum OX=4097 GN=LOC107767965 PE=4 SV=1 - [A0A1S3XRI1_TOBAC]	32.69	3	10	37	309	34.6248	6.60986	1.23153	1.1884	1.23186	1.21726	0.96525	0.90868	0.976628	0.950186	1.28108	0.000469027
A0A1S3XQ44	probable serine/threonine-protein kinase WNK11 isoform X2	LOC107767533	probable serine/threonine-protein kinase WNK11 isoform X2 OS=Nicotiana tabacum OX=4097 GN=LOC107767533 PE=4 SV=1 - [A0A1S3XQ44_TOBAC]	4.14	1	1	3	290	33.0509	6.78564		1.16324	1.20974	1.18649		0.960334	0.89232	0.926327	1.28086	0.024167
Q04126	23-kDa ploypeptide of photosystem II oxygen-evolving complex	oee2-B	23-kDa ploypeptide of photosystem II oxygen-evolving complex OS=Nicotiana tabacum OX=4097 GN=oee2-B PE=2 SV=1 - [Q04126_TOBAC]	56.39	4	13	346	266	28.3603	7.84033	1.17031	1.19681	1.22415	1.19709	1.05015	0.861648	0.89518	0.935659	1.27941	0.0121584
A0A1S3YUT4	monodehydroascorbate reductase	LOC107779915	monodehydroascorbate reductase OS=Nicotiana tabacum OX=4097 GN=LOC107779915 PE=4 SV=1 - [A0A1S3YUT4_TOBAC]	57.37	2	18	130	434	47.1114	5.69385	1.17702	1.20173	1.27416	1.21764	1.08089	0.828515	0.9501	0.953169	1.27746	0.0280526
A0A1S3ZF49	Peroxidase	LOC107786050	Peroxidase OS=Nicotiana tabacum OX=4097 GN=LOC107786050 PE=3 SV=1 - [A0A1S3ZF49_TOBAC]	3.75	1	1	3	320	34.2213	5.24951	1.20807	1.20725	1.25758	1.2243	1.0298	0.925606	0.923785	0.95973	1.27567	0.00241574
A0A1S4AIU1	probable lactoylglutathione lyase, chloroplastic isoform X2	LOC107798087	probable lactoylglutathione lyase, chloroplastic isoform X2 OS=Nicotiana tabacum OX=4097 GN=LOC107798087 PE=4 SV=1 - [A0A1S4AIU1_TOBAC]	34.07	7	11	102	361	40.1125	7.73779	1.16979	1.26044	1.24591	1.22538	1.08282	0.86929	0.936848	0.962985	1.27248	0.019053
P18212	Oxygen-evolving enhancer protein 2-2, chloroplastic	PSBP2	Oxygen-evolving enhancer protein 2-2, chloroplastic OS=Nicotiana tabacum OX=4097 GN=PSBP2 PE=1 SV=2 - [PSBP2_TOBAC]	56.6	2	12	316	265	28.5435	7.85498	1.34056	1.22598	1.21604	1.26086	1.1446	0.878	0.953297	0.991965	1.27107	0.0389081
A0A1S3ZTX1	Superoxide dismutase [Cu-Zn]	LOC107790449	Superoxide dismutase [Cu-Zn] OS=Nicotiana tabacum OX=4097 GN=LOC107790449 PE=3 SV=1 - [A0A1S3ZTX1_TOBAC]	23.68	3	3	20	152	15.1955	5.87158	1.18682	1.24479	1.16876	1.20012	1.07406	0.811901	0.946618	0.944193	1.27106	0.0317917
A0A1S4D398	phosphoenolpyruvate carboxylase-like	LOC107825450	phosphoenolpyruvate carboxylase-like OS=Nicotiana tabacum OX=4097 GN=LOC107825450 PE=3 SV=1 - [A0A1S4D398_TOBAC]	59.34	1	52	411	964	109.931	6.18896	1.15338	1.17039	1.19969	1.17449	0.986298	0.873993	0.912836	0.924375	1.27057	0.00216175
A0A140G1Q0	ATP synthase CF0 A subunit	atpI	ATP synthase CF0 A subunit OS=Nicotiana tabacum OX=4097 GN=atpI PE=3 SV=1 - [A0A140G1Q0_TOBAC]	3.24	2	2	16	247	26.9854	5.70654	1.2837	1.32077	1.29513	1.29987	0.974906	1.0815	1.01418	1.02353	1.26998	0.00111217
A0A1S3YWV9	DNA-damage-repair/toleration protein DRT100-like	LOC107780748	DNA-damage-repair/toleration protein DRT100-like OS=Nicotiana tabacum OX=4097 GN=LOC107780748 PE=4 SV=1 - [A0A1S3YWV9_TOBAC]	45.36	3	15	70	366	40.0366	8.67529	1.06531	1.13564	1.0502	1.08372	0.866447	0.857511	0.838039	0.853999	1.26899	0.00114345
A0A1S3Z2T8	Pectinesterase	LOC107782372	Pectinesterase OS=Nicotiana tabacum OX=4097 GN=LOC107782372 PE=3 SV=1 - [A0A1S3Z2T8_TOBAC]	23.09	8	10	53	563	62.5717	8.41162	1.18946	1.24648	1.15134	1.19576	1.06421	0.847718	0.91633	0.942752	1.26837	0.0220607
A0A1S4AWK3	aspartyl protease AED3-like	LOC107801990	aspartyl protease AED3-like OS=Nicotiana tabacum OX=4097 GN=LOC107801990 PE=3 SV=1 - [A0A1S4AWK3_TOBAC]	7.22	4	4	22	443	46.5713	8.33838	1.25557	1.12358	1.27852	1.21922	1.07326	0.923633	0.889243	0.962045	1.26733	0.0257924
A0A1S4AQU1	uncharacterized protein LOC107800300 isoform X2	LOC107800300	uncharacterized protein LOC107800300 isoform X2 OS=Nicotiana tabacum OX=4097 GN=LOC107800300 PE=4 SV=1 - [A0A1S4AQU1_TOBAC]	22.97	5	5	13	222	23.5167	5.97314	1.19714	1.18873	1.22999	1.20529	1.06155	0.811722	0.983704	0.952325	1.26563	0.0278199
A0A1S4AFK0	Thiamine thiazole synthase, chloroplastic	LOC107797059	Thiamine thiazole synthase, chloroplastic OS=Nicotiana tabacum OX=4097 GN=LOC107797059 PE=3 SV=1 - [A0A1S4AFK0_TOBAC]	39.66	1	10	199	358	37.9481	5.98584	1.19675	1.2564	1.11294	1.1887	1.04683	0.81759	0.953566	0.939329	1.26547	0.0336342
A0A1S3XVK7	SNF1-related protein kinase regulatory subunit gamma-1-like	LOC107769285	SNF1-related protein kinase regulatory subunit gamma-1-like OS=Nicotiana tabacum OX=4097 GN=LOC107769285 PE=4 SV=1 - [A0A1S3XVK7_TOBAC]	14.67	6	6	17	443	47.3517	6.04932	1.11083	1.11049	1.10426	1.10853	0.927337	0.913059	0.792386	0.877594	1.26314	0.00573559
Q9LEB0	Pectinesterase		Pectinesterase OS=Nicotiana tabacum OX=4097 PE=2 SV=1 - [Q9LEB0_TOBAC]	36.61	6	19	103	579	63.3826	9.23193	1.14425	1.1275	1.31846	1.19674	0.97366	1.00351	0.866757	0.947975	1.26241	0.0280621
A0A1S4A807	60S ribosomal protein L14-1	LOC107794709	60S ribosomal protein L14-1 OS=Nicotiana tabacum OX=4097 GN=LOC107794709 PE=4 SV=1 - [A0A1S4A807_TOBAC]	41.79	1	7	54	134	15.4027	10.3745	1.23274	1.25018	1.25031	1.24441	1.01583	0.956805	0.98833	0.986987	1.26082	0.000139543
A0A1S3YKH3	peroxiredoxin Q, chloroplastic-like	LOC107777133	peroxiredoxin Q, chloroplastic-like OS=Nicotiana tabacum OX=4097 GN=LOC107777133 PE=4 SV=1 - [A0A1S3YKH3_TOBAC]	48.6	1	9	93	214	23.5434	9.51025	1.13796	1.11449	0.981506	1.07799	0.898327	0.783395	0.88404	0.855254	1.26043	0.0213695
Q9MBD6	Ntdin	Ntdin	Ntdin OS=Nicotiana tabacum OX=4097 GN=Ntdin PE=2 SV=1 - [Q9MBD6_TOBAC]	38.38	3	5	35	185	20.0821	6.55127	0.930494	1.01138	1.06721	1.00303	0.865468	0.704935	0.819057	0.796486	1.25931	0.0291403
A0A1S3YXM2	putative phosphatidylglycerol/phosphatidylinositol transfer protein DDB_G0282179	LOC107780549	putative phosphatidylglycerol/phosphatidylinositol transfer protein DDB_G0282179 OS=Nicotiana tabacum OX=4097 GN=LOC107780549 PE=4 SV=1 - [A0A1S3YXM2_TOBAC]	36.48	3	3	17	159	17.0625	5.75732	1.21027	1.18161	1.30304	1.23164	1.07972	0.981911	0.872574	0.978069	1.25926	0.022474
Q9T2I1	18.5 kDa photosystem I PSAD protein (Fragment)		18.5 kDa photosystem I PSAD protein (Fragment) OS=Nicotiana tabacum OX=4097 PE=1 SV=1 - [Q9T2I1_TOBAC]	29.41	1	1	16	34	3.36358	3.95459	1.09538	1.25184	1.20718	1.1848	0.957697	0.930168	0.935373	0.941079	1.25898	0.00672741
A0A1S4BAJ0	reactive Intermediate Deaminase A, chloroplastic-like	LOC107806226	reactive Intermediate Deaminase A, chloroplastic-like OS=Nicotiana tabacum OX=4097 GN=LOC107806226 PE=4 SV=1 - [A0A1S4BAJ0_TOBAC]	60.43	3	11	61	187	19.8312	8.66064	1.27064	1.18686	1.17076	1.20942	1.00261	0.898918	0.982784	0.961436	1.25793	0.0050269
A0A1S3ZF04	V-type proton ATPase subunit c''1	LOC107786097	V-type proton ATPase subunit c''1 OS=Nicotiana tabacum OX=4097 GN=LOC107786097 PE=3 SV=1 - [A0A1S3ZF04_TOBAC]	5.08	1	1	4	177	18.0017	8.48486	1.12747		1.09992	1.1137	0.84071		0.931606	0.886158	1.25677	0.0409059
C3RSF4	Cysteine protease	LOC107823208	Cysteine protease OS=Nicotiana tabacum OX=4097 GN=LOC107823208 PE=2 SV=1 - [C3RSF4_TOBAC]	17.78	2	5	15	360	39.1595	6.68311	1.18214	1.21141	1.16918	1.18757	0.957416	0.895085	0.982744	0.945082	1.25658	0.00110177
A0A1S3ZZI4	peroxiredoxin-2E-1, chloroplastic-like	LOC107792077	peroxiredoxin-2E-1, chloroplastic-like OS=Nicotiana tabacum OX=4097 GN=LOC107792077 PE=4 SV=1 - [A0A1S3ZZI4_TOBAC]	43.72	1	8	67	231	24.9042	8.74854	1.09436	1.12494	1.19298	1.13742	0.921206	0.833435	0.961638	0.905426	1.25623	0.00829644
A0A1S3XB37	Carboxypeptidase	LOC107763201	Carboxypeptidase OS=Nicotiana tabacum OX=4097 GN=LOC107763201 PE=3 SV=1 - [A0A1S3XB37_TOBAC]	28.37	5	11	23	504	56.03	5.93506	1.05136	1.15018	1.14251	1.11468	0.900466	0.973221	0.788622	0.887436	1.25607	0.0218922
A0A1S4CX06	peroxiredoxin-2E-2, chloroplastic-like	LOC107823523	peroxiredoxin-2E-2, chloroplastic-like OS=Nicotiana tabacum OX=4097 GN=LOC107823523 PE=4 SV=1 - [A0A1S4CX06_TOBAC]	51.77	1	9	110	226	24.438	8.68994	1.15678	1.10528	1.21759	1.15988	0.952527	0.873064	0.945199	0.923597	1.25583	0.00457267
A0A1S4CEE8	cysteine proteinase 3-like	LOC107818105	cysteine proteinase 3-like OS=Nicotiana tabacum OX=4097 GN=LOC107818105 PE=3 SV=1 - [A0A1S4CEE8_TOBAC]	9.42	2	3	8	361	39.796	7.53271	1.16842	1.18807	1.20501	1.18716	1.02772	0.899863	0.912454	0.946677	1.25403	0.00461853
A0A1S3Z844	peroxisomal (S)-2-hydroxy-acid oxidase-like	LOC107783993	peroxisomal (S)-2-hydroxy-acid oxidase-like OS=Nicotiana tabacum OX=4097 GN=LOC107783993 PE=3 SV=1 - [A0A1S3Z844_TOBAC]	79.65	1	11	397	172	19.2509	9.5249	1.23949	1.16481	1.263	1.22244	1.0407	0.93955	0.944681	0.974976	1.25381	0.00501774
O82077	Glycolate oxidase (Fragment)	GLO	Glycolate oxidase (Fragment) OS=Nicotiana tabacum OX=4097 GN=GLO PE=3 SV=1 - [O82077_TOBAC]	70.97	1	12	375	217	24.1725	9.24658	1.17735	1.21223		1.19479	0.982197	0.924433		0.953315	1.2533	0.0189687
A0A1S3ZXL1	probable beta-D-xylosidase 7	LOC107791565	probable beta-D-xylosidase 7 OS=Nicotiana tabacum OX=4097 GN=LOC107791565 PE=4 SV=1 - [A0A1S3ZXL1_TOBAC]	14.32	2	11	27	775	84.7689	7.95752	1.17843	1.13226	1.12843	1.14637	0.989723	0.853886	0.900905	0.914838	1.25309	0.00572518
A0A1S4BNQ7	gibberellin-regulated protein 9-like	LOC107810245	gibberellin-regulated protein 9-like OS=Nicotiana tabacum OX=4097 GN=LOC107810245 PE=4 SV=1 - [A0A1S4BNQ7_TOBAC]	15.49	3	3	7	142	15.9701	9.72998	1.15614	1.09426	1.0592	1.1032	0.798654	0.936595	0.908514	0.881254	1.25185	0.011928
A0A1S3YHX9	subtilisin-like protease SBT1.4	LOC107776198	subtilisin-like protease SBT1.4 OS=Nicotiana tabacum OX=4097 GN=LOC107776198 PE=4 SV=1 - [A0A1S3YHX9_TOBAC]	7.21	3	5	10	777	82.2474	6.82959	1.11902	1.1561	1.03501	1.10338	0.940244	0.759682	0.944916	0.881614	1.25154	0.0349949
A0A1S4B411	miraculin-like	LOC107804245	miraculin-like OS=Nicotiana tabacum OX=4097 GN=LOC107804245 PE=4 SV=1 - [A0A1S4B411_TOBAC]	21.53	2	5	24	209	23.1073	9.21729	1.28686	1.13471	1.29523	1.23893	1.00173	1.03625	0.931887	0.989957	1.2515	0.0146924
A0A1S3Z0X0	high mobility group B protein 1-like	LOC107781843	high mobility group B protein 1-like OS=Nicotiana tabacum OX=4097 GN=LOC107781843 PE=4 SV=1 - [A0A1S3Z0X0_TOBAC]	4.68	1	1	2	171	19.2736	5.94775	1.2296	1.2246		1.2271	1.00645	0.955731		0.981092	1.25075	0.0105609
A0A1S4B5N2	ferredoxin-thioredoxin reductase, variable chain-like	LOC107804760	ferredoxin-thioredoxin reductase, variable chain-like OS=Nicotiana tabacum OX=4097 GN=LOC107804760 PE=4 SV=1 - [A0A1S4B5N2_TOBAC]	34.15	1	7	40	164	17.9545	9.40771	1.21694	1.17288	1.27812	1.22265	0.96019	0.986958	0.989317	0.978822	1.2491	0.00157615
A0A1S3XFR3	macrophage migration inhibitory factor homolog	LOC107764538	macrophage migration inhibitory factor homolog OS=Nicotiana tabacum OX=4097 GN=LOC107764538 PE=4 SV=1 - [A0A1S3XFR3_TOBAC]	32.17	1	3	22	115	12.1353	8.104	1.22122	1.13874	1.23187	1.19728	1.0767	0.852446	0.951092	0.96008	1.24706	0.0291343
A0A1S3XD62	Glutathione peroxidase	LOC107763885	Glutathione peroxidase OS=Nicotiana tabacum OX=4097 GN=LOC107763885 PE=3 SV=1 - [A0A1S3XD62_TOBAC]	46.58	8	8	49	234	25.7104	9.31982	1.20741	1.16845	1.16736	1.18107	1.00983	0.877465	0.954882	0.947391	1.24666	0.0045144
A0A1S3ZAF0	probable mitochondrial saccharopine dehydrogenase-like oxidoreductase At5g39410	LOC107784731	probable mitochondrial saccharopine dehydrogenase-like oxidoreductase At5g39410 OS=Nicotiana tabacum OX=4097 GN=LOC107784731 PE=4 SV=1 - [A0A1S3ZAF0_TOBAC]	13.04	1	2	5	230	25.319	8.54346	1.19094	1.1411	1.16878	1.16694	0.972291	0.988896	0.848621	0.936603	1.24593	0.00776614
A0A1S3ZGE7	uncharacterized protein LOC107786553	LOC107786553	uncharacterized protein LOC107786553 OS=Nicotiana tabacum OX=4097 GN=LOC107786553 PE=4 SV=1 - [A0A1S3ZGE7_TOBAC]	21.82	2	5	26	307	33.5274	7.85498	1.09104	1.13984	1.30359	1.17816	1.0142	0.933961	0.888832	0.945663	1.24585	0.0347859
A0A1S4BG25	Chlorophyll a-b binding protein, chloroplastic	LOC107807890	Chlorophyll a-b binding protein, chloroplastic OS=Nicotiana tabacum OX=4097 GN=LOC107807890 PE=3 SV=1 - [A0A1S4BG25_TOBAC]	57.74	1	8	715	265	28.086	5.26221	1.40938	1.30051	1.29124	1.33371	0.991521	1.13769	1.08366	1.07096	1.24534	0.0100134
A0A1S4CQM6	serine/threonine-protein kinase STN7, chloroplastic-like	LOC107821355	serine/threonine-protein kinase STN7, chloroplastic-like OS=Nicotiana tabacum OX=4097 GN=LOC107821355 PE=4 SV=1 - [A0A1S4CQM6_TOBAC]	20.48	1	11	22	542	61.1689	9.24658	1.17204	1.19218		1.18211	0.9244	0.974254		0.949327	1.24521	0.0130764
Q45TE3	Senescence-associated protein	didiA9	Senescence-associated protein OS=Nicotiana tabacum OX=4097 GN=didiA9 PE=2 SV=1 - [Q45TE3_TOBAC]	18.38	1	3	27	185	20.0721	8.47021	1.21247	1.12165	1.22659	1.18691	1.01542	0.921299	0.925235	0.953984	1.24416	0.00662962
A0A1S4AER1	Chalcone-flavonone isomerase family protein	LOC107796846	Chalcone-flavonone isomerase family protein OS=Nicotiana tabacum OX=4097 GN=LOC107796846 PE=3 SV=1 - [A0A1S4AER1_TOBAC]	21.99	2	6	20	282	30.5291	9.46631	1.14615	1.10165	1.18041	1.14274	0.907891	0.868178	0.979801	0.918624	1.24396	0.00490999
A0A1S3Z4G5	lipoxygenase homology domain-containing protein 1-like	LOC107782823	lipoxygenase homology domain-containing protein 1-like OS=Nicotiana tabacum OX=4097 GN=LOC107782823 PE=4 SV=1 - [A0A1S3Z4G5_TOBAC]	19.27	1	3	32	192	21.1952	5.49072	1.23124	1.14429	1.16765	1.18106	0.990213	0.984476	0.873674	0.949454	1.24394	0.00729204
A0A1S3ZQ83	DNA-damage-repair/toleration protein DRT100-like	LOC107789149	DNA-damage-repair/toleration protein DRT100-like OS=Nicotiana tabacum OX=4097 GN=LOC107789149 PE=4 SV=1 - [A0A1S3ZQ83_TOBAC]	42.74	2	14	72	365	39.9897	8.6167	1.03258	1.0862	1.08243	1.06707	0.854178	0.965281	0.754408	0.857956	1.24374	0.0298428
A0A1S4AA69	beta-glucosidase 13-like isoform X1	LOC107795363	beta-glucosidase 13-like isoform X1 OS=Nicotiana tabacum OX=4097 GN=LOC107795363 PE=3 SV=1 - [A0A1S4AA69_TOBAC]	24.12	10	10	37	514	58.5977	9.12939	1.26508	1.14887	1.10173	1.17189	1.01755	0.916479	0.892707	0.942245	1.24373	0.0205611
A0A1S3XJD3	photosystem I reaction center subunit III, chloroplastic-like	LOC107765837	photosystem I reaction center subunit III, chloroplastic-like OS=Nicotiana tabacum OX=4097 GN=LOC107765837 PE=4 SV=1 - [A0A1S3XJD3_TOBAC]	42.54	2	9	392	228	25.0222	9.36377	1.28102	1.22116	1.23736	1.24651	1.06343	0.979232	0.964956	1.00254	1.24336	0.00235917
A0A1S3YJU7	haloacid dehalogenase-like hydrolase domain-containing protein At2g33255	LOC107776939	haloacid dehalogenase-like hydrolase domain-containing protein At2g33255 OS=Nicotiana tabacum OX=4097 GN=LOC107776939 PE=4 SV=1 - [A0A1S3YJU7_TOBAC]	15.28	2	3	7	229	25.4129	6.34131	1.12733	1.02839	1.12954	1.09509	0.951882	0.876896	0.813545	0.880774	1.24333	0.0146591
A0A1S3YHI6	GATA type zinc finger protein asd-4-like	LOC107776224	GATA type zinc finger protein asd-4-like OS=Nicotiana tabacum OX=4097 GN=LOC107776224 PE=4 SV=1 - [A0A1S3YHI6_TOBAC]	65.4	6	14	95	211	21.5505	4.65283	1.18512	1.12673	1.12839	1.14675	1.05565	0.804541	0.908966	0.923051	1.24234	0.0411417
A0A1S4BVY0	GrpE protein homolog	LOC107812441	GrpE protein homolog OS=Nicotiana tabacum OX=4097 GN=LOC107812441 PE=3 SV=1 - [A0A1S4BVY0_TOBAC]	25.14	9	9	54	354	39.1776	4.75439	1.19671	1.20774	1.2616	1.22202	1.06805	0.897636	0.985291	0.983658	1.24232	0.0109346
A0A1S3YXN0	stem-specific protein TSJT1-like	LOC107780562	stem-specific protein TSJT1-like OS=Nicotiana tabacum OX=4097 GN=LOC107780562 PE=4 SV=1 - [A0A1S3YXN0_TOBAC]	23.63	4	4	15	237	25.5279	6.20166	1.25577	1.10893	1.19443	1.18638	0.957261	0.935997	0.972759	0.955339	1.24184	0.0062401
A0A1S4AX54	vesicle-associated protein 1-2-like	LOC107802309	vesicle-associated protein 1-2-like OS=Nicotiana tabacum OX=4097 GN=LOC107802309 PE=4 SV=1 - [A0A1S4AX54_TOBAC]	11.16	1	3	10	233	25.8381	7.26904	1.12747	1.02404	1.13012	1.09388	0.826478	0.9261	0.891489	0.881356	1.24113	0.00953101
A0A1S4CVZ2	plasminogen activator inhibitor 1 RNA-binding protein-like	LOC107823283	plasminogen activator inhibitor 1 RNA-binding protein-like OS=Nicotiana tabacum OX=4097 GN=LOC107823283 PE=4 SV=1 - [A0A1S4CVZ2_TOBAC]	30.89	3	10	35	369	39.6147	8.06006	1.14716	1.16652	1.03951	1.11773	1.01264	0.882589	0.809283	0.901504	1.23985	0.0388248
A0A1S4A1B7	DNA-directed RNA polymerases II, IV and V subunit 11-like	LOC107792672	DNA-directed RNA polymerases II, IV and V subunit 11-like OS=Nicotiana tabacum OX=4097 GN=LOC107792672 PE=4 SV=1 - [A0A1S4A1B7_TOBAC]	16.38	1	2	3	116	13.5981	7.63525	1.02655	1.08633		1.05644	0.866727	0.837919		0.852323	1.23948	0.0254188
A0A1S3ZQU2	probable polygalacturonase At1g80170	LOC107789394	probable polygalacturonase At1g80170 OS=Nicotiana tabacum OX=4097 GN=LOC107789394 PE=3 SV=1 - [A0A1S3ZQU2_TOBAC]	1.55	1	1	2	451	49.2273	5.63037	1.12726	1.14385		1.13556	0.889372	0.945575		0.917474	1.2377	0.0175757
A0A1S4BME9	uncharacterized protein LOC107809854	LOC107809854	uncharacterized protein LOC107809854 OS=Nicotiana tabacum OX=4097 GN=LOC107809854 PE=4 SV=1 - [A0A1S4BME9_TOBAC]	41.04	9	9	44	268	30.2918	5.16064	1.20039	1.07476	1.1634	1.14618	0.972847	0.872171	0.935517	0.926845	1.23665	0.00987331
A0A1S4CVR8	Eukaryotic translation initiation factor 5A	LOC107823125	Eukaryotic translation initiation factor 5A OS=Nicotiana tabacum OX=4097 GN=LOC107823125 PE=3 SV=1 - [A0A1S4CVR8_TOBAC]	42.77	1	6	27	159	17.3627	6.13818	1.16973	1.17359	1.11936	1.15423	0.948125	0.892396	0.960044	0.933522	1.23642	0.00125426
A0A1S4DE71	protein EXORDIUM-like	LOC107828876	protein EXORDIUM-like OS=Nicotiana tabacum OX=4097 GN=LOC107828876 PE=4 SV=1 - [A0A1S4DE71_TOBAC]	21.41	3	6	18	313	33.5312	9.0415	1.13199	1.09198	1.22133	1.14843	0.978512	0.910786	0.897593	0.928964	1.23625	0.00864539
A0A1S3XDC3	uncharacterized protein LOC107763852	LOC107763852	uncharacterized protein LOC107763852 OS=Nicotiana tabacum OX=4097 GN=LOC107763852 PE=4 SV=1 - [A0A1S3XDC3_TOBAC]	33.11	2	8	34	299	32.7461	8.77783	1.16433	1.2588	1.34494	1.25602	1.12543	0.973495	0.949651	1.01619	1.23601	0.034099
A0A0R4X9V9	Mannose-binding lectin	MBL3	Mannose-binding lectin OS=Nicotiana tabacum OX=4097 GN=MBL3 PE=2 SV=1 - [A0A0R4X9V9_TOBAC]	32.55	5	9	32	298	33.6963	9.59814	1.21889	1.1312	1.26137	1.20382	0.995807	0.996076	0.931319	0.974401	1.23545	0.0064355
A0A1S3ZTP5	ATP synthase subunit gamma	LOC107790302	ATP synthase subunit gamma OS=Nicotiana tabacum OX=4097 GN=LOC107790302 PE=3 SV=1 - [A0A1S3ZTP5_TOBAC]	40.43	2	10	48	324	35.4865	8.92432	1.11008	1.04787		1.07898	0.849229	0.897774		0.873502	1.23523	0.0349462
T2BRU8	Cysteine protease CP6	CP6	Cysteine protease CP6 OS=Nicotiana tabacum OX=4097 GN=CP6 PE=2 SV=1 - [T2BRU8_TOBAC]	16.09	2	6	49	466	51.2216	5.31299	1.21215	1.17032	1.197	1.19315	0.992801	0.922959	0.986628	0.967463	1.23328	0.00089331
A0A1S4CR57	beta-glucosidase BoGH3B-like	LOC107821815	beta-glucosidase BoGH3B-like OS=Nicotiana tabacum OX=4097 GN=LOC107821815 PE=4 SV=1 - [A0A1S4CR57_TOBAC]	24.2	9	11	88	628	68.4041	8.96826	1.22989	1.19983	1.3018	1.24384	1.11628	0.988193	0.923399	1.00929	1.23239	0.0217478
A0A1S4BQK3	Proteasome subunit beta	LOC107810770	Proteasome subunit beta OS=Nicotiana tabacum OX=4097 GN=LOC107810770 PE=3 SV=1 - [A0A1S4BQK3_TOBAC]	48.88	1	8	54	223	24.5952	6.75635	1.04383	1.03437		1.0391	0.860704	0.827046		0.843875	1.23135	0.0079226
A0A1S4AIA0	Probable bifunctional methylthioribulose-1-phosphate dehydratase/enolase-phosphatase E1	LOC107797741	Probable bifunctional methylthioribulose-1-phosphate dehydratase/enolase-phosphatase E1 OS=Nicotiana tabacum OX=4097 GN=LOC107797741 PE=3 SV=1 - [A0A1S4AIA0_TOBAC]	14.34	6	6	23	530	58.1006	5.80811	1.0542	1.07857	1.17677	1.10318	0.951896	0.828011	0.908517	0.896141	1.23103	0.0165472
A0A1S4A7B8	glycine-rich cell wall structural protein 1-like	LOC107794540	glycine-rich cell wall structural protein 1-like OS=Nicotiana tabacum OX=4097 GN=LOC107794540 PE=4 SV=1 - [A0A1S4A7B8_TOBAC]	2.58	1	1	3	233	18.1707	9.64209	1.21229	1.16463	1.15742	1.17811	0.835053	1.05205	0.985071	0.957391	1.23054	0.0292952
A0A1S3YR16	Malic enzyme	LOC107778847	Malic enzyme OS=Nicotiana tabacum OX=4097 GN=LOC107778847 PE=3 SV=1 - [A0A1S3YR16_TOBAC]	46.36	3	24	178	591	65.3877	6.23975	1.07099	1.05554	1.12717	1.08457	0.893214	0.895658	0.856089	0.881654	1.23015	0.00130096
A0A1S4CP24	probable carbohydrate esterase At4g34215	LOC107820884	probable carbohydrate esterase At4g34215 OS=Nicotiana tabacum OX=4097 GN=LOC107820884 PE=4 SV=1 - [A0A1S4CP24_TOBAC]	15.75	4	4	18	273	29.9017	9.34912	1.14869	1.12835	1.18841	1.15515	0.991078	0.915721	0.912501	0.939767	1.22919	0.00229434
A0A1S3ZMQ6	probable ribose-5-phosphate isomerase 4, chloroplastic	LOC107788408	probable ribose-5-phosphate isomerase 4, chloroplastic OS=Nicotiana tabacum OX=4097 GN=LOC107788408 PE=4 SV=1 - [A0A1S3ZMQ6_TOBAC]	20.47	1	5	16	298	32.0005	4.84326	1.1309	1.06088	1.18763	1.12647	0.964675	0.918403	0.869788	0.917622	1.22759	0.0103092
Q8LK72	Non-specific lipid-transfer protein	NtLTP1	Non-specific lipid-transfer protein OS=Nicotiana tabacum OX=4097 GN=NtLTP1 PE=2 SV=1 - [Q8LK72_TOBAC]	40.35	3	5	28	114	11.7229	8.646	1.04132	0.961165	0.988867	0.997118	0.862766	0.725865	0.848797	0.812476	1.22726	0.0202111
A0A1S3YDC8	Plasma membrane ATPase	LOC107775061	Plasma membrane ATPase OS=Nicotiana tabacum OX=4097 GN=LOC107775061 PE=3 SV=1 - [A0A1S3YDC8_TOBAC]	39.12	6	32	226	956	105.069	6.88818	1.02864	1.04084	1.09252	1.054	0.742419	0.920702	0.914484	0.859202	1.22672	0.0341296
F5BFT0	Alpha-galactosidase		Alpha-galactosidase OS=Nicotiana tabacum OX=4097 PE=2 SV=1 - [F5BFT0_TOBAC]	20.82	7	7	16	413	45.469	6.25244	1.14187	1.1597	1.08855	1.13004	0.956138	0.92109	0.893072	0.923434	1.22373	0.00182299
A0A1S4CAI8	protein CURVATURE THYLAKOID 1B, chloroplastic-like	LOC107816925	protein CURVATURE THYLAKOID 1B, chloroplastic-like OS=Nicotiana tabacum OX=4097 GN=LOC107816925 PE=4 SV=1 - [A0A1S4CAI8_TOBAC]	6.04	1	2	8	182	19.185	6.68311	1.28705	1.20837	1.33307	1.27617	0.973091	1.10628	1.05297	1.04411	1.22225	0.0119944
A0A1S3ZCS6	FAD-dependent urate hydroxylase-like	LOC107785278	FAD-dependent urate hydroxylase-like OS=Nicotiana tabacum OX=4097 GN=LOC107785278 PE=4 SV=1 - [A0A1S3ZCS6_TOBAC]	6.61	2	3	7	454	50.7578	8.36768	1.02644	1.02264	1.11875	1.05594	0.810263	0.907196	0.876905	0.864788	1.22104	0.0108504
A0A1S4DH57	alcohol dehydrogenase-like 7	LOC107829745	alcohol dehydrogenase-like 7 OS=Nicotiana tabacum OX=4097 GN=LOC107829745 PE=3 SV=1 - [A0A1S4DH57_TOBAC]	2.82	1	1	2	390	42.4797	6.13818	1.23885	1.19986		1.21936	1.02599	0.971461		0.998725	1.22091	0.022306
A0A1S3WX61	ADP,ATP carrier protein 1, mitochondrial-like	LOC107758943	ADP,ATP carrier protein 1, mitochondrial-like OS=Nicotiana tabacum OX=4097 GN=LOC107758943 PE=3 SV=1 - [A0A1S3WX61_TOBAC]	32.38	4	13	147	386	42.1297	9.61279	1.16417	1.10732	1.1058	1.12576	0.899663	0.958222	0.911884	0.923257	1.21934	0.00151151
A0A1S4BBC6	ubiquitin-conjugating enzyme E2 28-like isoform X2	LOC107806522	ubiquitin-conjugating enzyme E2 28-like isoform X2 OS=Nicotiana tabacum OX=4097 GN=LOC107806522 PE=3 SV=1 - [A0A1S4BBC6_TOBAC]	7.53	1	1	12	146	16.2262	7.02002	1.1298	1.09884	1.23209	1.15358	0.976443	0.919315	0.942581	0.946113	1.21928	0.00887451
A0A1S4CMF2	rhodanese-like domain-containing protein 4, chloroplastic	LOC107820359	rhodanese-like domain-containing protein 4, chloroplastic OS=Nicotiana tabacum OX=4097 GN=LOC107820359 PE=4 SV=1 - [A0A1S4CMF2_TOBAC]	29.98	4	12	48	437	45.9623	5.04639	1.18343	1.16956	1.09378	1.14892	0.957752	1.02626	0.844512	0.942843	1.21857	0.0262434
A0A1S4BW70	protein CHLORORESPIRATORY REDUCTION 6, chloroplastic-like	LOC107812516	protein CHLORORESPIRATORY REDUCTION 6, chloroplastic-like OS=Nicotiana tabacum OX=4097 GN=LOC107812516 PE=4 SV=1 - [A0A1S4BW70_TOBAC]	11.45	3	3	4	262	29.8181	5.65576	1.1389	1.20115		1.17002	0.994934	0.927846		0.96139	1.21701	0.0448885
A0A1S4AB88	glyoxylate/succinic semialdehyde reductase 1-like	LOC107795700	glyoxylate/succinic semialdehyde reductase 1-like OS=Nicotiana tabacum OX=4097 GN=LOC107795700 PE=4 SV=1 - [A0A1S4AB88_TOBAC]	44.18	4	10	36	292	30.7927	7.02002	1.21403	1.12179	1.11943	1.15175	0.969712	0.935862	0.933619	0.946397	1.21698	0.00349678
A0A1S3Z402	probable carboxylesterase 2	LOC107782748	probable carboxylesterase 2 OS=Nicotiana tabacum OX=4097 GN=LOC107782748 PE=4 SV=1 - [A0A1S3Z402_TOBAC]	7.67	1	2	7	352	39.6178	7.06396	1.12942	1.05126	1.13323	1.10464	0.957842	0.855626	0.910459	0.907976	1.21659	0.00782369
A0A1S4CC61	50S ribosomal protein L11, chloroplastic-like	LOC107817411	50S ribosomal protein L11, chloroplastic-like OS=Nicotiana tabacum OX=4097 GN=LOC107817411 PE=3 SV=1 - [A0A1S4CC61_TOBAC]	46.79	3	9	97	218	23.1183	9.51025	1.19819	1.17091	1.22576	1.19829	0.9845	0.980754	0.991361	0.985538	1.21587	0.000191172
A0A1S4BSK7	Plastocyanin	LOC107811439	Plastocyanin OS=Nicotiana tabacum OX=4097 GN=LOC107811439 PE=3 SV=1 - [A0A1S4BSK7_TOBAC]	38.46	1	3	107	169	17.0546	5.19873	1.00871	1.11612	1.1069	1.07724	0.971409	0.793156	0.894095	0.88622	1.21555	0.0369029
A0A1S4AKK6	Chlorophyll a-b binding protein, chloroplastic	LOC107798677	Chlorophyll a-b binding protein, chloroplastic OS=Nicotiana tabacum OX=4097 GN=LOC107798677 PE=3 SV=1 - [A0A1S4AKK6_TOBAC]	30.18	3	12	336	285	31.1041	6.13818	1.26464	1.16676	1.29696	1.24279	0.970916	1.10193	0.994986	1.02261	1.21531	0.0172342
A0A1S4CFE3	uncharacterized protein LOC107818370	LOC107818370	uncharacterized protein LOC107818370 OS=Nicotiana tabacum OX=4097 GN=LOC107818370 PE=4 SV=1 - [A0A1S4CFE3_TOBAC]	19.63	1	4	21	214	24.4204	7.03467	1.1172	1.07923		1.09821	0.885406	0.923015		0.90421	1.21455	0.0184497
A0A076L2F1	Remorin 1		Remorin 1 OS=Nicotiana tabacum OX=4097 PE=2 SV=1 - [A0A076L2F1_TOBAC]	49.27	3	13	55	205	22.556	5.93506	1.12779	1.1401	1.16065	1.14285	0.961959	0.912921	0.948712	0.941198	1.21425	0.000324247
A0A1S4CQ01	fasciclin-like arabinogalactan protein 1	LOC107821223	fasciclin-like arabinogalactan protein 1 OS=Nicotiana tabacum OX=4097 GN=LOC107821223 PE=4 SV=1 - [A0A1S4CQ01_TOBAC]	18.52	3	3	22	270	28.4065	5.90967	1.1604	1.18151	1.18195	1.17462	1.09331	0.877103	0.932595	0.967668	1.21386	0.0337551
A0A1S3XHU0	oligopeptide transporter 3	LOC107765365	oligopeptide transporter 3 OS=Nicotiana tabacum OX=4097 GN=LOC107765365 PE=4 SV=1 - [A0A1S3XHU0_TOBAC]	2.13	2	2	7	751	84.0208	9.05615	1.14939	1.12579	1.22133	1.1655	0.955149	0.904521	1.0211	0.960256	1.21374	0.00980197
A0A1S4CAG6	uncharacterized protein LOC107816711	LOC107816711	uncharacterized protein LOC107816711 OS=Nicotiana tabacum OX=4097 GN=LOC107816711 PE=4 SV=1 - [A0A1S4CAG6_TOBAC]	19.26	4	5	12	244	27.9484	9.02686	1.16042	1.12334	1.15633	1.1467	1.03823	0.895343	0.901144	0.944906	1.21356	0.013792
A0A1S4D1X6	Xyloglucan endotransglucosylase/hydrolase	LOC107825008	Xyloglucan endotransglucosylase/hydrolase OS=Nicotiana tabacum OX=4097 GN=LOC107825008 PE=3 SV=1 - [A0A1S4D1X6_TOBAC]	52.58	1	10	141	291	33.0402	7.45947	1.12753	1.15572	1.25198	1.17841	0.987956	1.02127	0.904436	0.971219	1.21333	0.0155697
A0A1S4DS24	Superoxide dismutase	LOC107832827	Superoxide dismutase OS=Nicotiana tabacum OX=4097 GN=LOC107832827 PE=3 SV=1 - [A0A1S4DS24_TOBAC]	15.85	2	4	45	246	28.2899	5.23682	1.06464	1.11367	1.07615	1.08482	0.931142	0.874171	0.877231	0.894181	1.2132	0.00129527
A0A1S3XGF8	uncharacterized protein LOC107764936 isoform X2	LOC107764936	uncharacterized protein LOC107764936 isoform X2 OS=Nicotiana tabacum OX=4097 GN=LOC107764936 PE=4 SV=1 - [A0A1S3XGF8_TOBAC]	15.51	9	12	19	864	96.1559	6.25244	1.20372	1.06447	1.14867	1.13895	0.958821	0.896314	0.963077	0.939404	1.21242	0.012165
A0A1S3YCI9	uncharacterized protein LOC107774794	LOC107774794	uncharacterized protein LOC107774794 OS=Nicotiana tabacum OX=4097 GN=LOC107774794 PE=4 SV=1 - [A0A1S3YCI9_TOBAC]	1.85	1	1	3	432	49.3053	6.1001	1.09318	1.06984	1.20069	1.12124	0.867912	1.0125	0.894553	0.92499	1.21216	0.0307346
A0A1S3Y6V9	uncharacterized protein LOC107773017	LOC107773017	uncharacterized protein LOC107773017 OS=Nicotiana tabacum OX=4097 GN=LOC107773017 PE=4 SV=1 - [A0A1S3Y6V9_TOBAC]	8.79	1	1	2	91	10.0951	4.88135	1.16399	1.16726		1.16563	0.949436	0.974903		0.962169	1.21146	0.00395772
A0A1S4APF2	putative low molecular weight protein-tyrosine-phosphatase slr0328	LOC107799935	putative low molecular weight protein-tyrosine-phosphatase slr0328 OS=Nicotiana tabacum OX=4097 GN=LOC107799935 PE=4 SV=1 - [A0A1S4APF2_TOBAC]	16.53	3	3	12	242	27.0689	8.22119	1.12522	1.10308	0.9811	1.0698	0.958815	0.812026	0.879741	0.883527	1.21083	0.039202
A0A0H3U5M2	Polygalacturonase inhibiting protein	PGIP1	Polygalacturonase inhibiting protein OS=Nicotiana tabacum OX=4097 GN=PGIP1 PE=2 SV=1 - [A0A0H3U5M2_TOBAC]	43.49	13	13	44	338	38.1317	9.01221	1.20035	1.22676	1.31561	1.24758	1.10063	1.01593	0.974555	1.03037	1.2108	0.0129884
G1JZD6	Thionin-like protein	D6	Thionin-like protein OS=Nicotiana tabacum OX=4097 GN=D6 PE=2 SV=1 - [G1JZD6_TOBAC]	17.8	2	2	4	118	12.7899	6.45557	1.10167	0.88923	0.989064	0.993321	0.819744	0.806916	0.835521	0.820727	1.21029	0.0494397
A0A1S4ACA5	vestitone reductase-like	LOC107796033	vestitone reductase-like OS=Nicotiana tabacum OX=4097 GN=LOC107796033 PE=4 SV=1 - [A0A1S4ACA5_TOBAC]	3.95	1	1	3	329	36.5936	6.85889	1.18758	1.09544	1.13837	1.14047	0.899013	0.893846	1.03412	0.942325	1.21027	0.0202414
A0A1S3Y8V8	glutathione S-transferase DHAR3, chloroplastic	LOC107773610	glutathione S-transferase DHAR3, chloroplastic OS=Nicotiana tabacum OX=4097 GN=LOC107773610 PE=3 SV=1 - [A0A1S3Y8V8_TOBAC]	34.55	11	11	90	301	33.9376	8.6167	1.17867	1.22227	1.16999	1.19031	1.07067	0.880689	0.999224	0.983529	1.21024	0.0231107
A0A1S4D9H0	alpha-aminoadipic semialdehyde synthase-like isoform X2	LOC107827281	alpha-aminoadipic semialdehyde synthase-like isoform X2 OS=Nicotiana tabacum OX=4097 GN=LOC107827281 PE=4 SV=1 - [A0A1S4D9H0_TOBAC]	1.87	2	2	3	963	105.443	5.96045	0.749204		0.749296	0.74925	0.615826		0.622392	0.619109	1.21021	0.000635931
A0A1S3Y0V9	Phosphoinositide phospholipase C	LOC107770942	Phosphoinositide phospholipase C OS=Nicotiana tabacum OX=4097 GN=LOC107770942 PE=4 SV=1 - [A0A1S3Y0V9_TOBAC]	10.03	5	5	16	588	66.8049	6.88818	1.21841	1.10733	1.03789	1.12121	0.879428	0.971675	0.928299	0.926467	1.2102	0.029818
A0A1S4BTB5	uncharacterized protein LOC107811668	LOC107811668	uncharacterized protein LOC107811668 OS=Nicotiana tabacum OX=4097 GN=LOC107811668 PE=4 SV=1 - [A0A1S4BTB5_TOBAC]	14.77	3	3	22	237	26.3756	9.5249	1.18431	1.17248	1.17632	1.1777	1.05037	0.898895	0.971108	0.973457	1.20982	0.00962884
Q9FXS3	Probable phospholipid hydroperoxide glutathione peroxidase		Probable phospholipid hydroperoxide glutathione peroxidase OS=Nicotiana tabacum OX=4097 PE=2 SV=1 - [GPX4_TOBAC]	32.54	5	5	15	169	18.7734	6.69775	1.14186	1.1545	1.18906	1.16181	1.07038	0.894007	0.916663	0.960349	1.20978	0.0243625
A0A1S3YCR6	oxygen-evolving enhancer protein 1, chloroplastic-like	LOC107774864	oxygen-evolving enhancer protein 1, chloroplastic-like OS=Nicotiana tabacum OX=4097 GN=LOC107774864 PE=4 SV=1 - [A0A1S3YCR6_TOBAC]	57.01	3	20	510	328	34.8896	5.47803	1.24287	1.0752	1.2773	1.19846	1.03982	0.971265	0.965149	0.992078	1.20803	0.036683
A0A1S3X7K3	Methionine aminopeptidase	LOC107762171	Methionine aminopeptidase OS=Nicotiana tabacum OX=4097 GN=LOC107762171 PE=3 SV=1 - [A0A1S3X7K3_TOBAC]	39.83	3	10	36	359	39.4951	7.72314	1.19865	1.08749	1.19966	1.16194	0.991483	0.964805	0.92927	0.961853	1.20802	0.00841066
A0A1S3ZAZ5	protein TIC 62, chloroplastic-like isoform X2	LOC107784902	protein TIC 62, chloroplastic-like isoform X2 OS=Nicotiana tabacum OX=4097 GN=LOC107784902 PE=4 SV=1 - [A0A1S3ZAZ5_TOBAC]	41.67	7	14	67	516	55.2617	8.25049	1.11338	1.11421	1.31242	1.18	1.00399	0.995625	0.931986	0.977201	1.20754	0.0442477
A0A1S4CQC9	Endoglucanase	LOC107821509	Endoglucanase OS=Nicotiana tabacum OX=4097 GN=LOC107821509 PE=3 SV=1 - [A0A1S4CQC9_TOBAC]	7.87	3	3	4	356	38.7839	8.70459	1.30845	1.33237		1.32041	1.11643	1.07216		1.0943	1.20663	0.012157
A0A1S3YZX8	uncharacterized protein LOC107781539	LOC107781539	uncharacterized protein LOC107781539 OS=Nicotiana tabacum OX=4097 GN=LOC107781539 PE=4 SV=1 - [A0A1S3YZX8_TOBAC]	59.35	6	16	105	310	33.5773	7.76709	1.14991	1.23143	1.21715	1.1995	1.08721	0.912379	0.983807	0.994465	1.20617	0.0223487
A0A1S3Y0W1	uncharacterized protein LOC107771029	LOC107771029	uncharacterized protein LOC107771029 OS=Nicotiana tabacum OX=4097 GN=LOC107771029 PE=4 SV=1 - [A0A1S3Y0W1_TOBAC]	17.46	4	4	63	189	19.9669	8.26514	1.29832	1.19407	1.29608	1.26283	1.0302	1.10208	1.01007	1.04745	1.20562	0.00826496
A0A1S4D4W7	probable choline kinase 2	LOC107825972	probable choline kinase 2 OS=Nicotiana tabacum OX=4097 GN=LOC107825972 PE=4 SV=1 - [A0A1S4D4W7_TOBAC]	2.57	1	1	3	350	40.5314	6.771	1.11316	1.17841	1.13888	1.14348	1.01577	0.870722	0.959078	0.948523	1.20554	0.0135505
A0A1S4CQQ3	thylakoid lumenal 29 kDa protein, chloroplastic-like	LOC107821470	thylakoid lumenal 29 kDa protein, chloroplastic-like OS=Nicotiana tabacum OX=4097 GN=LOC107821470 PE=3 SV=1 - [A0A1S4CQQ3_TOBAC]	38.44	3	12	107	346	37.7713	7.6499	1.13119	1.12108	1.18911	1.14713	1.07379	0.895018	0.886435	0.951746	1.20529	0.0390674
A0A1S3Y891	lysosomal Pro-X carboxypeptidase-like	LOC107773352	lysosomal Pro-X carboxypeptidase-like OS=Nicotiana tabacum OX=4097 GN=LOC107773352 PE=4 SV=1 - [A0A1S3Y891_TOBAC]	8.72	2	2	10	218	24.4119	5.68115	1.13291	1.14666	1.17406	1.15121	0.989502	0.948192	0.929471	0.955722	1.20455	0.000806399
A0A1S4C8V8	Thioredoxin	LOC107816468	Thioredoxin OS=Nicotiana tabacum OX=4097 GN=LOC107816468 PE=3 SV=1 - [A0A1S4C8V8_TOBAC]	15.08	1	2	4	126	14.037	4.94482	1.04969	1.08927		1.06948	0.856417	0.919634		0.888025	1.20433	0.0397344
A0A1S4BIW4	Peroxidase	LOC107808758	Peroxidase OS=Nicotiana tabacum OX=4097 GN=LOC107808758 PE=3 SV=1 - [A0A1S4BIW4_TOBAC]	42.82	3	12	100	348	38.2244	7.63525	1.1667	1.15839	1.26536	1.19682	1.05439	1.00823	0.919087	0.993905	1.20415	0.0180819
A0A1S3ZWA1	glycerophosphodiester phosphodiesterase GDPD6-like	LOC107791195	glycerophosphodiester phosphodiesterase GDPD6-like OS=Nicotiana tabacum OX=4097 GN=LOC107791195 PE=4 SV=1 - [A0A1S3ZWA1_TOBAC]	26.02	7	7	21	392	45.664	6.07471	1.15704	1.11546	1.16579	1.1461	1.02679	0.916516	0.913189	0.952166	1.20368	0.0086649
A0A1S4AHU7	30S ribosomal protein 2, chloroplastic-like	LOC107797860	30S ribosomal protein 2, chloroplastic-like OS=Nicotiana tabacum OX=4097 GN=LOC107797860 PE=4 SV=1 - [A0A1S4AHU7_TOBAC]	40.78	3	11	47	255	27.8713	9.39307	1.18557	1.08144	1.17426	1.14709	1.04019	0.892246	0.928368	0.953603	1.2029	0.0250937
A0A1S4DC09	CBS domain-containing protein CBSX3, mitochondrial-like	LOC107828185	CBS domain-containing protein CBSX3, mitochondrial-like OS=Nicotiana tabacum OX=4097 GN=LOC107828185 PE=4 SV=1 - [A0A1S4DC09_TOBAC]	65.85	1	11	41	205	22.5519	9.33447	1.14931		1.18567	1.16749	0.935864		1.00592	0.97089	1.2025	0.0380087
A0A1S3YW39	soluble inorganic pyrophosphatase 6, chloroplastic-like	LOC107780338	soluble inorganic pyrophosphatase 6, chloroplastic-like OS=Nicotiana tabacum OX=4097 GN=LOC107780338 PE=4 SV=1 - [A0A1S3YW39_TOBAC]	42.12	9	11	93	292	32.4908	6.43018	1.08851	1.19308	1.19244	1.15801	1.06927	0.892574	0.930506	0.964117	1.20111	0.0387374
A0A1S3YY28	protein LHCP TRANSLOCATION DEFECT-like	LOC107781119	protein LHCP TRANSLOCATION DEFECT-like OS=Nicotiana tabacum OX=4097 GN=LOC107781119 PE=4 SV=1 - [A0A1S3YY28_TOBAC]	20.22	1	3	9	178	19.6346	5.38916	1.26803	1.20249	1.22351	1.23134	1.10033	0.932868	1.04302	1.0254	1.20084	0.0175347
Q08196	Cysteine-rich extensin-like protein-3	LOC107787895	Cysteine-rich extensin-like protein-3 OS=Nicotiana tabacum OX=4097 GN=LOC107787895 PE=2 SV=1 - [Q08196_TOBAC]	12.12	1	2	20	165	18.2349	5.07178	1.04039	1.00409	0.99928	1.01459	0.912694	0.859525	0.762692	0.84497	1.20074	0.0207534
A0A1S4DLR3	probable plastid-lipid-associated protein 7, chloroplastic isoform X3	LOC107831144	probable plastid-lipid-associated protein 7, chloroplastic isoform X3 OS=Nicotiana tabacum OX=4097 GN=LOC107831144 PE=4 SV=1 - [A0A1S4DLR3_TOBAC]	14.09	3	3	9	220	24.2798	9.70068	1.06492	1.05716	1.06167	1.06125	0.889354	0.876966	0.886519	0.88428	1.20013	2.2243e-06
Down-regulated proteins in Y6
A0A1S3Y851	Transmembrane 9 superfamily member	LOC107773219	Transmembrane 9 superfamily member OS=Nicotiana tabacum OX=4097 GN=LOC107773219 PE=3 SV=1 - [A0A1S3Y851_TOBAC]	10.5	2	7	16	657	74.2782	6.7417	1.013	0.994307	0.899773	0.969028	1.1087	1.14262	1.24325	1.16486	0.831887	0.02155
A0A1S3ZJS9	Pyruvate kinase	LOC107787533	Pyruvate kinase OS=Nicotiana tabacum OX=4097 GN=LOC107787533 PE=3 SV=1 - [A0A1S3ZJS9_TOBAC]	30.12	7	13	35	508	55.6454	5.87158	0.83457	0.945835	0.859808	0.880071	1.06557	1.04049	1.06857	1.05821	0.831663	0.00691731
A0A1S4B5X3	protein ABHD11-like isoform X2	LOC107804826	protein ABHD11-like isoform X2 OS=Nicotiana tabacum OX=4097 GN=LOC107804826 PE=4 SV=1 - [A0A1S4B5X3_TOBAC]	3.05	1	1	3	262	28.7453	10.1401	0.848803	0.901046	0.880442	0.876764	0.960945	1.09941	1.10389	1.05475	0.831255	0.0225778
A0A1S3Z6Y2	uncharacterized protein LOC107783640	LOC107783640	uncharacterized protein LOC107783640 OS=Nicotiana tabacum OX=4097 GN=LOC107783640 PE=4 SV=1 - [A0A1S3Z6Y2_TOBAC]	1.02	1	1	3	786	89.5482	7.00537	0.821503	0.814716	0.891911	0.84271	1.04343	1.06955	0.928581	1.01386	0.831194	0.0264376
A0A1S4BDR4	acetolactate synthase small subunit 1, chloroplastic-like	LOC107807238	acetolactate synthase small subunit 1, chloroplastic-like OS=Nicotiana tabacum OX=4097 GN=LOC107807238 PE=4 SV=1 - [A0A1S4BDR4_TOBAC]	21.6	4	10	30	486	52.559	8.54346	0.820332	0.815119	0.949638	0.861696	0.96751	1.11314	1.03119	1.03728	0.830729	0.0449318
A0A1S3X7S2	pre-mRNA cleavage factor Im 25 kDa subunit 2-like	LOC107762129	pre-mRNA cleavage factor Im 25 kDa subunit 2-like OS=Nicotiana tabacum OX=4097 GN=LOC107762129 PE=4 SV=1 - [A0A1S3X7S2_TOBAC]	22.5	4	4	10	200	22.945	9.24658	0.893322	0.880254	0.789124	0.854233	0.954692	1.0279	1.10472	1.02911	0.830072	0.0322941
A0A1S4B7J0	Eukaryotic translation initiation factor 3 subunit H	LOC107805315	Eukaryotic translation initiation factor 3 subunit H OS=Nicotiana tabacum OX=4097 GN=LOC107805315 PE=3 SV=1 - [A0A1S4B7J0_TOBAC]	12.76	1	4	15	337	38.6163	4.83057	0.823236	0.890162	0.952138	0.888512	1.09772	1.07991	1.03415	1.07059	0.829925	0.0120582
A0A1S4CCI1	pentatricopeptide repeat-containing protein At4g16390, chloroplastic	LOC107817588	pentatricopeptide repeat-containing protein At4g16390, chloroplastic OS=Nicotiana tabacum OX=4097 GN=LOC107817588 PE=4 SV=1 - [A0A1S4CCI1_TOBAC]	18.9	13	13	50	688	76.5627	5.68115	0.893067	0.900964	0.866879	0.88697	1.00883	1.0856	1.11271	1.06905	0.829681	0.00513599
A0A1S3XS72	uncharacterized methyltransferase At2g41040, chloroplastic-like	LOC107768213	uncharacterized methyltransferase At2g41040, chloroplastic-like OS=Nicotiana tabacum OX=4097 GN=LOC107768213 PE=4 SV=1 - [A0A1S3XS72_TOBAC]	15.07	4	4	12	345	38.0471	8.82178	0.951008	0.976127	0.980614	0.96925	1.05252	1.16217	1.29017	1.16829	0.829634	0.0453505
A0A1S3ZZ60	60S ribosomal protein L28-1-like	LOC107792010	60S ribosomal protein L28-1-like OS=Nicotiana tabacum OX=4097 GN=LOC107792010 PE=4 SV=1 - [A0A1S3ZZ60_TOBAC]	55.24	2	9	43	143	15.7826	10.5942	0.948433		0.912222	0.930327	1.08622		1.1572	1.12171	0.829384	0.0407035
A0A1S3XQS2	uncharacterized protein LOC107767653	LOC107767653	uncharacterized protein LOC107767653 OS=Nicotiana tabacum OX=4097 GN=LOC107767653 PE=4 SV=1 - [A0A1S3XQS2_TOBAC]	21.76	1	6	43	262	29.2605	5.38916	1.0499	0.989036	1.0523	1.03041	1.20856	1.31086	1.20797	1.24246	0.829333	0.00606859
A0A1S4DJI6	titin-like isoform X9	LOC107830500	titin-like isoform X9 OS=Nicotiana tabacum OX=4097 GN=LOC107830500 PE=4 SV=1 - [A0A1S4DJI6_TOBAC]	3.67	5	10	18	3433	386.224	4.29736	0.912712	0.994626	0.851902	0.919747	1.1828	1.10123	1.04309	1.10904	0.829319	0.0308018
A0A1S4C8X6	GTPase HflX-like	LOC107816369	GTPase HflX-like OS=Nicotiana tabacum OX=4097 GN=LOC107816369 PE=3 SV=1 - [A0A1S4C8X6_TOBAC]	17.22	7	7	14	546	61.2911	5.88428	0.962388	0.903547	0.917772	0.927903	1.07614	1.11733	1.16528	1.11958	0.828793	0.00358852
A0A1S4C992	uncharacterized protein LOC107816497	LOC107816497	uncharacterized protein LOC107816497 OS=Nicotiana tabacum OX=4097 GN=LOC107816497 PE=4 SV=1 - [A0A1S4C992_TOBAC]	17.35	3	5	14	461	50.238	9.34912	0.847689	0.939247	0.932634	0.906523	1.05983	1.05574	1.16656	1.09404	0.8286	0.0159761
A0A1S4CVZ3	Elongation factor G, chloroplastic	LOC107823197	Elongation factor G, chloroplastic OS=Nicotiana tabacum OX=4097 GN=LOC107823197 PE=3 SV=1 - [A0A1S4CVZ3_TOBAC]	52.3	23	32	289	784	85.9669	5.68115	0.924468	0.941855	0.940634	0.935653	1.14587	1.09891	1.14544	1.13007	0.827957	0.000300982
A0A1S4C0J9	E3 UFM1-protein ligase 1 homolog	LOC107813877	E3 UFM1-protein ligase 1 homolog OS=Nicotiana tabacum OX=4097 GN=LOC107813877 PE=4 SV=1 - [A0A1S4C0J9_TOBAC]	3.85	2	2	2	571	62.8121	5.17334	0.843194		0.802343	0.822768	0.968715		1.01965	0.994183	0.827582	0.0344123
A0A1S4BCN1	Glutamyl-tRNA(Gln) amidotransferase subunit B, chloroplastic/mitochondrial	LOC107806846	Glutamyl-tRNA(Gln) amidotransferase subunit B, chloroplastic/mitochondrial OS=Nicotiana tabacum OX=4097 GN=LOC107806846 PE=3 SV=1 - [A0A1S4BCN1_TOBAC]	24.95	1	9	39	465	51.6191	5.69385	0.891664	0.898706	0.981239	0.92387	1.0776	1.12796	1.14441	1.11666	0.827351	0.00534514
A0A1S4AM24	uncharacterized protein LOC107799108	LOC107799108	uncharacterized protein LOC107799108 OS=Nicotiana tabacum OX=4097 GN=LOC107799108 PE=4 SV=1 - [A0A1S4AM24_TOBAC]	14.74	2	2	10	95	10.1604	9.56885	0.777313	0.822354	0.875349	0.825005	0.920773	1.04987	1.02374	0.99813	0.826551	0.0234378
A0A1S4AP04	rRNA methyltransferase 1, mitochondrial-like	LOC107799835	rRNA methyltransferase 1, mitochondrial-like OS=Nicotiana tabacum OX=4097 GN=LOC107799835 PE=4 SV=1 - [A0A1S4AP04_TOBAC]	2.33	1	1	2	516	57.2224	8.86572		0.874964	0.849562	0.862263		1.04819	1.04001	1.0441	0.825843	0.00534043
A0A1S3Z6T9	pentatricopeptide repeat-containing protein At3g02650, mitochondrial-like	LOC107783603	pentatricopeptide repeat-containing protein At3g02650, mitochondrial-like OS=Nicotiana tabacum OX=4097 GN=LOC107783603 PE=4 SV=1 - [A0A1S3Z6T9_TOBAC]	3.51	2	2	3	598	66.6514	5.63037	0.951911	0.878414	0.845442	0.891922	1.03421	1.18165	1.02589	1.08058	0.825408	0.0339701
A0A1S4DJ89	uncharacterized protein LOC107830433	LOC107830433	uncharacterized protein LOC107830433 OS=Nicotiana tabacum OX=4097 GN=LOC107830433 PE=4 SV=1 - [A0A1S4DJ89_TOBAC]	7.91	2	2	4	316	34.9603	4.77979	0.969662	0.928995	1.05647	0.985041	1.1448	1.24177	1.19427	1.19361	0.82526	0.0112475
A0A1S3ZAS9	CBL-interacting protein kinase 32-like	LOC107784888	CBL-interacting protein kinase 32-like OS=Nicotiana tabacum OX=4097 GN=LOC107784888 PE=3 SV=1 - [A0A1S3ZAS9_TOBAC]	8.33	1	1	2	168	19.2643	9.78857		0.921678	0.91128	0.916479		1.11654	1.10583	1.11119	0.824775	0.00146633
A0A077D7Q8	Carotenoid cleavage dioxygenase 1-1		Carotenoid cleavage dioxygenase 1-1 OS=Nicotiana tabacum OX=4097 PE=2 SV=1 - [A0A077D7Q8_TOBAC]	25.41	1	13	38	547	61.2833	6.69775	1.02201	0.923866	0.976906	0.974261	1.19084	1.25178	1.10153	1.18138	0.824678	0.0163979
A0A1S3X1S5	Pyruvate dehydrogenase E1 component subunit alpha	LOC107760338	Pyruvate dehydrogenase E1 component subunit alpha OS=Nicotiana tabacum OX=4097 GN=LOC107760338 PE=4 SV=1 - [A0A1S3X1S5_TOBAC]	47.93	7	15	52	434	47.8801	7.69385	0.821536	0.89975	0.872653	0.864646	1.08795	1.04413	1.01344	1.04851	0.824644	0.00430143
A0A1S4DBZ0	probable methyltransferase PMT3	LOC107828173	probable methyltransferase PMT3 OS=Nicotiana tabacum OX=4097 GN=LOC107828173 PE=4 SV=1 - [A0A1S4DBZ0_TOBAC]	39.32	2	22	94	618	70.192	6.13818	0.948806	0.889524	0.956719	0.931683	1.07773	1.19373	1.11863	1.13003	0.824476	0.0077432
A0A1S4CDV5	cytochrome b5-like	LOC107817940	cytochrome b5-like OS=Nicotiana tabacum OX=4097 GN=LOC107817940 PE=3 SV=1 - [A0A1S4CDV5_TOBAC]	30.15	2	3	17	136	14.9855	5.26221	0.936776	0.971341	0.837135	0.915084	1.08092	1.07011	1.17966	1.11023	0.82423	0.0214643
A0A1S3XAT8	pre-mRNA-splicing factor SYF1-like	LOC107763122	pre-mRNA-splicing factor SYF1-like OS=Nicotiana tabacum OX=4097 GN=LOC107763122 PE=4 SV=1 - [A0A1S3XAT8_TOBAC]	2.08	2	2	3	914	106.523	5.96045	0.789286	0.837927	0.812547	0.813253	0.904564	1.01857	1.03694	0.986691	0.824222	0.0165826
A0A1S4DK24	phosphoribosylamine--glycine ligase-like	LOC107830634	phosphoribosylamine--glycine ligase-like OS=Nicotiana tabacum OX=4097 GN=LOC107830634 PE=3 SV=1 - [A0A1S4DK24_TOBAC]	5.25	2	2	4	514	55.0135	5.47803	0.852229	0.910535	0.878017	0.88026	1.04517	1.08116	1.07914	1.06849	0.823836	0.000783658
A0A1S3ZPT9	protein TSS-like	LOC107789285	protein TSS-like OS=Nicotiana tabacum OX=4097 GN=LOC107789285 PE=4 SV=1 - [A0A1S3ZPT9_TOBAC]	11.12	3	21	68	1898	209.142	6.58057	0.914982	0.889611	0.973258	0.92595	1.0342	1.1566	1.18273	1.12451	0.823425	0.0188612
A0A1S3Z803	pentatricopeptide repeat-containing protein At3g53700, chloroplastic-like	LOC107783828	pentatricopeptide repeat-containing protein At3g53700, chloroplastic-like OS=Nicotiana tabacum OX=4097 GN=LOC107783828 PE=4 SV=1 - [A0A1S3Z803_TOBAC]	2.58	2	2	3	776	87.3291	5.70654	0.907065	0.851559	0.91936	0.892661	1.01391	1.10086	1.13901	1.08459	0.823037	0.0106789
A0A1S3YMZ4	ATP sulfurylase 2-like	LOC107777973	ATP sulfurylase 2-like OS=Nicotiana tabacum OX=4097 GN=LOC107777973 PE=4 SV=1 - [A0A1S3YMZ4_TOBAC]	25.41	1	13	68	488	54.6939	7.15186	0.931508	0.89156		0.911534	1.13192	1.08396		1.10794	0.822729	0.0243283
A0A1S3X291	probable leucine-rich repeat receptor-like protein kinase At1g35710	LOC107760558	probable leucine-rich repeat receptor-like protein kinase At1g35710 OS=Nicotiana tabacum OX=4097 GN=LOC107760558 PE=4 SV=1 - [A0A1S3X291_TOBAC]	10.27	3	3	5	331	37.4691	8.36768	0.960907	0.948687	0.923982	0.944525	1.12807	1.24094	1.07604	1.14835	0.822507	0.0150057
A0A1S3X8X4	uncharacterized protein LOC107762404	LOC107762404	uncharacterized protein LOC107762404 OS=Nicotiana tabacum OX=4097 GN=LOC107762404 PE=4 SV=1 - [A0A1S3X8X4_TOBAC]	9.05	2	2	6	221	25.256	9.0708	0.922099	0.99177	0.89571	0.936526	1.12223	1.09829	1.1972	1.13924	0.822062	0.00801888
A0A1S4BHW2	eukaryotic translation initiation factor 1A-like	LOC107808437	eukaryotic translation initiation factor 1A-like OS=Nicotiana tabacum OX=4097 GN=LOC107808437 PE=3 SV=1 - [A0A1S4BHW2_TOBAC]	7.69	1	1	2	143	16.3361	5.07178		0.964914	0.967549	0.966232		1.12807	1.22315	1.17561	0.821898	0.0479075
A0A1S3XQ86	beta-xylosidase/alpha-L-arabinofuranosidase 2-like	LOC107767521	beta-xylosidase/alpha-L-arabinofuranosidase 2-like OS=Nicotiana tabacum OX=4097 GN=LOC107767521 PE=4 SV=1 - [A0A1S3XQ86_TOBAC]	5.12	3	4	11	781	85.0786	7.35693	1.02286	0.832569	0.842133	0.899188	1.12567	1.04046	1.1168	1.09431	0.821693	0.0446269
A0A1S3YQ49	uncharacterized protein LOC107778370	LOC107778370	uncharacterized protein LOC107778370 OS=Nicotiana tabacum OX=4097 GN=LOC107778370 PE=4 SV=1 - [A0A1S3YQ49_TOBAC]	3.16	1	1	2	380	40.5476	9.5249		0.94984	1.00204	0.975938		1.19428	1.18404	1.18916	0.820697	0.0152046
A0A1S3X2C4	DEAD-box ATP-dependent RNA helicase 31-like	LOC107760327	DEAD-box ATP-dependent RNA helicase 31-like OS=Nicotiana tabacum OX=4097 GN=LOC107760327 PE=4 SV=1 - [A0A1S3X2C4_TOBAC]	13.63	9	9	25	873	96.3582	9.30518	0.922052	0.927363	0.909591	0.919669	1.0745	1.13612	1.15384	1.12149	0.820045	0.00120505
A0A1S4BKF3	Exocyst subunit Exo70 family protein	LOC107809230	Exocyst subunit Exo70 family protein OS=Nicotiana tabacum OX=4097 GN=LOC107809230 PE=3 SV=1 - [A0A1S4BKF3_TOBAC]	2.18	1	1	3	596	68.1166	5.47803	0.884949	0.901228	0.87789	0.888022	0.991904	1.11496	1.1444	1.08376	0.819393	0.0143103
A0A1S4CAE0	thioredoxin domain-containing protein 9 homolog	LOC107816879	thioredoxin domain-containing protein 9 homolog OS=Nicotiana tabacum OX=4097 GN=LOC107816879 PE=4 SV=1 - [A0A1S4CAE0_TOBAC]	12.38	2	2	3	210	24.2486	6.18896	0.892474	0.899625		0.896049	1.12701	1.06194		1.09447	0.818703	0.0261504
A0A1S3Y9P0	14 kDa zinc-binding protein-like	LOC107773830	14 kDa zinc-binding protein-like OS=Nicotiana tabacum OX=4097 GN=LOC107773830 PE=4 SV=1 - [A0A1S3Y9P0_TOBAC]	40	1	4	8	130	14.3125	6.3667	0.846428	0.786808	0.852837	0.828691	1.07321	0.97138	0.992827	1.01247	0.818483	0.00800189
A0A1S4DQY5	Methylenetetrahydrofolate reductase	LOC107832493	Methylenetetrahydrofolate reductase OS=Nicotiana tabacum OX=4097 GN=LOC107832493 PE=3 SV=1 - [A0A1S4DQY5_TOBAC]	29.97	2	15	47	594	67.0746	6.01123	0.934656	0.886381		0.910518	1.07615	1.14879		1.11247	0.818465	0.0435961
A0A1S3X147	uncharacterized protein LOC107760033	LOC107760033	uncharacterized protein LOC107760033 OS=Nicotiana tabacum OX=4097 GN=LOC107760033 PE=4 SV=1 - [A0A1S3X147_TOBAC]	15.11	5	5	14	331	38.1067	5.0083	0.884111	0.88373	0.922921	0.896921	1.12988	1.08109	1.07702	1.09599	0.818364	0.000741324
A0A1S4CJS8	putative pterin-4-alpha-carbinolamine dehydratase	LOC107819572	putative pterin-4-alpha-carbinolamine dehydratase OS=Nicotiana tabacum OX=4097 GN=LOC107819572 PE=4 SV=1 - [A0A1S4CJS8_TOBAC]	23.7	4	4	17	211	23.2531	7.72314	0.914394	0.836589	0.778637	0.843207	1.04319	1.03883	1.01515	1.03239	0.816751	0.0093329
A0A1S3YKQ6	uncharacterized protein LOC107777139 isoform X3	LOC107777139	uncharacterized protein LOC107777139 isoform X3 OS=Nicotiana tabacum OX=4097 GN=LOC107777139 PE=4 SV=1 - [A0A1S3YKQ6_TOBAC]	7.26	3	3	7	372	41.9232	5.31299	0.91983	0.931008	0.95704	0.935959	1.06208	1.1915	1.18771	1.1471	0.815938	0.00860692
A0A1S3XSW4	ATP-dependent zinc metalloprotease FTSH 4, mitochondrial-like	LOC107768422	ATP-dependent zinc metalloprotease FTSH 4, mitochondrial-like OS=Nicotiana tabacum OX=4097 GN=LOC107768422 PE=3 SV=1 - [A0A1S3XSW4_TOBAC]	4.78	2	3	23	711	76.653	8.85107	0.90453	0.943048	0.831319	0.892966	1.09857	1.00885	1.18026	1.09589	0.814829	0.0268178
E2F3S9	G-strand specific single-stranded telomere-binding protein 2	GTBP2	G-strand specific single-stranded telomere-binding protein 2 OS=Nicotiana tabacum OX=4097 GN=GTBP2 PE=2 SV=1 - [E2F3S9_TOBAC]	19.29	2	6	48	337	35.8042	8.47021	0.853363	0.930548	0.791176	0.858362	1.01891	1.03722	1.10742	1.05451	0.813989	0.0155519
A0A1S4DDN7	receptor-like kinase TMK4	LOC107828708	receptor-like kinase TMK4 OS=Nicotiana tabacum OX=4097 GN=LOC107828708 PE=3 SV=1 - [A0A1S4DDN7_TOBAC]	5.39	5	5	5	927	100.953	6.0874	0.900231	0.846361		0.873296	1.05032	1.10005		1.07518	0.812229	0.0314213
A0A059XID0	Chloroplast omega-6 fatty acid desaturase		Chloroplast omega-6 fatty acid desaturase OS=Nicotiana tabacum OX=4097 PE=2 SV=1 - [A0A059XID0_TOBAC]	14.29	6	6	16	441	51.0272	9.08545	0.90588	0.946898	0.923626	0.925468	1.08759	1.12633	1.20639	1.1401	0.81174	0.00436646
A0A1S3XD32	guanine nucleotide-binding protein subunit beta-like protein	LOC107763849	guanine nucleotide-binding protein subunit beta-like protein OS=Nicotiana tabacum OX=4097 GN=LOC107763849 PE=4 SV=1 - [A0A1S3XD32_TOBAC]	63.19	2	17	109	326	35.8229	7.12256	0.938289	0.874428	0.876882	0.896533	1.12507	1.14741	1.04282	1.1051	0.811268	0.00539213
A0A1S4APB5	Acetolactate synthase	LOC107799742	Acetolactate synthase OS=Nicotiana tabacum OX=4097 GN=LOC107799742 PE=3 SV=1 - [A0A1S4APB5_TOBAC]	21.77	10	11	26	620	67.3377	6.20166	0.870438	0.886209	0.906235	0.887627	1.1051	1.07553	1.10512	1.09525	0.810435	0.000130857
A0A1S4BWG5	30S ribosomal protein S13, chloroplastic-like	LOC107812601	30S ribosomal protein S13, chloroplastic-like OS=Nicotiana tabacum OX=4097 GN=LOC107812601 PE=3 SV=1 - [A0A1S4BWG5_TOBAC]	44.64	2	10	87	168	18.7632	10.1841	0.973658	0.901081	0.868176	0.914305	1.17609	1.11831	1.09033	1.12824	0.810379	0.00594787
A0A1S4AT32	plant UBX domain-containing protein 4-like	LOC107801130	plant UBX domain-containing protein 4-like OS=Nicotiana tabacum OX=4097 GN=LOC107801130 PE=4 SV=1 - [A0A1S4AT32_TOBAC]	4.92	1	1	2	305	32.8112	5.69385	0.895269	0.815143		0.855206	1.06437	1.04836		1.05637	0.809574	0.0388605
A0A1S3XUT4	cullin-3A-like	LOC107768960	cullin-3A-like OS=Nicotiana tabacum OX=4097 GN=LOC107768960 PE=3 SV=1 - [A0A1S3XUT4_TOBAC]	1.64	1	1	3	733	85.1207	8.01611	0.777584	0.820038	0.776797	0.791473	0.961043	1.00775	0.966653	0.978482	0.808879	0.00080322
A0A1S4DDB0	DEAD-box ATP-dependent RNA helicase 3, chloroplastic-like	LOC107828595	DEAD-box ATP-dependent RNA helicase 3, chloroplastic-like OS=Nicotiana tabacum OX=4097 GN=LOC107828595 PE=4 SV=1 - [A0A1S4DDB0_TOBAC]	33.6	5	21	117	741	80.6775	6.82959	0.798353	0.957268	0.894719	0.883447	1.0342	1.0984	1.14476	1.09245	0.808681	0.0205489
A0A1S4AYQ3	UDP-glucuronate 4-epimerase 1	LOC107802630	UDP-glucuronate 4-epimerase 1 OS=Nicotiana tabacum OX=4097 GN=LOC107802630 PE=4 SV=1 - [A0A1S4AYQ3_TOBAC]	5.63	2	2	5	426	47.5451	9.59814	0.901941	0.855991		0.878966	1.06069	1.11711		1.0889	0.807207	0.0287467
A0A1S3XL06	Amidophosphoribosyltransferase	LOC107766358	Amidophosphoribosyltransferase OS=Nicotiana tabacum OX=4097 GN=LOC107766358 PE=3 SV=1 - [A0A1S3XL06_TOBAC]	16.4	8	8	18	573	61.9746	6.20166	0.84851	0.873284	0.81699	0.846261	1.03807	1.08349	1.02467	1.04874	0.806929	0.00110323
A0A1S3XJ54	NADH dehydrogenase [ubiquinone] 1 beta subcomplex subunit 10-A-like	LOC107765821	NADH dehydrogenase [ubiquinone] 1 beta subcomplex subunit 10-A-like OS=Nicotiana tabacum OX=4097 GN=LOC107765821 PE=4 SV=1 - [A0A1S3XJ54_TOBAC]	29.25	3	3	11	106	12.5144	7.44482	0.901424	0.88593	0.829401	0.872252	1.04418	1.08736	1.11177	1.08111	0.806814	0.00209763
A0A1S4AT28	ER membrane protein complex subunit 7 homolog isoform X2	LOC107801123	ER membrane protein complex subunit 7 homolog isoform X2 OS=Nicotiana tabacum OX=4097 GN=LOC107801123 PE=4 SV=1 - [A0A1S4AT28_TOBAC]	11.85	2	2	5	211	22.909	9.01221	0.724259	0.866922	0.824847	0.805343	0.91936	1.07934	0.998172	0.998957	0.806183	0.0365471
A0A1S4B192	uncharacterized protein LOC107803372	LOC107803372	uncharacterized protein LOC107803372 OS=Nicotiana tabacum OX=4097 GN=LOC107803372 PE=4 SV=1 - [A0A1S4B192_TOBAC]	21.67	1	6	42	263	29.3937	5.37646	1.07139	0.967398	0.991769	1.01018	1.2265	1.27212	1.26232	1.25365	0.805795	0.00208604
A0A1S3Y9M0	Diacylglycerol kinase	LOC107773804	Diacylglycerol kinase OS=Nicotiana tabacum OX=4097 GN=LOC107773804 PE=3 SV=1 - [A0A1S3Y9M0_TOBAC]	7.05	2	3	7	482	53.4003	8.35303	0.959418	0.86641	0.91799	0.914606	1.05919	1.17641	1.17117	1.13559	0.805402	0.00912268
A0A1S3Z6G0	Pyruvate kinase	LOC107783505	Pyruvate kinase OS=Nicotiana tabacum OX=4097 GN=LOC107783505 PE=3 SV=1 - [A0A1S3Z6G0_TOBAC]	19.54	8	10	30	563	62.0577	8.14795	0.856526	0.833001	0.859619	0.849715	1.01547	1.05752	1.09233	1.05511	0.805336	0.000984709
A0A1S3X699	biotin synthase-like	LOC107761704	biotin synthase-like OS=Nicotiana tabacum OX=4097 GN=LOC107761704 PE=3 SV=1 - [A0A1S3X699_TOBAC]	5.05	2	2	4	376	41.859	6.37939	0.857504	0.870835	0.914773	0.881037	1.11412	1.09313	1.07784	1.09503	0.804578	0.000453373
A0A1S3XQG1	probable carotenoid cleavage dioxygenase 4, chloroplastic	LOC107767418	probable carotenoid cleavage dioxygenase 4, chloroplastic OS=Nicotiana tabacum OX=4097 GN=LOC107767418 PE=3 SV=1 - [A0A1S3XQG1_TOBAC]	10.67	5	5	15	600	65.6674	6.91748	0.900133	0.933485	0.80186	0.878493	1.06248	1.09564	1.1177	1.09194	0.804524	0.00746084
Q6RUN4	ERT12 (Fragment)	ert12	ERT12 (Fragment) OS=Nicotiana tabacum OX=4097 GN=ert12 PE=2 SV=1 - [Q6RUN4_TOBAC]	50	1	7	53	132	14.0122	5.07178	0.863761	0.940823		0.902292	1.14953	1.09446		1.12199	0.804186	0.0434585
A0A1S4BRE7	strigolactone esterase D14-like	LOC107811037	strigolactone esterase D14-like OS=Nicotiana tabacum OX=4097 GN=LOC107811037 PE=4 SV=1 - [A0A1S4BRE7_TOBAC]	27.34	3	7	18	267	29.7391	5.64307	0.821481	0.76506	0.889052	0.825198	0.977514	0.9972	1.10369	1.02613	0.804181	0.0193778
A0A1S3Z3G4	uncharacterized protein LOC107782593	LOC107782593	uncharacterized protein LOC107782593 OS=Nicotiana tabacum OX=4097 GN=LOC107782593 PE=4 SV=1 - [A0A1S3Z3G4_TOBAC]	2.16	1	1	2	556	61.1068	5.97314		0.934293	0.958239	0.946266		1.16108	1.19602	1.17855	0.802909	0.00821234
A0A1S4D1J5	chlorophyllide a oxygenase, chloroplastic-like	LOC107824996	chlorophyllide a oxygenase, chloroplastic-like OS=Nicotiana tabacum OX=4097 GN=LOC107824996 PE=4 SV=1 - [A0A1S4D1J5_TOBAC]	12.55	3	6	15	534	60.0675	7.89893	0.90727	0.947629	0.922065	0.925655	1.11793	1.15133	1.19178	1.15368	0.80235	0.000728859
A0A077D837	Glutathione synthetase	LOC107832748	Glutathione synthetase OS=Nicotiana tabacum OX=4097 GN=LOC107832748 PE=2 SV=1 - [A0A077D837_TOBAC]	5.23	2	2	4	555	61.7676	6.43018	0.821279	0.888578		0.854928	1.08468	1.04883		1.06675	0.801431	0.0309037
A0A1S4DIY1	ruBisCO large subunit-binding protein subunit beta, chloroplastic-like	LOC107830331	ruBisCO large subunit-binding protein subunit beta, chloroplastic-like OS=Nicotiana tabacum OX=4097 GN=LOC107830331 PE=3 SV=1 - [A0A1S4DIY1_TOBAC]	63.31	25	33	258	605	64.434	5.88428	0.852752	0.870259	0.805669	0.842893	1.02787	1.02878	1.10161	1.05275	0.800658	0.00252176
A0A1S4A2J0	cysteine desulfurase 1, chloroplastic-like	LOC107793129	cysteine desulfurase 1, chloroplastic-like OS=Nicotiana tabacum OX=4097 GN=LOC107793129 PE=4 SV=1 - [A0A1S4A2J0_TOBAC]	26.89	3	11	32	476	51.8933	6.63916	0.858614	0.802364	0.92478	0.861919	0.984012	1.20942	1.03702	1.07682	0.800432	0.0487037
A0A1S3Y2L3	Peptidylprolyl isomerase	LOC107771513	Peptidylprolyl isomerase OS=Nicotiana tabacum OX=4097 GN=LOC107771513 PE=4 SV=1 - [A0A1S3Y2L3_TOBAC]	44.81	1	6	46	212	22.6667	9.15869	0.968225	0.826623	0.902442	0.899097	1.18911	1.02281	1.16444	1.12545	0.798874	0.0265673
A0A1S4AXH8	Dihydrolipoamide acetyltransferase component of pyruvate dehydrogenase complex	LOC107802375	Dihydrolipoamide acetyltransferase component of pyruvate dehydrogenase complex OS=Nicotiana tabacum OX=4097 GN=LOC107802375 PE=3 SV=1 - [A0A1S4AXH8_TOBAC]	36.82	3	13	94	459	47.9581	8.35303	0.941963	0.971866	0.89403	0.935953	1.19383	1.11462	1.21465	1.17437	0.796985	0.00328801
A0A1S3ZN89	ribose-phosphate pyrophosphokinase 2, chloroplastic-like isoform X3	LOC107788593	ribose-phosphate pyrophosphokinase 2, chloroplastic-like isoform X3 OS=Nicotiana tabacum OX=4097 GN=LOC107788593 PE=4 SV=1 - [A0A1S3ZN89_TOBAC]	3.94	1	1	3	330	36.0473	7.31299	0.868725	0.830718	0.865526	0.854989	1.05064	1.05457	1.114	1.07307	0.796772	0.000792469
A0A1S4DS49	alpha-glucan water dikinase, chloroplastic-like isoform X1	LOC107832610	alpha-glucan water dikinase, chloroplastic-like isoform X1 OS=Nicotiana tabacum OX=4097 GN=LOC107832610 PE=4 SV=1 - [A0A1S4DS49_TOBAC]	20.93	1	27	78	1505	167.504	6.04932	0.943401	0.943819		0.94361	1.17656	1.19293		1.18475	0.796465	0.00115107
A0A1S3WXX9	Glycosyltransferase	LOC107759110	Glycosyltransferase OS=Nicotiana tabacum OX=4097 GN=LOC107759110 PE=3 SV=1 - [A0A1S3WXX9_TOBAC]	2.46	1	1	3	487	55.4223	5.74463	0.774482	0.848384	0.82808	0.816982	1.00712	1.0611	1.01117	1.02647	0.795917	0.00171995
A0A1S3YEK6	protein LUTEIN DEFICIENT 5, chloroplastic-like	LOC107775451	protein LUTEIN DEFICIENT 5, chloroplastic-like OS=Nicotiana tabacum OX=4097 GN=LOC107775451 PE=3 SV=1 - [A0A1S3YEK6_TOBAC]	15.21	8	8	28	618	69.3306	6.1001	0.937542	0.88108	0.896893	0.905172	1.10302	1.17398	1.13733	1.13811	0.795329	0.000924527
P02376	30S ribosomal protein S19, chloroplastic	rps19	30S ribosomal protein S19, chloroplastic OS=Nicotiana tabacum OX=4097 GN=rps19 PE=3 SV=3 - [RR19_TOBAC]	77.17	7	7	43	92	10.4366	10.4038	0.998653	0.94944	0.96208	0.970058	1.23954	1.16674	1.25361	1.21996	0.795153	0.00123916
A0A1S4DPT4	40S ribosomal protein S29	LOC107832143	40S ribosomal protein S29 OS=Nicotiana tabacum OX=4097 GN=LOC107832143 PE=4 SV=1 - [A0A1S4DPT4_TOBAC]	51.79	4	4	46	56	6.43814	9.90576	0.871584	0.807876	0.797262	0.825574	0.987987	1.10121	1.02559	1.03826	0.79515	0.00633738
A0A1S4DKY7	ADP,ATP carrier protein	LOC107830888	ADP,ATP carrier protein OS=Nicotiana tabacum OX=4097 GN=LOC107830888 PE=3 SV=1 - [A0A1S4DKY7_TOBAC]	11.55	6	6	9	511	56.5601	9.71533	0.912233	0.884791		0.898512	1.09668	1.16351		1.13009	0.795078	0.0234764
A0A1S4AFJ2	xylulose kinase-like isoform X3	LOC107797064	xylulose kinase-like isoform X3 OS=Nicotiana tabacum OX=4097 GN=LOC107797064 PE=4 SV=1 - [A0A1S4AFJ2_TOBAC]	1.6	1	1	3	499	55.1479	5.37646	0.710365	0.809486	0.798786	0.772879	0.876194	1.09124	0.95093	0.972787	0.794499	0.046933
A0A1S3WYK0	desumoylating isopeptidase 1-like	LOC107759334	desumoylating isopeptidase 1-like OS=Nicotiana tabacum OX=4097 GN=LOC107759334 PE=4 SV=1 - [A0A1S3WYK0_TOBAC]	8.61	2	2	4	267	28.8546	6.65381	0.843321	0.944399	0.946756	0.911492	1.20294	1.17229	1.07009	1.14844	0.793678	0.0108411
A0A1S3YZJ0	ATP sulfurylase 1, chloroplastic-like	LOC107781534	ATP sulfurylase 1, chloroplastic-like OS=Nicotiana tabacum OX=4097 GN=LOC107781534 PE=4 SV=1 - [A0A1S3YZJ0_TOBAC]	22.81	6	10	24	469	52.5011	8.29443	0.812586	0.892944	0.76961	0.825047	0.938689	1.05044	1.13559	1.04157	0.792117	0.0326633
A0A1S3Y197	60S ribosomal protein L32-1-like	LOC107770958	60S ribosomal protein L32-1-like OS=Nicotiana tabacum OX=4097 GN=LOC107770958 PE=4 SV=1 - [A0A1S3Y197_TOBAC]	53.38	1	7	46	133	15.6195	10.6528	0.808282	0.904214	0.868012	0.860169	1.11098	1.07933	1.0696	1.08664	0.791589	0.00178487
A0A1S4A1K5	flowering time control protein FCA-like isoform X3	LOC107792724	flowering time control protein FCA-like isoform X3 OS=Nicotiana tabacum OX=4097 GN=LOC107792724 PE=4 SV=1 - [A0A1S4A1K5_TOBAC]	3.39	2	2	3	767	83.6207	8.95361	0.814	0.86412	0.846374	0.841498	1.08198	1.04124	1.07283	1.06535	0.789878	0.000307752
A0A1S3ZYI4	protein MOS2-like	LOC107791790	protein MOS2-like OS=Nicotiana tabacum OX=4097 GN=LOC107791790 PE=4 SV=1 - [A0A1S3ZYI4_TOBAC]	1.89	1	1	3	475	53.1543	8.32373	0.821706	0.751612	0.888332	0.82055	0.977701	1.12655	1.01439	1.03955	0.789333	0.0214092
A0A1S4DJ40	ribonuclease III domain-containing protein RNC1, chloroplastic-like isoform X1	LOC107830377	ribonuclease III domain-containing protein RNC1, chloroplastic-like isoform X1 OS=Nicotiana tabacum OX=4097 GN=LOC107830377 PE=4 SV=1 - [A0A1S4DJ40_TOBAC]	11.74	5	5	10	528	61.6699	8.98291	0.842685	0.829446	0.936949	0.869694	1.00673	1.14233	1.15659	1.10188	0.789281	0.0165817
A0A1S3X0L3	LOW QUALITY PROTEIN: G-type lectin S-receptor-like serine/threonine-protein kinase At2g19130	LOC107760015	LOW QUALITY PROTEIN: G-type lectin S-receptor-like serine/threonine-protein kinase At2g19130 OS=Nicotiana tabacum OX=4097 GN=LOC107760015 PE=4 SV=1 - [A0A1S3X0L3_TOBAC]	13.15	4	5	8	502	55.2059	7.81104	0.942728	0.917101	0.927742	0.92919	1.20845	1.15058	1.1731	1.17737	0.789205	0.000175167
A0A1S3ZPC7	Chloroplastic heat shock protein 90	LOC107788863	Chloroplastic heat shock protein 90 OS=Nicotiana tabacum OX=4097 GN=LOC107788863 PE=2 SV=1 - [A0A1S3ZPC7_TOBAC]	40.3	9	23	106	794	90.7326	5.021	0.801062	0.871903	0.810671	0.827879	1.07677	1.02063	1.05321	1.0502	0.788304	0.00127476
A0A1S4BK01	LOW QUALITY PROTEIN: glutamate synthase 1 [NADH], chloroplastic-like	LOC107809098	LOW QUALITY PROTEIN: glutamate synthase 1 [NADH], chloroplastic-like OS=Nicotiana tabacum OX=4097 GN=LOC107809098 PE=4 SV=1 - [A0A1S4BK01_TOBAC]	6.55	7	7	12	1283	140.006	8.42627	0.83909	0.894608	0.860109	0.864602	1.05983	1.09292	1.13852	1.09709	0.788087	0.00114427
A0A1S3ZF51	DNA gyrase subunit B	LOC107786139	DNA gyrase subunit B OS=Nicotiana tabacum OX=4097 GN=LOC107786139 PE=3 SV=1 - [A0A1S3ZF51_TOBAC]	8.76	5	5	13	731	81.5405	8.104	0.876268	0.830412	0.866856	0.857845	1.00851	1.1554	1.10359	1.08917	0.787615	0.00691281
A0A1S4CK71	Calcium load-activated calcium channel	LOC107819946	Calcium load-activated calcium channel OS=Nicotiana tabacum OX=4097 GN=LOC107819946 PE=3 SV=1 - [A0A1S4CK71_TOBAC]	11.7	2	2	4	188	20.866	9.74463	0.935605	0.86997	0.873997	0.893191	0.984639	1.20386	1.22069	1.1364	0.785986	0.0369063
A0A1S4A2G9	DEAD-box ATP-dependent RNA helicase 50-like isoform X1	LOC107793034	DEAD-box ATP-dependent RNA helicase 50-like isoform X1 OS=Nicotiana tabacum OX=4097 GN=LOC107793034 PE=4 SV=1 - [A0A1S4A2G9_TOBAC]	10.04	5	6	12	687	76.631	8.54346	0.766088	0.823018	0.788019	0.792375	0.878414	1.06774	1.07865	1.00827	0.785877	0.0323339
Q75WU8	Similar to CDK5 regulatory subunit-associated protein	NtCAPL	Similar to CDK5 regulatory subunit-associated protein OS=Nicotiana tabacum OX=4097 GN=NtCAPL PE=2 SV=2 - [Q75WU8_TOBAC]	3.37	2	2	9	623	70.2702	7.73779	0.870977	0.931372	0.906087	0.902812	1.12552	1.10676	1.21498	1.14909	0.785678	0.00283745
A0A1S4D7A4	ruBisCO large subunit-binding protein subunit alpha	LOC107826800	ruBisCO large subunit-binding protein subunit alpha OS=Nicotiana tabacum OX=4097 GN=LOC107826800 PE=3 SV=1 - [A0A1S4D7A4_TOBAC]	60.27	2	29	372	589	62.0612	5.41455	0.88255	0.804395	0.897164	0.86137	1.04878	1.09312	1.1478	1.09657	0.785513	0.00441889
A0A1S3ZHM0	magnesium-protoporphyrin IX monomethyl ester [oxidative] cyclase, chloroplastic-like	LOC107786828	magnesium-protoporphyrin IX monomethyl ester [oxidative] cyclase, chloroplastic-like OS=Nicotiana tabacum OX=4097 GN=LOC107786828 PE=3 SV=1 - [A0A1S3ZHM0_TOBAC]	55.45	1	19	180	404	47.2622	8.67529	0.888933	0.934696	1.01511	0.946246	1.19096	1.21861	1.20862	1.20606	0.784576	0.00233648
A0A1S4BEM0	uncharacterized protein At4g26485-like	LOC107807460	uncharacterized protein At4g26485-like OS=Nicotiana tabacum OX=4097 GN=LOC107807460 PE=4 SV=1 - [A0A1S4BEM0_TOBAC]	1.7	1	1	6	352	40.3302	9.08545	0.673936	0.699006	0.741609	0.70485	0.966582	0.897934	0.837073	0.90053	0.782706	0.00983931
A0A1S4CA42	protein TSS isoform X1	LOC107816753	protein TSS isoform X1 OS=Nicotiana tabacum OX=4097 GN=LOC107816753 PE=4 SV=1 - [A0A1S4CA42_TOBAC]	8.21	9	13	35	1717	188.399	6.94678	0.876932	0.969677	0.878279	0.908296	1.16675	1.09431	1.22559	1.16222	0.78152	0.00651059
A0A1S4CTK7	Phosphatidylinositol 4-phosphate 5-kinase	LOC107822420	Phosphatidylinositol 4-phosphate 5-kinase OS=Nicotiana tabacum OX=4097 GN=LOC107822420 PE=4 SV=1 - [A0A1S4CTK7_TOBAC]	0.73	1	1	2	818	92.3565	7.26904		0.799497	0.804862	0.80218		1.03689	1.01737	1.02713	0.780994	0.00201909
A0A1S4A1V8	uncharacterized protein LOC107792843	LOC107792843	uncharacterized protein LOC107792843 OS=Nicotiana tabacum OX=4097 GN=LOC107792843 PE=4 SV=1 - [A0A1S4A1V8_TOBAC]	9.52	1	1	2	147	16.0193	6.16357	0.796915	0.897012		0.846964	1.07469	1.10017		1.08743	0.778868	0.0431616
A0A1S3YA83	GTP-binding protein At2g22870	LOC107774204	GTP-binding protein At2g22870 OS=Nicotiana tabacum OX=4097 GN=LOC107774204 PE=3 SV=1 - [A0A1S3YA83_TOBAC]	13.17	3	4	6	319	36.0079	9.26123	0.869887	0.820863	0.903644	0.864798	1.13216	1.15554	1.05994	1.11588	0.774991	0.00258551
A0A1S4D864	SNW/SKI-interacting protein-like	LOC107827086	SNW/SKI-interacting protein-like OS=Nicotiana tabacum OX=4097 GN=LOC107827086 PE=4 SV=1 - [A0A1S4D864_TOBAC]	5.32	2	2	2	432	48.7148	9.39307		0.873973	0.794841	0.834407		1.07254	1.08523	1.07889	0.773397	0.025829
A0A1S4A6S3	probable carboxylesterase 18	LOC107794296	probable carboxylesterase 18 OS=Nicotiana tabacum OX=4097 GN=LOC107794296 PE=4 SV=1 - [A0A1S4A6S3_TOBAC]	9.3	2	3	5	355	39.9405	8.73389	0.80792	1.07932	0.838317	0.908517	1.14928	1.19159	1.18505	1.17531	0.773004	0.0372257
A0A1S3YPM6	40S ribosomal protein S6	LOC107778441	40S ribosomal protein S6 OS=Nicotiana tabacum OX=4097 GN=LOC107778441 PE=3 SV=1 - [A0A1S3YPM6_TOBAC]	46.18	1	11	59	249	28.3856	10.7114	0.956031	0.89954	0.883221	0.912931	1.14549	1.13795	1.26933	1.18426	0.770889	0.00481248
A0A1S4AII6	uncharacterized protein LOC107798070	LOC107798070	uncharacterized protein LOC107798070 OS=Nicotiana tabacum OX=4097 GN=LOC107798070 PE=4 SV=1 - [A0A1S4AII6_TOBAC]	7.22	1	1	2	194	21.0525	8.36768		0.887754	0.90722	0.897487		1.20475	1.12377	1.16426	0.770865	0.023509
A0A1S3ZR78	Acyl-[acyl-carrier-protein] hydrolase	LOC107789562	Acyl-[acyl-carrier-protein] hydrolase OS=Nicotiana tabacum OX=4097 GN=LOC107789562 PE=3 SV=1 - [A0A1S3ZR78_TOBAC]	1.96	1	1	3	358	41.0107	7.23975	0.813635	0.757988	0.773233	0.781619	0.912155	1.0094	1.1388	1.02012	0.766206	0.0244003
A0A1S4C068	60S ribosomal protein L9-1-like	LOC107813756	60S ribosomal protein L9-1-like OS=Nicotiana tabacum OX=4097 GN=LOC107813756 PE=4 SV=1 - [A0A1S4C068_TOBAC]	58.25	1	13	100	194	22.0029	9.61279	0.893525	0.853847	1.01045	0.919276	1.14676	1.2429	1.2153	1.20165	0.76501	0.00682413
A0A1S4A7C5	protein NUCLEAR FUSION DEFECTIVE 4-like	LOC107794556	protein NUCLEAR FUSION DEFECTIVE 4-like OS=Nicotiana tabacum OX=4097 GN=LOC107794556 PE=4 SV=1 - [A0A1S4A7C5_TOBAC]	2.21	1	1	2	543	58.9242	8.38232	0.753177	0.744126		0.748651	0.9274	1.03171		0.979555	0.764277	0.0477507
A0A1S4D9L7	protein PEROXIN-4 isoform X2	LOC107827478	protein PEROXIN-4 isoform X2 OS=Nicotiana tabacum OX=4097 GN=LOC107827478 PE=3 SV=1 - [A0A1S4D9L7_TOBAC]	5.73	1	1	5	157	17.72	8.45557	0.742888	0.889904	0.790167	0.807653	1.10281	1.11209	0.95986	1.05825	0.763194	0.0187887
A0A1S3ZYB5	probable methyltransferase PMT20	LOC107791697	probable methyltransferase PMT20 OS=Nicotiana tabacum OX=4097 GN=LOC107791697 PE=4 SV=1 - [A0A1S3ZYB5_TOBAC]	20.6	4	10	22	597	68.0331	8.30908	0.838447	0.85928	0.926828	0.874852	1.19188	1.19204	1.05532	1.14641	0.763121	0.00676836
A0A1S4AI83	Phospho-2-dehydro-3-deoxyheptonate aldolase	LOC107797958	Phospho-2-dehydro-3-deoxyheptonate aldolase OS=Nicotiana tabacum OX=4097 GN=LOC107797958 PE=3 SV=1 - [A0A1S4AI83_TOBAC]	35.78	12	16	67	517	57.5003	7.44482	0.932973	0.901809	0.913861	0.916214	1.18285	1.22406	1.20947	1.20546	0.760053	4.37059e-05
A0A1S3XC54	S-adenosylmethionine synthase	LOC107763541	S-adenosylmethionine synthase OS=Nicotiana tabacum OX=4097 GN=LOC107763541 PE=3 SV=1 - [A0A1S3XC54_TOBAC]	52.16	3	15	135	393	42.9847	5.79541	0.91586	0.892728	0.891572	0.900053	1.17014	1.16076	1.22269	1.18453	0.759841	0.000166605
A0A1S3ZW39	uncharacterized protein LOC107791053 isoform X4	LOC107791053	uncharacterized protein LOC107791053 isoform X4 OS=Nicotiana tabacum OX=4097 GN=LOC107791053 PE=4 SV=1 - [A0A1S3ZW39_TOBAC]	0.44	1	1	3	1590	173.93	4.69092	0.884015	0.78082	0.804616	0.82315	0.972508	1.12847	1.14898	1.08332	0.759841	0.0151725
A0A1S3ZAS7	Peroxidase	LOC107784680	Peroxidase OS=Nicotiana tabacum OX=4097 GN=LOC107784680 PE=3 SV=1 - [A0A1S3ZAS7_TOBAC]	6.29	1	1	2	350	38.5927	8.93896	0.81049	0.902974		0.856732	1.13932	1.11749		1.1284	0.759242	0.0292513
U3RE33	Monodehydroascorbate reductase		Monodehydroascorbate reductase OS=Nicotiana tabacum OX=4097 PE=2 SV=1 - [U3RE33_TOBAC]	35.15	1	12	58	478	52.0238	8.03076	0.818324	0.917296		0.86781	1.11287	1.17497		1.14392	0.758626	0.0419696
A0A1S3YRH9	sterol 14-demethylase-like	LOC107779000	sterol 14-demethylase-like OS=Nicotiana tabacum OX=4097 GN=LOC107779000 PE=3 SV=1 - [A0A1S3YRH9_TOBAC]	9.24	4	4	9	487	55.3849	8.52881	0.805516	0.803848	0.780922	0.796762	0.996457	1.06754	1.0869	1.0503	0.758604	0.00089636
A0A1S3Z2E6	perakine reductase-like	LOC107782007	perakine reductase-like OS=Nicotiana tabacum OX=4097 GN=LOC107782007 PE=4 SV=1 - [A0A1S3Z2E6_TOBAC]	13.08	3	3	6	344	38.1709	6.62451	0.846415	0.784658	0.771835	0.800969	0.976096	1.04686	1.14681	1.05659	0.758073	0.00944208
A0A1S4AA04	ABC transporter F family member 1-like	LOC107795359	ABC transporter F family member 1-like OS=Nicotiana tabacum OX=4097 GN=LOC107795359 PE=4 SV=1 - [A0A1S4AA04_TOBAC]	15.95	6	8	16	602	67.3242	6.58057	0.836192	0.860498	0.834752	0.843814	1.05261	1.12335	1.16448	1.11348	0.757817	0.00132541
A0A1S4D4M9	Methyltransferase	LOC107825894	Methyltransferase OS=Nicotiana tabacum OX=4097 GN=LOC107825894 PE=3 SV=1 - [A0A1S4D4M9_TOBAC]	9.94	3	3	4	342	38.4429	6.3667	0.866361	0.805643		0.836002	1.13658	1.07014		1.10336	0.757686	0.0271822
A0A1S4CPU2	DEAD-box ATP-dependent RNA helicase 3, chloroplastic-like	LOC107821343	DEAD-box ATP-dependent RNA helicase 3, chloroplastic-like OS=Nicotiana tabacum OX=4097 GN=LOC107821343 PE=4 SV=1 - [A0A1S4CPU2_TOBAC]	31.54	4	20	114	742	80.7145	6.96143	0.838488	0.839121	0.898373	0.858661	1.02216	1.16222	1.22382	1.13607	0.755818	0.0115868
A0A1S3Z144	non-functional NADPH-dependent codeinone reductase 2-like	LOC107781637	non-functional NADPH-dependent codeinone reductase 2-like OS=Nicotiana tabacum OX=4097 GN=LOC107781637 PE=4 SV=1 - [A0A1S3Z144_TOBAC]	6.67	1	2	3	330	37.317	7.50342	0.818621	0.800241		0.809431	1.02952	1.12145		1.07549	0.752618	0.0296685
A0A1S4C133	probable zinc metalloprotease EGY2, chloroplastic isoform X4	LOC107814051	probable zinc metalloprotease EGY2, chloroplastic isoform X4 OS=Nicotiana tabacum OX=4097 GN=LOC107814051 PE=4 SV=1 - [A0A1S4C133_TOBAC]	9.31	1	5	14	537	57.8164	5.07178	0.986457	0.872556	0.92681	0.928608	1.12038	1.29047	1.29425	1.23503	0.75189	0.00976494
A0A1S3X2G3	protein PLASTID TRANSCRIPTIONALLY ACTIVE 7-like isoform X2	LOC107760362	protein PLASTID TRANSCRIPTIONALLY ACTIVE 7-like isoform X2 OS=Nicotiana tabacum OX=4097 GN=LOC107760362 PE=4 SV=1 - [A0A1S3X2G3_TOBAC]	13.91	2	2	6	151	17.5761	9.5835	0.919309	0.775709	0.730772	0.808596	0.986934	1.10859	1.13438	1.07664	0.751039	0.0211677
A0A1S4ATT2	fe-S cluster assembly factor HCF101, chloroplastic-like	LOC107801220	fe-S cluster assembly factor HCF101, chloroplastic-like OS=Nicotiana tabacum OX=4097 GN=LOC107801220 PE=3 SV=1 - [A0A1S4ATT2_TOBAC]	25.1	1	11	44	526	57.0998	5.22412	0.898872	0.887912		0.893392	1.16037	1.2225		1.19144	0.749845	0.0110165
A0A1S4CGM2	probable 1-deoxy-D-xylulose-5-phosphate synthase, chloroplastic	LOC107818796	probable 1-deoxy-D-xylulose-5-phosphate synthase, chloroplastic OS=Nicotiana tabacum OX=4097 GN=LOC107818796 PE=3 SV=1 - [A0A1S4CGM2_TOBAC]	18.13	10	10	34	717	77.4296	7.2251	0.873369	0.802267	0.8375	0.837712	1.02864	1.14234	1.18178	1.11759	0.749572	0.00510486
A0A1S4BYP0	Aspartokinase	LOC107813003	Aspartokinase OS=Nicotiana tabacum OX=4097 GN=LOC107813003 PE=3 SV=1 - [A0A1S4BYP0_TOBAC]	8.88	5	5	13	552	60.8775	6.84424	0.811471	0.816638	0.846256	0.824788	1.00831	1.1263	1.17625	1.10362	0.747351	0.00542675
A0A1S3ZDB8	S-adenosylmethionine synthase	LOC107785513	S-adenosylmethionine synthase OS=Nicotiana tabacum OX=4097 GN=LOC107785513 PE=3 SV=1 - [A0A1S3ZDB8_TOBAC]	59.23	6	17	94	390	42.5995	6.04932	0.840711	0.811382	0.803367	0.818487	1.0767	1.10536	1.11294	1.09833	0.745207	6.01787e-05
A0A1S4B7A9	3-oxoacyl-[acyl-carrier-protein] reductase 4-like	LOC107805249	3-oxoacyl-[acyl-carrier-protein] reductase 4-like OS=Nicotiana tabacum OX=4097 GN=LOC107805249 PE=4 SV=1 - [A0A1S4B7A9_TOBAC]	13.31	2	4	11	323	34.0608	8.96826	0.783955	0.88757	0.869256	0.846927	1.24034	1.05443	1.12025	1.13834	0.744	0.00989249
A0A1S3Z169	DEAD-box ATP-dependent RNA helicase 47, mitochondrial-like	LOC107781890	DEAD-box ATP-dependent RNA helicase 47, mitochondrial-like OS=Nicotiana tabacum OX=4097 GN=LOC107781890 PE=4 SV=1 - [A0A1S3Z169_TOBAC]	3.83	2	2	4	548	59.5161	9.56885	0.916344	0.736867	0.818615	0.823942	1.03747	1.16529	1.12299	1.10858	0.743238	0.0113102
A0A1S4ATY4	Cyanate hydratase	LOC107801183	Cyanate hydratase OS=Nicotiana tabacum OX=4097 GN=LOC107801183 PE=3 SV=1 - [A0A1S4ATY4_TOBAC]	58.64	2	7	32	162	18.3263	6.20166	0.827989	0.878034	0.688689	0.798237	1.08356	1.01709	1.12556	1.0754	0.742269	0.0129128
O24154	Methyltransferase	LOC107764502	Methyltransferase OS=Nicotiana tabacum OX=4097 GN=LOC107764502 PE=2 SV=1 - [O24154_TOBAC]	22.97	1	7	17	357	40.0644	7.28369	0.859362	0.716167	0.858461	0.81133	0.977701	1.27195	1.03731	1.09565	0.740499	0.0489425
A0A1S3Z4P3	uncharacterized protein LOC107782999	LOC107782999	uncharacterized protein LOC107782999 OS=Nicotiana tabacum OX=4097 GN=LOC107782999 PE=4 SV=1 - [A0A1S3Z4P3_TOBAC]	9.48	2	2	2	232	25.8459	9.05615		0.826099	0.822747	0.824423		1.12784	1.09894	1.11339	0.740461	0.0025235
A0A1S3X190	blue-light photoreceptor PHR2-like	LOC107760080	blue-light photoreceptor PHR2-like OS=Nicotiana tabacum OX=4097 GN=LOC107760080 PE=4 SV=1 - [A0A1S3X190_TOBAC]	3.51	2	2	4	456	49.7881	6.7124	0.742848	0.807491	0.870061	0.8068	1.02135	1.10417	1.1452	1.09024	0.740019	0.00539928
A0A1S3ZF58	Glucose-6-phosphate 1-dehydrogenase	LOC107786177	Glucose-6-phosphate 1-dehydrogenase OS=Nicotiana tabacum OX=4097 GN=LOC107786177 PE=3 SV=1 - [A0A1S3ZF58_TOBAC]	9.78	2	6	20	593	67.3897	8.68994	0.759864	0.87902		0.819442	1.1058	1.11523		1.11052	0.737893	0.0396666
A0A1S3YLN8	NADPH--cytochrome P450 reductase-like	LOC107777414	NADPH--cytochrome P450 reductase-like OS=Nicotiana tabacum OX=4097 GN=LOC107777414 PE=4 SV=1 - [A0A1S3YLN8_TOBAC]	6.48	1	1	2	247	27.5982	8.89502		0.760082	0.883462	0.821772		1.0871	1.14354	1.11532	0.736802	0.0494755
A0A1S3X1G1	glycine-rich RNA-binding protein GRP1A-like isoform X2	LOC107760024	glycine-rich RNA-binding protein GRP1A-like isoform X2 OS=Nicotiana tabacum OX=4097 GN=LOC107760024 PE=4 SV=1 - [A0A1S3X1G1_TOBAC]	32.2	1	4	32	118	12.1176	5.04639	0.943975	0.905871		0.924923	1.21018	1.30516		1.25767	0.735426	0.022844
A0A1S3YN46	protein transport protein SEC31 homolog B-like	LOC107777739	protein transport protein SEC31 homolog B-like OS=Nicotiana tabacum OX=4097 GN=LOC107777739 PE=4 SV=1 - [A0A1S3YN46_TOBAC]	22.01	1	17	52	877	94.9722	5.35107	0.950977	0.80848	0.628856	0.796104	1.14695	1.05063	1.05869	1.08543	0.733449	0.0420862
A0A1S4DBY6	coatomer subunit beta-1-like	LOC107828167	coatomer subunit beta-1-like OS=Nicotiana tabacum OX=4097 GN=LOC107828167 PE=4 SV=1 - [A0A1S4DBY6_TOBAC]	14.81	3	5	10	324	35.8974	5.42725	0.741669	0.926879	0.802753	0.823767	1.20808	0.979209	1.20601	1.1311	0.72829	0.0302727
A0A1S4AJW4	Serine/threonine protein phosphatase 2A regulatory subunit	LOC107798431	Serine/threonine protein phosphatase 2A regulatory subunit OS=Nicotiana tabacum OX=4097 GN=LOC107798431 PE=3 SV=1 - [A0A1S4AJW4_TOBAC]	6.49	2	3	5	524	59.894	7.38623	0.869953	0.804782	0.75405	0.809595	0.970328	1.31401	1.06111	1.11515	0.725998	0.0475838
A0A1S3WXS1	14-3-3 protein 9-like isoform X2	LOC107759102	14-3-3 protein 9-like isoform X2 OS=Nicotiana tabacum OX=4097 GN=LOC107759102 PE=3 SV=1 - [A0A1S3WXS1_TOBAC]	28.22	1	7	47	241	27.6865	4.69092	0.83754	0.800127		0.818833	1.15764	1.10492		1.13128	0.723812	0.0105343
A0A1S3Z2X5	uncharacterized protein LOC107782408	LOC107782408	uncharacterized protein LOC107782408 OS=Nicotiana tabacum OX=4097 GN=LOC107782408 PE=4 SV=1 - [A0A1S3Z2X5_TOBAC]	10.28	1	3	14	253	28.3583	5.51611	0.972468		0.845308	0.908888	1.27909		1.25036	1.26473	0.718643	0.0319548
A0A1S3ZG98	protein RSI-1-like	LOC107786501	protein RSI-1-like OS=Nicotiana tabacum OX=4097 GN=LOC107786501 PE=4 SV=1 - [A0A1S3ZG98_TOBAC]	9.38	1	1	4	96	10.9112	8.85107	0.823115	0.910158	0.877728	0.870334	1.21658	1.11545	1.33146	1.22116	0.712709	0.00648229
A0A1S3ZIP8	NADPH-protochlorophyllide oxidoreductase	LOC107787316	NADPH-protochlorophyllide oxidoreductase OS=Nicotiana tabacum OX=4097 GN=LOC107787316 PE=3 SV=1 - [A0A1S3ZIP8_TOBAC]	33.83	3	13	139	402	43.5654	9.18799	0.792785	0.806251	0.783384	0.79414	1.05843	1.17423	1.11913	1.11726	0.710791	0.000691472
A0A1S4C3J4	31 kDa ribonucleoprotein, chloroplastic	LOC107814688	31 kDa ribonucleoprotein, chloroplastic OS=Nicotiana tabacum OX=4097 GN=LOC107814688 PE=4 SV=1 - [A0A1S4C3J4_TOBAC]	43.84	8	9	86	292	31.1833	5.19873	0.879426	0.922955	0.92064	0.907674	1.39062	1.22249	1.24188	1.285	0.706361	0.00235671
A0A1S3Y4F0	testis-expressed sequence 2 protein-like isoform X2	LOC107772136	testis-expressed sequence 2 protein-like isoform X2 OS=Nicotiana tabacum OX=4097 GN=LOC107772136 PE=4 SV=1 - [A0A1S3Y4F0_TOBAC]	1.57	1	1	3	826	92.114	7.84033	0.774517	0.847529	0.670361	0.764136	0.990108	1.00006	1.25574	1.08197	0.706245	0.0346147
A0A1S4CZX6	Serine hydroxymethyltransferase	LOC107824466	Serine hydroxymethyltransferase OS=Nicotiana tabacum OX=4097 GN=LOC107824466 PE=3 SV=1 - [A0A1S4CZX6_TOBAC]	22.12	1	11	33	529	57.4294	7.2251		0.779379	0.885541	0.83246		1.13156	1.22656	1.17906	0.706037	0.0397354
A0A1S4A7Y9	GTP-binding protein BRASSINAZOLE INSENSITIVE PALE GREEN 2, chloroplastic-like	LOC107794738	GTP-binding protein BRASSINAZOLE INSENSITIVE PALE GREEN 2, chloroplastic-like OS=Nicotiana tabacum OX=4097 GN=LOC107794738 PE=4 SV=1 - [A0A1S4A7Y9_TOBAC]	7.04	4	4	6	668	73.6627	6.37939	0.828013	0.920432	0.793292	0.847246	1.23512	1.13786	1.23382	1.20227	0.704708	0.00204201
A0A068JDA3	Endoglucanase	Cel3	Endoglucanase OS=Nicotiana tabacum OX=4097 GN=Cel3 PE=2 SV=1 - [A0A068JDA3_TOBAC]	9.56	4	5	8	617	68.4721	8.55811	0.851051	0.780145	0.826705	0.819301	1.13244	1.19582	1.16518	1.16448	0.703576	0.000238688
A0A1S3WYF7	uncharacterized protein LOC107759286	LOC107759286	uncharacterized protein LOC107759286 OS=Nicotiana tabacum OX=4097 GN=LOC107759286 PE=3 SV=1 - [A0A1S3WYF7_TOBAC]	5.84	2	2	2	308	35.6246	4.94482	0.890813	0.825821		0.858317	1.21276	1.23711		1.22493	0.700705	0.00884037
A0A1S4ATT8	Ferritin	LOC107801146	Ferritin OS=Nicotiana tabacum OX=4097 GN=LOC107801146 PE=3 SV=1 - [A0A1S4ATT8_TOBAC]	27.89	1	6	31	251	28.1683	6.07471	0.694258	0.705189	0.703012	0.70082	0.902893	1.07998	1.03025	1.00438	0.697767	0.00454971
A0A1S4D4C8	Glucose-6-phosphate isomerase	LOC107825825	Glucose-6-phosphate isomerase OS=Nicotiana tabacum OX=4097 GN=LOC107825825 PE=3 SV=1 - [A0A1S4D4C8_TOBAC]	27.82	3	14	40	568	62.7774	7.1958	0.737991	0.831006	0.733533	0.76751	1.11382	1.10494	1.08235	1.10037	0.697503	0.000551632
A0A1S4AZJ7	pentatricopeptide repeat-containing protein At1g74850, chloroplastic-like	LOC107803026	pentatricopeptide repeat-containing protein At1g74850, chloroplastic-like OS=Nicotiana tabacum OX=4097 GN=LOC107803026 PE=4 SV=1 - [A0A1S4AZJ7_TOBAC]	15.25	2	11	25	859	96.5282	6.21436	0.714621	0.702098	0.655276	0.690665	0.900305	1.0568	1.01908	0.99206	0.696193	0.00395665
A0A1S3WZL9	Glycosyltransferase	LOC107759621	Glycosyltransferase OS=Nicotiana tabacum OX=4097 GN=LOC107759621 PE=3 SV=1 - [A0A1S3WZL9_TOBAC]	4.33	2	2	4	485	54.1683	5.45264	0.730096	0.717862	0.926252	0.791404	1.11233	1.34821	0.990879	1.15047	0.687893	0.0450904
A0A1S4B8J4	GTP-binding protein TypA/BipA homolog	LOC107805650	GTP-binding protein TypA/BipA homolog OS=Nicotiana tabacum OX=4097 GN=LOC107805650 PE=4 SV=1 - [A0A1S4B8J4_TOBAC]	35.2	18	18	60	679	74.8275	6.56592	0.854572	0.817135	0.816828	0.829512	1.20084	1.19773	1.2769	1.22516	0.677066	0.000161843
A0A1S4DNZ3	delta(12)-acyl-lipid-desaturase-like	LOC107831844	delta(12)-acyl-lipid-desaturase-like OS=Nicotiana tabacum OX=4097 GN=LOC107831844 PE=4 SV=1 - [A0A1S4DNZ3_TOBAC]	13.05	4	4	9	383	43.8582	8.32373	0.820691	0.777071	0.819084	0.805615	1.18905	1.23787	1.14706	1.19133	0.676235	0.000207515
A0A1S4A0H5	protein ECERIFERUM 3-like isoform X2	LOC107792392	protein ECERIFERUM 3-like isoform X2 OS=Nicotiana tabacum OX=4097 GN=LOC107792392 PE=3 SV=1 - [A0A1S4A0H5_TOBAC]	2.98	2	2	4	638	73.218	8.76318	0.688411	0.828559	0.758808	0.758593	1.0428	1.13247	1.19354	1.12294	0.675544	0.00362678
A0A1S3ZF93	protein RRC1-like isoform X3	LOC107786092	protein RRC1-like isoform X3 OS=Nicotiana tabacum OX=4097 GN=LOC107786092 PE=4 SV=1 - [A0A1S3ZF93_TOBAC]	1.99	2	2	4	856	96.9336	6.21436	0.567717	0.843341	0.802798	0.737952	1.19431	1.05596	1.04007	1.09678	0.672837	0.0221959
A0A1S4DR45	Ferritin	LOC107832545	Ferritin OS=Nicotiana tabacum OX=4097 GN=LOC107832545 PE=3 SV=1 - [A0A1S4DR45_TOBAC]	15.83	3	3	10	259	29.2019	6.53662	0.760449	0.769608	0.683144	0.737734	1.04683	1.14063	1.10234	1.0966	0.672745	0.000748131
A0A1S3YZU0	gibberellin-regulated protein 6-like	LOC107781453	gibberellin-regulated protein 6-like OS=Nicotiana tabacum OX=4097 GN=LOC107781453 PE=4 SV=1 - [A0A1S3YZU0_TOBAC]	12.62	1	1	4	103	11.3975	9.18799	0.743643	0.816532	0.777774	0.779316	1.00509	1.23703	1.30354	1.18189	0.659382	0.0123062
A0A1S3ZWZ0	uncharacterized protein LOC107791341	LOC107791341	uncharacterized protein LOC107791341 OS=Nicotiana tabacum OX=4097 GN=LOC107791341 PE=4 SV=1 - [A0A1S3ZWZ0_TOBAC]	20.53	1	5	11	302	33.5769	7.50342	0.814522	0.778316	0.765982	0.786273	0.967938	1.35252	1.26776	1.19608	0.657378	0.0252227
A0A1S3XBH0	Glutamyl-tRNA reductase	LOC107763283	Glutamyl-tRNA reductase OS=Nicotiana tabacum OX=4097 GN=LOC107763283 PE=3 SV=1 - [A0A1S3XBH0_TOBAC]	31.37	16	16	40	542	59.3201	8.104	0.868972	0.811573	0.767212	0.815919	1.19857	1.18324	1.34185	1.24122	0.657353	0.00189802
A0A1S3Y0R5	chlorophyllide a oxygenase, chloroplastic-like	LOC107770885	chlorophyllide a oxygenase, chloroplastic-like OS=Nicotiana tabacum OX=4097 GN=LOC107770885 PE=4 SV=1 - [A0A1S3Y0R5_TOBAC]	10.36	2	5	10	531	59.8333	7.79639	0.701413	0.865005		0.783209	1.19623	1.19154		1.19389	0.656017	0.0374848
A0A1S3XIE9	exportin-T-like	LOC107765589	exportin-T-like OS=Nicotiana tabacum OX=4097 GN=LOC107765589 PE=4 SV=1 - [A0A1S3XIE9_TOBAC]	1.82	2	2	2	989	111.379	5.73193		0.726595	0.794569	0.760582		1.18949	1.15905	1.17427	0.647706	0.00800616
A0A1S3Z7E5	eukaryotic initiation factor 4A-7	LOC107783883	eukaryotic initiation factor 4A-7 OS=Nicotiana tabacum OX=4097 GN=LOC107783883 PE=3 SV=1 - [A0A1S3Z7E5_TOBAC]	63.68	1	22	211	413	46.881	5.57959		0.774918	0.725019	0.749968		1.1699	1.15682	1.16336	0.644657	0.00387053
A0A1S3ZRE1	bifunctional riboflavin biosynthesis protein RIBA 1, chloroplastic-like	LOC107789601	bifunctional riboflavin biosynthesis protein RIBA 1, chloroplastic-like OS=Nicotiana tabacum OX=4097 GN=LOC107789601 PE=3 SV=1 - [A0A1S3ZRE1_TOBAC]	4.89	1	3	4	552	59.9094	6.55127	0.779566		0.759767	0.769666	1.1454		1.25551	1.20046	0.641145	0.0164488
A0A1S3XUS9	Dolichyl-diphosphooligosaccharide--protein glycosyltransferase subunit DAD1	LOC107768807	Dolichyl-diphosphooligosaccharide--protein glycosyltransferase subunit DAD1 OS=Nicotiana tabacum OX=4097 GN=LOC107768807 PE=3 SV=1 - [A0A1S3XUS9_TOBAC]	8.62	1	1	2	116	12.8327	8.30908	0.784622		0.814591	0.799607	1.23683		1.27643	1.25663	0.636312	0.00293928
A0A1S4ASZ9	protein high chlorophyll fluorescent 107-like isoform X2	LOC107800885	protein high chlorophyll fluorescent 107-like isoform X2 OS=Nicotiana tabacum OX=4097 GN=LOC107800885 PE=4 SV=1 - [A0A1S4ASZ9_TOBAC]	4.76	2	2	4	462	51.8451	8.104	0.715767	0.771726	0.717346	0.734946	1.04272	1.29896	1.19542	1.17903	0.623348	0.00441479
A0A1S3YRJ3	Serine/threonine protein phosphatase 2A regulatory subunit	LOC107779012	Serine/threonine protein phosphatase 2A regulatory subunit OS=Nicotiana tabacum OX=4097 GN=LOC107779012 PE=3 SV=1 - [A0A1S3YRJ3_TOBAC]	2	1	1	3	549	62.672	7.91357	0.633439	0.821982	0.760905	0.738775	1.16598	1.23015	1.1924	1.19618	0.617613	0.00145177
A0A1S4DBX2	glutathione S-transferase zeta class-like	LOC107828152	glutathione S-transferase zeta class-like OS=Nicotiana tabacum OX=4097 GN=LOC107828152 PE=3 SV=1 - [A0A1S4DBX2_TOBAC]	10.31	1	3	12	223	25.258	5.47803		0.752348	0.739719	0.746034		1.23099	1.19684	1.21392	0.614568	0.00151011
A0A1S4AX59	magnesium-chelatase subunit ChlH, chloroplastic	LOC107802255	magnesium-chelatase subunit ChlH, chloroplastic OS=Nicotiana tabacum OX=4097 GN=LOC107802255 PE=4 SV=1 - [A0A1S4AX59_TOBAC]	27.35	2	30	126	1382	153.798	6.46826	0.779981	0.798198		0.78909	1.2987	1.28957		1.29414	0.609742	0.000406653
A0A1S3ZRY0	DNA-directed RNA polymerases II, IV and V subunit 3-like	LOC107789704	DNA-directed RNA polymerases II, IV and V subunit 3-like OS=Nicotiana tabacum OX=4097 GN=LOC107789704 PE=4 SV=1 - [A0A1S3ZRY0_TOBAC]	3.14	1	1	4	318	35.6029	4.89404	0.86298	0.833111	0.826485	0.840859	1.35904	1.26476	1.52715	1.38365	0.607712	0.00219368
A0A1S3Z8A1	uncharacterized protein LOC107784071	LOC107784071	uncharacterized protein LOC107784071 OS=Nicotiana tabacum OX=4097 GN=LOC107784071 PE=4 SV=1 - [A0A1S3Z8A1_TOBAC]	6.82	1	1	6	132	13.9927	8.17725	0.732349	0.792989	0.841531	0.788956	1.26099	1.34103	1.29813	1.30005	0.606865	0.000198619
A0A1S3Z8K3	sugar transporter ERD6-like 6	LOC107784164	sugar transporter ERD6-like 6 OS=Nicotiana tabacum OX=4097 GN=LOC107784164 PE=3 SV=1 - [A0A1S3Z8K3_TOBAC]	5.32	2	2	7	489	52.7379	9.11475	0.744759	0.670582	0.522469	0.645936	0.938698	1.0517	1.20477	1.06505	0.606482	0.0142935
A0A1S4A577	protein ROOT PRIMORDIUM DEFECTIVE 1-like	LOC107793802	protein ROOT PRIMORDIUM DEFECTIVE 1-like OS=Nicotiana tabacum OX=4097 GN=LOC107793802 PE=4 SV=1 - [A0A1S4A577_TOBAC]	7.35	1	4	11	558	64.4075	7.59131	0.766007	0.710972	0.719688	0.732222	1.08652	1.27293	1.31219	1.22388	0.598279	0.00236468
A0A1S4BVE0	30S ribosomal protein S20, chloroplastic-like	LOC107812256	30S ribosomal protein S20, chloroplastic-like OS=Nicotiana tabacum OX=4097 GN=LOC107812256 PE=3 SV=1 - [A0A1S4BVE0_TOBAC]	21.53	1	4	53	209	22.727	10.2134	0.600641	0.570705	0.78317	0.651506	1.18047	1.17871	1.02825	1.12914	0.576992	0.0045994
A0A1S4ATW2	5'-adenylylsulfate reductase 1, chloroplastic-like	LOC107801230	5'-adenylylsulfate reductase 1, chloroplastic-like OS=Nicotiana tabacum OX=4097 GN=LOC107801230 PE=4 SV=1 - [A0A1S4ATW2_TOBAC]	11.06	3	5	17	461	51.0911	6.56592	0.722643	0.800354	0.744001	0.755666	1.4626	1.27102	1.381	1.37154	0.550961	0.00051292
A0A1S3Z368	serine decarboxylase-like	LOC107782501	serine decarboxylase-like OS=Nicotiana tabacum OX=4097 GN=LOC107782501 PE=3 SV=1 - [A0A1S3Z368_TOBAC]	2.05	1	1	2	487	54.2721	6.15088		0.570669	0.644388	0.607529		1.12526	1.15927	1.14227	0.531863	0.00571292
A0A1S4AA79	phosphatidylinositol 3-kinase, root isoform isoform X2	LOC107795370	phosphatidylinositol 3-kinase, root isoform isoform X2 OS=Nicotiana tabacum OX=4097 GN=LOC107795370 PE=3 SV=1 - [A0A1S4AA79_TOBAC]	1.1	1	1	3	729	83.4671	7.12256	0.55985	0.65623	0.568884	0.594988	0.999355	1.14796	1.32594	1.15775	0.513916	0.00477699
