# Supplementary material for: Morpho-physiological and proteomic responses to water stress in two contrasting tobacco varieties
Source: Sci Rep. 2019 Dec 6;9:18523. doi: 10.1038/s41598-019-54995-1 (PMC6898209; doi:10.1038/s41598-019-54995-1)
Supplement: Supplementary file 4 — Supplementary Information: Table S3 [file 41598_2019_54995_MOESM4_ESM.xlsx]

## Sheet: sheet 1
Supplementary Table S3. Differentially accumulated proteins (DAPs) in the leaves of Y87 subjected to PEG-induced dehydration stress (T2/C2)
Up-regulated proteins in Y87
Accession	Protein Name	Gene Name	Description	Coverage	Unique Peptides	Peptides	PSMs	AAs	MW [kDa]	calc. pI	T2-1/REF	T2-2/REF	T2-3/REF	average T2	C2-1/REF	C2-2/REF	C2-3/REF	average C2	T2/C2	t test p value
A0A1S3X1P6	abscisic acid receptor PYL9-like	LOC107760324	abscisic acid receptor PYL9-like OS=Nicotiana tabacum OX=4097 GN=LOC107760324 PE=4 SV=1 - [A0A1S3X1P6_TOBAC]	6.29	1	1	2	175	19.58	6.41748	2.59915	3.62356		3.11136	0.530714	0.574017		0.552366	5.63279	0.0378699
A0A1S4A0N1	wound-induced proteinase inhibitor 2-like	LOC107792454	wound-induced proteinase inhibitor 2-like OS=Nicotiana tabacum OX=4097 GN=LOC107792454 PE=4 SV=1 - [A0A1S4A0N1_TOBAC]	24.24	4	4	10	396	43.2936	7.76709	2.59401	3.99242	2.92783	3.17142	0.532439	0.644747	0.753507	0.643564	4.9279	0.00405927
A0A1S4C777	protein PLANT CADMIUM RESISTANCE 2-like	LOC107815706	protein PLANT CADMIUM RESISTANCE 2-like OS=Nicotiana tabacum OX=4097 GN=LOC107815706 PE=4 SV=1 - [A0A1S4C777_TOBAC]	7.78	1	1	2	180	19.5968	5.8208	3.4253		2.84106	3.13318	0.475436		0.822917	0.649176	4.82639	0.0182121
A0A1S3YXV1	ATP-dependent Clp protease ATP-binding subunit CLPT2, chloroplastic-like	LOC107780626	ATP-dependent Clp protease ATP-binding subunit CLPT2, chloroplastic-like OS=Nicotiana tabacum OX=4097 GN=LOC107780626 PE=4 SV=1 - [A0A1S3YXV1_TOBAC]	32.34	1	7	35	235	25.7985	8.95361	2.10785	2.30581		2.20683	0.449635	0.594487		0.522061	4.22716	0.00525773
A0A1S4D100	ABC transporter B family member 25, mitochondrial	LOC107824827	ABC transporter B family member 25, mitochondrial OS=Nicotiana tabacum OX=4097 GN=LOC107824827 PE=4 SV=1 - [A0A1S4D100_TOBAC]	1.09	1	1	3	734	81.1352	9.33447	2.69152	4.14191	2.00072	2.94472	0.688245	0.63349	0.814424	0.712053	4.13553	0.0243195
A0A1S4D9H0	alpha-aminoadipic semialdehyde synthase-like isoform X2	LOC107827281	alpha-aminoadipic semialdehyde synthase-like isoform X2 OS=Nicotiana tabacum OX=4097 GN=LOC107827281 PE=4 SV=1 - [A0A1S4D9H0_TOBAC]	1.87	2	2	3	963	105.443	5.96045	2.50374		3.14362	2.82368	0.72116		0.652805	0.686982	4.11026	0.0219333
A0A1S4C1J1	membrane steroid-binding protein 2-like	LOC107814092	membrane steroid-binding protein 2-like OS=Nicotiana tabacum OX=4097 GN=LOC107814092 PE=3 SV=1 - [A0A1S4C1J1_TOBAC]	14.41	1	3	27	229	24.9693	4.62744	2.96468	2.28755		2.62612	0.50221	0.809263		0.655736	4.00484	0.033801
A0A097BTV9	V-type proton ATPase catalytic subunit A	LOC107818091	V-type proton ATPase catalytic subunit A OS=Nicotiana tabacum OX=4097 GN=LOC107818091 PE=2 SV=1 - [A0A097BTV9_TOBAC]	58.27	1	31	304	623	68.5848	5.33838	3.76373	1.61781	2.6871	2.68955	0.436871	0.929414	0.744548	0.703611	3.82249	0.0354246
A0A1S4C474	probable calcium-binding protein CML50	LOC107814887	probable calcium-binding protein CML50 OS=Nicotiana tabacum OX=4097 GN=LOC107814887 PE=4 SV=1 - [A0A1S4C474_TOBAC]	4.46	1	1	3	269	29.3993	6.68311	2.90157	2.54495	2.70135	2.71596	0.568139	0.851202	0.726222	0.715188	3.79754	0.000109643
A0A1S3XXQ1	uncharacterized protein LOC107769906	LOC107769906	uncharacterized protein LOC107769906 OS=Nicotiana tabacum OX=4097 GN=LOC107769906 PE=4 SV=1 - [A0A1S3XXQ1_TOBAC]	1.94	1	1	2	618	68.349	8.11865		2.54274	2.30388	2.42331		0.679573	0.63283	0.656202	3.69293	0.00470909
A0A1S3YTL1	serine/arginine-rich splicing factor SR45a-like isoform X2	LOC107779600	serine/arginine-rich splicing factor SR45a-like isoform X2 OS=Nicotiana tabacum OX=4097 GN=LOC107779600 PE=4 SV=1 - [A0A1S3YTL1_TOBAC]	3.84	1	1	11	391	46.365	10.9751	2.17837	2.29464	2.93787	2.4703	0.692314	0.720768	0.602348	0.67181	3.67708	0.00166618
A0A1S3ZJJ0	pleckstrin homology domain-containing protein 1-like	LOC107787436	pleckstrin homology domain-containing protein 1-like OS=Nicotiana tabacum OX=4097 GN=LOC107787436 PE=4 SV=1 - [A0A1S3ZJJ0_TOBAC]	15.28	1	2	6	144	16.6744	5.66846		2.01685	2.74485	2.38085		0.770223	0.637994	0.704108	3.38136	0.0453934
A0A1S3YPW9	uncharacterized protein LOC107778361	LOC107778361	uncharacterized protein LOC107778361 OS=Nicotiana tabacum OX=4097 GN=LOC107778361 PE=3 SV=1 - [A0A1S3YPW9_TOBAC]	3.56	2	2	3	562	62.7966	8.08936	2.13728	2.19836		2.16782	0.587795	0.784099		0.685947	3.16033	0.00477728
A0A1S4DBU0	Pectate lyase	LOC107828150	Pectate lyase OS=Nicotiana tabacum OX=4097 GN=LOC107828150 PE=3 SV=1 - [A0A1S4DBU0_TOBAC]	12.39	1	5	21	452	49.9747	8.04541	2.27989	2.82322	2.3573	2.4868	0.662228	0.910722	0.805693	0.792881	3.13641	0.00077891
A0A1S3Y0V5	Non-specific lipid-transfer protein	LOC107770934	Non-specific lipid-transfer protein OS=Nicotiana tabacum OX=4097 GN=LOC107770934 PE=3 SV=1 - [A0A1S3Y0V5_TOBAC]	50	1	7	48	114	11.3568	8.48486	1.6735	2.71264	2.30855	2.23156	0.759421	0.701906	0.688559	0.716628	3.11397	0.00751018
A0A1S4BI04	inositol-3-phosphate synthase-like	LOC107808474	inositol-3-phosphate synthase-like OS=Nicotiana tabacum OX=4097 GN=LOC107808474 PE=4 SV=1 - [A0A1S4BI04_TOBAC]	28.43	2	12	50	510	56.4008	5.41455	1.51787	1.827	2.36921	1.90469	0.612734	0.712962	0.517926	0.61454	3.09938	0.00719397
Q9MBD6	Ntdin	Ntdin	Ntdin OS=Nicotiana tabacum OX=4097 GN=Ntdin PE=2 SV=1 - [Q9MBD6_TOBAC]	38.38	3	5	35	185	20.0821	6.55127	2.06385	2.1922	1.93593	2.06399	0.554368	0.810316	0.695138	0.686607	3.00608	0.000192407
A0A1S3YFW3	Sucrose synthase	LOC107775584	Sucrose synthase OS=Nicotiana tabacum OX=4097 GN=LOC107775584 PE=3 SV=1 - [A0A1S3YFW3_TOBAC]	4.44	3	4	8	810	92.4054	6.78564	2.01308	2.49707	2.69044	2.4002	0.878697	0.879553	0.645391	0.801214	2.9957	0.00177592
A0A1S3YLA8	uncharacterized protein LOC107777390	LOC107777390	uncharacterized protein LOC107777390 OS=Nicotiana tabacum OX=4097 GN=LOC107777390 PE=4 SV=1 - [A0A1S3YLA8_TOBAC]	6.58	1	1	2	152	16.9539	6.01123	2.05999		2.47983	2.26991	0.795817		0.773203	0.78451	2.89341	0.0194481
A0A1S4C260	mitochondrial amidoxime reducing component 2-like isoform X1	LOC107814341	mitochondrial amidoxime reducing component 2-like isoform X1 OS=Nicotiana tabacum OX=4097 GN=LOC107814341 PE=4 SV=1 - [A0A1S4C260_TOBAC]	7.72	1	2	3	311	34.2408	8.95361	2.28069		2.11715	2.19892	0.658934		0.911182	0.785058	2.80096	0.0111144
Q589Y3	Glycosyltransferase	NtGT4	Glycosyltransferase OS=Nicotiana tabacum OX=4097 GN=NtGT4 PE=2 SV=1 - [Q589Y3_TOBAC]	5.04	2	2	3	496	54.9476	5.69385	2.00818		2.33133	2.16976	0.763829		0.79254	0.778184	2.78823	0.0133164
Q84KJ4	Myosin XI (Fragment)	Ntmy175	Myosin XI (Fragment) OS=Nicotiana tabacum OX=4097 GN=Ntmy175 PE=2 SV=1 - [Q84KJ4_TOBAC]	1.25	1	2	7	1362	155.199	8.33838	2.15126	2.70591	1.44484	2.10067	0.718066	0.627134	0.920709	0.755303	2.78123	0.0230281
Q43579	Tobacco pre-pro-cysteine proteinase		Tobacco pre-pro-cysteine proteinase OS=Nicotiana tabacum OX=4097 PE=2 SV=1 - [Q43579_TOBAC]	23.42	1	7	13	363	39.9717	6.52197	2.18313	2.13494		2.15903	0.707477	0.846252		0.776864	2.77916	0.00281231
A0A1S4AU86	Alpha-galactosidase	LOC107801489	Alpha-galactosidase OS=Nicotiana tabacum OX=4097 GN=LOC107801489 PE=3 SV=1 - [A0A1S4AU86_TOBAC]	16	1	6	16	400	44.7482	5.74463	1.71341	2.0889		1.90116	0.660289	0.720707		0.690498	2.75331	0.0237952
A0A1S3ZZ34	uncharacterized protein LOC107791946	LOC107791946	uncharacterized protein LOC107791946 OS=Nicotiana tabacum OX=4097 GN=LOC107791946 PE=4 SV=1 - [A0A1S3ZZ34_TOBAC]	1.55	1	1	2	647	75.3601	9.0708	1.96573	1.58088		1.77331	0.564042	0.750302		0.657172	2.69839	0.0347824
A0A077DBL0	Xyloglucan-specific fungal endoglucanase inhibitor protein		Xyloglucan-specific fungal endoglucanase inhibitor protein OS=Nicotiana tabacum OX=4097 PE=2 SV=1 - [A0A077DBL0_TOBAC]	15.33	2	5	18	437	46.6686	7.98682	1.79376	1.54462	2.39203	1.91014	0.704783	0.869706	0.583743	0.719411	2.65514	0.0108436
Q6F4H4	Actin		Actin OS=Nicotiana tabacum OX=4097 PE=2 SV=1 - [Q6F4H4_TOBAC]	61.54	3	17	186	377	41.5999	5.49072	1.63045	2.42589	2.19934	2.08523	0.891208	0.662907	0.803906	0.786007	2.65294	0.00614429
A0A1S4CV57	hydroxyproline O-galactosyltransferase GALT2-like	LOC107822936	hydroxyproline O-galactosyltransferase GALT2-like OS=Nicotiana tabacum OX=4097 GN=LOC107822936 PE=4 SV=1 - [A0A1S4CV57_TOBAC]	1.22	1	1	3	575	64.8061	7.53271	2.07229	2.44157	2.04326	2.18571	0.835913	0.797258	0.841978	0.82505	2.64918	0.000456594
A0A1S3Y3D4	ER lumen protein-retaining receptor-like	LOC107771715	ER lumen protein-retaining receptor-like OS=Nicotiana tabacum OX=4097 GN=LOC107771715 PE=4 SV=1 - [A0A1S3Y3D4_TOBAC]	7.89	2	2	9	266	30.2147	8.17725	1.85468	2.99519	1.74563	2.1985	0.843352	0.771113	0.915859	0.843442	2.60658	0.0279724
A0A1S3Z159	bifunctional UDP-glucose 4-epimerase and UDP-xylose 4-epimerase 1-like	LOC107781891	bifunctional UDP-glucose 4-epimerase and UDP-xylose 4-epimerase 1-like OS=Nicotiana tabacum OX=4097 GN=LOC107781891 PE=3 SV=1 - [A0A1S3Z159_TOBAC]	11.73	3	3	6	324	36.0806	6.94678	2.26874	1.80437	2.40032	2.15781	0.791196	0.913423	0.80892	0.837846	2.57543	0.00202957
D2K2T8	Glycine-rich protein	GRP-CD3	Glycine-rich protein OS=Nicotiana tabacum OX=4097 GN=GRP-CD3 PE=2 SV=1 - [D2K2T8_TOBAC]	15.6	2	2	4	109	11.5234	8.36768		2.14675	2.56592	2.35633		0.925601	0.916471	0.921036	2.55835	0.0206735
A0A1S3YKG1	probable serine protease EDA2 isoform X3	LOC107777070	probable serine protease EDA2 isoform X3 OS=Nicotiana tabacum OX=4097 GN=LOC107777070 PE=4 SV=1 - [A0A1S3YKG1_TOBAC]	13.92	1	6	19	467	52.5664	8.36768	1.6848	1.76681	2.26919	1.90694	0.66466	0.825009	0.748232	0.745967	2.55633	0.00352311
A0A1S3XJF2	glycerate dehydrogenase	LOC107765918	glycerate dehydrogenase OS=Nicotiana tabacum OX=4097 GN=LOC107765918 PE=3 SV=1 - [A0A1S3XJF2_TOBAC]	82.9	1	26	327	386	42.2968	7.00537	1.74506	1.66576	2.43183	1.94755	0.769251	0.86423	0.664632	0.766038	2.54237	0.00912505
A0A1S3XEH6	homogentisate 1,2-dioxygenase-like isoform X1	LOC107764203	homogentisate 1,2-dioxygenase-like isoform X1 OS=Nicotiana tabacum OX=4097 GN=LOC107764203 PE=4 SV=1 - [A0A1S3XEH6_TOBAC]	8.91	3	3	7	404	45.071	6.15088	2.12544	2.03458	2.57056	2.24352	0.880383	0.962482	0.838621	0.893828	2.51002	0.00134923
A0A1S3X4N2	LOW QUALITY PROTEIN: probable ATP-dependent DNA helicase CHR12	LOC107761173	LOW QUALITY PROTEIN: probable ATP-dependent DNA helicase CHR12 OS=Nicotiana tabacum OX=4097 GN=LOC107761173 PE=4 SV=1 - [A0A1S3X4N2_TOBAC]	0.86	1	1	3	925	105.046	6.27783	2.45455	2.16956	1.90604	2.17672	0.737509	0.941277	0.9484	0.875728	2.48561	0.00166708
A0A1S3ZHX7	sterol 3-beta-glucosyltransferase UGT80A2-like isoform X2	LOC107786966	sterol 3-beta-glucosyltransferase UGT80A2-like isoform X2 OS=Nicotiana tabacum OX=4097 GN=LOC107786966 PE=4 SV=1 - [A0A1S3ZHX7_TOBAC]	4.84	2	2	4	599	64.9425	7.10791	1.95292	1.43386	2.7353	2.0407	0.885681	0.850388	0.727352	0.82114	2.4852	0.0329451
A0A1S3YTD5	heat shock cognate 70 kDa protein 2-like	LOC107779564	heat shock cognate 70 kDa protein 2-like OS=Nicotiana tabacum OX=4097 GN=LOC107779564 PE=3 SV=1 - [A0A1S3YTD5_TOBAC]	44.15	3	25	251	650	71.2311	5.22412	1.7835	1.93226	1.67442	1.79672	0.693021	0.751631	0.742514	0.729055	2.46446	0.00015612
A0A1S4D2R5	uncharacterized protein At4g13200, chloroplastic-like	LOC107825241	uncharacterized protein At4g13200, chloroplastic-like OS=Nicotiana tabacum OX=4097 GN=LOC107825241 PE=4 SV=1 - [A0A1S4D2R5_TOBAC]	15.5	1	3	7	200	21.2596	6.01123	1.7791	2.01049		1.8948	0.762208	0.782087		0.772148	2.45393	0.0105299
A0A1S3XG82	glycine-rich protein 3 short isoform-like	LOC107764784	glycine-rich protein 3 short isoform-like OS=Nicotiana tabacum OX=4097 GN=LOC107764784 PE=4 SV=1 - [A0A1S3XG82_TOBAC]	18.05	2	2	8	133	14.1766	8.74854	1.86874	2.07297	2.77381	2.23851	0.891546	0.951407	0.907287	0.916747	2.4418	0.0085695
A0A1S3XRQ8	mitochondrial adenine nucleotide transporter ADNT1-like	LOC107767971	mitochondrial adenine nucleotide transporter ADNT1-like OS=Nicotiana tabacum OX=4097 GN=LOC107767971 PE=3 SV=1 - [A0A1S3XRQ8_TOBAC]	14.08	2	4	8	355	38.2192	9.45166	1.6273	1.87403	2.53476	2.01203	0.896981	0.857747	0.743682	0.832803	2.41597	0.0127289
A0A1S3ZTZ2	protein SIEVE ELEMENT OCCLUSION B-like	LOC107790470	protein SIEVE ELEMENT OCCLUSION B-like OS=Nicotiana tabacum OX=4097 GN=LOC107790470 PE=4 SV=1 - [A0A1S3ZTZ2_TOBAC]	16.27	3	9	19	719	82.4607	6.41748		1.82098	2.18646	2.00372		0.878531	0.79693	0.83773	2.39184	0.0248316
A0A1S4AVR3	alpha-glucosidase 2-like	LOC107801815	alpha-glucosidase 2-like OS=Nicotiana tabacum OX=4097 GN=LOC107801815 PE=3 SV=1 - [A0A1S4AVR3_TOBAC]	1.85	2	2	4	866	96.9973	6.50732	1.75424	2.91222	1.54956	2.07201	0.867527	0.783825	0.948355	0.866569	2.39105	0.0476459
A0A1S3X966	protein phosphatase 2C 29-like	LOC107762463	protein phosphatase 2C 29-like OS=Nicotiana tabacum OX=4097 GN=LOC107762463 PE=4 SV=1 - [A0A1S3X966_TOBAC]	1.04	1	1	2	769	86.4841	5.18604	2.03768	2.26149		2.14958	0.95949	0.842595		0.901042	2.38566	0.0100708
E3W9P4	Putative metallocarboxypeptidase inhibitor	NtMCPIa	Putative metallocarboxypeptidase inhibitor OS=Nicotiana tabacum OX=4097 GN=NtMCPIa PE=2 SV=1 - [E3W9P4_TOBAC]	11.83	1	1	4	93	10.2702	7.92822	1.98294	1.99099	2.78547	2.25313	0.985738	1.02837	0.82272	0.94561	2.38273	0.00876586
A0A1S4BYA0	glutathione peroxidase homolog BsaA-like	LOC107813066	glutathione peroxidase homolog BsaA-like OS=Nicotiana tabacum OX=4097 GN=LOC107813066 PE=4 SV=1 - [A0A1S4BYA0_TOBAC]	7.96	1	1	5	113	13.1139	8.93896	2.00914	1.52046	2.43716	1.98892	0.813137	0.966751	0.729649	0.836513	2.37763	0.0135934
A0A1S4A003	Carboxypeptidase	LOC107792250	Carboxypeptidase OS=Nicotiana tabacum OX=4097 GN=LOC107792250 PE=3 SV=1 - [A0A1S4A003_TOBAC]	3.14	1	1	6	478	54.4712	6.80029	1.84542	1.6256	2.65002	2.04035	0.872891	0.92749	0.782024	0.860802	2.37029	0.0198859
D2K2U0	Glycine-rich protein	GRP-CD5	Glycine-rich protein OS=Nicotiana tabacum OX=4097 GN=GRP-CD5 PE=2 SV=1 - [D2K2U0_TOBAC]	25.76	4	4	15	132	13.7033	8.35303	1.64313	2.46188	2.14533	2.08345	0.912918	0.855832	0.874502	0.881084	2.36464	0.00732497
A0A1S4A3G2	UPF0565 protein C2orf69 homolog	LOC107793381	UPF0565 protein C2orf69 homolog OS=Nicotiana tabacum OX=4097 GN=LOC107793381 PE=4 SV=1 - [A0A1S4A3G2_TOBAC]	2.44	1	1	3	328	36.5738	8.20654	2.29471	2.01283	2.00491	2.10415	0.852477	0.911658	0.91131	0.891815	2.3594	0.000238758
A0A1S4D6P6	chaperone protein ClpB1-like	LOC107826584	chaperone protein ClpB1-like OS=Nicotiana tabacum OX=4097 GN=LOC107826584 PE=3 SV=1 - [A0A1S4D6P6_TOBAC]	5.86	3	5	8	905	100.576	6.7124	1.89533	2.06472		1.98003	0.84417	0.83851		0.84134	2.35342	0.00549312
A0A1S4DQN6	probable quinone oxidoreductase	LOC107832409	probable quinone oxidoreductase OS=Nicotiana tabacum OX=4097 GN=LOC107832409 PE=4 SV=1 - [A0A1S4DQN6_TOBAC]	14.81	1	8	23	628	67.6218	8.98291		2.02012	1.60907	1.8146		0.826003	0.733505	0.779754	2.32714	0.0390308
A0A1S4CJL2	UDP-glucuronic acid decarboxylase 6	LOC107819591	UDP-glucuronic acid decarboxylase 6 OS=Nicotiana tabacum OX=4097 GN=LOC107819591 PE=4 SV=1 - [A0A1S4CJL2_TOBAC]	13.58	1	5	16	346	38.9963	8.47021	1.92395	2.45674		2.19035	1.00765	0.899349		0.953499	2.29717	0.0450651
A0A1S4AF86	aldehyde dehydrogenase family 7 member B4-like	LOC107796971	aldehyde dehydrogenase family 7 member B4-like OS=Nicotiana tabacum OX=4097 GN=LOC107796971 PE=3 SV=1 - [A0A1S4AF86_TOBAC]	27.17	2	12	77	508	54.562	5.84619	2.11297	1.76879	2.24782	2.04319	0.869221	0.94555	0.860746	0.891839	2.29099	0.00136719
Q9ZP35	Expansin (Fragment)	Nt-EXPA5	Expansin (Fragment) OS=Nicotiana tabacum OX=4097 GN=Nt-EXPA5 PE=2 SV=1 - [Q9ZP35_TOBAC]	8.03	2	2	5	249	26.6466	8.07471	1.49908	1.78127	2.15279	1.81105	0.734742	0.807037	0.837347	0.793042	2.28367	0.00604762
A0A1S3XFP4	LYR motif-containing protein 4	LOC107764517	LYR motif-containing protein 4 OS=Nicotiana tabacum OX=4097 GN=LOC107764517 PE=3 SV=1 - [A0A1S3XFP4_TOBAC]	9.2	1	1	5	87	9.90525	10.0669	1.71159	1.83637	2.17355	1.90717	0.866451	0.814825	0.837149	0.839475	2.27186	0.00153575
A0A1S4DMR5	glycine-rich domain-containing protein 2-like	LOC107831436	glycine-rich domain-containing protein 2-like OS=Nicotiana tabacum OX=4097 GN=LOC107831436 PE=4 SV=1 - [A0A1S4DMR5_TOBAC]	1.04	1	1	2	672	76.7349	6.99072	2.24022	2.07859		2.15941	0.999486	0.902671		0.951078	2.27048	0.00602315
A0A1S3Z735	cullin-1-like	LOC107783701	cullin-1-like OS=Nicotiana tabacum OX=4097 GN=LOC107783701 PE=3 SV=1 - [A0A1S3Z735_TOBAC]	3.11	1	2	4	740	85.9017	6.94678	1.89152	1.72772		1.80962	0.732772	0.875674		0.804223	2.25015	0.0114855
A0A1S4APB0	phospholipase A2-alpha-like	LOC107799736	phospholipase A2-alpha-like OS=Nicotiana tabacum OX=4097 GN=LOC107799736 PE=3 SV=1 - [A0A1S4APB0_TOBAC]	15.92	2	2	4	157	17.0426	8.17725	1.77747	1.4635	2.11889	1.78662	0.753368	0.861988	0.774679	0.796678	2.24258	0.00673497
A0A1S3XQ04	mediator of RNA polymerase II transcription subunit 27-like	LOC107767511	mediator of RNA polymerase II transcription subunit 27-like OS=Nicotiana tabacum OX=4097 GN=LOC107767511 PE=4 SV=1 - [A0A1S3XQ04_TOBAC]	2.17	1	1	5	415	45.4449	6.7124	1.8358	2.16989		2.00284	0.890561	0.899104		0.894832	2.23823	0.0219966
A0A1S4A792	lipoxygenase homology domain-containing protein 1-like	LOC107794516	lipoxygenase homology domain-containing protein 1-like OS=Nicotiana tabacum OX=4097 GN=LOC107794516 PE=4 SV=1 - [A0A1S4A792_TOBAC]	25.38	1	5	21	197	21.7487	6.99072	1.82216	1.3326	2.30896	1.82124	0.793538	0.866511	0.781731	0.813927	2.23759	0.023624
A0A1S4B2H3	ribokinase-like isoform X3	LOC107803772	ribokinase-like isoform X3 OS=Nicotiana tabacum OX=4097 GN=LOC107803772 PE=3 SV=1 - [A0A1S4B2H3_TOBAC]	14.59	5	5	14	370	39.4872	5.33838	1.67251	1.54573	2.37955	1.86593	0.801468	0.921728	0.783535	0.835577	2.2331	0.0172827
A0A1S4CDQ0	keratin, type II cytoskeletal 1-like	LOC107817732	keratin, type II cytoskeletal 1-like OS=Nicotiana tabacum OX=4097 GN=LOC107817732 PE=4 SV=1 - [A0A1S4CDQ0_TOBAC]	9.02	1	1	5	122	12.3951	9.53955	2.00275	1.57057	1.85579	1.8097	0.875084	0.79213	0.76623	0.811148	2.23104	0.00159271
A0A1S3X5A3	V-type proton ATPase subunit B2-like	LOC107761463	V-type proton ATPase subunit B2-like OS=Nicotiana tabacum OX=4097 GN=LOC107761463 PE=3 SV=1 - [A0A1S3X5A3_TOBAC]	56.35	2	23	235	488	54.1456	5.13525	1.6346	1.63498	2.40012	1.8899	0.826053	0.908224	0.807421	0.847233	2.23068	0.0153825
A0A1S4C8K6	aldehyde dehydrogenase family 7 member B4-like isoform X1	LOC107816273	aldehyde dehydrogenase family 7 member B4-like isoform X1 OS=Nicotiana tabacum OX=4097 GN=LOC107816273 PE=3 SV=1 - [A0A1S4C8K6_TOBAC]	22.24	1	11	67	508	54.622	6.04932	1.65699	2.71355	1.58539	1.98531	0.88995	0.82986	0.952302	0.890704	2.22892	0.0404442
A0A1S3XIX6	2,3-dimethylmalate lyase-like	LOC107765651	2,3-dimethylmalate lyase-like OS=Nicotiana tabacum OX=4097 GN=LOC107765651 PE=4 SV=1 - [A0A1S3XIX6_TOBAC]	20.73	1	7	20	439	47.0231	8.49951	1.34695	2.1411	2.39174	1.95993	0.953504	0.903384	0.798131	0.885006	2.21459	0.02784
A0A1S4A7C5	protein NUCLEAR FUSION DEFECTIVE 4-like	LOC107794556	protein NUCLEAR FUSION DEFECTIVE 4-like OS=Nicotiana tabacum OX=4097 GN=LOC107794556 PE=4 SV=1 - [A0A1S4A7C5_TOBAC]	2.21	1	1	2	543	58.9242	8.38232	1.75522	2.14116		1.94819	0.896283	0.868006		0.882145	2.20847	0.0313985
A0A1S3Y4V4	lipoxygenase homology domain-containing protein 1-like	LOC107772207	lipoxygenase homology domain-containing protein 1-like OS=Nicotiana tabacum OX=4097 GN=LOC107772207 PE=4 SV=1 - [A0A1S3Y4V4_TOBAC]	29.24	1	5	16	171	19.0304	6.99072	1.7124	1.79221		1.7523	0.81423	0.774269		0.794249	2.20624	0.00216292
A0A1S4DM70	adenylate kinase 4 isoform X2	LOC107831281	adenylate kinase 4 isoform X2 OS=Nicotiana tabacum OX=4097 GN=LOC107831281 PE=3 SV=1 - [A0A1S4DM70_TOBAC]	30.95	1	6	37	210	22.914	7.37158	2.09983		1.85087	1.97535	0.833848		0.976049	0.904949	2.18283	0.0174679
A0A1S3XZK3	membrane steroid-binding protein 2-like	LOC107770471	membrane steroid-binding protein 2-like OS=Nicotiana tabacum OX=4097 GN=LOC107770471 PE=3 SV=1 - [A0A1S3XZK3_TOBAC]	14.54	1	3	28	227	24.7421	4.62744	1.80317	1.23623	2.25165	1.76368	0.671009	0.94823	0.807293	0.808844	2.1805	0.0349893
F2ZAM1	Non-specific lipid-transfer protein	NtLTP4	Non-specific lipid-transfer protein OS=Nicotiana tabacum OX=4097 GN=NtLTP4 PE=3 SV=1 - [F2ZAM1_TOBAC]	40.17	2	4	30	117	11.7498	7.84033	2.00711	1.92066	1.65194	1.8599	0.823273	0.786012	0.95086	0.853382	2.17945	0.00103692
A0A1S3ZKB0	immediate early response 3-interacting protein 1-like	LOC107787655	immediate early response 3-interacting protein 1-like OS=Nicotiana tabacum OX=4097 GN=LOC107787655 PE=4 SV=1 - [A0A1S3ZKB0_TOBAC]	14.29	1	1	4	77	8.70373	9.05615	1.32086	2.25204	1.76516	1.77935	0.83398	0.786158	0.856881	0.825673	2.15503	0.0241012
A0A1S3Y064	ras-related protein RABF2a-like	LOC107770679	ras-related protein RABF2a-like OS=Nicotiana tabacum OX=4097 GN=LOC107770679 PE=4 SV=1 - [A0A1S3Y064_TOBAC]	25.5	2	4	15	200	21.7609	7.13721	1.76654	1.28853	2.15664	1.73724	0.752966	0.931958	0.745983	0.810302	2.14393	0.0229918
A0A1S3Z1Y6	Nucleoside diphosphate kinase	LOC107782115	Nucleoside diphosphate kinase OS=Nicotiana tabacum OX=4097 GN=LOC107782115 PE=3 SV=1 - [A0A1S3Z1Y6_TOBAC]	32.72	1	6	52	162	18.1764	6.20166	1.64978	1.72555	2.17924	1.85152	0.855709	0.890589	0.849702	0.865333	2.13966	0.0040083
A0A1S3YMS3	uncharacterized protein LOC107777905 isoform X1	LOC107777905	uncharacterized protein LOC107777905 isoform X1 OS=Nicotiana tabacum OX=4097 GN=LOC107777905 PE=4 SV=1 - [A0A1S3YMS3_TOBAC]	5.67	2	2	7	335	36.4374	7.21045	1.71107	1.80022	2.15219	1.88783	0.907994	0.960191	0.793635	0.887274	2.12767	0.00221676
A0A1S4D9J1	probable inactive receptor kinase At5g58300 isoform X2	LOC107827482	probable inactive receptor kinase At5g58300 isoform X2 OS=Nicotiana tabacum OX=4097 GN=LOC107827482 PE=4 SV=1 - [A0A1S4D9J1_TOBAC]	1.24	1	1	2	646	70.5201	8.55811		2.26612	1.82652	2.04632		0.934418	0.99024	0.962329	2.12642	0.0393316
A0A1S4DRV5	photosystem II repair protein PSB27-H1, chloroplastic-like	LOC107832794	photosystem II repair protein PSB27-H1, chloroplastic-like OS=Nicotiana tabacum OX=4097 GN=LOC107832794 PE=3 SV=1 - [A0A1S4DRV5_TOBAC]	41.14	1	7	44	175	18.945	9.93506	1.72376	1.54609	2.0668	1.77889	0.771837	0.845162	0.904434	0.840478	2.11652	0.00398884
A0A1S3ZNV6	isoaspartyl peptidase/L-asparaginase 1-like	LOC107788825	isoaspartyl peptidase/L-asparaginase 1-like OS=Nicotiana tabacum OX=4097 GN=LOC107788825 PE=4 SV=1 - [A0A1S3ZNV6_TOBAC]	7.3	2	2	5	315	33.3407	5.40186	1.68855	1.36756	2.26342	1.77317	0.779424	0.932755	0.806915	0.839698	2.11168	0.0247658
A0A1S3XXV7	WW domain-binding protein 2-like	LOC107769958	WW domain-binding protein 2-like OS=Nicotiana tabacum OX=4097 GN=LOC107769958 PE=4 SV=1 - [A0A1S3XXV7_TOBAC]	11.28	1	2	4	195	22.1972	6.68311	1.41486	1.7922		1.60353	0.728748	0.790667		0.759707	2.11072	0.047695
O24132	Annexin	X671	Annexin OS=Nicotiana tabacum OX=4097 GN=X671 PE=2 SV=1 - [O24132_TOBAC]	56.69	4	14	57	314	35.9276	5.5415	1.53022	1.53627	1.71396	1.59348	0.718439	0.759653	0.792431	0.756841	2.10544	0.0001971
A0A1S4BVA4	uncharacterized protein LOC107812270	LOC107812270	uncharacterized protein LOC107812270 OS=Nicotiana tabacum OX=4097 GN=LOC107812270 PE=4 SV=1 - [A0A1S4BVA4_TOBAC]	2.54	1	1	2	354	39.2743	9.21729		1.84178	1.74879	1.79528		0.898589	0.808001	0.853295	2.10394	0.00471477
A0A1S4AYD6	very-long-chain 3-oxoacyl-CoA reductase 1-like	LOC107802666	very-long-chain 3-oxoacyl-CoA reductase 1-like OS=Nicotiana tabacum OX=4097 GN=LOC107802666 PE=3 SV=1 - [A0A1S4AYD6_TOBAC]	24.69	1	10	33	320	35.8771	9.46631		1.97987	1.86244	1.92115		0.902638	0.934453	0.918546	2.09152	0.00366126
A0A1S3X0C7	long chain acyl-CoA synthetase 9, chloroplastic-like	LOC107759755	long chain acyl-CoA synthetase 9, chloroplastic-like OS=Nicotiana tabacum OX=4097 GN=LOC107759755 PE=4 SV=1 - [A0A1S3X0C7_TOBAC]	18.39	1	7	18	484	52.5747	8.86572	1.85677	1.68094	2.02982	1.85584	0.863054	0.940707	0.872355	0.892039	2.08045	0.000744117
A0A1S4A1B6	ADP-ribosylation factor GTPase-activating protein AGD3-like isoform X2	LOC107792712	ADP-ribosylation factor GTPase-activating protein AGD3-like isoform X2 OS=Nicotiana tabacum OX=4097 GN=LOC107792712 PE=4 SV=1 - [A0A1S4A1B6_TOBAC]	3.69	2	2	6	814	91.0675	7.7085	1.88665	1.60349	2.10057	1.86357	1.03622	0.893362	0.764569	0.89805	2.07513	0.0041567
A0A1S4A5M4	Reticulon-like protein	LOC107793965	Reticulon-like protein OS=Nicotiana tabacum OX=4097 GN=LOC107793965 PE=4 SV=1 - [A0A1S4A5M4_TOBAC]	9.09	2	2	7	220	25.0632	8.30908	1.39915	1.79542	2.25372	1.8161	1.13247	0.766696	0.751001	0.883391	2.05583	0.0279835
A0A1S3Y8Z8	photosynthetic NDH subunit of lumenal location 2, chloroplastic-like isoform X2	LOC107773657	photosynthetic NDH subunit of lumenal location 2, chloroplastic-like isoform X2 OS=Nicotiana tabacum OX=4097 GN=LOC107773657 PE=4 SV=1 - [A0A1S3Y8Z8_TOBAC]	33.53	1	4	16	170	19.3811	7.56201	1.37506	2.17957	1.33941	1.63135	0.775407	0.732777	0.879406	0.795863	2.04978	0.039623
A0A1S4AFR8	sterol 3-beta-glucosyltransferase UGT80A2-like isoform X2	LOC107797116	sterol 3-beta-glucosyltransferase UGT80A2-like isoform X2 OS=Nicotiana tabacum OX=4097 GN=LOC107797116 PE=4 SV=1 - [A0A1S4AFR8_TOBAC]	2.24	1	1	2	624	67.867	6.58057		1.73255	1.71815	1.72535		0.822316	0.867333	0.844825	2.04225	0.000719511
A0A1S3ZFX1	psbP domain-containing protein 3, chloroplastic-like	LOC107786300	psbP domain-containing protein 3, chloroplastic-like OS=Nicotiana tabacum OX=4097 GN=LOC107786300 PE=4 SV=1 - [A0A1S3ZFX1_TOBAC]	45.63	1	8	48	263	29.0309	8.27979	1.36073	1.54554	1.91631	1.60753	0.755861	0.849627	0.761844	0.789111	2.03714	0.0078943
A0A076L2F8	Beta-amylase		Beta-amylase OS=Nicotiana tabacum OX=4097 PE=2 SV=1 - [A0A076L2F8_TOBAC]	7.81	4	4	7	576	64.3795	6.03662	1.8484	1.31037	2.27117	1.80998	0.904737	0.961084	0.817025	0.894282	2.02395	0.031174
A0A1S3X8J3	serine carboxypeptidase-like 40	LOC107762483	serine carboxypeptidase-like 40 OS=Nicotiana tabacum OX=4097 GN=LOC107762483 PE=3 SV=1 - [A0A1S3X8J3_TOBAC]	12.02	5	5	13	499	56.1111	8.1626	1.59416	1.53308	1.98847	1.70524	0.759152	0.87011	0.904406	0.844556	2.01909	0.00449215
A0A1S3YWV9	DNA-damage-repair/toleration protein DRT100-like	LOC107780748	DNA-damage-repair/toleration protein DRT100-like OS=Nicotiana tabacum OX=4097 GN=LOC107780748 PE=4 SV=1 - [A0A1S3YWV9_TOBAC]	45.36	3	15	70	366	40.0366	8.67529	1.59087	1.52552	1.71342	1.60994	0.744009	0.835014	0.81658	0.798534	2.01611	0.000192904
A0A1S3ZQ83	DNA-damage-repair/toleration protein DRT100-like	LOC107789149	DNA-damage-repair/toleration protein DRT100-like OS=Nicotiana tabacum OX=4097 GN=LOC107789149 PE=4 SV=1 - [A0A1S3ZQ83_TOBAC]	42.74	2	14	72	365	39.9897	8.6167	1.3799	1.5115	1.94965	1.61368	0.834718	0.814986	0.754963	0.801556	2.01319	0.009515
A0A1S4D206	Annexin	LOC107825155	Annexin OS=Nicotiana tabacum OX=4097 GN=LOC107825155 PE=3 SV=1 - [A0A1S4D206_TOBAC]	55.1	4	14	60	314	35.8926	5.38916	1.32177	1.56022	1.82858	1.57019	0.882495	0.764534	0.701709	0.782912	2.00557	0.00719619
A0A1S4DDE0	Potassium transporter	LOC107828439	Potassium transporter OS=Nicotiana tabacum OX=4097 GN=LOC107828439 PE=3 SV=1 - [A0A1S4DDE0_TOBAC]	1.18	1	1	2	760	85.0678	8.35303	1.81502		1.85039	1.83271	0.943572		0.893402	0.918487	1.99535	0.00112522
A0A1S4CCQ3	probable NAD(P)H dehydrogenase (Quinone) FQR1-like 2	LOC107817434	probable NAD(P)H dehydrogenase (Quinone) FQR1-like 2 OS=Nicotiana tabacum OX=4097 GN=LOC107817434 PE=4 SV=1 - [A0A1S4CCQ3_TOBAC]	21.32	4	4	12	258	27.6208	7.53271	1.49772	1.31381	2.08531	1.63228	0.805563	0.877186	0.775495	0.819415	1.992	0.0257029
A0A1S4B7M2	glycerate dehydrogenase	LOC107805344	glycerate dehydrogenase OS=Nicotiana tabacum OX=4097 GN=LOC107805344 PE=3 SV=1 - [A0A1S4B7M2_TOBAC]	82.9	1	26	330	386	42.2688	7.00537	1.53263	1.56314	1.88015	1.65864	0.790325	0.911937	0.799285	0.833849	1.98914	0.00218982
A0A1S3YEM0	protein STRICTOSIDINE SYNTHASE-LIKE 5-like	LOC107775430	protein STRICTOSIDINE SYNTHASE-LIKE 5-like OS=Nicotiana tabacum OX=4097 GN=LOC107775430 PE=4 SV=1 - [A0A1S3YEM0_TOBAC]	4.48	1	2	8	357	39.5895	6.23975	1.72387	2.06128	1.65314	1.81276	0.892306	0.88023	0.983211	0.918582	1.97343	0.00234434
I1Z1X7	Glycosyltransferase (Fragment)	IRX10	Glycosyltransferase (Fragment) OS=Nicotiana tabacum OX=4097 GN=IRX10 PE=2 SV=1 - [I1Z1X7_TOBAC]	2.72	1	1	2	294	33.4908	5.46533	1.53931		1.86654	1.70292	0.873845		0.878902	0.876374	1.94315	0.0370319
A0A1S4A2P5	uncharacterized protein LOC107793109	LOC107793109	uncharacterized protein LOC107793109 OS=Nicotiana tabacum OX=4097 GN=LOC107793109 PE=4 SV=1 - [A0A1S4A2P5_TOBAC]	30.32	1	4	47	188	20.6539	5.70654	1.6675	1.50271	1.66398	1.6114	0.780335	0.891386	0.824876	0.832199	1.93631	0.000248813
A0A1S4DS24	Superoxide dismutase	LOC107832827	Superoxide dismutase OS=Nicotiana tabacum OX=4097 GN=LOC107832827 PE=3 SV=1 - [A0A1S4DS24_TOBAC]	15.85	2	4	45	246	28.2899	5.23682	1.46302	1.52282	1.64789	1.54458	0.734854	0.873344	0.785238	0.797812	1.93602	0.000387446
A0A1S4A4D8	uncharacterized protein LOC107793656	LOC107793656	uncharacterized protein LOC107793656 OS=Nicotiana tabacum OX=4097 GN=LOC107793656 PE=4 SV=1 - [A0A1S4A4D8_TOBAC]	19.49	2	2	7	118	13.0648	9.86182	1.53279	1.65111	1.73828	1.64073	0.843449	0.760118	0.956272	0.85328	1.92285	0.000667221
A0A1S3YTX1	plastid division protein CDP1, chloroplastic-like isoform X2	LOC107779649	plastid division protein CDP1, chloroplastic-like isoform X2 OS=Nicotiana tabacum OX=4097 GN=LOC107779649 PE=4 SV=1 - [A0A1S3YTX1_TOBAC]	1.32	1	1	2	831	93.2134	8.07471	1.56257		1.91628	1.73942	0.969748		0.839961	0.904854	1.92233	0.0473621
A0A1S4A1B7	DNA-directed RNA polymerases II, IV and V subunit 11-like	LOC107792672	DNA-directed RNA polymerases II, IV and V subunit 11-like OS=Nicotiana tabacum OX=4097 GN=LOC107792672 PE=4 SV=1 - [A0A1S4A1B7_TOBAC]	16.38	1	2	3	116	13.5981	7.63525	1.67382	1.43893		1.55638	0.707451	0.921496		0.814474	1.9109	0.0429361
A0A1S3X4J9	uncharacterized Rho GTPase-activating protein At5g61530-like	LOC107760994	uncharacterized Rho GTPase-activating protein At5g61530-like OS=Nicotiana tabacum OX=4097 GN=LOC107760994 PE=4 SV=1 - [A0A1S3X4J9_TOBAC]	2.65	1	1	2	378	41.7117	7.88428		1.76355	1.86129	1.81242		1.0011	0.897412	0.949255	1.90931	0.00674403
A0A1S4BD73	lysophospholipid acyltransferase LPEAT1-like isoform X2	LOC107807019	lysophospholipid acyltransferase LPEAT1-like isoform X2 OS=Nicotiana tabacum OX=4097 GN=LOC107807019 PE=4 SV=1 - [A0A1S4BD73_TOBAC]	7.05	2	2	7	397	44.6326	5.98584	1.41489	1.5935	2.30591	1.77143	0.99609	0.996577	0.797117	0.929928	1.90491	0.0397953
A0A1S4BQK3	Proteasome subunit beta	LOC107810770	Proteasome subunit beta OS=Nicotiana tabacum OX=4097 GN=LOC107810770 PE=3 SV=1 - [A0A1S4BQK3_TOBAC]	48.88	1	8	54	223	24.5952	6.75635	1.57577	1.61914		1.59745	0.758951	0.920623		0.839787	1.90221	0.0119834
A0A1S3XIA7	Ribosomal protein L15	LOC107765511	Ribosomal protein L15 OS=Nicotiana tabacum OX=4097 GN=LOC107765511 PE=3 SV=1 - [A0A1S3XIA7_TOBAC]	39.71	1	7	67	204	24.1542	11.312	1.60624	1.34851	1.79975	1.58483	0.758364	0.945785	0.800829	0.834993	1.89802	0.00624326
A0A1S4A972	uncharacterized protein LOC107795119	LOC107795119	uncharacterized protein LOC107795119 OS=Nicotiana tabacum OX=4097 GN=LOC107795119 PE=4 SV=1 - [A0A1S4A972_TOBAC]	6.21	1	1	3	177	19.6642	6.34131	1.83626	1.87757		1.85692	0.9977	0.959803		0.978751	1.89723	0.00101731
A0A1S4DLR3	probable plastid-lipid-associated protein 7, chloroplastic isoform X3	LOC107831144	probable plastid-lipid-associated protein 7, chloroplastic isoform X3 OS=Nicotiana tabacum OX=4097 GN=LOC107831144 PE=4 SV=1 - [A0A1S4DLR3_TOBAC]	14.09	3	3	9	220	24.2798	9.70068	1.33279	1.69492	1.84085	1.62285	0.810018	0.930606	0.833603	0.858076	1.89127	0.00793421
A0A1S3YHA7	protein root UVB sensitive 5-like isoform X5	LOC107776032	protein root UVB sensitive 5-like isoform X5 OS=Nicotiana tabacum OX=4097 GN=LOC107776032 PE=4 SV=1 - [A0A1S3YHA7_TOBAC]	2.4	1	1	2	417	47.1616	6.62451	1.64413	1.53472		1.58943	0.818997	0.86392		0.841458	1.88889	0.00619328
A0A1S4CYI4	agglutinin-like	LOC107824000	agglutinin-like OS=Nicotiana tabacum OX=4097 GN=LOC107824000 PE=4 SV=1 - [A0A1S4CYI4_TOBAC]	3.77	1	1	2	345	37.3549	6.81494	1.71668	1.98438		1.85053	1.02744	0.932565		0.980003	1.88829	0.0255936
A0A1S4DHZ4	probable quinone oxidoreductase	LOC107830043	probable quinone oxidoreductase OS=Nicotiana tabacum OX=4097 GN=LOC107830043 PE=4 SV=1 - [A0A1S4DHZ4_TOBAC]	14.67	1	8	29	634	68.3201	8.90967	1.59769	1.79636	1.84655	1.74687	0.932389	0.928042	0.921499	0.92731	1.8838	0.000420425
A0A1S4BW23	WW domain-binding protein 2-like	LOC107812457	WW domain-binding protein 2-like OS=Nicotiana tabacum OX=4097 GN=LOC107812457 PE=4 SV=1 - [A0A1S4BW23_TOBAC]	11.28	1	2	3	195	22.0972	7.03467		1.65534	1.62185	1.6386		0.89387	0.849962	0.871916	1.87931	0.00129457
A0A1S4CPH6	Dirigent protein	LOC107821072	Dirigent protein OS=Nicotiana tabacum OX=4097 GN=LOC107821072 PE=3 SV=1 - [A0A1S4CPH6_TOBAC]	21.28	1	3	17	188	20.9426	9.62744	1.42862	1.54607		1.48735	0.751774	0.833643		0.792709	1.87629	0.0104536
A0A1S3X395	probable plastid-lipid-associated protein 13, chloroplastic	LOC107760813	probable plastid-lipid-associated protein 13, chloroplastic OS=Nicotiana tabacum OX=4097 GN=LOC107760813 PE=4 SV=1 - [A0A1S3X395_TOBAC]	34.45	2	10	42	299	32.7953	6.84424	1.35973	1.16816	1.92706	1.48499	0.783796	0.891549	0.705073	0.793473	1.8715	0.0418448
A0A1S4A667	photosystem I reaction center subunit V, chloroplastic-like	LOC107794159	photosystem I reaction center subunit V, chloroplastic-like OS=Nicotiana tabacum OX=4097 GN=LOC107794159 PE=4 SV=1 - [A0A1S4A667_TOBAC]	18.37	1	3	79	147	16.1683	9.26123	1.36178	1.70585	1.50249	1.52337	0.807847	0.824405	0.811739	0.814664	1.86994	0.00209258
A0A1S3Z3R8	protein EDS1L-like	LOC107782626	protein EDS1L-like OS=Nicotiana tabacum OX=4097 GN=LOC107782626 PE=4 SV=1 - [A0A1S3Z3R8_TOBAC]	1.15	1	1	4	609	69.8583	7.79639	1.69655	2.09891	1.80276	1.86607	1.0461	0.964897	0.983146	0.998049	1.86972	0.00211815
A0A1S3Z955	uncharacterized protein LOC107784177	LOC107784177	uncharacterized protein LOC107784177 OS=Nicotiana tabacum OX=4097 GN=LOC107784177 PE=4 SV=1 - [A0A1S3Z955_TOBAC]	3.58	1	1	2	335	38.0507	5.50342	1.61777	1.86384		1.7408	0.9526	0.91271		0.932655	1.8665	0.0229709
A0A1S4CGX8	uncharacterized protein LOC107818882	LOC107818882	uncharacterized protein LOC107818882 OS=Nicotiana tabacum OX=4097 GN=LOC107818882 PE=4 SV=1 - [A0A1S4CGX8_TOBAC]	4.8	1	1	3	125	14.4625	9.17334	1.61935	1.99927	2.07438	1.89767	1.22195	1.00713	0.821668	1.01692	1.8661	0.00844313
A0A1S3YV22	stromal 70 kDa heat shock-related protein, chloroplastic-like	LOC107779834	stromal 70 kDa heat shock-related protein, chloroplastic-like OS=Nicotiana tabacum OX=4097 GN=LOC107779834 PE=3 SV=1 - [A0A1S3YV22_TOBAC]	23.95	2	15	182	689	73.8802	5.22412	1.57675	1.63117		1.60396	0.889236	0.837204		0.86322	1.85812	0.00257278
A0A1S3ZCS6	FAD-dependent urate hydroxylase-like	LOC107785278	FAD-dependent urate hydroxylase-like OS=Nicotiana tabacum OX=4097 GN=LOC107785278 PE=4 SV=1 - [A0A1S3ZCS6_TOBAC]	6.61	2	3	7	454	50.7578	8.36768	1.52233	1.67883	1.48781	1.56299	0.861474	0.849162	0.817711	0.842782	1.85456	0.000279695
A0A1S3Z402	probable carboxylesterase 2	LOC107782748	probable carboxylesterase 2 OS=Nicotiana tabacum OX=4097 GN=LOC107782748 PE=4 SV=1 - [A0A1S3Z402_TOBAC]	7.67	1	2	7	352	39.6178	7.06396	1.34548	1.76011	1.31974	1.47511	0.715859	0.83494	0.848363	0.799721	1.84454	0.0105001
A0A1S3YLN1	preprotein translocase subunit SECE1-like isoform X2	LOC107777626	preprotein translocase subunit SECE1-like isoform X2 OS=Nicotiana tabacum OX=4097 GN=LOC107777626 PE=4 SV=1 - [A0A1S3YLN1_TOBAC]	12.15	1	2	23	181	19.392	5.89697	1.334	1.26712	1.87617	1.49243	0.747239	0.932776	0.750622	0.810212	1.84203	0.0280034
A0A1S4CNB7	psbP domain-containing protein 6, chloroplastic-like	LOC107820719	psbP domain-containing protein 6, chloroplastic-like OS=Nicotiana tabacum OX=4097 GN=LOC107820719 PE=4 SV=1 - [A0A1S4CNB7_TOBAC]	51.85	1	10	55	270	29.5593	8.20654	1.55792	1.44928	1.84393	1.61704	0.768073	0.946328	0.924015	0.879472	1.83865	0.00481076
A0A1S4AES2	probable trans-2-enoyl-CoA reductase, mitochondrial	LOC107796853	probable trans-2-enoyl-CoA reductase, mitochondrial OS=Nicotiana tabacum OX=4097 GN=LOC107796853 PE=4 SV=1 - [A0A1S4AES2_TOBAC]	5.84	2	2	4	377	40.9782	8.77783	1.50069	1.56726	1.88529	1.65108	0.859471	0.94329	0.892912	0.898558	1.83748	0.00341802
A0A1S4CZP1	Annexin	LOC107824389	Annexin OS=Nicotiana tabacum OX=4097 GN=LOC107824389 PE=3 SV=1 - [A0A1S4CZP1_TOBAC]	21.2	3	7	15	316	35.6956	9.02686	1.69965	1.81869	1.6271	1.71515	0.895565	0.94949	0.972959	0.939338	1.82591	0.000211327
A0A1S3Z1G9	regulator of nonsense transcripts 1 homolog	LOC107781932	regulator of nonsense transcripts 1 homolog OS=Nicotiana tabacum OX=4097 GN=LOC107781932 PE=4 SV=1 - [A0A1S3Z1G9_TOBAC]	8.13	1	4	10	578	63.4224	5.57959	1.95542	1.66388	1.54976	1.72302	0.84405	1.03012	0.956954	0.943709	1.8258	0.00415935
A0A1S3X7U3	probable zinc metallopeptidase EGY3, chloroplastic isoform X1	LOC107762252	probable zinc metallopeptidase EGY3, chloroplastic isoform X1 OS=Nicotiana tabacum OX=4097 GN=LOC107762252 PE=4 SV=1 - [A0A1S3X7U3_TOBAC]	19.9	10	10	45	583	64.2315	5.40186	1.32168	1.2015	1.41233	1.31184	0.707101	0.747794	0.705711	0.720202	1.82149	0.000698967
A0A1S3ZHI2	internal alternative NAD(P)H-ubiquinone oxidoreductase A1, mitochondrial-like	LOC107786891	internal alternative NAD(P)H-ubiquinone oxidoreductase A1, mitochondrial-like OS=Nicotiana tabacum OX=4097 GN=LOC107786891 PE=4 SV=1 - [A0A1S3ZHI2_TOBAC]	5.77	2	3	4	485	53.533	8.93896	1.58283		1.69851	1.64067	0.934027		0.870178	0.902103	1.81872	0.00790663
A0A1S4DQ07	uncharacterized protein LOC107831937	LOC107831937	uncharacterized protein LOC107831937 OS=Nicotiana tabacum OX=4097 GN=LOC107831937 PE=4 SV=1 - [A0A1S4DQ07_TOBAC]	1.45	1	1	2	760	86.1155	7.1958	1.79166		1.59041	1.69104	0.942698		0.919127	0.930912	1.81654	0.0173049
A0A1S4CBK7	probable aspartyl aminopeptidase	LOC107817226	probable aspartyl aminopeptidase OS=Nicotiana tabacum OX=4097 GN=LOC107817226 PE=3 SV=1 - [A0A1S4CBK7_TOBAC]	20.33	1	9	25	541	59.7262	7.48877	1.34358	1.60869		1.47614	0.878959	0.746694		0.812827	1.81606	0.0464293
A0A1S3ZEF9	uncharacterized protein LOC107785953	LOC107785953	uncharacterized protein LOC107785953 OS=Nicotiana tabacum OX=4097 GN=LOC107785953 PE=4 SV=1 - [A0A1S3ZEF9_TOBAC]	9.92	1	2	3	262	28.9249	8.54346	1.52887	1.48914		1.509	0.789711	0.876164		0.832937	1.81166	0.00491505
A0A1S4AHS5	Glutaredoxin-like protein	LOC107797753	Glutaredoxin-like protein OS=Nicotiana tabacum OX=4097 GN=LOC107797753 PE=3 SV=1 - [A0A1S4AHS5_TOBAC]	11.18	2	2	7	170	18.8271	10.0962	1.34828	1.70834	1.7318	1.59614	0.896067	0.876239	0.89101	0.887772	1.79792	0.00467911
A0A1S3ZG70	Non-specific lipid-transfer protein	LOC107786330	Non-specific lipid-transfer protein OS=Nicotiana tabacum OX=4097 GN=LOC107786330 PE=3 SV=1 - [A0A1S3ZG70_TOBAC]	25.62	1	3	12	121	12.5293	8.23584	1.48475	1.38243		1.43359	0.691897	0.904054		0.797975	1.79653	0.0326582
P14170	Osmotin	AP24	Osmotin OS=Nicotiana tabacum OX=4097 GN=AP24 PE=1 SV=2 - [OSMO_TOBAC]	15.45	3	3	11	246	26.6635	7.79639	1.50637	1.73193	1.91612	1.71814	0.925474	0.957964	0.987044	0.956827	1.79566	0.00314353
A0A1S4BIW4	Peroxidase	LOC107808758	Peroxidase OS=Nicotiana tabacum OX=4097 GN=LOC107808758 PE=3 SV=1 - [A0A1S4BIW4_TOBAC]	42.82	3	12	100	348	38.2244	7.63525	1.27567	1.26736	1.2903	1.27778	0.617299	0.761748	0.758563	0.712537	1.79328	0.000299937
A0A1S3X8H6	fasciclin-like arabinogalactan protein 17 isoform X2	LOC107762220	fasciclin-like arabinogalactan protein 17 isoform X2 OS=Nicotiana tabacum OX=4097 GN=LOC107762220 PE=4 SV=1 - [A0A1S3X8H6_TOBAC]	8.15	2	2	3	454	49.6379	5.68115		1.50684	1.43188	1.46936		0.783157	0.857546	0.820352	1.79113	0.0065547
A0A1S3XEV5	Reticulon-like protein	LOC107764258	Reticulon-like protein OS=Nicotiana tabacum OX=4097 GN=LOC107764258 PE=4 SV=1 - [A0A1S3XEV5_TOBAC]	9.06	1	1	3	254	28.5455	6.94678	1.44538	1.55777	1.57259	1.52525	0.814839	0.814568	0.932812	0.854073	1.78585	0.000282449
A0A1S4CYS2	inner membrane protein PPF-1, chloroplastic-like	LOC107824065	inner membrane protein PPF-1, chloroplastic-like OS=Nicotiana tabacum OX=4097 GN=LOC107824065 PE=3 SV=1 - [A0A1S4CYS2_TOBAC]	16.59	1	6	16	446	48.7865	9.30518	1.59726		1.59944	1.59835	0.910401		0.882951	0.896676	1.78252	0.000384804
A0A1S3X9A7	coatomer subunit beta'-2-like	LOC107762632	coatomer subunit beta'-2-like OS=Nicotiana tabacum OX=4097 GN=LOC107762632 PE=4 SV=1 - [A0A1S3X9A7_TOBAC]	15.15	1	4	11	297	32.795	4.39893	1.65254	1.68123		1.66689	0.887306	0.986077		0.936692	1.77955	0.00492348
A0A1S4B2F9	uncharacterized protein LOC107803781	LOC107803781	uncharacterized protein LOC107803781 OS=Nicotiana tabacum OX=4097 GN=LOC107803781 PE=4 SV=1 - [A0A1S4B2F9_TOBAC]	10.04	1	2	4	259	28.528	9.80322	1.68693	1.58907	1.67546	1.65049	0.914724	0.947198	0.920707	0.927543	1.77942	2.4058e-05
Q5MA49	Cytochrome b	cob	Cytochrome b OS=Nicotiana tabacum OX=4097 GN=cob PE=3 SV=1 - [Q5MA49_TOBAC]	5.6	2	2	3	393	44.2259	7.15186	1.67521	1.52395		1.59958	0.911287	0.887194		0.899241	1.77881	0.0117477
A0A1S4CYK6	nudix hydrolase 2-like isoform X1	LOC107823892	nudix hydrolase 2-like isoform X1 OS=Nicotiana tabacum OX=4097 GN=LOC107823892 PE=3 SV=1 - [A0A1S4CYK6_TOBAC]	2.51	1	1	3	279	31.6317	5.79541	1.62285	1.79727		1.71006	0.997425	0.925397		0.961411	1.7787	0.0155154
A0A1S4CR91	iron-sulfur assembly protein IscA-like 2, mitochondrial	LOC107821693	iron-sulfur assembly protein IscA-like 2, mitochondrial OS=Nicotiana tabacum OX=4097 GN=LOC107821693 PE=4 SV=1 - [A0A1S4CR91_TOBAC]	7.84	1	1	2	153	16.9884	7.06396	1.66965	1.51698		1.59331	0.826953	0.965074		0.896014	1.77822	0.021106
A0A1S3Y2Y6	GDSL esterase/lipase At3g48460-like	LOC107771599	GDSL esterase/lipase At3g48460-like OS=Nicotiana tabacum OX=4097 GN=LOC107771599 PE=3 SV=1 - [A0A1S3Y2Y6_TOBAC]	5.51	2	2	15	381	42.2299	8.80713	1.67246	1.71095	1.55919	1.64753	0.821348	0.957758	1.00718	0.928761	1.77391	0.000561168
A0A1S3ZVH4	beta-fructofuranosidase, insoluble isoenzyme 1-like	LOC107790874	beta-fructofuranosidase, insoluble isoenzyme 1-like OS=Nicotiana tabacum OX=4097 GN=LOC107790874 PE=3 SV=1 - [A0A1S3ZVH4_TOBAC]	11.05	6	6	10	588	66.8738	8.44092	1.27288	1.48493	1.50329	1.42037	0.771477	0.823202	0.809132	0.80127	1.77264	0.00120688
A0A1S4A908	Pyruvate dehydrogenase E1 component subunit beta	LOC107795071	Pyruvate dehydrogenase E1 component subunit beta OS=Nicotiana tabacum OX=4097 GN=LOC107795071 PE=4 SV=1 - [A0A1S4A908_TOBAC]	23.28	1	7	35	378	40.5376	5.79541	1.76109	1.56274		1.66192	0.92194	0.957902		0.939921	1.76814	0.0189374
A0A1S4BSY0	WD repeat-containing protein 11 isoform X2	LOC107811549	WD repeat-containing protein 11 isoform X2 OS=Nicotiana tabacum OX=4097 GN=LOC107811549 PE=4 SV=1 - [A0A1S4BSY0_TOBAC]	2.46	2	2	3	1221	133.869	6.43018		1.5862	1.86566	1.72593		0.994417	0.959323	0.97687	1.7668	0.0335757
A0A1S3X5Z8	uncharacterized protein LOC107761618	LOC107761618	uncharacterized protein LOC107761618 OS=Nicotiana tabacum OX=4097 GN=LOC107761618 PE=4 SV=1 - [A0A1S3X5Z8_TOBAC]	30	1	7	36	260	27.5323	9.61279	1.4166	1.46687		1.44173	0.816518	0.816714		0.816616	1.7655	0.00161317
A0A1S3Z8W6	choline monooxygenase, chloroplastic-like	LOC107784251	choline monooxygenase, chloroplastic-like OS=Nicotiana tabacum OX=4097 GN=LOC107784251 PE=4 SV=1 - [A0A1S3Z8W6_TOBAC]	2.11	1	1	5	427	48.6257	6.60986	1.93693	1.63227	1.46085	1.67668	0.895881	0.990375	0.964286	0.950181	1.76459	0.00691114
A0A1S4D7J1	endochitinase B	LOC107826794	endochitinase B OS=Nicotiana tabacum OX=4097 GN=LOC107826794 PE=4 SV=1 - [A0A1S4D7J1_TOBAC]	35.19	7	7	47	324	34.6984	7.92822	1.90357	1.66141	1.74941	1.77146	0.870796	1.11058	1.03705	1.00614	1.76065	0.00157785
A0A1S4C416	uncharacterized protein LOC107814911	LOC107814911	uncharacterized protein LOC107814911 OS=Nicotiana tabacum OX=4097 GN=LOC107814911 PE=4 SV=1 - [A0A1S4C416_TOBAC]	2.48	1	1	6	282	32.4495	9.26123	1.63405	1.39991	2.05981	1.69792	0.975389	0.98934	0.928997	0.964576	1.76028	0.0194379
A0A1S4B0A2	4-alpha-glucanotransferase	LOC107803132	4-alpha-glucanotransferase OS=Nicotiana tabacum OX=4097 GN=LOC107803132 PE=3 SV=1 - [A0A1S4B0A2_TOBAC]	1.9	1	1	3	579	65.4602	5.79541	1.66585	1.23135	1.71486	1.53735	0.803419	0.951082	0.866556	0.873686	1.75962	0.0141332
A0A1S4BRE7	strigolactone esterase D14-like	LOC107811037	strigolactone esterase D14-like OS=Nicotiana tabacum OX=4097 GN=LOC107811037 PE=4 SV=1 - [A0A1S4BRE7_TOBAC]	27.34	3	7	18	267	29.7391	5.64307	1.58123	1.6963	1.54991	1.60915	0.88408	0.956519	0.903972	0.914857	1.7589	0.000149568
A0A1S3YJI3	30S ribosomal protein S20, chloroplastic-like	LOC107776799	30S ribosomal protein S20, chloroplastic-like OS=Nicotiana tabacum OX=4097 GN=LOC107776799 PE=3 SV=1 - [A0A1S3YJI3_TOBAC]	34.88	1	4	51	129	14.3409	10.3745	1.23747	1.35149	1.97315	1.5207	0.937048	0.839487	0.817205	0.86458	1.75889	0.0471713
A0A1S3YPQ9	GDSL esterase/lipase At5g03980-like isoform X1	LOC107778460	GDSL esterase/lipase At5g03980-like isoform X1 OS=Nicotiana tabacum OX=4097 GN=LOC107778460 PE=3 SV=1 - [A0A1S3YPQ9_TOBAC]	15.9	3	5	7	371	41.0234	9.0415	1.49516		1.66226	1.57871	0.904644		0.890708	0.897676	1.75866	0.0148194
A0A1S3XGN9	nardilysin-like isoform X2	LOC107765001	nardilysin-like isoform X2 OS=Nicotiana tabacum OX=4097 GN=LOC107765001 PE=4 SV=1 - [A0A1S3XGN9_TOBAC]	4.11	3	3	4	901	104.518	6.12549	1.78273	1.68042		1.73158	0.999315	0.971025		0.98517	1.75764	0.00501819
A0A1S4A3G9	Acyl-coenzyme A oxidase	LOC107793343	Acyl-coenzyme A oxidase OS=Nicotiana tabacum OX=4097 GN=LOC107793343 PE=3 SV=1 - [A0A1S4A3G9_TOBAC]	9.94	1	7	15	664	74.458	7.6792	1.40717	1.87172	1.61705	1.63198	0.933064	0.933194	0.923791	0.930017	1.75478	0.00640603
A0A1S3YHW1	probable glutamate carboxypeptidase 2 isoform X3	LOC107776458	probable glutamate carboxypeptidase 2 isoform X3 OS=Nicotiana tabacum OX=4097 GN=LOC107776458 PE=4 SV=1 - [A0A1S3YHW1_TOBAC]	2.92	2	2	4	685	75.5622	5.42725	1.57004	1.94026	1.30064	1.60364	0.914852	0.842815	0.986223	0.91463	1.75333	0.0222203
A0A1S3ZHK0	Formate dehydrogenase, mitochondrial	LOC107786807	Formate dehydrogenase, mitochondrial OS=Nicotiana tabacum OX=4097 GN=LOC107786807 PE=3 SV=1 - [A0A1S3ZHK0_TOBAC]	41.3	12	12	40	385	42.3936	7.56201	1.48189	1.73298	1.82146	1.67878	0.974563	0.963448	0.946453	0.961488	1.74602	0.00215701
A0A1S4B1J8	plant intracellular Ras-group-related LRR protein 4-like	LOC107803497	plant intracellular Ras-group-related LRR protein 4-like OS=Nicotiana tabacum OX=4097 GN=LOC107803497 PE=4 SV=1 - [A0A1S4B1J8_TOBAC]	3.75	2	2	4	560	61.8205	6.81494	1.36646	1.83209	1.27594	1.4915	0.880153	0.791182	0.893155	0.85483	1.74479	0.0221002
A0A1S3XP94	thylakoid membrane protein ssl2009-like	LOC107767302	thylakoid membrane protein ssl2009-like OS=Nicotiana tabacum OX=4097 GN=LOC107767302 PE=4 SV=1 - [A0A1S3XP94_TOBAC]	9.64	1	1	8	166	17.7244	9.23193	1.401	1.65956	1.23483	1.4318	0.796917	0.777553	0.891312	0.821927	1.742	0.00898955
O49908	Invertase inhibitor	LOC107808322	Invertase inhibitor OS=Nicotiana tabacum OX=4097 GN=LOC107808322 PE=1 SV=1 - [O49908_TOBAC]	26.51	3	3	8	166	17.9494	8.42627	1.29617	1.39351	1.80777	1.49915	0.849908	0.901841	0.835318	0.862356	1.73843	0.0157764
A0A1S3WXY6	Serine/threonine-protein phosphatase	LOC107759017	Serine/threonine-protein phosphatase OS=Nicotiana tabacum OX=4097 GN=LOC107759017 PE=3 SV=1 - [A0A1S3WXY6_TOBAC]	26.97	2	6	11	304	34.5203	5.75732	1.50592	1.29994	1.77197	1.52595	0.789275	0.971762	0.873321	0.878119	1.73774	0.0114804
A0A1S3ZIU8	uncharacterized protein LOC107787186	LOC107787186	uncharacterized protein LOC107787186 OS=Nicotiana tabacum OX=4097 GN=LOC107787186 PE=4 SV=1 - [A0A1S3ZIU8_TOBAC]	10.71	2	2	8	196	21.0873	8.00146	1.30677	1.91506	1.39304	1.53829	0.891643	0.811646	0.954292	0.88586	1.73649	0.0284318
A0A1S4CY82	temperature-induced lipocalin-1-like	LOC107823890	temperature-induced lipocalin-1-like OS=Nicotiana tabacum OX=4097 GN=LOC107823890 PE=3 SV=1 - [A0A1S4CY82_TOBAC]	41.62	3	7	13	185	21.4798	6.80029	1.24423	1.47953	1.42817	1.38398	0.831332	0.756657	0.804261	0.797417	1.73558	0.00142031
A0A1S4DBM2	subtilisin-like protease SBT1.2	LOC107828095	subtilisin-like protease SBT1.2 OS=Nicotiana tabacum OX=4097 GN=LOC107828095 PE=4 SV=1 - [A0A1S4DBM2_TOBAC]	19.68	4	10	28	742	79.5929	7.62061	1.60802	1.37667	1.49781	1.49417	0.824742	0.874438	0.885059	0.861413	1.73455	0.000800386
A0A1S4DD20	aminoacylase-1-like	LOC107828516	aminoacylase-1-like OS=Nicotiana tabacum OX=4097 GN=LOC107828516 PE=4 SV=1 - [A0A1S4DD20_TOBAC]	21.9	2	8	25	452	50.0435	6.21436	1.55291	1.3759	1.89303	1.60728	0.912198	0.951786	0.920374	0.928119	1.73176	0.0111443
A0A1S4DML1	ATP-dependent zinc metalloprotease FTSH, chloroplastic-like	LOC107831424	ATP-dependent zinc metalloprotease FTSH, chloroplastic-like OS=Nicotiana tabacum OX=4097 GN=LOC107831424 PE=3 SV=1 - [A0A1S4DML1_TOBAC]	48.39	2	26	308	715	76.5858	6.60986	1.26925	1.3318	1.84955	1.48353	0.848759	0.905112	0.818436	0.857436	1.7302	0.027975
A0A1S3XG41	protein SUPPRESSOR OF GENE SILENCING 3-like	LOC107764764	protein SUPPRESSOR OF GENE SILENCING 3-like OS=Nicotiana tabacum OX=4097 GN=LOC107764764 PE=4 SV=1 - [A0A1S3XG41_TOBAC]	1.73	1	1	4	635	72.9347	6.02393	1.61305	1.56793		1.59049	0.899543	0.942886		0.921215	1.72652	0.00217743
A0A1S4B3Q6	monocopper oxidase-like protein SKS1	LOC107804105	monocopper oxidase-like protein SKS1 OS=Nicotiana tabacum OX=4097 GN=LOC107804105 PE=4 SV=1 - [A0A1S4B3Q6_TOBAC]	1.71	1	1	2	585	65.3768	8.04541	1.35448	1.61687		1.48568	0.822528	0.901697		0.862113	1.7233	0.0450594
A0A1S4AMP7	Glutamate dehydrogenase	LOC107799349	Glutamate dehydrogenase OS=Nicotiana tabacum OX=4097 GN=LOC107799349 PE=3 SV=1 - [A0A1S4AMP7_TOBAC]	31.63	5	11	47	411	44.4938	6.85889	1.48769	1.48905	1.34121	1.43932	0.766453	0.857912	0.882926	0.835764	1.72216	0.000566967
A0A1S4B235	Elongation factor Tu	LOC107803735	Elongation factor Tu OS=Nicotiana tabacum OX=4097 GN=LOC107803735 PE=3 SV=1 - [A0A1S4B235_TOBAC]	38.79	3	16	59	446	48.9571	6.91748	1.25977	1.42534	1.96556	1.55023	0.912802	0.987702	0.803247	0.90125	1.72009	0.04182
A0A1S4BNE0	acid beta-fructofuranosidase AIV-18-like	LOC107810155	acid beta-fructofuranosidase AIV-18-like OS=Nicotiana tabacum OX=4097 GN=LOC107810155 PE=3 SV=1 - [A0A1S4BNE0_TOBAC]	18.97	2	9	34	643	71.0667	5.70654	1.29757	1.35013	1.72796	1.45856	0.853251	0.902797	0.790378	0.848809	1.71836	0.0119308
Q5MA53	ATP synthase subunit a	atp6	ATP synthase subunit a OS=Nicotiana tabacum OX=4097 GN=atp6 PE=3 SV=2 - [Q5MA53_TOBAC]	5.24	2	2	5	382	42.2031	5.08447	1.94023	1.34026	1.43963	1.57337	0.836664	0.96475	0.945524	0.915646	1.71832	0.0257311
A0A1S3ZPA1	uncharacterized protein LOC107788959	LOC107788959	uncharacterized protein LOC107788959 OS=Nicotiana tabacum OX=4097 GN=LOC107788959 PE=4 SV=1 - [A0A1S3ZPA1_TOBAC]	1.45	1	1	2	552	63.1062	7.26904	1.48684	1.42983		1.45834	0.78696	0.911969		0.849464	1.71677	0.012492
A0A1S4DH29	DNA polymerase I A, chloroplastic-like	LOC107829839	DNA polymerase I A, chloroplastic-like OS=Nicotiana tabacum OX=4097 GN=LOC107829839 PE=4 SV=1 - [A0A1S4DH29_TOBAC]	4.55	1	1	2	154	17.5069	7.88428	1.80767	1.81181		1.80974	1.06221	1.04946		1.05583	1.71404	7.91455e-05
A0A1S3YIE9	S-formylglutathione hydrolase	LOC107776428	S-formylglutathione hydrolase OS=Nicotiana tabacum OX=4097 GN=LOC107776428 PE=3 SV=1 - [A0A1S3YIE9_TOBAC]	41.9	3	10	30	284	31.9368	6.52197	1.61267	1.38077	1.72427	1.57257	0.909762	0.979035	0.864325	0.917707	1.71359	0.00355082
A0A1S4ATF2	phosphoglucan phosphatase LSF1, chloroplastic-like	LOC107801246	phosphoglucan phosphatase LSF1, chloroplastic-like OS=Nicotiana tabacum OX=4097 GN=LOC107801246 PE=4 SV=1 - [A0A1S4ATF2_TOBAC]	6.12	2	3	8	588	65.9394	8.42627	1.61547	1.36021	1.72476	1.56681	0.833759	0.980073	0.929404	0.914412	1.71346	0.00494887
A0A1S4A7I0	uncharacterized protein LOC107794569	LOC107794569	uncharacterized protein LOC107794569 OS=Nicotiana tabacum OX=4097 GN=LOC107794569 PE=4 SV=1 - [A0A1S4A7I0_TOBAC]	13.74	2	7	17	706	77.6479	7.10791	1.07843	1.73038	1.57621	1.46167	0.91408	0.826709	0.820348	0.853712	1.71213	0.0378588
A0A1S3Y296	outer envelope pore protein 24B, chloroplastic-like	LOC107771415	outer envelope pore protein 24B, chloroplastic-like OS=Nicotiana tabacum OX=4097 GN=LOC107771415 PE=4 SV=1 - [A0A1S3Y296_TOBAC]	43.19	2	8	37	213	23.7319	8.92432	1.46895	1.24108	1.82888	1.51297	0.852686	0.924597	0.874792	0.884025	1.71146	0.0218142
A0A1S3Z0S4	14 kDa proline-rich protein DC2.15-like	LOC107781812	14 kDa proline-rich protein DC2.15-like OS=Nicotiana tabacum OX=4097 GN=LOC107781812 PE=4 SV=1 - [A0A1S3Z0S4_TOBAC]	32.56	2	5	90	129	13.0949	8.19189	1.30487	1.40157	1.66003	1.45549	0.849355	0.84274	0.860091	0.850729	1.71087	0.00468728
A0A1S3X673	TLD domain-containing protein 1-like	LOC107761504	TLD domain-containing protein 1-like OS=Nicotiana tabacum OX=4097 GN=LOC107761504 PE=4 SV=1 - [A0A1S3X673_TOBAC]	10.26	1	4	9	419	47.0435	6.13818		1.43231	1.51399	1.47315		0.864152	0.859325	0.861739	1.70951	0.00444681
A0A1S4D7I2	Glutathione peroxidase	LOC107826748	Glutathione peroxidase OS=Nicotiana tabacum OX=4097 GN=LOC107826748 PE=3 SV=1 - [A0A1S4D7I2_TOBAC]	21.18	2	4	9	170	19.1119	9.48096	1.53265	1.22451	1.83817	1.53178	0.870351	0.949688	0.869705	0.896581	1.70847	0.0238831
Q94IQ1	Peroxidase	PER9-6	Peroxidase OS=Nicotiana tabacum OX=4097 GN=PER9-6 PE=2 SV=1 - [Q94IQ1_TOBAC]	31.92	8	9	41	354	39.0385	6.41748	1.46185	1.41126	1.36332	1.41214	0.707958	0.905706	0.868074	0.827246	1.70704	0.000946766
A0A1S4AYU6	Protein transport protein Sec61 subunit beta	LOC107802702	Protein transport protein Sec61 subunit beta OS=Nicotiana tabacum OX=4097 GN=LOC107802702 PE=3 SV=1 - [A0A1S4AYU6_TOBAC]	13.25	1	1	2	83	8.46445	10.9604	1.6664	1.52546		1.59593	0.901687	0.969677		0.935682	1.70563	0.0137527
A0A1S4DFQ4	uncharacterized protein At4g13200, chloroplastic-like	LOC107829331	uncharacterized protein At4g13200, chloroplastic-like OS=Nicotiana tabacum OX=4097 GN=LOC107829331 PE=4 SV=1 - [A0A1S4DFQ4_TOBAC]	23.32	2	4	8	193	20.3122	5.99854	1.48785	1.30253		1.39519	0.777061	0.859969		0.818515	1.70454	0.0296159
A0A1S4CH21	alkaline/neutral invertase CINV2	LOC107818733	alkaline/neutral invertase CINV2 OS=Nicotiana tabacum OX=4097 GN=LOC107818733 PE=4 SV=1 - [A0A1S4CH21_TOBAC]	9.24	4	5	6	552	62.6955	6.31592	1.68973	1.21921	1.85801	1.58898	0.965164	0.911479	0.922525	0.933056	1.70299	0.0268105
A0A1S3YN42	probable protein phosphatase 2C 58	LOC107778044	probable protein phosphatase 2C 58 OS=Nicotiana tabacum OX=4097 GN=LOC107778044 PE=4 SV=1 - [A0A1S3YN42_TOBAC]	4.55	1	1	2	286	31.2119	7.26904	1.46789	1.53483		1.50136	0.86064	0.913549		0.887095	1.69244	0.00478922
A0A1S3X2U2	uncharacterized protein LOC107760717	LOC107760717	uncharacterized protein LOC107760717 OS=Nicotiana tabacum OX=4097 GN=LOC107760717 PE=4 SV=1 - [A0A1S3X2U2_TOBAC]	3.1	1	1	3	258	29.8173	7.62061	1.62824	1.3839	1.47558	1.49591	0.851964	0.947835	0.853887	0.884562	1.69113	0.0014291
A0A1S3ZXT9	cellulose synthase-like protein E1	LOC107791679	cellulose synthase-like protein E1 OS=Nicotiana tabacum OX=4097 GN=LOC107791679 PE=3 SV=1 - [A0A1S3ZXT9_TOBAC]	1.24	1	1	3	728	82.6401	7.35693	1.73015	1.43983		1.58499	0.942328	0.932803		0.937565	1.69054	0.0468201
A0A1S4DGP1	Nucleoside diphosphate kinase	LOC107829496	Nucleoside diphosphate kinase OS=Nicotiana tabacum OX=4097 GN=LOC107829496 PE=3 SV=1 - [A0A1S4DGP1_TOBAC]	38.56	2	10	51	236	26.0324	8.26514	1.38289	1.53868	1.45836	1.45998	0.832114	0.87434	0.888761	0.865071	1.68769	0.000245322
A0A1S4AFE4	protein fluG-like isoform X2	LOC107797053	protein fluG-like isoform X2 OS=Nicotiana tabacum OX=4097 GN=LOC107797053 PE=3 SV=1 - [A0A1S4AFE4_TOBAC]	4.98	1	4	11	823	91.1262	6.63916	1.64938	1.83378	1.89943	1.7942	1.17031	1.04298	0.983935	1.06574	1.68352	0.00142731
A0A1S3WZ92	Reticulon-like protein	LOC107759445	Reticulon-like protein OS=Nicotiana tabacum OX=4097 GN=LOC107759445 PE=4 SV=1 - [A0A1S3WZ92_TOBAC]	8.06	2	2	4	248	27.3344	8.42627	1.55363	1.71034	1.36498	1.54298	0.778722	0.913383	1.05851	0.916873	1.68288	0.00818954
A0A1S4D023	uncharacterized protein LOC107824376	LOC107824376	uncharacterized protein LOC107824376 OS=Nicotiana tabacum OX=4097 GN=LOC107824376 PE=4 SV=1 - [A0A1S4D023_TOBAC]	7.87	1	1	4	127	14.5336	9.80322	1.18227	1.1529	1.54057	1.29192	0.722542	0.759478	0.824318	0.768779	1.68048	0.0150583
A0A1S4BAW2	cysteine-rich receptor-like protein kinase 2	LOC107806330	cysteine-rich receptor-like protein kinase 2 OS=Nicotiana tabacum OX=4097 GN=LOC107806330 PE=4 SV=1 - [A0A1S4BAW2_TOBAC]	1.4	1	1	3	571	63.1978	7.75244	1.62611	1.74449		1.6853	1.07394	0.934562		1.00425	1.67816	0.0175519
A0A1S4BP93	HMG-Y-related protein A-like	LOC107810431	HMG-Y-related protein A-like OS=Nicotiana tabacum OX=4097 GN=LOC107810431 PE=4 SV=1 - [A0A1S4BP93_TOBAC]	37.89	1	5	19	161	17.6861	9.64209	1.56226		1.6214	1.59183	0.878333		1.02049	0.949409	1.67666	0.0140572
A0A1S4CIG2	biotin--protein ligase 2-like isoform X3	LOC107819232	biotin--protein ligase 2-like isoform X3 OS=Nicotiana tabacum OX=4097 GN=LOC107819232 PE=4 SV=1 - [A0A1S4CIG2_TOBAC]	7.72	2	2	4	246	27.534	7.66455		1.66828	1.62721	1.64775		0.993905	0.977082	0.985493	1.672	0.00112073
A0A1S4CRE5	Xyloglucan endotransglucosylase/hydrolase	LOC107821674	Xyloglucan endotransglucosylase/hydrolase OS=Nicotiana tabacum OX=4097 GN=LOC107821674 PE=3 SV=1 - [A0A1S4CRE5_TOBAC]	18.24	5	6	34	296	34.2339	9.36377	1.44364	1.28306	1.36823	1.36498	0.763261	0.88237	0.806526	0.817386	1.66993	0.000701506
A0A1S3XF65	Lactoylglutathione lyase	LOC107764558	Lactoylglutathione lyase OS=Nicotiana tabacum OX=4097 GN=LOC107764558 PE=3 SV=1 - [A0A1S3XF65_TOBAC]	26.58	2	6	33	237	26.5123	7.47412	1.4843	1.51757	1.43817	1.48001	0.878859	0.9069	0.874109	0.886623	1.66927	1.92622e-05
A0A1S4AK33	Pyruvate dehydrogenase E1 component subunit alpha	LOC107798513	Pyruvate dehydrogenase E1 component subunit alpha OS=Nicotiana tabacum OX=4097 GN=LOC107798513 PE=4 SV=1 - [A0A1S4AK33_TOBAC]	39.29	4	14	61	392	43.0777	8.1333	1.54215	1.4759	1.52629	1.51478	0.879407	0.937675	0.90704	0.908041	1.66818	2.03389e-05
A0A1S3XA54	mannosylglycoprotein endo-beta-mannosidase isoform X1	LOC107762938	mannosylglycoprotein endo-beta-mannosidase isoform X1 OS=Nicotiana tabacum OX=4097 GN=LOC107762938 PE=4 SV=1 - [A0A1S3XA54_TOBAC]	9.91	7	7	21	969	110.613	6.354	1.23375	1.82448	1.49086	1.51636	0.991988	0.844094	0.893686	0.909923	1.66647	0.0263638
A0A1S4BRK3	uncharacterized protein LOC107811154	LOC107811154	uncharacterized protein LOC107811154 OS=Nicotiana tabacum OX=4097 GN=LOC107811154 PE=4 SV=1 - [A0A1S4BRK3_TOBAC]	28.81	2	2	3	59	6.89259	9.31982	1.41924	1.51183		1.46553	0.877269	0.881672		0.879471	1.66638	0.00619572
A0A1S4A4E8	uncharacterized protein LOC107793581 isoform X2	LOC107793581	uncharacterized protein LOC107793581 isoform X2 OS=Nicotiana tabacum OX=4097 GN=LOC107793581 PE=4 SV=1 - [A0A1S4A4E8_TOBAC]	7.89	1	5	11	824	90.4241	4.66553	1.76612	1.5998	1.40873	1.59155	0.985804	0.903512	0.97689	0.955402	1.66584	0.00394577
A0A1S3YB26	protein SIEVE ELEMENT OCCLUSION B-like	LOC107774440	protein SIEVE ELEMENT OCCLUSION B-like OS=Nicotiana tabacum OX=4097 GN=LOC107774440 PE=4 SV=1 - [A0A1S3YB26_TOBAC]	11.42	1	7	27	718	82.1315	6.27783	1.51149	1.63203	1.70802	1.61718	1.18332	0.945164	0.786682	0.971723	1.66424	0.00740804
A0A1S3Z4T5	beta-glucosidase BoGH3B-like	LOC107782964	beta-glucosidase BoGH3B-like OS=Nicotiana tabacum OX=4097 GN=LOC107782964 PE=4 SV=1 - [A0A1S3Z4T5_TOBAC]	5.9	2	3	10	661	72.0127	7.13721	1.81766	1.46079	1.49091	1.58979	0.997861	0.946802	0.923438	0.956034	1.6629	0.00551932
A0A1S3ZCM1	Chlorophyll a-b binding protein, chloroplastic	LOC107785376	Chlorophyll a-b binding protein, chloroplastic OS=Nicotiana tabacum OX=4097 GN=LOC107785376 PE=3 SV=1 - [A0A1S3ZCM1_TOBAC]	13.85	3	3	20	260	28.7905	6.29053	1.58959	1.49693	1.62081	1.56911	0.981394	0.933773	0.920101	0.945089	1.66027	0.000114842
A0A1S3ZGC9	cellulose synthase-like protein H1	LOC107786528	cellulose synthase-like protein H1 OS=Nicotiana tabacum OX=4097 GN=LOC107786528 PE=3 SV=1 - [A0A1S3ZGC9_TOBAC]	0.93	1	1	2	749	84.5563	8.03076		1.48109	1.44085	1.46097		0.886293	0.874907	0.8806	1.65906	0.00129554
A0A1S3ZLY0	Acetyltransferase component of pyruvate dehydrogenase complex	LOC107788125	Acetyltransferase component of pyruvate dehydrogenase complex OS=Nicotiana tabacum OX=4097 GN=LOC107788125 PE=3 SV=1 - [A0A1S3ZLY0_TOBAC]	30.56	3	15	51	540	58.3576	7.94287	1.43943	1.12764	1.74375	1.43694	0.754223	0.941634	0.904011	0.866622	1.65809	0.0379404
A0A1S3XQM4	uncharacterized protein LOC107767482	LOC107767482	uncharacterized protein LOC107767482 OS=Nicotiana tabacum OX=4097 GN=LOC107767482 PE=4 SV=1 - [A0A1S3XQM4_TOBAC]	1.85	1	1	7	648	72.0218	7.02002	1.45368	1.39513	1.54857	1.46579	0.960645	0.938453	0.75494	0.884679	1.65686	0.00182303
A0A1S3WYR8	Fructose-bisphosphate aldolase	LOC107759369	Fructose-bisphosphate aldolase OS=Nicotiana tabacum OX=4097 GN=LOC107759369 PE=3 SV=1 - [A0A1S3WYR8_TOBAC]	56.42	1	17	332	397	42.8069	6.90283	1.26488	1.41071	1.74055	1.47205	0.939827	0.891489	0.836345	0.88922	1.65543	0.0154503
A0A1S4C7D4	Carboxypeptidase	LOC107815908	Carboxypeptidase OS=Nicotiana tabacum OX=4097 GN=LOC107815908 PE=3 SV=1 - [A0A1S4C7D4_TOBAC]	25.05	10	10	27	463	52.7263	8.23584	1.3589	1.84589	1.25166	1.48548	0.884439	0.887468	0.923218	0.898375	1.65352	0.0327893
A0A1S4APF7	glutamate--cysteine ligase, chloroplastic	LOC107799938	glutamate--cysteine ligase, chloroplastic OS=Nicotiana tabacum OX=4097 GN=LOC107799938 PE=4 SV=1 - [A0A1S4APF7_TOBAC]	32.57	3	14	43	522	58.9235	6.63916	1.32983	1.31403	1.70379	1.44922	0.865068	0.914425	0.852534	0.877342	1.65183	0.0113224
A0A1S3XZG8	26S protease regulatory subunit 6B homolog	LOC107770439	26S protease regulatory subunit 6B homolog OS=Nicotiana tabacum OX=4097 GN=LOC107770439 PE=3 SV=1 - [A0A1S3XZG8_TOBAC]	37.29	1	13	66	413	46.5071	6.0874	1.35724	1.66094	1.70397	1.57405	0.998699	0.983414	0.878337	0.953483	1.65084	0.00579336
A0A1S4A7G6	DEAD-box ATP-dependent RNA helicase 37-like	LOC107794592	DEAD-box ATP-dependent RNA helicase 37-like OS=Nicotiana tabacum OX=4097 GN=LOC107794592 PE=4 SV=1 - [A0A1S4A7G6_TOBAC]	22.46	4	12	33	610	66.1879	7.59131	1.20664	1.37234	1.79199	1.45699	0.801062	0.998199	0.851526	0.883596	1.64893	0.0356283
A0A1S4AA76	vacuolar protein sorting-associated protein 26A	LOC107795417	vacuolar protein sorting-associated protein 26A OS=Nicotiana tabacum OX=4097 GN=LOC107795417 PE=4 SV=1 - [A0A1S4AA76_TOBAC]	18.45	5	5	10	309	35.6064	7.89893	1.33293	1.37271	1.72518	1.47694	0.923851	0.878527	0.886349	0.896242	1.64793	0.00981035
A0A1S3YRF9	ribosome-recycling factor, chloroplastic-like	LOC107778986	ribosome-recycling factor, chloroplastic-like OS=Nicotiana tabacum OX=4097 GN=LOC107778986 PE=3 SV=1 - [A0A1S3YRF9_TOBAC]	42.64	1	12	82	265	29.7098	9.46631	1.28378	1.39844	1.50164	1.39462	0.839848	0.909304	0.79469	0.847947	1.6447	0.00154773
A0A1S4AX09	heme-binding-like protein At3g10130, chloroplastic	LOC107802215	heme-binding-like protein At3g10130, chloroplastic OS=Nicotiana tabacum OX=4097 GN=LOC107802215 PE=4 SV=1 - [A0A1S4AX09_TOBAC]	41.71	1	7	29	199	22.1043	6.771		1.29477	1.47901	1.38689		0.87081	0.818952	0.844881	1.64152	0.0297881
A0A1S3YMA4	GDSL esterase/lipase At5g33370-like	LOC107777528	GDSL esterase/lipase At5g33370-like OS=Nicotiana tabacum OX=4097 GN=LOC107777528 PE=3 SV=1 - [A0A1S3YMA4_TOBAC]	27.78	2	7	39	378	41.4538	5.70654	1.2882	1.37389	1.54789	1.40333	0.806045	0.884798	0.874691	0.855178	1.64098	0.00240855
Q9XG67	Glyceraldehyde-3-phosphate dehydrogenase	gapC	Glyceraldehyde-3-phosphate dehydrogenase OS=Nicotiana tabacum OX=4097 GN=gapC PE=2 SV=1 - [Q9XG67_TOBAC]	63.5	3	22	246	337	36.7021	7.92822	1.57194	1.31991	1.71269	1.53484	0.906736	0.922281	0.977162	0.935393	1.64086	0.00684032
A0A1S4CQ10	putative G3BP-like protein	LOC107821230	putative G3BP-like protein OS=Nicotiana tabacum OX=4097 GN=LOC107821230 PE=4 SV=1 - [A0A1S4CQ10_TOBAC]	13.24	2	8	21	748	82.7292	5.26221	1.34422	1.48306	1.51463	1.4473	0.953424	0.830122	0.863311	0.882286	1.6404	0.000908812
A0A1S4AWF6	Pectin acetylesterase	LOC107802101	Pectin acetylesterase OS=Nicotiana tabacum OX=4097 GN=LOC107802101 PE=3 SV=1 - [A0A1S4AWF6_TOBAC]	13.09	2	4	12	298	33.6233	8.30908	1.54826	1.36675	1.73166	1.54889	0.95637	0.980323	0.897969	0.944887	1.63923	0.0050398
A0A1S3ZB84	chitin elicitor receptor kinase 1-like isoform X1	LOC107785015	chitin elicitor receptor kinase 1-like isoform X1 OS=Nicotiana tabacum OX=4097 GN=LOC107785015 PE=4 SV=1 - [A0A1S3ZB84_TOBAC]	3.2	1	2	3	625	68.5221	5.85889	1.53298		1.50061	1.51679	0.912478		0.939868	0.926173	1.6377	0.00128632
A0A1S3YMJ7	probable plastid-lipid-associated protein 11	LOC107777665	probable plastid-lipid-associated protein 11 OS=Nicotiana tabacum OX=4097 GN=LOC107777665 PE=4 SV=1 - [A0A1S3YMJ7_TOBAC]	16.98	1	4	13	212	23.9894	7.94287	1.65514	1.3341	1.34155	1.4436	0.751415	0.934319	0.961706	0.88248	1.63584	0.0108235
A0A1S4BEM0	uncharacterized protein At4g26485-like	LOC107807460	uncharacterized protein At4g26485-like OS=Nicotiana tabacum OX=4097 GN=LOC107807460 PE=4 SV=1 - [A0A1S4BEM0_TOBAC]	1.7	1	1	6	352	40.3302	9.08545	1.48214	2.09015	1.73957	1.77062	1.12457	1.03393	1.09397	1.08416	1.63317	0.0182689
A0A1S4AL00	LOW QUALITY PROTEIN: uncharacterized protein LOC107798809	LOC107798809	LOW QUALITY PROTEIN: uncharacterized protein LOC107798809 OS=Nicotiana tabacum OX=4097 GN=LOC107798809 PE=4 SV=1 - [A0A1S4AL00_TOBAC]	0.51	2	2	2	2724	302.829	7.35693		1.52205	1.65306	1.58756		1.01139	0.934658	0.973023	1.63157	0.0149185
A0A1S3YMJ1	callose synthase 10-like	LOC107777660	callose synthase 10-like OS=Nicotiana tabacum OX=4097 GN=LOC107777660 PE=4 SV=1 - [A0A1S3YMJ1_TOBAC]	6.87	2	7	26	990	112.347	8.67529	1.53809	1.57281	1.70438	1.60509	1.02045	0.936619	0.999912	0.985659	1.62845	0.000395391
A0A0A8WK76	Aquaporin PIP2 9b	LOC107763243	Aquaporin PIP2 9b OS=Nicotiana tabacum OX=4097 GN=LOC107763243 PE=2 SV=1 - [A0A0A8WK76_TOBAC]	19.51	3	5	12	287	30.715	7.48877	1.43822	1.21515	1.70045	1.45127	0.861803	0.942161	0.86985	0.891271	1.62832	0.0171263
A0A1S4AC76	UPF0690 protein C1orf52 homolog	LOC107796069	UPF0690 protein C1orf52 homolog OS=Nicotiana tabacum OX=4097 GN=LOC107796069 PE=4 SV=1 - [A0A1S4AC76_TOBAC]	7.26	1	1	2	179	20.6063	8.19189	1.49953	1.34889		1.42421	0.850349	0.898968		0.874658	1.6283	0.0201174
A0A1S3ZSW6	Eukaryotic translation initiation factor 6	LOC107790111	Eukaryotic translation initiation factor 6 OS=Nicotiana tabacum OX=4097 GN=LOC107790111 PE=3 SV=1 - [A0A1S3ZSW6_TOBAC]	22.04	3	3	6	245	26.3693	4.85596	1.33506	1.7298	1.17358	1.41281	0.942065	0.739969	0.924323	0.868786	1.62619	0.0374077
A0A1S4A2R8	DEAD-box ATP-dependent RNA helicase 11-like	LOC107793153	DEAD-box ATP-dependent RNA helicase 11-like OS=Nicotiana tabacum OX=4097 GN=LOC107793153 PE=4 SV=1 - [A0A1S4A2R8_TOBAC]	17.03	2	10	27	593	64.4921	7.63525	1.68125	1.46011	1.26778	1.46971	0.819426	1.04709	0.847039	0.904518	1.62486	0.0153947
A0A1S3YXG6	Malate dehydrogenase	LOC107780752	Malate dehydrogenase OS=Nicotiana tabacum OX=4097 GN=LOC107780752 PE=3 SV=1 - [A0A1S3YXG6_TOBAC]	52.2	1	11	115	341	35.5798	8.104	1.21462	1.38345	1.63926	1.41245	0.850317	0.896863	0.865453	0.870878	1.62186	0.0120565
A0A1S4D0M5	chloroplast processing peptidase-like isoform X1	LOC107824580	chloroplast processing peptidase-like isoform X1 OS=Nicotiana tabacum OX=4097 GN=LOC107824580 PE=4 SV=1 - [A0A1S4D0M5_TOBAC]	18.43	2	4	16	293	32.4543	7.23975	1.2816	1.31908	1.39818	1.33295	0.758344	0.829266	0.883526	0.823712	1.61823	0.0005212
A0A1S3Y6A0	electron transfer flavoprotein-ubiquinone oxidoreductase, mitochondrial	LOC107772731	electron transfer flavoprotein-ubiquinone oxidoreductase, mitochondrial OS=Nicotiana tabacum OX=4097 GN=LOC107772731 PE=4 SV=1 - [A0A1S3Y6A0_TOBAC]	3.78	2	2	3	609	67.8853	7.6792		1.74354	1.5278	1.63567		1.0095	1.01619	1.01285	1.61492	0.0287379
A0A1S3XEN9	probable acyl-CoA dehydrogenase IBR3	LOC107764289	probable acyl-CoA dehydrogenase IBR3 OS=Nicotiana tabacum OX=4097 GN=LOC107764289 PE=4 SV=1 - [A0A1S3XEN9_TOBAC]	16.34	4	12	25	820	91.0796	8.47021	1.44221	1.44387	1.56231	1.4828	0.939339	0.944743	0.870908	0.91833	1.61467	0.000260273
A0A1S3YF09	E3 ubiquitin-protein ligase KEG-like	LOC107775515	E3 ubiquitin-protein ligase KEG-like OS=Nicotiana tabacum OX=4097 GN=LOC107775515 PE=4 SV=1 - [A0A1S3YF09_TOBAC]	1.92	3	3	3	1618	178.734	6.46826	1.62163	1.60421		1.61292	1.11473	0.883691		0.99921	1.6142	0.0338341
A0A1S4ABR8	inositol-3-phosphate synthase-like	LOC107795866	inositol-3-phosphate synthase-like OS=Nicotiana tabacum OX=4097 GN=LOC107795866 PE=4 SV=1 - [A0A1S4ABR8_TOBAC]	36.08	2	16	70	510	56.3859	5.77002	1.33803	1.32868	1.25433	1.30702	0.996543	0.781948	0.65067	0.80972	1.61416	0.0088315
A0A1S4A6V8	uncharacterized protein LOC107794334 isoform X2	LOC107794334	uncharacterized protein LOC107794334 isoform X2 OS=Nicotiana tabacum OX=4097 GN=LOC107794334 PE=4 SV=1 - [A0A1S4A6V8_TOBAC]	3.88	1	1	3	309	34.8203	8.19189	1.48925	1.49368	1.50121	1.49471	0.917087	0.951177	0.910382	0.926215	1.61378	1.68782e-06
A0A1S3YWI1	xaa-Pro dipeptidase-like	LOC107780472	xaa-Pro dipeptidase-like OS=Nicotiana tabacum OX=4097 GN=LOC107780472 PE=3 SV=1 - [A0A1S3YWI1_TOBAC]	6.6	2	3	3	515	57.334	6.30322		1.56132	1.34641	1.45387		0.864404	0.939031	0.901718	1.61233	0.0399168
A0A1S4BUE4	probable LRR receptor-like serine/threonine-protein kinase At5g10290	LOC107812007	probable LRR receptor-like serine/threonine-protein kinase At5g10290 OS=Nicotiana tabacum OX=4097 GN=LOC107812007 PE=3 SV=1 - [A0A1S4BUE4_TOBAC]	1.44	1	1	4	556	62.3559	6.31592	1.52283	1.45534	1.80342	1.59387	1.07329	1.0434	0.848966	0.98855	1.61233	0.0090325
A0A1S4CXU6	Proteasome subunit alpha type	LOC107823755	Proteasome subunit alpha type OS=Nicotiana tabacum OX=4097 GN=LOC107823755 PE=3 SV=1 - [A0A1S4CXU6_TOBAC]	52.34	2	9	34	235	25.5343	5.68115	1.4095	1.26064	1.58205	1.4174	0.809267	0.899226	0.931994	0.880162	1.61038	0.00576774
A0A1S3YEW8	CDPK-related kinase 3	LOC107775516	CDPK-related kinase 3 OS=Nicotiana tabacum OX=4097 GN=LOC107775516 PE=4 SV=1 - [A0A1S3YEW8_TOBAC]	4.41	1	2	5	589	65.695	8.47021	1.59275	1.60147	1.67572	1.62331	1.04452	1.00469	0.975551	1.00825	1.61003	4.90893e-05
A0A1S3YD84	Calcium-transporting ATPase	LOC107774818	Calcium-transporting ATPase OS=Nicotiana tabacum OX=4097 GN=LOC107774818 PE=3 SV=1 - [A0A1S3YD84_TOBAC]	3.63	3	3	24	854	92.0388	6.3667	1.23593	1.49875	1.44602	1.39357	0.868031	0.902113	0.827213	0.865786	1.6096	0.00315514
A0A1S4A5R7	uncharacterized aarF domain-containing protein kinase At1g79600, chloroplastic-like	LOC107793982	uncharacterized aarF domain-containing protein kinase At1g79600, chloroplastic-like OS=Nicotiana tabacum OX=4097 GN=LOC107793982 PE=4 SV=1 - [A0A1S4A5R7_TOBAC]	20.39	1	13	39	711	78.7964	6.60986		1.27366	1.3797	1.32668		0.806156	0.844154	0.825155	1.6078	0.0123771
A0A1S4CZ53	RING-type E3 ubiquitin transferase	LOC107824078	RING-type E3 ubiquitin transferase OS=Nicotiana tabacum OX=4097 GN=LOC107824078 PE=4 SV=1 - [A0A1S4CZ53_TOBAC]	5.49	2	2	2	401	44.6069	5.65576		1.40717	1.54541	1.47629		0.921684	0.916061	0.918873	1.60663	0.0150529
A0A1S4CKU2	UDP-glucuronic acid decarboxylase 5-like	LOC107820122	UDP-glucuronic acid decarboxylase 5-like OS=Nicotiana tabacum OX=4097 GN=LOC107820122 PE=4 SV=1 - [A0A1S4CKU2_TOBAC]	30.03	5	9	26	343	38.6438	6.55127	1.60868	1.61853	1.46262	1.56328	0.975694	1.00373	0.943433	0.974287	1.60453	0.000382309
A0A1S4CUT7	probable phytol kinase 1, chloroplastic	LOC107822915	probable phytol kinase 1, chloroplastic OS=Nicotiana tabacum OX=4097 GN=LOC107822915 PE=4 SV=1 - [A0A1S4CUT7_TOBAC]	6.29	2	2	6	350	37.814	8.1626	1.3193	1.6696	1.27651	1.4218	0.994382	0.840531	0.823639	0.886184	1.60441	0.0169184
A0A1S4CG81	NADH dehydrogenase [ubiquinone] iron-sulfur protein 1, mitochondrial-like	LOC107818601	NADH dehydrogenase [ubiquinone] iron-sulfur protein 1, mitochondrial-like OS=Nicotiana tabacum OX=4097 GN=LOC107818601 PE=4 SV=1 - [A0A1S4CG81_TOBAC]	36.15	3	16	76	650	70.4219	6.21436	1.41746	1.21913	1.57181	1.4028	0.856386	0.92131	0.847249	0.874982	1.60323	0.00727672
A0A1S4AP35	protein IQ-DOMAIN 32-like	LOC107799663	protein IQ-DOMAIN 32-like OS=Nicotiana tabacum OX=4097 GN=LOC107799663 PE=4 SV=1 - [A0A1S4AP35_TOBAC]	1.59	1	1	2	753	82.3296	6.94678	1.3709	1.46624		1.41857	0.910639	0.859387		0.885013	1.60288	0.0101327
A0A059TCI1	Cysteine proteinase inhibitor	LOC107761445	Cysteine proteinase inhibitor OS=Nicotiana tabacum OX=4097 GN=LOC107761445 PE=2 SV=1 - [A0A059TCI1_TOBAC]	54.08	2	4	13	98	10.8126	6.07471	1.47891	1.35568		1.4173	0.862758	0.909449		0.886103	1.59947	0.0150418
A0A1S3Z2C6	methylcrotonoyl-CoA carboxylase beta chain, mitochondrial-like	LOC107782183	methylcrotonoyl-CoA carboxylase beta chain, mitochondrial-like OS=Nicotiana tabacum OX=4097 GN=LOC107782183 PE=4 SV=1 - [A0A1S3Z2C6_TOBAC]	7.56	1	3	5	582	63.1684	8.47021	1.44645	1.59693		1.52169	0.851179	1.05419		0.952686	1.59726	0.0459374
A0A1S3YD06	Methylthioribose-1-phosphate isomerase	LOC107774973	Methylthioribose-1-phosphate isomerase OS=Nicotiana tabacum OX=4097 GN=LOC107774973 PE=3 SV=1 - [A0A1S3YD06_TOBAC]	8.56	3	3	12	374	39.5454	5.26221	1.56894	1.23674	1.61018	1.47195	0.945661	0.926278	0.897216	0.923052	1.59466	0.00994845
A0A1S3XE58	protein NUCLEAR FUSION DEFECTIVE 4-like	LOC107764082	protein NUCLEAR FUSION DEFECTIVE 4-like OS=Nicotiana tabacum OX=4097 GN=LOC107764082 PE=4 SV=1 - [A0A1S3XE58_TOBAC]	8.25	4	5	14	594	65.1202	7.18115	1.46231	1.29124	1.3364	1.36332	0.827539	0.861233	0.877596	0.855456	1.59367	0.00067564
Q95DV5	FtsZ-like protein	ftsZ	FtsZ-like protein OS=Nicotiana tabacum OX=4097 GN=ftsZ PE=2 SV=1 - [Q95DV5_TOBAC]	30.56	4	9	34	468	49.1441	5.69385	1.42778	1.32744	1.67102	1.47541	0.977157	0.918362	0.885885	0.927135	1.59137	0.006517
A0A1S4CE75	5-formyltetrahydrofolate cyclo-ligase	LOC107818051	5-formyltetrahydrofolate cyclo-ligase OS=Nicotiana tabacum OX=4097 GN=LOC107818051 PE=3 SV=1 - [A0A1S4CE75_TOBAC]	4.2	1	1	2	262	29.42	7.82568	1.39569	1.31985		1.35777	0.813476	0.893325		0.8534	1.59101	0.01171
A0A1S4BQ16	uncharacterized protein LOC107810619	LOC107810619	uncharacterized protein LOC107810619 OS=Nicotiana tabacum OX=4097 GN=LOC107810619 PE=4 SV=1 - [A0A1S4BQ16_TOBAC]	3.99	5	5	13	1405	159.381	6.68311	1.8201	1.45676	1.38799	1.55495	1.04063	0.9784	0.913063	0.977363	1.59097	0.0142052
A0A1S4BQX4	red chlorophyll catabolite reductase, chloroplastic-like	LOC107810967	red chlorophyll catabolite reductase, chloroplastic-like OS=Nicotiana tabacum OX=4097 GN=LOC107810967 PE=4 SV=1 - [A0A1S4BQX4_TOBAC]	20.57	2	6	23	316	35.4744	6.78564	1.46559	1.39622	1.73008	1.53063	1.00179	0.950505	0.934441	0.962246	1.59068	0.00539912
A0A1S3Y4Y0	trafficking protein particle complex subunit 1-like	LOC107771970	trafficking protein particle complex subunit 1-like OS=Nicotiana tabacum OX=4097 GN=LOC107771970 PE=4 SV=1 - [A0A1S3Y4Y0_TOBAC]	11.24	1	2	6	169	18.9827	9.18799	1.27042	1.65892	1.75289	1.56075	1.0896	0.922441	0.93351	0.981851	1.5896	0.0211684
A0A1S3YKS8	vam6/Vps39-like protein	LOC107777091	vam6/Vps39-like protein OS=Nicotiana tabacum OX=4097 GN=LOC107777091 PE=4 SV=1 - [A0A1S3YKS8_TOBAC]	1.89	2	2	4	1004	112.032	7.13721	1.74038	1.60011	1.51507	1.61852	1.06657	0.932547	1.056	1.01837	1.58932	0.00157433
Q7DLX9	Isocitrate dehydrogenase [NADP]		Isocitrate dehydrogenase [NADP] OS=Nicotiana tabacum OX=4097 PE=2 SV=1 - [Q7DLX9_TOBAC]	28.09	5	13	57	470	52.4817	7.51807		1.53697	1.31193	1.42445		0.921781	0.871035	0.896408	1.58906	0.0445514
A0A1S4BAZ2	NAD(P)H-hydrate epimerase	LOC107806353	NAD(P)H-hydrate epimerase OS=Nicotiana tabacum OX=4097 GN=LOC107806353 PE=3 SV=1 - [A0A1S4BAZ2_TOBAC]	13.17	6	6	13	539	60.0567	7.95752	1.45631	1.47179	1.51654	1.48155	0.934961	0.95061	0.911771	0.932448	1.58888	1.34303e-05
A0A1S3X130	stress protein DDR48-like	LOC107760194	stress protein DDR48-like OS=Nicotiana tabacum OX=4097 GN=LOC107760194 PE=4 SV=1 - [A0A1S3X130_TOBAC]	51.41	5	8	23	249	27.3984	5.18604	1.37403	1.34131	1.15983	1.29172	0.729262	0.747485	0.9635	0.813416	1.58802	0.00890534
A0A1S4AQE8	uncharacterized protein LOC107800327	LOC107800327	uncharacterized protein LOC107800327 OS=Nicotiana tabacum OX=4097 GN=LOC107800327 PE=4 SV=1 - [A0A1S4AQE8_TOBAC]	3.2	1	1	2	219	24.7878	8.95361		1.61955	1.47544	1.5475		0.986781	0.963762	0.975272	1.58673	0.015875
A0A088D8W7	Permease in chloroplast	PIC1	Permease in chloroplast OS=Nicotiana tabacum OX=4097 GN=PIC1 PE=2 SV=1 - [A0A088D8W7_TOBAC]	4.96	1	1	8	282	29.6842	10.4917	1.26468	1.45677	1.4677	1.39638	0.915454	0.837965	0.886774	0.880065	1.58668	0.00177183
A0A1S3Y9N0	uncharacterized methyltransferase At2g41040, chloroplastic-like	LOC107773877	uncharacterized methyltransferase At2g41040, chloroplastic-like OS=Nicotiana tabacum OX=4097 GN=LOC107773877 PE=4 SV=1 - [A0A1S3Y9N0_TOBAC]	18.85	3	3	6	122	14.058	8.70459	1.38272	1.17168		1.2772	0.797393	0.816299		0.806846	1.58296	0.0471721
A0A1S4DQ97	glycine-rich protein 2-like	LOC107832297	glycine-rich protein 2-like OS=Nicotiana tabacum OX=4097 GN=LOC107832297 PE=4 SV=1 - [A0A1S4DQ97_TOBAC]	21.67	1	2	10	180	17.1376	5.17334	1.56547	1.55367	1.36208	1.49374	0.945502	0.941144	0.953487	0.946711	1.57782	0.00115789
A0A1S3XYZ1	COP9 signalosome complex subunit 3-like isoform X2	LOC107770159	COP9 signalosome complex subunit 3-like isoform X2 OS=Nicotiana tabacum OX=4097 GN=LOC107770159 PE=4 SV=1 - [A0A1S3XYZ1_TOBAC]	17	5	5	12	400	45.2331	6.18896	1.53155	1.17924	1.48054	1.39711	0.782592	0.972221	0.905441	0.886752	1.57554	0.0143306
A0A1S3ZHC8	protein TIC 55, chloroplastic-like	LOC107786854	protein TIC 55, chloroplastic-like OS=Nicotiana tabacum OX=4097 GN=LOC107786854 PE=4 SV=1 - [A0A1S3ZHC8_TOBAC]	22.64	11	11	37	561	63.9334	8.48486	1.53118	1.3649	1.47193	1.456	0.904372	0.937488	0.937017	0.926292	1.57186	0.000444923
A0A1S3ZRG6	acetyl-CoA carboxylase 1-like isoform X2	LOC107789614	acetyl-CoA carboxylase 1-like isoform X2 OS=Nicotiana tabacum OX=4097 GN=LOC107789614 PE=4 SV=1 - [A0A1S3ZRG6_TOBAC]	8.3	8	15	32	2266	253.059	6.56592	1.40733	1.54911	1.67895	1.54513	0.977326	0.987316	0.984376	0.983006	1.57184	0.00201207
A0A1S4A0W8	Peroxidase	LOC107792574	Peroxidase OS=Nicotiana tabacum OX=4097 GN=LOC107792574 PE=3 SV=1 - [A0A1S4A0W8_TOBAC]	9.34	3	3	6	332	35.8701	5.93506	1.30405	1.16514	1.32421	1.26447	0.732722	0.820044	0.862776	0.805181	1.57041	0.0018783
A0A1S3ZS83	DEAD-box ATP-dependent RNA helicase 5-like	LOC107789804	DEAD-box ATP-dependent RNA helicase 5-like OS=Nicotiana tabacum OX=4097 GN=LOC107789804 PE=3 SV=1 - [A0A1S3ZS83_TOBAC]	2.28	1	1	2	527	58.2763	8.83643	1.54464	1.46565		1.50515	0.917556	0.99962		0.958588	1.57017	0.0106839
A0A1S3YCE9	UPF0160 protein-like	LOC107774698	UPF0160 protein-like OS=Nicotiana tabacum OX=4097 GN=LOC107774698 PE=4 SV=1 - [A0A1S3YCE9_TOBAC]	22.25	2	8	17	373	42.2762	6.80029	1.33834	1.55817	1.18655	1.36102	0.830331	0.852895	0.920694	0.867974	1.56805	0.0114015
A0A1S4BRW9	lanC-like protein GCL2 isoform X3	LOC107811261	lanC-like protein GCL2 isoform X3 OS=Nicotiana tabacum OX=4097 GN=LOC107811261 PE=4 SV=1 - [A0A1S4BRW9_TOBAC]	6.57	2	2	5	396	44.4364	6.3667	1.46978	1.57721	1.15234	1.39978	0.780678	0.888998	1.01246	0.894046	1.56566	0.0246555
A0A1S3XZ08	putative quinone-oxidoreductase homolog, chloroplastic	LOC107770378	putative quinone-oxidoreductase homolog, chloroplastic OS=Nicotiana tabacum OX=4097 GN=LOC107770378 PE=4 SV=1 - [A0A1S3XZ08_TOBAC]	57.75	5	14	60	329	34.5846	8.88037	1.01257	1.49366	1.45766	1.3213	0.885907	0.820535	0.831988	0.846144	1.56155	0.0381963
A0A1S3X9T6	protein usf-like	LOC107762794	protein usf-like OS=Nicotiana tabacum OX=4097 GN=LOC107762794 PE=4 SV=1 - [A0A1S3X9T6_TOBAC]	29.72	3	6	21	286	31.1068	7.02002	1.40417	1.30252	1.43669	1.38113	0.758268	0.971514	0.924251	0.884678	1.56116	0.00287203
A0A1S3X398	copper transport protein ATX1-like isoform X2	LOC107760780	copper transport protein ATX1-like isoform X2 OS=Nicotiana tabacum OX=4097 GN=LOC107760780 PE=4 SV=1 - [A0A1S3X398_TOBAC]	22.41	2	2	13	116	12.2051	4.77979	1.33859	1.40141	1.59743	1.44581	0.873694	0.966649	0.938411	0.926251	1.56092	0.00327232
A0A1S3ZKA0	acetate/butyrate--CoA ligase AAE7, peroxisomal-like	LOC107787646	acetate/butyrate--CoA ligase AAE7, peroxisomal-like OS=Nicotiana tabacum OX=4097 GN=LOC107787646 PE=4 SV=1 - [A0A1S3ZKA0_TOBAC]	15.87	7	7	18	567	62.5821	8.17725	1.30903	1.34771	1.64325	1.43333	0.902383	0.977398	0.876463	0.918748	1.56009	0.00940344
A0A1S4ARY0	UPF0160 protein-like	LOC107800730	UPF0160 protein-like OS=Nicotiana tabacum OX=4097 GN=LOC107800730 PE=4 SV=1 - [A0A1S4ARY0_TOBAC]	22.79	2	8	19	373	42.2122	6.80029	1.19128	1.50147	1.59272	1.42849	0.970667	0.874901	0.901938	0.915836	1.55977	0.0147561
F2ZAM0	Non-specific lipid-transfer protein	NtLTP3	Non-specific lipid-transfer protein OS=Nicotiana tabacum OX=4097 GN=NtLTP3 PE=3 SV=1 - [F2ZAM0_TOBAC]	50	2	7	57	114	11.3907	8.48486	1.15581	1.3276	1.65154	1.37832	0.882288	0.874595	0.895993	0.884292	1.55867	0.027376
A0A1S4D5N9	uncharacterized protein LOC107826295	LOC107826295	uncharacterized protein LOC107826295 OS=Nicotiana tabacum OX=4097 GN=LOC107826295 PE=4 SV=1 - [A0A1S4D5N9_TOBAC]	3.72	1	1	2	242	26.9528	6.68311	1.54139	1.3712		1.45629	0.991644	0.879059		0.935352	1.55695	0.0362847
A0A1S4D985	serine--glyoxylate aminotransferase-like	LOC107827351	serine--glyoxylate aminotransferase-like OS=Nicotiana tabacum OX=4097 GN=LOC107827351 PE=3 SV=1 - [A0A1S4D985_TOBAC]	74.31	1	19	248	401	43.9371	8.04541	1.39694	1.55516		1.47605	0.957068	0.940191		0.94863	1.55598	0.0220071
A0A1S4ANG0	probable plastid-lipid-associated protein 6, chloroplastic	LOC107799636	probable plastid-lipid-associated protein 6, chloroplastic OS=Nicotiana tabacum OX=4097 GN=LOC107799636 PE=4 SV=1 - [A0A1S4ANG0_TOBAC]	34.06	1	9	66	276	30.0208	8.52881	1.35155	1.09299	1.59267	1.34574	0.919786	0.820263	0.857005	0.865685	1.55454	0.0310254
A0A1S4AMD8	fasciclin-like arabinogalactan protein 8	LOC107799234	fasciclin-like arabinogalactan protein 8 OS=Nicotiana tabacum OX=4097 GN=LOC107799234 PE=4 SV=1 - [A0A1S4AMD8_TOBAC]	31.28	3	8	50	422	43.6717	6.16357	1.22996	1.57739	1.04635	1.28457	0.900943	0.753879	0.824834	0.826552	1.55413	0.0469704
A0A1S4CET6	K(+) efflux antiporter 2, chloroplastic-like	LOC107818210	K(+) efflux antiporter 2, chloroplastic-like OS=Nicotiana tabacum OX=4097 GN=LOC107818210 PE=4 SV=1 - [A0A1S4CET6_TOBAC]	18.95	4	4	21	248	27.5711	8.27979	1.37816	1.3829	1.5167	1.42592	0.975121	0.906978	0.872868	0.918322	1.55275	0.000737374
A0A1S4CQM6	serine/threonine-protein kinase STN7, chloroplastic-like	LOC107821355	serine/threonine-protein kinase STN7, chloroplastic-like OS=Nicotiana tabacum OX=4097 GN=LOC107821355 PE=4 SV=1 - [A0A1S4CQM6_TOBAC]	20.48	1	11	22	542	61.1689	9.24658	1.28876	1.11762		1.20319	0.740789	0.810499		0.775644	1.55121	0.0436702
A0A1S3ZF19	uncharacterized protein LOC107785967	LOC107785967	uncharacterized protein LOC107785967 OS=Nicotiana tabacum OX=4097 GN=LOC107785967 PE=4 SV=1 - [A0A1S3ZF19_TOBAC]	1.88	1	1	3	690	78.868	7.23975	1.39232	1.49091		1.44162	0.928312	0.931311		0.929811	1.55044	0.00915782
A0A1S4ANL1	6,7-dimethyl-8-ribityllumazine synthase	LOC107799637	6,7-dimethyl-8-ribityllumazine synthase OS=Nicotiana tabacum OX=4097 GN=LOC107799637 PE=3 SV=1 - [A0A1S4ANL1_TOBAC]	30.3	4	7	38	231	24.7157	8.29443	1.26266	1.47252	1.39951	1.37823	0.855837	0.921703	0.890218	0.889253	1.54987	0.00161253
A0A1S3WY98	KH domain-containing protein At4g18375-like	LOC107759303	KH domain-containing protein At4g18375-like OS=Nicotiana tabacum OX=4097 GN=LOC107759303 PE=4 SV=1 - [A0A1S3WY98_TOBAC]	4.95	3	3	5	707	77.1895	8.60205	1.24778	1.31017	1.57792	1.37862	0.962314	0.82821	0.884534	0.891686	1.54609	0.0109128
A0A1S3ZGW2	Serine/threonine-protein phosphatase	LOC107786602	Serine/threonine-protein phosphatase OS=Nicotiana tabacum OX=4097 GN=LOC107786602 PE=3 SV=1 - [A0A1S3ZGW2_TOBAC]	2.19	1	1	2	457	50.2567	5.64307	1.52879		1.45339	1.49109	0.948799		0.982075	0.965437	1.54447	0.00608956
A0A1S3XVK7	SNF1-related protein kinase regulatory subunit gamma-1-like	LOC107769285	SNF1-related protein kinase regulatory subunit gamma-1-like OS=Nicotiana tabacum OX=4097 GN=LOC107769285 PE=4 SV=1 - [A0A1S3XVK7_TOBAC]	14.67	6	6	17	443	47.3517	6.04932	1.06076	1.34206	1.58993	1.33092	0.874211	0.856873	0.854623	0.861902	1.54417	0.0374465
A0A1S3YRD6	endochitinase EP3-like	LOC107778881	endochitinase EP3-like OS=Nicotiana tabacum OX=4097 GN=LOC107778881 PE=4 SV=1 - [A0A1S3YRD6_TOBAC]	13.25	2	2	8	234	25.7814	5.35107	1.3263	1.38392	1.35124	1.35382	0.642701	0.981414	1.00752	0.877213	1.54332	0.0159173
A0A1S4DDW6	cytochrome P450 94A2-like	LOC107828765	cytochrome P450 94A2-like OS=Nicotiana tabacum OX=4097 GN=LOC107828765 PE=3 SV=1 - [A0A1S4DDW6_TOBAC]	5.75	3	3	6	504	58.6642	7.94287	1.64694	1.40406	1.61799	1.55633	1.05386	0.957199	1.01665	1.00924	1.54209	0.00257568
A0A1S4DAY8	uncharacterized protein LOC107827858	LOC107827858	uncharacterized protein LOC107827858 OS=Nicotiana tabacum OX=4097 GN=LOC107827858 PE=4 SV=1 - [A0A1S4DAY8_TOBAC]	27.4	2	11	40	489	52.9788	6.78564	1.43914	1.48894	1.03127	1.31978	0.8633	0.808903	0.901117	0.857773	1.53861	0.0350526
A0A1S3XYQ4	60S ribosomal protein L13	LOC107770287	60S ribosomal protein L13 OS=Nicotiana tabacum OX=4097 GN=LOC107770287 PE=3 SV=1 - [A0A1S3XYQ4_TOBAC]	42.72	1	10	92	206	23.57	11.1509	1.49058	1.07683	1.59249	1.38663	0.856819	0.980883	0.868151	0.901951	1.53737	0.0406804
A0A1S3XN61	uncharacterized protein LOC107766766 isoform X2	LOC107766766	uncharacterized protein LOC107766766 isoform X2 OS=Nicotiana tabacum OX=4097 GN=LOC107766766 PE=4 SV=1 - [A0A1S3XN61_TOBAC]	7.89	1	5	12	824	90.663	4.64014	1.63049	1.36686	1.56877	1.52204	1.05047	0.990528	0.93095	0.990649	1.53641	0.00360078
A0A1S4C403	puromycin-sensitive aminopeptidase-like isoform X3	LOC107814831	puromycin-sensitive aminopeptidase-like isoform X3 OS=Nicotiana tabacum OX=4097 GN=LOC107814831 PE=4 SV=1 - [A0A1S4C403_TOBAC]	60.27	4	43	212	886	99.8202	5.60498	1.32174	1.32259	1.61064	1.41832	0.916266	0.946064	0.907152	0.923161	1.53638	0.00692771
A0A1S4DFW5	uncharacterized protein LOC107829267	LOC107829267	uncharacterized protein LOC107829267 OS=Nicotiana tabacum OX=4097 GN=LOC107829267 PE=4 SV=1 - [A0A1S4DFW5_TOBAC]	10.46	4	4	10	325	35.2756	7.29834	1.25616	1.25765	1.4177	1.3105	0.857573	0.880063	0.822677	0.853438	1.53556	0.0012386
A0A1S3YVL2	epimerase family protein SDR39U1 homolog, chloroplastic-like isoform X1	LOC107780014	epimerase family protein SDR39U1 homolog, chloroplastic-like isoform X1 OS=Nicotiana tabacum OX=4097 GN=LOC107780014 PE=4 SV=1 - [A0A1S3YVL2_TOBAC]	33.71	1	4	31	175	19.5913	9.31982	1.40585	1.30467	1.19356	1.30136	0.783788	0.899003	0.859953	0.847581	1.53538	0.002922
A0A1S3XS65	external alternative NAD(P)H-ubiquinone oxidoreductase B1, mitochondrial-like	LOC107767923	external alternative NAD(P)H-ubiquinone oxidoreductase B1, mitochondrial-like OS=Nicotiana tabacum OX=4097 GN=LOC107767923 PE=4 SV=1 - [A0A1S3XS65_TOBAC]	19.44	5	10	22	576	64.9059	6.60986	1.3725	1.69297	1.13472	1.40006	0.831058	0.873571	1.03201	0.912214	1.5348	0.0477627
A0A1S3YTZ6	Histidinol dehydrogenase, chloroplastic	LOC107779522	Histidinol dehydrogenase, chloroplastic OS=Nicotiana tabacum OX=4097 GN=LOC107779522 PE=3 SV=1 - [A0A1S3YTZ6_TOBAC]	30.14	2	11	48	438	47.6492	5.50342	1.49664	1.34409	1.21641	1.35238	0.781017	0.925834	0.940204	0.882352	1.5327	0.00795858
A0A1S3XCT4	3-ketoacyl-CoA synthase	LOC107763740	3-ketoacyl-CoA synthase OS=Nicotiana tabacum OX=4097 GN=LOC107763740 PE=3 SV=1 - [A0A1S3XCT4_TOBAC]	10.89	5	6	25	496	55.9062	9.01221	1.35453	1.28608	1.29597	1.31219	0.832723	0.863193	0.875597	0.857171	1.53084	5.24924e-05
A0A1S3Z8X1	pto-interacting protein 1-like	LOC107784259	pto-interacting protein 1-like OS=Nicotiana tabacum OX=4097 GN=LOC107784259 PE=3 SV=1 - [A0A1S3Z8X1_TOBAC]	22.5	1	8	21	360	39.0389	7.57666	1.44524	1.35033	1.54097	1.44551	1.00069	0.90242	0.931929	0.945014	1.52962	0.0012998
A0A1S4BPE5	rhodanese-like domain-containing protein 11, chloroplastic isoform X1	LOC107810440	rhodanese-like domain-containing protein 11, chloroplastic isoform X1 OS=Nicotiana tabacum OX=4097 GN=LOC107810440 PE=4 SV=1 - [A0A1S4BPE5_TOBAC]	19.16	1	6	23	287	32.1097	9.0415	1.39364	1.54255	1.40898	1.44839	1.00681	0.89286	0.942555	0.947409	1.52879	0.00096562
A0A1S3Y354	uncharacterized protein LOC107771709	LOC107771709	uncharacterized protein LOC107771709 OS=Nicotiana tabacum OX=4097 GN=LOC107771709 PE=4 SV=1 - [A0A1S3Y354_TOBAC]	12.47	5	5	9	361	39.4511	4.729	1.33886	1.45704	1.23479	1.34356	0.910206	0.858974	0.867987	0.879056	1.52842	0.00216188
A0A1S4CK56	phosphoprotein ECPP44-like	LOC107819908	phosphoprotein ECPP44-like OS=Nicotiana tabacum OX=4097 GN=LOC107819908 PE=4 SV=1 - [A0A1S4CK56_TOBAC]	17.79	3	3	25	208	23.662	5.24951	1.27086	1.40086	1.72914	1.46695	0.928317	1.00329	0.948451	0.960018	1.52805	0.0214207
A0A1S3YBJ9	U6 snRNA-associated Sm-like protein LSm8	LOC107774569	U6 snRNA-associated Sm-like protein LSm8 OS=Nicotiana tabacum OX=4097 GN=LOC107774569 PE=3 SV=1 - [A0A1S3YBJ9_TOBAC]	25.51	2	2	7	98	10.6886	4.84326	1.39412	1.415	1.5623	1.45714	0.900375	0.961803	1.00161	0.954596	1.52645	0.00115192
A0A1S4D251	ribosome-recycling factor, chloroplastic-like	LOC107825140	ribosome-recycling factor, chloroplastic-like OS=Nicotiana tabacum OX=4097 GN=LOC107825140 PE=3 SV=1 - [A0A1S4D251_TOBAC]	42.64	1	12	80	265	29.7468	9.46631	1.26709	1.45602	1.3216	1.34824	0.774794	0.880625	0.994595	0.883338	1.5263	0.00537524
A0A1S4AC19	Succinate dehydrogenase [ubiquinone] flavoprotein subunit, mitochondrial	LOC107795955	Succinate dehydrogenase [ubiquinone] flavoprotein subunit, mitochondrial OS=Nicotiana tabacum OX=4097 GN=LOC107795955 PE=3 SV=1 - [A0A1S4AC19_TOBAC]	26.71	2	13	62	629	69.1812	6.66846	1.50486	1.35173	1.33454	1.39705	0.845789	0.95762	0.943012	0.915474	1.52604	0.00172157
A0A1S3XQG1	probable carotenoid cleavage dioxygenase 4, chloroplastic	LOC107767418	probable carotenoid cleavage dioxygenase 4, chloroplastic OS=Nicotiana tabacum OX=4097 GN=LOC107767418 PE=3 SV=1 - [A0A1S3XQG1_TOBAC]	10.67	5	5	15	600	65.6674	6.91748	1.2789	1.19893	1.59288	1.3569	0.904423	0.932584	0.832324	0.889777	1.52499	0.0195902
A0A140G1Q8	Photosystem II CP43 reaction center protein	psbC	Photosystem II CP43 reaction center protein OS=Nicotiana tabacum OX=4097 GN=psbC PE=3 SV=1 - [A0A140G1Q8_TOBAC]	33.19	13	13	706	461	50.3129	6.7124	1.31306	1.37876	1.38192	1.35791	0.879362	0.901986	0.889983	0.890444	1.52499	3.68995e-05
A0A1S4A324	guanine nucleotide-binding protein subunit beta-1	LOC107793273	guanine nucleotide-binding protein subunit beta-1 OS=Nicotiana tabacum OX=4097 GN=LOC107793273 PE=4 SV=1 - [A0A1S4A324_TOBAC]	5.57	2	2	4	377	41.0471	7.26904	1.39725	1.6508	1.30655	1.45153	1.02107	0.889824	0.94875	0.953214	1.52278	0.0105048
A0A1S4BLG0	uncharacterized protein C167.05-like	LOC107809547	uncharacterized protein C167.05-like OS=Nicotiana tabacum OX=4097 GN=LOC107809547 PE=4 SV=1 - [A0A1S4BLG0_TOBAC]	45.06	5	6	38	162	17.8282	6.90283	1.2821	1.28046	1.53286	1.36514	0.880581	0.90309	0.906367	0.896679	1.52244	0.00512218
A0A1S4BF20	Dirigent protein	LOC107807552	Dirigent protein OS=Nicotiana tabacum OX=4097 GN=LOC107807552 PE=3 SV=1 - [A0A1S4BF20_TOBAC]	17.8	3	3	10	191	21.0489	9.64209	1.37258	1.39977	1.74203	1.50479	0.955544	0.995953	1.01555	0.989015	1.5215	0.0127301
W8SRJ8	Citrate synthase	LOC107822424	Citrate synthase OS=Nicotiana tabacum OX=4097 GN=LOC107822424 PE=2 SV=1 - [W8SRJ8_TOBAC]	8.41	2	4	13	511	55.9801	8.86572		1.48018	1.47349	1.47683		0.959811	0.985564	0.972687	1.5183	0.000695737
A0A1S3ZYQ0	uncharacterized protein LOC107791918 isoform X2	LOC107791918	uncharacterized protein LOC107791918 isoform X2 OS=Nicotiana tabacum OX=4097 GN=LOC107791918 PE=4 SV=1 - [A0A1S3ZYQ0_TOBAC]	7.74	1	1	2	168	19.3539	5.22412	1.30097	1.48649		1.39373	0.907839	0.928596		0.918217	1.51787	0.0364375
A0A1S3YPN3	uncharacterized protein YwkD-like	LOC107778450	uncharacterized protein YwkD-like OS=Nicotiana tabacum OX=4097 GN=LOC107778450 PE=4 SV=1 - [A0A1S3YPN3_TOBAC]	30.99	3	3	7	142	15.8639	5.50342	1.15558	1.55065	1.59087	1.43237	0.863834	0.927233	1.04336	0.944809	1.51604	0.0304064
A0A1S4AWU6	Ribulose-phosphate 3-epimerase	LOC107802156	Ribulose-phosphate 3-epimerase OS=Nicotiana tabacum OX=4097 GN=LOC107802156 PE=3 SV=1 - [A0A1S4AWU6_TOBAC]	4	1	1	5	225	24.2602	5.60498	1.18548	1.57683	1.42493	1.39575	0.912653	0.904402	0.946109	0.921055	1.51538	0.0143615
A0A1S4CXI8	uncharacterized protein LOC107823665	LOC107823665	uncharacterized protein LOC107823665 OS=Nicotiana tabacum OX=4097 GN=LOC107823665 PE=4 SV=1 - [A0A1S4CXI8_TOBAC]	4.1	1	1	2	244	27.8605	9.0708	1.33703		1.24185	1.28944	0.918243		0.783902	0.851072	1.51507	0.0335036
A0A1S4D5R0	probable calcium-binding protein CML49	LOC107826174	probable calcium-binding protein CML49 OS=Nicotiana tabacum OX=4097 GN=LOC107826174 PE=4 SV=1 - [A0A1S4D5R0_TOBAC]	7.6	2	2	4	329	35.3032	6.87354	1.1117	1.53334	1.40518	1.35007	0.89923	0.90082	0.874535	0.891528	1.51433	0.021469
A0A1S3XHP3	ATP-dependent Clp protease proteolytic subunit	LOC107765360	ATP-dependent Clp protease proteolytic subunit OS=Nicotiana tabacum OX=4097 GN=LOC107765360 PE=3 SV=1 - [A0A1S3XHP3_TOBAC]	39.17	9	9	57	314	34.0855	5.42725	1.27273	1.34395	1.61999	1.41223	0.94946	0.939826	0.910087	0.933125	1.51344	0.0108548
A0A1S3YEJ1	equilibrative nucleotide transporter 1-like	LOC107775438	equilibrative nucleotide transporter 1-like OS=Nicotiana tabacum OX=4097 GN=LOC107775438 PE=4 SV=1 - [A0A1S3YEJ1_TOBAC]	2.18	1	1	2	413	45.5073	7.29834	1.34831		1.44892	1.39862	0.949929		0.900897	0.925413	1.51134	0.0136995
A0A1S3Y0E5	adenylate kinase 5, chloroplastic-like	LOC107770764	adenylate kinase 5, chloroplastic-like OS=Nicotiana tabacum OX=4097 GN=LOC107770764 PE=3 SV=1 - [A0A1S3Y0E5_TOBAC]	47.22	6	24	170	612	68.3469	7.91357	1.37367	1.10223	1.36039	1.27876	0.819669	0.853163	0.87014	0.847658	1.50859	0.00857197
A0A1S4CZL7	protein TIC 56, chloroplastic-like	LOC107824360	protein TIC 56, chloroplastic-like OS=Nicotiana tabacum OX=4097 GN=LOC107824360 PE=4 SV=1 - [A0A1S4CZL7_TOBAC]	32.94	2	14	45	510	59.4382	7.12256	1.28036	1.38744	1.42329	1.3637	0.914164	0.920691	0.880442	0.905099	1.50669	0.000509275
A0A1S4BEX7	Non-specific lipid-transfer protein	LOC107807546	Non-specific lipid-transfer protein OS=Nicotiana tabacum OX=4097 GN=LOC107807546 PE=3 SV=1 - [A0A1S4BEX7_TOBAC]	69.49	5	7	59	118	12.002	8.42627	1.27889	1.52712	1.22636	1.34412	0.801602	0.910944	0.969798	0.894115	1.5033	0.0127995
A0A1S4BWD5	NADH dehydrogenase [ubiquinone] 1 alpha subcomplex subunit 2-like	LOC107812560	NADH dehydrogenase [ubiquinone] 1 alpha subcomplex subunit 2-like OS=Nicotiana tabacum OX=4097 GN=LOC107812560 PE=4 SV=1 - [A0A1S4BWD5_TOBAC]	37.76	1	3	11	98	11.11	9.70068	1.77482	1.405	1.28573	1.48852	1.01811	0.938461	1.0144	0.990324	1.50306	0.0290433
A0A1S3YGN1	protein BOBBER 1-like	LOC107775992	protein BOBBER 1-like OS=Nicotiana tabacum OX=4097 GN=LOC107775992 PE=4 SV=1 - [A0A1S3YGN1_TOBAC]	21.74	1	6	17	299	33.7061	5.31299	1.376	1.47304	1.19419	1.34774	0.836945	0.88385	0.972981	0.897926	1.50095	0.00778353
A0A1S3YKH3	peroxiredoxin Q, chloroplastic-like	LOC107777133	peroxiredoxin Q, chloroplastic-like OS=Nicotiana tabacum OX=4097 GN=LOC107777133 PE=4 SV=1 - [A0A1S3YKH3_TOBAC]	48.6	1	9	93	214	23.5434	9.51025	1.1907	1.24651	1.52822	1.32181	0.813258	0.9087	0.920603	0.880854	1.5006	0.0159368
A0A1S4ABI5	probable mitochondrial-processing peptidase subunit beta, mitochondrial	LOC107795839	probable mitochondrial-processing peptidase subunit beta, mitochondrial OS=Nicotiana tabacum OX=4097 GN=LOC107795839 PE=3 SV=1 - [A0A1S4ABI5_TOBAC]	32.58	2	12	51	531	59.5544	6.59521	1.20686	1.66117	1.50997	1.45933	1.12564	0.877561	0.915937	0.973048	1.49975	0.0344111
A0A1S4CV80	protein EXORDIUM-like 2	LOC107822785	protein EXORDIUM-like 2 OS=Nicotiana tabacum OX=4097 GN=LOC107822785 PE=4 SV=1 - [A0A1S4CV80_TOBAC]	14.24	4	4	9	302	32.0843	9.14404	1.48458	1.36248	1.4188	1.42195	0.915849	0.989444	0.941579	0.948957	1.49844	0.000333288
Q75ZE5	14-3-3 a-1 protein	14-3-3 a-1	14-3-3 a-1 protein OS=Nicotiana tabacum OX=4097 GN=14-3-3 a-1 PE=2 SV=1 - [Q75ZE5_TOBAC]	54.51	1	13	138	255	28.7474	4.77979	1.13738	1.39048	1.65666	1.39484	0.988511	0.949075	0.855654	0.93108	1.49809	0.0402657
A0A1S3XC77	electron transfer flavoprotein subunit alpha, mitochondrial-like	LOC107763455	electron transfer flavoprotein subunit alpha, mitochondrial-like OS=Nicotiana tabacum OX=4097 GN=LOC107763455 PE=4 SV=1 - [A0A1S3XC77_TOBAC]	2.26	1	1	6	354	37.0595	8.07471	1.7476	1.56174	1.31407	1.54113	0.993544	1.0474	1.04583	1.02893	1.49781	0.0156166
A0A1S4AU26	ABC transporter D family member 1-like	LOC107801433	ABC transporter D family member 1-like OS=Nicotiana tabacum OX=4097 GN=LOC107801433 PE=4 SV=1 - [A0A1S4AU26_TOBAC]	2.47	4	4	10	1338	149.791	8.93896	1.69019	1.44773	1.28623	1.47471	0.962734	0.979917	1.01164	0.984765	1.49753	0.0143426
A0A1S4C8G4	probable serine/threonine-protein kinase At4g35230	LOC107816215	probable serine/threonine-protein kinase At4g35230 OS=Nicotiana tabacum OX=4097 GN=LOC107816215 PE=4 SV=1 - [A0A1S4C8G4_TOBAC]	12.47	4	5	8	497	55.5753	6.22705	1.2689	1.37816		1.32353	0.887625	0.880437		0.884031	1.49715	0.0151634
A0A1S4BAH9	Expansin	LOC107806312	Expansin OS=Nicotiana tabacum OX=4097 GN=LOC107806312 PE=3 SV=1 - [A0A1S4BAH9_TOBAC]	13.25	2	2	5	249	26.6207	8.96826	1.25976	1.38609	1.61559	1.42048	0.907786	0.961836	0.979065	0.949563	1.49593	0.011435
A0A1S4D9K7	tRNA (Guanine-N(7)-)-methyltransferase-like isoform X5	LOC107827439	tRNA (Guanine-N(7)-)-methyltransferase-like isoform X5 OS=Nicotiana tabacum OX=4097 GN=LOC107827439 PE=4 SV=1 - [A0A1S4D9K7_TOBAC]	3.9	1	1	2	231	26.4318	9.36377	1.40967	1.59934		1.5045	0.966569	1.04548		1.00603	1.49549	0.0399349
A0A1S4A2P2	RNA-binding protein 8A-like	LOC107793126	RNA-binding protein 8A-like OS=Nicotiana tabacum OX=4097 GN=LOC107793126 PE=4 SV=1 - [A0A1S4A2P2_TOBAC]	17.95	3	3	8	195	21.9308	5.42725	1.46334	1.19511	1.44239	1.36694	0.821179	0.990298	0.933795	0.915091	1.49378	0.0104678
A0A1S4AXD5	Small ubiquitin-related modifier	LOC107802245	Small ubiquitin-related modifier OS=Nicotiana tabacum OX=4097 GN=LOC107802245 PE=3 SV=1 - [A0A1S4AXD5_TOBAC]	26.32	2	2	10	95	10.8143	5.09717	1.30058	1.48078	1.13467	1.30534	0.802986	0.886742	0.932593	0.874107	1.49334	0.0156827
A0A075F2H1	Peptidylprolyl isomerase	CIP3	Peptidylprolyl isomerase OS=Nicotiana tabacum OX=4097 GN=CIP3 PE=2 SV=1 - [A0A075F2H1_TOBAC]	23.21	2	2	20	112	12.0491	7.97217	1.18657	1.29337	1.49256	1.32417	0.903187	0.90368	0.854453	0.887107	1.49268	0.008676
A0A1S3Z468	protein phosphatase 2C and cyclic nucleotide-binding/kinase domain-containing protein-like	LOC107782718	protein phosphatase 2C and cyclic nucleotide-binding/kinase domain-containing protein-like OS=Nicotiana tabacum OX=4097 GN=LOC107782718 PE=3 SV=1 - [A0A1S3Z468_TOBAC]	3.01	2	2	3	565	62.8217	5.85889		1.24751	1.37974	1.31362		0.909617	0.852857	0.881237	1.49066	0.0265891
P93373	Actin-54 (Fragment)		Actin-54 (Fragment) OS=Nicotiana tabacum OX=4097 PE=3 SV=1 - [ACT3_TOBAC]	47.79	1	14	241	339	37.464	5.98584	1.39415	1.31074	1.30659	1.33716	0.889886	0.906628	0.894835	0.897116	1.49051	0.000109219
A0A1S4DJ63	phosphoenolpyruvate carboxylase-like	LOC107830408	phosphoenolpyruvate carboxylase-like OS=Nicotiana tabacum OX=4097 GN=LOC107830408 PE=3 SV=1 - [A0A1S4DJ63_TOBAC]	60.89	1	52	416	964	109.916	5.99854	1.1491	1.23534	1.33613	1.24019	0.798679	0.840277	0.857375	0.83211	1.49041	0.00198617
A0A1S4B918	glucan endo-1,3-beta-glucosidase 6-like	LOC107805773	glucan endo-1,3-beta-glucosidase 6-like OS=Nicotiana tabacum OX=4097 GN=LOC107805773 PE=3 SV=1 - [A0A1S4B918_TOBAC]	13.93	1	5	9	481	52.7063	6.78564	1.17144	1.38301	1.58228	1.37891	0.852115	1.00064	0.924204	0.925652	1.48966	0.0228882
A0A1S3XU71	branched-chain-amino-acid aminotransferase-like protein 1	LOC107768791	branched-chain-amino-acid aminotransferase-like protein 1 OS=Nicotiana tabacum OX=4097 GN=LOC107768791 PE=4 SV=1 - [A0A1S3XU71_TOBAC]	16.37	8	8	16	556	62.2754	7.34229	1.50197	1.36938	1.42192	1.43109	0.985886	0.985582	0.912218	0.961229	1.48881	0.000503849
A0A1S3YEI1	polyol transporter 5-like	LOC107775428	polyol transporter 5-like OS=Nicotiana tabacum OX=4097 GN=LOC107775428 PE=3 SV=1 - [A0A1S3YEI1_TOBAC]	4.82	3	3	7	539	58.4319	8.80713	1.29497	1.44727	1.29146	1.34456	0.962369	0.844194	0.903933	0.903498	1.48818	0.00202088
A0A1S3Z3G4	uncharacterized protein LOC107782593	LOC107782593	uncharacterized protein LOC107782593 OS=Nicotiana tabacum OX=4097 GN=LOC107782593 PE=4 SV=1 - [A0A1S3Z3G4_TOBAC]	2.16	1	1	2	556	61.1068	5.97314		1.31081	1.18212	1.24647		0.857481	0.817743	0.837612	1.48812	0.0260731
A0A1S3ZQU9	stress enhanced protein 1, chloroplastic-like	LOC107789457	stress enhanced protein 1, chloroplastic-like OS=Nicotiana tabacum OX=4097 GN=LOC107789457 PE=4 SV=1 - [A0A1S3ZQU9_TOBAC]	7.8	1	1	5	141	14.6588	10.1548	1.27868	1.18459	1.47125	1.31151	0.846865	0.863326	0.934037	0.881409	1.48796	0.00828005
A0A1S3YP28	Proteasome subunit beta	LOC107778088	Proteasome subunit beta OS=Nicotiana tabacum OX=4097 GN=LOC107778088 PE=3 SV=1 - [A0A1S3YP28_TOBAC]	25.85	1	5	21	236	25.3118	5.37646	1.25948	1.25486	1.49684	1.33706	0.866428	0.974081	0.855483	0.898664	1.48783	0.00771335
A0A1S4A9M4	Protein transport protein SEC23	LOC107795208	Protein transport protein SEC23 OS=Nicotiana tabacum OX=4097 GN=LOC107795208 PE=3 SV=1 - [A0A1S4A9M4_TOBAC]	1.49	1	1	3	872	94.866	6.53662	1.52194	1.39303	1.42515	1.44671	1.02507	0.982208	0.910026	0.972435	1.48771	0.000758747
A0A1S4D3J2	mitochondrial uncoupling protein 1-like	LOC107825495	mitochondrial uncoupling protein 1-like OS=Nicotiana tabacum OX=4097 GN=LOC107825495 PE=3 SV=1 - [A0A1S4D3J2_TOBAC]	36.51	11	11	25	304	32.5444	9.48096	1.26668	1.2291	1.57474	1.35684	0.975952	0.933725	0.83111	0.913596	1.48517	0.0196369
A0A1S4C3J2	Vacuolar protein sorting-associated protein 11 homolog	LOC107814755	Vacuolar protein sorting-associated protein 11 homolog OS=Nicotiana tabacum OX=4097 GN=LOC107814755 PE=3 SV=1 - [A0A1S4C3J2_TOBAC]	3.25	3	3	6	954	107.993	5.80811	1.36289	1.18763	1.43434	1.32829	0.825671	1.01057	0.84884	0.895026	1.48408	0.00980122
A0A1S4CVY7	FAD-dependent urate hydroxylase-like	LOC107823278	FAD-dependent urate hydroxylase-like OS=Nicotiana tabacum OX=4097 GN=LOC107823278 PE=4 SV=1 - [A0A1S4CVY7_TOBAC]	9.73	3	4	8	452	50.1772	9.21729	1.4316	1.2714		1.3515	0.885952	0.935637		0.910794	1.48387	0.0343568
A0A1S4CBV6	WD repeat-containing protein 74-like	LOC107817314	WD repeat-containing protein 74-like OS=Nicotiana tabacum OX=4097 GN=LOC107817314 PE=4 SV=1 - [A0A1S4CBV6_TOBAC]	5.05	2	2	2	416	45.3651	8.51416	1.55549	1.43974		1.49761	0.963519	1.05527		1.0094	1.48367	0.0221264
A0A1S3YJU7	haloacid dehalogenase-like hydrolase domain-containing protein At2g33255	LOC107776939	haloacid dehalogenase-like hydrolase domain-containing protein At2g33255 OS=Nicotiana tabacum OX=4097 GN=LOC107776939 PE=4 SV=1 - [A0A1S3YJU7_TOBAC]	15.28	2	3	7	229	25.4129	6.34131	1.0675	1.5105	1.38686	1.32162	0.906517	0.859312	0.911509	0.892446	1.48089	0.0320868
A0A1S3Y189	uncharacterized protein YMR315W-like	LOC107771052	uncharacterized protein YMR315W-like OS=Nicotiana tabacum OX=4097 GN=LOC107771052 PE=4 SV=1 - [A0A1S3Y189_TOBAC]	27.15	2	9	19	361	39.5153	6.75635	1.2616	1.20688	1.55985	1.34278	0.883945	0.956584	0.882943	0.907824	1.47912	0.0179751
A0A1S3YSM7	Prefoldin subunit 3	LOC107779285	Prefoldin subunit 3 OS=Nicotiana tabacum OX=4097 GN=LOC107779285 PE=3 SV=1 - [A0A1S3YSM7_TOBAC]	10.87	2	2	3	184	20.5147	5.04639	1.35825	1.4039		1.38108	0.906983	0.960732		0.933858	1.4789	0.00615852
A0A1S4A2C6	uncharacterized protein LOC107792916 isoform X2	LOC107792916	uncharacterized protein LOC107792916 isoform X2 OS=Nicotiana tabacum OX=4097 GN=LOC107792916 PE=4 SV=1 - [A0A1S4A2C6_TOBAC]	2.14	1	1	2	513	57.261	8.23584		1.43238	1.53567	1.48402		1.00776	1.0016	1.00468	1.47711	0.0114499
A0A1S3YFP6	Histone H2B	LOC107775690	Histone H2B OS=Nicotiana tabacum OX=4097 GN=LOC107775690 PE=3 SV=1 - [A0A1S3YFP6_TOBAC]	61.64	2	10	203	146	15.7778	10.1401	1.33144	1.56721	1.41405	1.43757	1.00197	0.897155	1.02358	0.974233	1.47559	0.00428617
A0A1S3YQ11	haloalkane dehalogenase-like	LOC107778473	haloalkane dehalogenase-like OS=Nicotiana tabacum OX=4097 GN=LOC107778473 PE=4 SV=1 - [A0A1S3YQ11_TOBAC]	23.24	3	7	31	383	42.4953	6.69775	1.43599	1.21713	1.38544	1.34618	0.927498	0.954343	0.855398	0.912413	1.47541	0.00391392
A0A1S4D5C4	60S ribosomal protein L7-2-like	LOC107826102	60S ribosomal protein L7-2-like OS=Nicotiana tabacum OX=4097 GN=LOC107826102 PE=4 SV=1 - [A0A1S4D5C4_TOBAC]	62.4	2	15	128	242	28.0363	9.89111	1.24196	1.58579	1.10749	1.31175	0.821696	0.864307	0.981596	0.8892	1.4752	0.0481789
A0A1S4AM78	Cytochrome b-c1 complex subunit Rieske, mitochondrial	LOC107798995	Cytochrome b-c1 complex subunit Rieske, mitochondrial OS=Nicotiana tabacum OX=4097 GN=LOC107798995 PE=4 SV=1 - [A0A1S4AM78_TOBAC]	20.52	1	4	12	268	29.2439	8.67529	1.40261	1.25304		1.32783	0.848488	0.95534		0.901914	1.47223	0.0435471
A0A1S4B9H4	Aminomethyltransferase	LOC107805971	Aminomethyltransferase OS=Nicotiana tabacum OX=4097 GN=LOC107805971 PE=3 SV=1 - [A0A1S4B9H4_TOBAC]	71.43	1	27	340	406	44.1887	8.57275	1.10287	1.27817	1.34412	1.24172	0.860963	0.870437	0.801575	0.844325	1.47066	0.00613532
A0A1S4D0D7	uncharacterized protein LOC107824477	LOC107824477	uncharacterized protein LOC107824477 OS=Nicotiana tabacum OX=4097 GN=LOC107824477 PE=4 SV=1 - [A0A1S4D0D7_TOBAC]	3.81	1	1	2	315	34.0379	5.75732	1.29773	1.49406		1.39589	0.970958	0.927388		0.949173	1.47064	0.0471133
A0A1S4D5C8	sec-independent protein translocase protein TATB, chloroplastic-like isoform X4	LOC107826149	sec-independent protein translocase protein TATB, chloroplastic-like isoform X4 OS=Nicotiana tabacum OX=4097 GN=LOC107826149 PE=4 SV=1 - [A0A1S4D5C8_TOBAC]	9.58	2	3	20	313	33.613	5.04639	1.42589	1.26927	1.55001	1.41506	0.909979	1.07477	0.902919	0.962555	1.4701	0.0101619
A0A1S4BUQ3	DNA-damage-repair/toleration protein DRT100-like	LOC107812102	DNA-damage-repair/toleration protein DRT100-like OS=Nicotiana tabacum OX=4097 GN=LOC107812102 PE=4 SV=1 - [A0A1S4BUQ3_TOBAC]	29.89	1	8	25	368	39.1019	6.12549		1.35882	1.38725	1.37304		0.910476	0.957661	0.934069	1.46995	0.00391441
A0A1S4BFL3	SNF1-related protein kinase catalytic subunit alpha KIN10-like	LOC107807753	SNF1-related protein kinase catalytic subunit alpha KIN10-like OS=Nicotiana tabacum OX=4097 GN=LOC107807753 PE=3 SV=1 - [A0A1S4BFL3_TOBAC]	9.42	1	3	10	329	38.0169	9.0415	1.52508	1.51473		1.5199	1.10542	0.964013		1.03472	1.46891	0.0206893
A0A1S3Z3V9	Peptidyl-prolyl cis-trans isomerase	LOC107782704	Peptidyl-prolyl cis-trans isomerase OS=Nicotiana tabacum OX=4097 GN=LOC107782704 PE=3 SV=1 - [A0A1S3Z3V9_TOBAC]	5.7	1	1	3	228	25.826	7.73779	1.31755	1.29834	1.70021	1.4387	0.985257	1.01987	0.933219	0.979448	1.46889	0.0261506
A0A1S3WXX9	Glycosyltransferase	LOC107759110	Glycosyltransferase OS=Nicotiana tabacum OX=4097 GN=LOC107759110 PE=3 SV=1 - [A0A1S3WXX9_TOBAC]	2.46	1	1	3	487	55.4223	5.74463	1.48083	1.43216	1.42468	1.44589	0.972446	0.97917	1.00219	0.984603	1.4685	2.0015e-05
A0A1S3ZZ89	exocyst complex component SEC10-like	LOC107791982	exocyst complex component SEC10-like OS=Nicotiana tabacum OX=4097 GN=LOC107791982 PE=4 SV=1 - [A0A1S3ZZ89_TOBAC]	6.62	2	2	4	317	34.8256	5.021	1.47038	1.59396	1.25356	1.4393	1.02241	0.978853	0.939086	0.980118	1.4685	0.0109379
A0A1S3ZY06	Ferredoxin	LOC107791605	Ferredoxin OS=Nicotiana tabacum OX=4097 GN=LOC107791605 PE=3 SV=1 - [A0A1S3ZY06_TOBAC]	7.33	1	1	2	150	16.0198	4.97021	1.33925	1.44646		1.39286	1.00841	0.889207		0.948807	1.46801	0.0310757
A0A1S4AVI3	ABC transporter B family member 26, chloroplastic-like	LOC107801807	ABC transporter B family member 26, chloroplastic-like OS=Nicotiana tabacum OX=4097 GN=LOC107801807 PE=4 SV=1 - [A0A1S4AVI3_TOBAC]	16.31	1	4	11	233	25.8957	6.88818	1.41659	1.32842		1.37251	0.926671	0.943315		0.934993	1.46793	0.0103515
A0A1S4BG88	14 kDa proline-rich protein DC2.15-like	LOC107807939	14 kDa proline-rich protein DC2.15-like OS=Nicotiana tabacum OX=4097 GN=LOC107807939 PE=4 SV=1 - [A0A1S4BG88_TOBAC]	32.56	2	5	103	129	13.1379	8.19189	1.23153	1.23337	1.19214	1.21901	0.813705	0.791868	0.885888	0.830487	1.46783	0.000246117
A0A1S3WZQ8	Aconitate hydratase	LOC107759563	Aconitate hydratase OS=Nicotiana tabacum OX=4097 GN=LOC107759563 PE=3 SV=1 - [A0A1S3WZQ8_TOBAC]	41.42	1	30	173	997	108.691	7.32764	1.20609	1.41764	1.35437	1.32603	0.90093	0.935907	0.87813	0.904989	1.46525	0.00291144
A0A1S4BMJ4	early nodulin-like protein 2	LOC107809888	early nodulin-like protein 2 OS=Nicotiana tabacum OX=4097 GN=LOC107809888 PE=4 SV=1 - [A0A1S4BMJ4_TOBAC]	21.45	5	8	74	401	38.9902	7.88428	1.20173	1.26936	1.50291	1.32467	0.882005	0.952493	0.878256	0.904251	1.46493	0.0112064
A7U630	Peptide-methionine (R)-S-oxide reductase (Fragment)	MsrB1	Peptide-methionine (R)-S-oxide reductase (Fragment) OS=Nicotiana tabacum OX=4097 GN=MsrB1 PE=2 SV=1 - [A7U630_TOBAC]	36.41	3	6	15	195	21.3995	8.98291	1.32623	1.32018	1.25352	1.29998	0.830146	0.92615	0.912528	0.889608	1.46129	0.00041591
A0A1S4BXC5	molybdopterin biosynthesis protein CNX1-like	LOC107812843	molybdopterin biosynthesis protein CNX1-like OS=Nicotiana tabacum OX=4097 GN=LOC107812843 PE=4 SV=1 - [A0A1S4BXC5_TOBAC]	21.14	5	10	25	667	70.2983	6.34131	1.4419	1.52042	1.42237	1.46156	1.00241	1.052	0.946252	1.00022	1.46124	0.000419596
A0A1S4B1M3	DNA-damage-repair/toleration protein DRT100-like	LOC107803523	DNA-damage-repair/toleration protein DRT100-like OS=Nicotiana tabacum OX=4097 GN=LOC107803523 PE=4 SV=1 - [A0A1S4B1M3_TOBAC]	29.89	1	8	27	368	39.099	6.94678	1.30849	1.28039	1.51113	1.36667	0.921641	0.947418	0.943119	0.937393	1.45795	0.00420402
A0A1S4CNE1	phosphatidylinositol 4-kinase alpha 1	LOC107820741	phosphatidylinositol 4-kinase alpha 1 OS=Nicotiana tabacum OX=4097 GN=LOC107820741 PE=4 SV=1 - [A0A1S4CNE1_TOBAC]	2.11	3	3	4	1710	188.548	6.87354		1.3927	1.43325	1.41298		0.998638	0.940218	0.969428	1.45754	0.00636558
A0A1S4B7D7	5-methylthioadenosine/S-adenosylhomocysteine deaminase-like isoform X2	LOC107805288	5-methylthioadenosine/S-adenosylhomocysteine deaminase-like isoform X2 OS=Nicotiana tabacum OX=4097 GN=LOC107805288 PE=4 SV=1 - [A0A1S4B7D7_TOBAC]	2.04	1	1	2	393	43.06	5.87158	1.45808	1.44701		1.45255	0.971522	1.02193		0.996727	1.45732	0.00318972
A0A1S3XUT4	cullin-3A-like	LOC107768960	cullin-3A-like OS=Nicotiana tabacum OX=4097 GN=LOC107768960 PE=3 SV=1 - [A0A1S3XUT4_TOBAC]	1.64	1	1	3	733	85.1207	8.01611	1.33211	1.5906	1.61003	1.51091	1.11376	0.996018	1.00799	1.03926	1.45384	0.00828797
A0A1S4CCG1	50S ribosomal protein L4, chloroplastic	LOC107817573	50S ribosomal protein L4, chloroplastic OS=Nicotiana tabacum OX=4097 GN=LOC107817573 PE=3 SV=1 - [A0A1S4CCG1_TOBAC]	44.33	2	12	103	282	31.2331	6.65381	1.13999	1.16272	1.2968	1.19984	0.783372	0.890124	0.804031	0.825842	1.45286	0.0031397
A0A1S4APQ9	Beta-galactosidase	LOC107800119	Beta-galactosidase OS=Nicotiana tabacum OX=4097 GN=LOC107800119 PE=3 SV=1 - [A0A1S4APQ9_TOBAC]	28.64	2	17	79	824	90.6258	7.84033	1.32071	1.16014	1.53489	1.33858	0.927652	0.961197	0.875991	0.921613	1.45243	0.0200354
A0A1S3Z3G5	probable mitochondrial adenine nucleotide transporter BTL3 isoform X2	LOC107782541	probable mitochondrial adenine nucleotide transporter BTL3 isoform X2 OS=Nicotiana tabacum OX=4097 GN=LOC107782541 PE=3 SV=1 - [A0A1S3Z3G5_TOBAC]	7.78	2	3	4	437	47.236	9.5835		1.41722	1.42294	1.42008		0.983199	0.973791	0.978495	1.45129	0.000155433
P69556	Photosystem II protein D1	psbA	Photosystem II protein D1 OS=Nicotiana tabacum OX=4097 GN=psbA PE=3 SV=2 - [PSBA_TOBAC]	26.35	9	9	580	353	38.9255	5.24951	1.2632	1.27132	1.31514	1.28322	0.87537	0.895805	0.882168	0.884448	1.45087	2.05755e-05
A0A1S3WXY4	beta-glucosidase BoGH3B-like	LOC107759116	beta-glucosidase BoGH3B-like OS=Nicotiana tabacum OX=4097 GN=LOC107759116 PE=3 SV=1 - [A0A1S3WXY4_TOBAC]	17.56	2	10	29	598	65.7983	5.31299	1.48333	1.16223	1.21889	1.28815	0.782475	1.00684	0.874265	0.887861	1.45085	0.027808
A0A1S3ZJ89	uncharacterized oxidoreductase At4g09670-like	LOC107787335	uncharacterized oxidoreductase At4g09670-like OS=Nicotiana tabacum OX=4097 GN=LOC107787335 PE=4 SV=1 - [A0A1S3ZJ89_TOBAC]	15.47	4	4	5	362	40.3365	7.04932	1.19297	1.31493		1.25395	0.807578	0.921083		0.86433	1.45077	0.0427973
A0A1S3YSU1	ubiquinone biosynthesis protein COQ9-B, mitochondrial-like	LOC107779379	ubiquinone biosynthesis protein COQ9-B, mitochondrial-like OS=Nicotiana tabacum OX=4097 GN=LOC107779379 PE=4 SV=1 - [A0A1S3YSU1_TOBAC]	7.42	2	2	7	310	34.6828	7.13721	1.19083	1.43407	1.12232	1.24907	0.836545	0.90899	0.838167	0.861234	1.45033	0.0164631
A0A1S3YY52	Catalase	LOC107781013	Catalase OS=Nicotiana tabacum OX=4097 GN=LOC107781013 PE=3 SV=1 - [A0A1S3YY52_TOBAC]	34.76	1	14	193	492	56.9113	7.38623	1.60031		1.55319	1.57675	1.06971		1.1057	1.0877	1.44961	0.00365474
A0A1S4BMQ5	probable 26S proteasome non-ATPase regulatory subunit 3	LOC107809945	probable 26S proteasome non-ATPase regulatory subunit 3 OS=Nicotiana tabacum OX=4097 GN=LOC107809945 PE=4 SV=1 - [A0A1S4BMQ5_TOBAC]	22.2	3	9	32	491	55.4488	8.49951	1.32322	1.27541	1.68084	1.42649	1.00459	1.0113	0.938881	0.984922	1.44833	0.0273534
A0A1S4BLZ2	outer envelope pore protein 16-3, chloroplastic/mitochondrial	LOC107809748	outer envelope pore protein 16-3, chloroplastic/mitochondrial OS=Nicotiana tabacum OX=4097 GN=LOC107809748 PE=4 SV=1 - [A0A1S4BLZ2_TOBAC]	10.69	2	2	6	159	16.7566	8.90967	1.34311	1.29379	1.19267	1.27652	0.854297	0.879809	0.9115	0.881869	1.44752	0.00112492
A0A1S3YAQ4	nuclear transport factor 2-like	LOC107774121	nuclear transport factor 2-like OS=Nicotiana tabacum OX=4097 GN=LOC107774121 PE=4 SV=1 - [A0A1S3YAQ4_TOBAC]	9.76	1	1	2	123	13.6786	6.354	1.25765	1.32178		1.28972	0.917501	0.865316		0.891409	1.44683	0.0106011
A0A1S4BR32	protein TRIGALACTOSYLDIACYLGLYCEROL 2, chloroplastic	LOC107810932	protein TRIGALACTOSYLDIACYLGLYCEROL 2, chloroplastic OS=Nicotiana tabacum OX=4097 GN=LOC107810932 PE=4 SV=1 - [A0A1S4BR32_TOBAC]	19.54	6	6	15	389	43.083	9.1001	1.29401	1.18654	1.64522	1.37526	0.99033	0.943507	0.919185	0.951007	1.4461	0.038821
A0A1S3Y8H3	Methionine S-methyltransferase	LOC107773392	Methionine S-methyltransferase OS=Nicotiana tabacum OX=4097 GN=LOC107773392 PE=3 SV=1 - [A0A1S3Y8H3_TOBAC]	3.69	4	4	9	1083	121.095	6.11279	1.16783	1.35409	1.64179	1.3879	0.989171	0.960445	0.930006	0.959874	1.44592	0.0368882
A0A1S3YP51	Carboxypeptidase	LOC107778307	Carboxypeptidase OS=Nicotiana tabacum OX=4097 GN=LOC107778307 PE=3 SV=1 - [A0A1S3YP51_TOBAC]	7.03	3	3	7	455	50.7173	9.02686	1.41653	1.05458	1.36592	1.27901	0.796674	0.981297	0.878758	0.885576	1.44427	0.0347087
A0A1S4AY78	50S ribosomal protein L13, chloroplastic-like	LOC107802615	50S ribosomal protein L13, chloroplastic-like OS=Nicotiana tabacum OX=4097 GN=LOC107802615 PE=3 SV=1 - [A0A1S4AY78_TOBAC]	56.85	1	11	85	241	27.3021	9.92041	1.37561	1.62543	1.21102	1.40402	1.00981	0.94751	0.959238	0.972185	1.44419	0.0240056
A0A1S3YH56	Annexin	LOC107775982	Annexin OS=Nicotiana tabacum OX=4097 GN=LOC107775982 PE=3 SV=1 - [A0A1S3YH56_TOBAC]	9.75	3	3	7	318	35.5703	6.43018	1.35453	1.60835	1.31819	1.42703	0.926689	1.00792	1.03077	0.988459	1.44369	0.0104887
A0A1S4CH40	ATP-dependent Clp protease proteolytic subunit	LOC107818763	ATP-dependent Clp protease proteolytic subunit OS=Nicotiana tabacum OX=4097 GN=LOC107818763 PE=3 SV=1 - [A0A1S4CH40_TOBAC]	13.47	1	4	39	297	32.2463	8.38232	1.46175	1.37848	1.30466	1.38163	0.877867	0.999025	0.995806	0.957566	1.44286	0.00216721
A0A1S4BCN7	probable plastid-lipid-associated protein 4, chloroplastic	LOC107806876	probable plastid-lipid-associated protein 4, chloroplastic OS=Nicotiana tabacum OX=4097 GN=LOC107806876 PE=4 SV=1 - [A0A1S4BCN7_TOBAC]	45.64	1	9	58	241	27.2131	9.23193	1.40239	1.3904		1.39639	0.970147	0.965858		0.968002	1.44255	0.00022077
A0A1S4CK04	ATP synthase subunit beta	LOC107819718	ATP synthase subunit beta OS=Nicotiana tabacum OX=4097 GN=LOC107819718 PE=3 SV=1 - [A0A1S4CK04_TOBAC]	61.61	2	24	357	560	59.7762	6.18896	1.33995	1.46978	1.43484	1.41486	0.984685	1.02195	0.937575	0.981404	1.44166	0.000697133
A0A1S4AYS9	uncharacterized protein LOC107802773	LOC107802773	uncharacterized protein LOC107802773 OS=Nicotiana tabacum OX=4097 GN=LOC107802773 PE=4 SV=1 - [A0A1S4AYS9_TOBAC]	13.4	1	1	3	97	10.7799	9.70068	1.29197	1.23965	1.47263	1.33475	0.937078	0.941717	0.899322	0.926039	1.44135	0.00471386
A0A1S3ZDP9	probable acyl-activating enzyme 17, peroxisomal	LOC107785570	probable acyl-activating enzyme 17, peroxisomal OS=Nicotiana tabacum OX=4097 GN=LOC107785570 PE=4 SV=1 - [A0A1S3ZDP9_TOBAC]	6.37	4	4	8	722	78.9843	6.21436	1.38668	1.27128	1.56496	1.40764	0.966923	1.0158	0.947558	0.976762	1.44113	0.00800251
A0A1S3YSD2	plant UBX domain-containing protein 4-like	LOC107779032	plant UBX domain-containing protein 4-like OS=Nicotiana tabacum OX=4097 GN=LOC107779032 PE=4 SV=1 - [A0A1S3YSD2_TOBAC]	5.06	2	2	10	395	42.5631	5.32568	1.44956	1.36679	1.28565	1.36733	0.8716	1.00561	0.972684	0.949964	1.43935	0.00256222
A0A1S3Z198	receptor-like protein kinase THESEUS 1	LOC107781692	receptor-like protein kinase THESEUS 1 OS=Nicotiana tabacum OX=4097 GN=LOC107781692 PE=4 SV=1 - [A0A1S3Z198_TOBAC]	4.3	1	3	13	837	92.3848	6.11279	1.33954	1.5121	1.47351	1.44172	1.05344	0.998849	0.952644	1.00164	1.43935	0.00182256
A0A1S3YYI0	sulfite oxidase-like	LOC107781030	sulfite oxidase-like OS=Nicotiana tabacum OX=4097 GN=LOC107781030 PE=4 SV=1 - [A0A1S3YYI0_TOBAC]	18.58	6	6	19	393	43.6182	7.37158	1.15856	1.22989	1.59164	1.3267	0.96461	0.951441	0.850994	0.922348	1.43839	0.0435225
A0A1S3YQT5	putative F-box protein PP2-B12	LOC107778784	putative F-box protein PP2-B12 OS=Nicotiana tabacum OX=4097 GN=LOC107778784 PE=4 SV=1 - [A0A1S3YQT5_TOBAC]	53.53	1	7	58	170	19.5432	5.42725	1.5437	1.5316		1.53765	0.99301	1.14533		1.06917	1.43817	0.0255779
A0A1S3Y739	12-oxophytodienoate reductase 3	LOC107773112	12-oxophytodienoate reductase 3 OS=Nicotiana tabacum OX=4097 GN=LOC107773112 PE=4 SV=1 - [A0A1S3Y739_TOBAC]	27.27	4	11	35	396	43.7032	8.1333	1.38549	1.34425		1.36487	0.945264	0.955086		0.950175	1.43644	0.00260246
A0A1S3Y2M1	mitochondrial import receptor subunit TOM40-1-like	LOC107771512	mitochondrial import receptor subunit TOM40-1-like OS=Nicotiana tabacum OX=4097 GN=LOC107771512 PE=4 SV=1 - [A0A1S3Y2M1_TOBAC]	29.39	1	7	19	313	34.4893	7.84033	1.28188	1.3237	1.36465	1.32341	0.987304	0.898434	0.879791	0.921843	1.43561	0.000602178
A0A1S3YNT9	purine-uracil permease NCS1-like	LOC107778096	purine-uracil permease NCS1-like OS=Nicotiana tabacum OX=4097 GN=LOC107778096 PE=4 SV=1 - [A0A1S3YNT9_TOBAC]	3.28	2	2	7	579	63.5778	9.18799	1.47752	1.36665	1.31658	1.38692	0.997358	0.970356	0.932041	0.966585	1.43486	0.00119862
A0A1S4DR55	Tyrosine--tRNA ligase	LOC107832553	Tyrosine--tRNA ligase OS=Nicotiana tabacum OX=4097 GN=LOC107832553 PE=3 SV=1 - [A0A1S4DR55_TOBAC]	11.11	1	5	13	522	57.7947	6.37939		1.3171	1.27263	1.29487		0.9035	0.904655	0.904077	1.43225	0.0032246
A0A1S3Y820	Chlorophyll a-b binding protein, chloroplastic	LOC107773232	Chlorophyll a-b binding protein, chloroplastic OS=Nicotiana tabacum OX=4097 GN=LOC107773232 PE=3 SV=1 - [A0A1S3Y820_TOBAC]	55.81	1	8	729	267	28.2792	5.65576	1.25539	1.33085	1.05229	1.21284	0.799521	0.857798	0.886137	0.847819	1.43054	0.0137435
A0A1S4D5Y3	1,4-alpha-glucan-branching enzyme-like	LOC107826241	1,4-alpha-glucan-branching enzyme-like OS=Nicotiana tabacum OX=4097 GN=LOC107826241 PE=4 SV=1 - [A0A1S4D5Y3_TOBAC]	6.37	5	5	13	864	98.2253	5.17334	1.25634	1.40249	1.6623	1.44038	1.02895	0.996412	0.995308	1.00689	1.43052	0.0220448
A0A1S4AE51	uncharacterized protein LOC107796625 isoform X1	LOC107796625	uncharacterized protein LOC107796625 isoform X1 OS=Nicotiana tabacum OX=4097 GN=LOC107796625 PE=4 SV=1 - [A0A1S4AE51_TOBAC]	26.64	4	8	16	304	34.5167	8.26514	1.3098	1.22154	1.41237	1.31457	0.969362	0.945168	0.847701	0.920744	1.42772	0.004074
A0A1S3YQT2	probable methyltransferase PMT11	LOC107778778	probable methyltransferase PMT11 OS=Nicotiana tabacum OX=4097 GN=LOC107778778 PE=4 SV=1 - [A0A1S3YQT2_TOBAC]	4.52	2	3	3	664	75.5631	6.53662	1.41398	1.40343		1.4087	1.05577	0.919419		0.987597	1.42639	0.0253701
A0A1S4BAI3	Aminopeptidase	LOC107806287	Aminopeptidase OS=Nicotiana tabacum OX=4097 GN=LOC107806287 PE=3 SV=1 - [A0A1S4BAI3_TOBAC]	24.82	5	20	50	842	95.6816	5.8208	1.46552	1.28882	1.42926	1.39453	0.952996	1.01235	0.971114	0.978819	1.42471	0.00183848
A0A1S4BI62	isopentenyl-diphosphate Delta-isomerase I	LOC107808544	isopentenyl-diphosphate Delta-isomerase I OS=Nicotiana tabacum OX=4097 GN=LOC107808544 PE=4 SV=1 - [A0A1S4BI62_TOBAC]	22.98	3	5	16	235	27.1177	5.05908	1.27544	1.52956	1.23416	1.34638	0.94793	0.910351	0.977616	0.945299	1.4243	0.0131648
A0A1S4D7C0	Glycosyltransferase	LOC107826729	Glycosyltransferase OS=Nicotiana tabacum OX=4097 GN=LOC107826729 PE=3 SV=1 - [A0A1S4D7C0_TOBAC]	4.69	3	3	4	852	93.246	6.97607	1.39508	1.27883		1.33696	0.915183	0.964828		0.940006	1.42229	0.0244257
A0A1S4CUB7	protein TIC 56, chloroplastic-like	LOC107822773	protein TIC 56, chloroplastic-like OS=Nicotiana tabacum OX=4097 GN=LOC107822773 PE=4 SV=1 - [A0A1S4CUB7_TOBAC]	31.37	2	14	50	510	59.3991	7.63525	1.23202	1.36017	1.48477	1.35899	1.0158	0.946307	0.907119	0.956409	1.42093	0.00718766
A0A1S4CUD0	molybdopterin biosynthesis protein CNX1-like	LOC107822561	molybdopterin biosynthesis protein CNX1-like OS=Nicotiana tabacum OX=4097 GN=LOC107822561 PE=4 SV=1 - [A0A1S4CUD0_TOBAC]	13.34	2	7	20	667	70.2545	6.44287	1.47504	1.47091	1.32736	1.42444	1.01483	0.973339	1.01925	1.00247	1.42092	0.00113938
A0A1S4BXR0	uncharacterized protein LOC107813007	LOC107813007	uncharacterized protein LOC107813007 OS=Nicotiana tabacum OX=4097 GN=LOC107813007 PE=4 SV=1 - [A0A1S4BXR0_TOBAC]	1.95	2	2	5	821	89.702	5.77002	1.55041	1.53178	1.40846	1.49689	1.05256	1.01447	1.09357	1.05353	1.42082	0.000896988
A0A1S3ZIT1	psbP domain-containing protein 4, chloroplastic-like	LOC107787263	psbP domain-containing protein 4, chloroplastic-like OS=Nicotiana tabacum OX=4097 GN=LOC107787263 PE=4 SV=1 - [A0A1S3ZIT1_TOBAC]	26.62	6	6	13	278	30.3116	7.02002	1.4156	1.11015	1.08805	1.2046	0.809831	0.941572	0.793049	0.848151	1.42027	0.0368613
A0A1S4ARL8	probable voltage-gated potassium channel subunit beta	LOC107800680	probable voltage-gated potassium channel subunit beta OS=Nicotiana tabacum OX=4097 GN=LOC107800680 PE=4 SV=1 - [A0A1S4ARL8_TOBAC]	34.55	9	9	26	330	36.8719	7.84033	1.21585	1.19224	1.41568	1.27459	0.871047	0.946758	0.875262	0.897689	1.41986	0.00736144
A0A1S3XJZ9	dipeptidyl-peptidase 5-like	LOC107766093	dipeptidyl-peptidase 5-like OS=Nicotiana tabacum OX=4097 GN=LOC107766093 PE=4 SV=1 - [A0A1S3XJZ9_TOBAC]	6.92	4	4	8	723	80.7961	5.79541	1.34337	1.39094	1.16584	1.30005	0.83772	0.9604	0.949946	0.916022	1.41923	0.00825493
A0A1S3ZZQ9	guanylate kinase 2, chloroplastic/mitochondrial-like	LOC107792253	guanylate kinase 2, chloroplastic/mitochondrial-like OS=Nicotiana tabacum OX=4097 GN=LOC107792253 PE=4 SV=1 - [A0A1S3ZZQ9_TOBAC]	2.99	1	1	2	301	33.9792	9.40771	1.26621	1.29804		1.28212	0.889392	0.918131		0.903761	1.41865	0.00319568
A0A1S3XUP9	uncharacterized protein LOC107768935	LOC107768935	uncharacterized protein LOC107768935 OS=Nicotiana tabacum OX=4097 GN=LOC107768935 PE=4 SV=1 - [A0A1S3XUP9_TOBAC]	29.89	1	7	40	261	27.5623	9.61279	1.16944	1.21484	1.5904	1.32489	0.92714	0.958761	0.915923	0.933941	1.4186	0.0433631
A0A1S4A9J7	outer envelope protein 80, chloroplastic-like isoform X1	LOC107795186	outer envelope protein 80, chloroplastic-like isoform X1 OS=Nicotiana tabacum OX=4097 GN=LOC107795186 PE=4 SV=1 - [A0A1S4A9J7_TOBAC]	14.67	3	10	19	702	76.2558	7.88428	1.38637	1.42663	1.51019	1.44106	1.1112	0.964353	0.972662	1.01607	1.41827	0.00209455
A0A1S4B7V7	temperature-induced lipocalin-1-like	LOC107805368	temperature-induced lipocalin-1-like OS=Nicotiana tabacum OX=4097 GN=LOC107805368 PE=3 SV=1 - [A0A1S4B7V7_TOBAC]	34.05	1	6	16	185	21.3658	6.354	1.18619		1.17454	1.18037	0.780648		0.885494	0.833071	1.41689	0.0222974
A0A1S4AIF9	beta-glucosidase 40-like	LOC107798023	beta-glucosidase 40-like OS=Nicotiana tabacum OX=4097 GN=LOC107798023 PE=3 SV=1 - [A0A1S4AIF9_TOBAC]	2.77	2	2	3	505	57.4312	8.25049	1.3788	1.3049	1.08877	1.25749	0.800803	0.919968	0.942956	0.887909	1.41624	0.0192801
A0A1S4D7I7	Tubulin beta chain	LOC107826880	Tubulin beta chain OS=Nicotiana tabacum OX=4097 GN=LOC107826880 PE=3 SV=1 - [A0A1S4D7I7_TOBAC]	45.64	2	16	182	447	50.2839	4.89404	1.31476	1.10868	1.33028	1.25124	0.853133	0.947703	0.850836	0.883891	1.41561	0.00933619
A0A1S4CT77	187-kDa microtubule-associated protein AIR9-like	LOC107822412	187-kDa microtubule-associated protein AIR9-like OS=Nicotiana tabacum OX=4097 GN=LOC107822412 PE=4 SV=1 - [A0A1S4CT77_TOBAC]	1.44	2	2	4	1739	190.827	6.66846	1.29858	1.32937	1.52806	1.38534	1.04726	1.03421	0.854962	0.978809	1.41533	0.0128445
A0A1S4D4R5	thioredoxin Y1, chloroplastic-like	LOC107825989	thioredoxin Y1, chloroplastic-like OS=Nicotiana tabacum OX=4097 GN=LOC107825989 PE=4 SV=1 - [A0A1S4D4R5_TOBAC]	18.97	1	3	21	174	19.1038	7.6499	1.13122	1.27345		1.20233	0.887731	0.812284		0.850007	1.4145	0.0484421
A0A1S4CXQ9	desiccation protectant protein Lea14 homolog	LOC107823635	desiccation protectant protein Lea14 homolog OS=Nicotiana tabacum OX=4097 GN=LOC107823635 PE=4 SV=1 - [A0A1S4CXQ9_TOBAC]	16.57	1	2	9	169	18.6108	4.80518	1.1514	1.24904		1.20022	0.806156	0.8933		0.849728	1.41247	0.0331356
A0A1S3XEK0	GMP synthase [glutamine-hydrolyzing]-like	LOC107764380	GMP synthase [glutamine-hydrolyzing]-like OS=Nicotiana tabacum OX=4097 GN=LOC107764380 PE=3 SV=1 - [A0A1S3XEK0_TOBAC]	9.85	6	6	23	538	60.0583	6.80029	1.45918	1.22969	1.6076	1.43216	0.977339	1.0487	1.02066	1.01557	1.4102	0.0204056
A0A1S4C3B8	phenylalanine--tRNA ligase alpha subunit, cytoplasmic-like	LOC107814720	phenylalanine--tRNA ligase alpha subunit, cytoplasmic-like OS=Nicotiana tabacum OX=4097 GN=LOC107814720 PE=4 SV=1 - [A0A1S4C3B8_TOBAC]	19.1	1	8	16	487	56.1467	7.98682	1.565	1.29912	1.33379	1.3993	1.01644	0.980151	0.985231	0.993941	1.40783	0.00856515
A0A1S3X217	ABC transporter B family member 20 isoform X2	LOC107760495	ABC transporter B family member 20 isoform X2 OS=Nicotiana tabacum OX=4097 GN=LOC107760495 PE=4 SV=1 - [A0A1S3X217_TOBAC]	5.45	5	5	7	1230	136.28	7.69385	1.49004	1.22736	1.24524	1.32088	0.862333	0.985788	0.968036	0.938719	1.40711	0.014788
A0A1S4C5E5	protein TOC75-3, chloroplastic-like	LOC107815100	protein TOC75-3, chloroplastic-like OS=Nicotiana tabacum OX=4097 GN=LOC107815100 PE=4 SV=1 - [A0A1S4C5E5_TOBAC]	46.74	2	26	120	813	88.7362	8.89502	1.44663	1.30802	1.26613	1.34026	0.964266	0.947425	0.945814	0.952502	1.4071	0.00211375
A0A1S4C228	uncharacterized protein LOC107814321	LOC107814321	uncharacterized protein LOC107814321 OS=Nicotiana tabacum OX=4097 GN=LOC107814321 PE=4 SV=1 - [A0A1S4C228_TOBAC]	11.68	1	8	16	582	66.3424	5.52881		1.25032	1.15547	1.2029		0.882118	0.828583	0.855351	1.40632	0.0236836
A0A0A8WK73	Aquaporin PIP1 4	LOC107817177	Aquaporin PIP1 4 OS=Nicotiana tabacum OX=4097 GN=LOC107817177 PE=2 SV=1 - [A0A0A8WK73_TOBAC]	11.58	2	2	14	285	30.4688	8.80713	1.23552	1.31144	1.39096	1.31264	0.928394	0.95875	0.913963	0.933702	1.40584	0.0012621
A0A1S3XJF1	lysosomal Pro-X carboxypeptidase-like	LOC107765654	lysosomal Pro-X carboxypeptidase-like OS=Nicotiana tabacum OX=4097 GN=LOC107765654 PE=4 SV=1 - [A0A1S3XJF1_TOBAC]	3.25	1	1	2	523	59.6068	8.83643	1.31538		1.25881	1.2871	0.872785		0.96166	0.917222	1.40325	0.0196858
A0A1S4DM04	structural maintenance of chromosomes protein 1-like	LOC107831210	structural maintenance of chromosomes protein 1-like OS=Nicotiana tabacum OX=4097 GN=LOC107831210 PE=4 SV=1 - [A0A1S4DM04_TOBAC]	2.8	2	3	4	858	100.124	7.73779	1.69595	1.47546	1.41548	1.52896	1.12561	1.03445	1.11014	1.09007	1.40263	0.00811762
A0A1S4CLM5	Beta-hexosaminidase	LOC107820274	Beta-hexosaminidase OS=Nicotiana tabacum OX=4097 GN=LOC107820274 PE=3 SV=1 - [A0A1S4CLM5_TOBAC]	13.7	6	7	21	540	61.5589	5.61768	1.14776	1.34049	1.34001	1.27609	0.869493	0.975626	0.884463	0.909861	1.40251	0.00712818
A0A1S3XE39	uncharacterized protein LOC107764097 isoform X2	LOC107764097	uncharacterized protein LOC107764097 isoform X2 OS=Nicotiana tabacum OX=4097 GN=LOC107764097 PE=4 SV=1 - [A0A1S3XE39_TOBAC]	8.83	4	4	12	532	59.0954	5.5542	1.30582	1.13397	1.42017	1.28665	0.970451	0.896765	0.885148	0.917455	1.40241	0.013409
A0A1S3XWU3	Nuclear pore complex protein	LOC107769618	Nuclear pore complex protein OS=Nicotiana tabacum OX=4097 GN=LOC107769618 PE=3 SV=1 - [A0A1S3XWU3_TOBAC]	4.85	3	3	5	908	103.148	5.35107	1.41767	1.22896	1.40915	1.35193	0.900108	0.961462	1.03197	0.964513	1.40167	0.00587358
A0A1S3XFT6	Glyceraldehyde-3-phosphate dehydrogenase	LOC107764636	Glyceraldehyde-3-phosphate dehydrogenase OS=Nicotiana tabacum OX=4097 GN=LOC107764636 PE=3 SV=1 - [A0A1S3XFT6_TOBAC]	57.57	5	18	263	337	36.628	7.51807	1.29388	1.2923	1.27778	1.28799	0.898264	0.965877	0.893568	0.919236	1.40115	0.000103229
A0A1S3XAN1	40S ribosomal protein S14-2	LOC107763058	40S ribosomal protein S14-2 OS=Nicotiana tabacum OX=4097 GN=LOC107763058 PE=3 SV=1 - [A0A1S3XAN1_TOBAC]	46	2	7	55	150	16.3346	10.6968	1.21528	1.4227	1.38885	1.34228	0.930954	1.01313	0.932406	0.958829	1.39991	0.0053365
A0A1S3ZF01	uncharacterized protein At4g14100-like	LOC107786131	uncharacterized protein At4g14100-like OS=Nicotiana tabacum OX=4097 GN=LOC107786131 PE=4 SV=1 - [A0A1S3ZF01_TOBAC]	17.65	2	3	9	221	25.5767	6.18896	1.26759		1.19188	1.22973	0.830528		0.928589	0.879559	1.39813	0.0298955
A0A1S4D6G5	uncharacterized protein LOC107826489	LOC107826489	uncharacterized protein LOC107826489 OS=Nicotiana tabacum OX=4097 GN=LOC107826489 PE=4 SV=1 - [A0A1S4D6G5_TOBAC]	19.82	4	4	9	227	25.4019	9.45166	1.39083	1.29037	1.26877	1.31666	0.855973	0.993035	0.97845	0.942486	1.397	0.00287278
A0A1S4DE29	methyl-CpG-binding domain-containing protein 11-like	LOC107828622	methyl-CpG-binding domain-containing protein 11-like OS=Nicotiana tabacum OX=4097 GN=LOC107828622 PE=4 SV=1 - [A0A1S4DE29_TOBAC]	14.58	1	4	5	343	37.6403	4.89404	1.28096		1.33077	1.30586	0.903758		0.965824	0.934791	1.39696	0.0113045
A0A1S4A093	protein LURP-one-related 10-like	LOC107792323	protein LURP-one-related 10-like OS=Nicotiana tabacum OX=4097 GN=LOC107792323 PE=4 SV=1 - [A0A1S4A093_TOBAC]	15.96	3	3	6	213	23.8703	8.55811	1.25041	1.28163	1.37775	1.30327	0.935037	0.970304	0.900466	0.935269	1.39346	0.00105085
A0A1S4CVT5	Chlorophyll a-b binding protein, chloroplastic	LOC107823229	Chlorophyll a-b binding protein, chloroplastic OS=Nicotiana tabacum OX=4097 GN=LOC107823229 PE=3 SV=1 - [A0A1S4CVT5_TOBAC]	9.01	2	2	5	233	26.2118	8.98291	1.2098	1.28001	1.43762	1.30915	0.925539	0.984395	0.908861	0.939598	1.3933	0.00654319
P69686	Photosystem II D2 protein	psbD	Photosystem II D2 protein OS=Nicotiana tabacum OX=4097 GN=psbD PE=3 SV=1 - [PSBD_TOBAC]	25.21	7	7	402	353	39.5098	5.5542	1.12749	1.21119	1.27873	1.2058	0.837289	0.873853	0.88541	0.865517	1.39316	0.00179359
A0A1S4AE25	THO complex subunit 4A-like	LOC107796602	THO complex subunit 4A-like OS=Nicotiana tabacum OX=4097 GN=LOC107796602 PE=4 SV=1 - [A0A1S4AE25_TOBAC]	31.17	1	6	30	247	26.8265	10.0229	1.21898	1.13946	1.17819	1.17888	0.865374	0.97017	0.704766	0.84677	1.3922	0.0145591
A0A1S4C9G4	Glucose-1-phosphate adenylyltransferase	LOC107816541	Glucose-1-phosphate adenylyltransferase OS=Nicotiana tabacum OX=4097 GN=LOC107816541 PE=3 SV=1 - [A0A1S4C9G4_TOBAC]	55.49	4	25	193	519	56.9924	8.32373	1.23228	1.30307	1.18836	1.24124	0.843374	0.915707	0.918353	0.892478	1.39077	0.00109451
A0A1S3XAK6	protein CLT2, chloroplastic-like	LOC107762960	protein CLT2, chloroplastic-like OS=Nicotiana tabacum OX=4097 GN=LOC107762960 PE=4 SV=1 - [A0A1S3XAK6_TOBAC]	5.14	2	2	3	428	46.6534	9.90576	1.24052	1.51486	1.21853	1.32464	0.950899	0.888732	1.01976	0.953132	1.38977	0.0223109
A0A1S3XIW7	CSC1-like protein ERD4	LOC107765699	CSC1-like protein ERD4 OS=Nicotiana tabacum OX=4097 GN=LOC107765699 PE=4 SV=1 - [A0A1S3XIW7_TOBAC]	31.95	7	22	71	723	81.6865	9.18799	1.39772	1.29122	1.07046	1.25313	0.854599	0.914516	0.937342	0.902152	1.38905	0.0242721
A0A1S3Y9V2	protein TOC75-3, chloroplastic-like	LOC107774050	protein TOC75-3, chloroplastic-like OS=Nicotiana tabacum OX=4097 GN=LOC107774050 PE=4 SV=1 - [A0A1S3Y9V2_TOBAC]	48.65	3	27	119	816	89.1433	8.89502	1.40444	1.22027	1.30139	1.3087	0.937998	0.968676	0.922026	0.9429	1.38795	0.00265776
A0A1S3YFK6	NHL repeat-containing protein 2	LOC107775778	NHL repeat-containing protein 2 OS=Nicotiana tabacum OX=4097 GN=LOC107775778 PE=4 SV=1 - [A0A1S3YFK6_TOBAC]	28.89	4	26	94	1080	117.507	5.70654	1.06739	1.25712	1.37768	1.23406	0.976505	0.892874	0.798943	0.889441	1.38746	0.0294279
A0A1S4ACD6	translin-like	LOC107796099	translin-like OS=Nicotiana tabacum OX=4097 GN=LOC107796099 PE=4 SV=1 - [A0A1S4ACD6_TOBAC]	7.32	2	2	7	287	32.7937	6.72705	1.4343	1.35472		1.39451	0.96376	1.04705		1.0054	1.38702	0.0212148
A0A1S3Z6E6	V-type proton ATPase subunit H	LOC107783503	V-type proton ATPase subunit H OS=Nicotiana tabacum OX=4097 GN=LOC107783503 PE=3 SV=1 - [A0A1S3Z6E6_TOBAC]	29.07	6	12	59	454	51.5793	7.04932	1.30737	1.19461	1.47501	1.32566	0.950749	0.990274	0.928149	0.95639	1.38611	0.0114691
A0A1S4BZB0	manganese-dependent ADP-ribose/CDP-alcohol diphosphatase-like	LOC107813486	manganese-dependent ADP-ribose/CDP-alcohol diphosphatase-like OS=Nicotiana tabacum OX=4097 GN=LOC107813486 PE=4 SV=1 - [A0A1S4BZB0_TOBAC]	5.64	2	2	3	319	35.7758	6.60986	1.27029	1.29051		1.2804	0.918041	0.93056		0.924301	1.38527	0.00111284
A0A1S3ZIW1	CSC1-like protein ERD4 isoform X2	LOC107787373	CSC1-like protein ERD4 isoform X2 OS=Nicotiana tabacum OX=4097 GN=LOC107787373 PE=4 SV=1 - [A0A1S3ZIW1_TOBAC]	34.15	7	22	64	691	78.329	9.40771	1.21933	1.4415	1.15483	1.27189	0.924183	0.891868	0.93943	0.918494	1.38475	0.0158886
A0A1S4B4I6	Histone H3	LOC107804333	Histone H3 OS=Nicotiana tabacum OX=4097 GN=LOC107804333 PE=3 SV=1 - [A0A1S4B4I6_TOBAC]	33.82	3	8	79	136	15.2445	11.2974	1.40682	1.36986	1.5006	1.42576	0.992396	1.03985	1.0579	1.03005	1.38417	0.000812538
A0A1S3Z8X6	trafficking protein particle complex subunit 1-like	LOC107784262	trafficking protein particle complex subunit 1-like OS=Nicotiana tabacum OX=4097 GN=LOC107784262 PE=4 SV=1 - [A0A1S3Z8X6_TOBAC]	11.24	1	2	7	169	18.9856	9.18799	1.4161	1.4029	1.45441	1.42447	1.09215	1.00837	0.988486	1.02967	1.38343	0.000364682
A0A1S3ZAU9	ras-related protein RABA2a-like	LOC107784877	ras-related protein RABA2a-like OS=Nicotiana tabacum OX=4097 GN=LOC107784877 PE=4 SV=1 - [A0A1S3ZAU9_TOBAC]	55.35	6	10	33	215	24.0123	6.59521	1.42114	1.06487	1.3048	1.2636	0.845959	0.918772	0.978284	0.914338	1.38199	0.0352445
A0A1S4D4H3	uncharacterized protein LOC107825902	LOC107825902	uncharacterized protein LOC107825902 OS=Nicotiana tabacum OX=4097 GN=LOC107825902 PE=4 SV=1 - [A0A1S4D4H3_TOBAC]	23.98	7	7	28	367	39.7839	8.95361	1.32711	1.18224	1.30829	1.27255	0.835038	1.00818	0.920079	0.921101	1.38155	0.00651374
A0A1S4A9R3	yrdC domain-containing protein, mitochondrial-like	LOC107795283	yrdC domain-containing protein, mitochondrial-like OS=Nicotiana tabacum OX=4097 GN=LOC107795283 PE=4 SV=1 - [A0A1S4A9R3_TOBAC]	10.7	2	2	4	187	20.2033	4.94482	1.29088	1.36561		1.32824	0.924272	1.00038		0.962326	1.38024	0.0205875
A0A1S3XQ27	uncharacterized protein LOC107767512	LOC107767512	uncharacterized protein LOC107767512 OS=Nicotiana tabacum OX=4097 GN=LOC107767512 PE=4 SV=1 - [A0A1S3XQ27_TOBAC]	10.84	1	4	9	535	58.4557	7.03467		1.28501	1.23575	1.26038		0.936982	0.88967	0.913326	1.37999	0.00954478
Q9SQI4	Centrin	CEN2	Centrin OS=Nicotiana tabacum OX=4097 GN=CEN2 PE=2 SV=1 - [Q9SQI4_TOBAC]	35.03	5	5	10	177	20.4759	4.83057	1.41885	1.05123	1.34996	1.27335	0.848499	0.956743	0.963206	0.922816	1.37985	0.0419457
A0A1S3YKH7	short-chain dehydrogenase TIC 32, chloroplastic-like	LOC107777003	short-chain dehydrogenase TIC 32, chloroplastic-like OS=Nicotiana tabacum OX=4097 GN=LOC107777003 PE=3 SV=1 - [A0A1S3YKH7_TOBAC]	5.43	2	2	5	313	33.9328	9.34912	1.1798	1.32172	1.58502	1.36218	1.02178	0.93498	1.00881	0.988524	1.378	0.0373287
A0A1S3XZ14	probable serine/threonine-protein kinase DDB_G0291350	LOC107770357	probable serine/threonine-protein kinase DDB_G0291350 OS=Nicotiana tabacum OX=4097 GN=LOC107770357 PE=4 SV=1 - [A0A1S3XZ14_TOBAC]	11.7	3	3	6	342	38.2775	6.65381	1.34439	1.36416	1.31093	1.33983	0.98446	0.991511	0.941311	0.972427	1.37782	7.64316e-05
A0A1S4D3F6	Aconitate hydratase	LOC107825601	Aconitate hydratase OS=Nicotiana tabacum OX=4097 GN=LOC107825601 PE=3 SV=1 - [A0A1S4D3F6_TOBAC]	42.17	1	31	177	996	108.602	7.32764	1.29507	1.17125	1.35781	1.27471	0.852381	1.02331	0.900239	0.925311	1.3776	0.00951352
Q9XIV8	Peroxidase N1	poxN1	Peroxidase N1 OS=Nicotiana tabacum OX=4097 GN=poxN1 PE=1 SV=1 - [PERN1_TOBAC]	48.18	10	11	34	330	35.7091	7.66455	1.38516	1.29613	1.497	1.39276	0.969094	1.06278	1.00351	1.01179	1.37653	0.00404946
A0A1S3X843	uncharacterized protein LOC107762231	LOC107762231	uncharacterized protein LOC107762231 OS=Nicotiana tabacum OX=4097 GN=LOC107762231 PE=4 SV=1 - [A0A1S3X843_TOBAC]	33.04	6	6	21	227	24.8712	8.11865	1.2788	1.10702	1.2676	1.2178	0.853148	0.910381	0.891391	0.884974	1.37609	0.00456421
A0A1S4AGL0	Delta-1-pyrroline-5-carboxylate synthase	LOC107797411	Delta-1-pyrroline-5-carboxylate synthase OS=Nicotiana tabacum OX=4097 GN=LOC107797411 PE=3 SV=1 - [A0A1S4AGL0_TOBAC]	30.54	15	22	60	717	77.0976	6.03662	1.4348	1.28821	1.49573	1.40625	1.04381	1.06261	0.959392	1.02194	1.37606	0.00516703
A0A1S4CMF0	14-3-3 protein 9-like isoform X1	LOC107820598	14-3-3 protein 9-like isoform X1 OS=Nicotiana tabacum OX=4097 GN=LOC107820598 PE=3 SV=1 - [A0A1S4CMF0_TOBAC]	44.96	3	10	82	258	29.4084	4.729	1.33298	1.36975		1.35137	0.954909	1.01246		0.983682	1.37379	0.00851378
A0A1S3ZR09	uncharacterized protein LOC107789608 isoform X4	LOC107789608	uncharacterized protein LOC107789608 isoform X4 OS=Nicotiana tabacum OX=4097 GN=LOC107789608 PE=4 SV=1 - [A0A1S3ZR09_TOBAC]	5.44	1	1	2	239	25.995	6.88818		1.30416	1.36314	1.33365		0.914014	1.02856	0.971287	1.37308	0.0301813
A0A1S4CAZ6	Dihydrolipoamide acetyltransferase component of pyruvate dehydrogenase complex	LOC107817052	Dihydrolipoamide acetyltransferase component of pyruvate dehydrogenase complex OS=Nicotiana tabacum OX=4097 GN=LOC107817052 PE=3 SV=1 - [A0A1S4CAZ6_TOBAC]	18.97	4	10	17	643	68.9042	5.94775	1.28225	1.35321	1.30198	1.31248	0.915349	1.00969	0.946598	0.957211	1.37115	0.0005237
A0A1S3ZF04	V-type proton ATPase subunit c''1	LOC107786097	V-type proton ATPase subunit c''1 OS=Nicotiana tabacum OX=4097 GN=LOC107786097 PE=3 SV=1 - [A0A1S3ZF04_TOBAC]	5.08	1	1	4	177	18.0017	8.48486	1.21799		1.24428	1.23114	0.906877		0.889923	0.8984	1.37037	0.00220296
A0A1S4B900	peroxiredoxin Q, chloroplastic-like	LOC107805800	peroxiredoxin Q, chloroplastic-like OS=Nicotiana tabacum OX=4097 GN=LOC107805800 PE=4 SV=1 - [A0A1S4B900_TOBAC]	50.93	2	10	98	216	23.7804	9.49561	1.11224	1.1382	1.23164	1.16069	0.76495	0.879149	0.897156	0.847085	1.37022	0.00468422
A0A1S3Z4X2	methylecgonone reductase-like	LOC107783069	methylecgonone reductase-like OS=Nicotiana tabacum OX=4097 GN=LOC107783069 PE=4 SV=1 - [A0A1S3Z4X2_TOBAC]	29.32	4	7	22	324	36.5516	6.52197	1.38533	1.12534	1.32005	1.27691	0.858789	0.965245	0.974349	0.932795	1.36891	0.0163973
A0A1S3ZUY9	uncharacterized protein LOC107790693	LOC107790693	uncharacterized protein LOC107790693 OS=Nicotiana tabacum OX=4097 GN=LOC107790693 PE=4 SV=1 - [A0A1S3ZUY9_TOBAC]	12.8	5	6	12	703	77.5145	5.08447	1.3725	1.14225	1.31667	1.27714	0.853344	0.978088	0.970632	0.934022	1.36736	0.0128938
A0A1S4A1I3	monofunctional riboflavin biosynthesis protein RIBA 3, chloroplastic-like	LOC107792734	monofunctional riboflavin biosynthesis protein RIBA 3, chloroplastic-like OS=Nicotiana tabacum OX=4097 GN=LOC107792734 PE=3 SV=1 - [A0A1S4A1I3_TOBAC]	8.47	3	5	7	531	57.8802	6.23975	1.34438	1.29599	1.3608	1.33373	0.946946	1.00101	0.979022	0.975658	1.367	0.000137948
A0A140G1V3	ribosomal protein L14	rpl14	ribosomal protein L14 OS=Nicotiana tabacum OX=4097 GN=rpl14 PE=3 SV=1 - [A0A140G1V3_TOBAC]	64.75	8	8	71	122	13.5692	8.51416	1.13468	1.15911	1.24304	1.17894	0.861637	0.870165	0.855658	0.862487	1.36691	0.000667379
A0A1S4AYX9	disease resistance protein RPP13-like	LOC107802810	disease resistance protein RPP13-like OS=Nicotiana tabacum OX=4097 GN=LOC107802810 PE=4 SV=1 - [A0A1S4AYX9_TOBAC]	2.83	1	3	4	884	101.008	8.06006		1.41112	1.37643	1.39378		1.04109	1.00038	1.02073	1.36546	0.00510046
A0A1S3X2I0	thioredoxin Y1, chloroplastic-like	LOC107760572	thioredoxin Y1, chloroplastic-like OS=Nicotiana tabacum OX=4097 GN=LOC107760572 PE=4 SV=1 - [A0A1S3X2I0_TOBAC]	18.97	1	3	22	174	19.0827	6.63916	1.02359	1.13048	1.24639	1.13348	0.834867	0.798241	0.857301	0.830136	1.36542	0.0103781
A0A1S3XN70	aspartic proteinase A1-like isoform X2	LOC107766898	aspartic proteinase A1-like isoform X2 OS=Nicotiana tabacum OX=4097 GN=LOC107766898 PE=3 SV=1 - [A0A1S3XN70_TOBAC]	13.89	1	7	20	511	56.1062	6.45557	1.24633	1.18357		1.21495	0.888361	0.892732		0.890546	1.36427	0.00927162
A0A1S3Y2V1	Cytochrome b561 and DOMON domain-containing protein	LOC107771464	Cytochrome b561 and DOMON domain-containing protein OS=Nicotiana tabacum OX=4097 GN=LOC107771464 PE=4 SV=1 - [A0A1S3Y2V1_TOBAC]	4.99	2	2	4	401	44.1815	9.62744	1.26709	1.3869		1.32699	0.942562	1.00444		0.973499	1.36312	0.0345039
A0A1S4ATX1	polyribonucleotide nucleotidyltransferase 1, chloroplastic-like	LOC107801244	polyribonucleotide nucleotidyltransferase 1, chloroplastic-like OS=Nicotiana tabacum OX=4097 GN=LOC107801244 PE=4 SV=1 - [A0A1S4ATX1_TOBAC]	10.77	2	3	12	427	47.0255	5.78271	1.21143	1.29101	1.41785	1.30676	0.952743	0.950514	0.974873	0.959377	1.3621	0.00458858
A0A1S4DBS2	peroxisomal membrane protein 11C-like	LOC107828062	peroxisomal membrane protein 11C-like OS=Nicotiana tabacum OX=4097 GN=LOC107828062 PE=4 SV=1 - [A0A1S4DBS2_TOBAC]	14.89	2	3	15	235	25.8511	9.72998	1.24945	1.17321		1.21133	0.926977	0.851894		0.889435	1.36191	0.0265288
A0A1S3ZMF8	ribose-phosphate pyrophosphokinase 4-like isoform X2	LOC107788311	ribose-phosphate pyrophosphokinase 4-like isoform X2 OS=Nicotiana tabacum OX=4097 GN=LOC107788311 PE=4 SV=1 - [A0A1S3ZMF8_TOBAC]	21.81	3	5	12	298	33.6455	7.26904	1.25779	1.35976	1.2018	1.27312	0.917912	0.948513	0.940062	0.935495	1.3609	0.00200992
A0A1S3ZZF5	DEAD-box ATP-dependent RNA helicase 8-like isoform X1	LOC107792090	DEAD-box ATP-dependent RNA helicase 8-like isoform X1 OS=Nicotiana tabacum OX=4097 GN=LOC107792090 PE=3 SV=1 - [A0A1S3ZZF5_TOBAC]	12.5	6	6	11	488	55.7657	8.49951	1.38235	1.55114	1.40492	1.44614	1.11216	1.09005	0.986232	1.06281	1.36067	0.00428086
A0A1S3XRR9	cytochrome P450 98A2-like	LOC107767804	cytochrome P450 98A2-like OS=Nicotiana tabacum OX=4097 GN=LOC107767804 PE=3 SV=1 - [A0A1S3XRR9_TOBAC]	13.39	4	7	12	508	57.9122	8.90967	1.22659	1.31775	1.04297	1.19577	0.860881	0.831638	0.948189	0.880236	1.35847	0.0231048
A0A1S3XTY1	protease Do-like 1, chloroplastic	LOC107768772	protease Do-like 1, chloroplastic OS=Nicotiana tabacum OX=4097 GN=LOC107768772 PE=4 SV=1 - [A0A1S3XTY1_TOBAC]	29.93	2	11	63	431	45.5988	6.91748	1.35066	1.03066	1.26798	1.21643	0.895384	0.961399	0.833751	0.896845	1.35635	0.0358529
A0A1S4CL05	putative hydrolase C777.06c	LOC107820030	putative hydrolase C777.06c OS=Nicotiana tabacum OX=4097 GN=LOC107820030 PE=4 SV=1 - [A0A1S4CL05_TOBAC]	16.81	4	4	10	351	39.4866	8.23584	1.25225	1.49291	1.25022	1.33179	1.05118	0.892849	1.0053	0.98311	1.35467	0.0201584
A0A1S4AV83	leucine aminopeptidase 2, chloroplastic-like	LOC107801578	leucine aminopeptidase 2, chloroplastic-like OS=Nicotiana tabacum OX=4097 GN=LOC107801578 PE=4 SV=1 - [A0A1S4AV83_TOBAC]	55.92	6	21	185	549	57.4176	6.69775	1.25839	1.31668	1.22856	1.26788	0.870397	0.961335	0.976391	0.936041	1.35451	0.0013907
A0A1S4BE88	Uroporphyrinogen decarboxylase	LOC107807289	Uroporphyrinogen decarboxylase OS=Nicotiana tabacum OX=4097 GN=LOC107807289 PE=3 SV=1 - [A0A1S4BE88_TOBAC]	37.66	3	12	115	393	43.1567	8.26514	1.03161	1.21896	1.24694	1.16584	0.842801	0.860057	0.879657	0.860838	1.35431	0.0111852
A0A1S4BMA9	dihydropyrimidine dehydrogenase (NADP(+)), chloroplastic-like	LOC107809801	dihydropyrimidine dehydrogenase (NADP(+)), chloroplastic-like OS=Nicotiana tabacum OX=4097 GN=LOC107809801 PE=4 SV=1 - [A0A1S4BMA9_TOBAC]	17.13	1	7	32	432	47.3077	7.06396	1.30048	1.33379	1.15522	1.26316	0.892709	0.959722	0.946477	0.932969	1.35392	0.00485872
A0A1S4BSS6	photosystem II 5 kDa protein, chloroplastic-like	LOC107811505	photosystem II 5 kDa protein, chloroplastic-like OS=Nicotiana tabacum OX=4097 GN=LOC107811505 PE=4 SV=1 - [A0A1S4BSS6_TOBAC]	18.02	2	4	28	111	11.7439	9.93506	1.51342	1.33658	1.36352	1.4045	1.01384	0.94092	1.16321	1.03932	1.35136	0.0129266
A0A1S3WZL4	tyrosine-specific transport protein-like	LOC107759616	tyrosine-specific transport protein-like OS=Nicotiana tabacum OX=4097 GN=LOC107759616 PE=4 SV=1 - [A0A1S3WZL4_TOBAC]	4.05	2	2	6	494	52.9281	6.13818	1.34734	1.36546	1.29458	1.33579	1.02795	0.98276	0.961314	0.990674	1.34837	0.000283317
A0A1S4C2E4	stress enhanced protein 1, chloroplastic-like	LOC107814358	stress enhanced protein 1, chloroplastic-like OS=Nicotiana tabacum OX=4097 GN=LOC107814358 PE=4 SV=1 - [A0A1S4C2E4_TOBAC]	7.8	1	1	8	141	14.7148	10.1548	1.25506	1.25594	1.07773	1.19624	0.77742	0.909145	0.975745	0.887437	1.34797	0.0205516
A0A1S4A2H0	Signal recognition particle 9 kDa protein	LOC107793113	Signal recognition particle 9 kDa protein OS=Nicotiana tabacum OX=4097 GN=LOC107793113 PE=3 SV=1 - [A0A1S4A2H0_TOBAC]	23.3	2	2	2	103	11.9701	8.98291	1.17724	1.18705		1.18215	0.839405	0.914918		0.877162	1.3477	0.0152292
P06405	Photosystem I P700 chlorophyll a apoprotein A1	psaA	Photosystem I P700 chlorophyll a apoprotein A1 OS=Nicotiana tabacum OX=4097 GN=psaA PE=3 SV=2 - [PSAA_TOBAC]	14.13	14	14	364	750	82.9785	7.18115	1.15817	1.18049	1.22363	1.18743	0.89919	0.868298	0.877472	0.881654	1.34682	0.000136465
A0A1S4B679	probable NADH dehydrogenase [ubiquinone] 1 alpha subcomplex subunit 5, mitochondrial	LOC107804940	probable NADH dehydrogenase [ubiquinone] 1 alpha subcomplex subunit 5, mitochondrial OS=Nicotiana tabacum OX=4097 GN=LOC107804940 PE=4 SV=1 - [A0A1S4B679_TOBAC]	48.85	6	6	11	174	19.715	4.98291	1.1391	1.27943	1.18907	1.20254	0.820808	0.931501	0.927133	0.893147	1.3464	0.0048269
A0A1S4A902	poly(U)-specific endoribonuclease-B-like isoform X1	LOC107795011	poly(U)-specific endoribonuclease-B-like isoform X1 OS=Nicotiana tabacum OX=4097 GN=LOC107795011 PE=4 SV=1 - [A0A1S4A902_TOBAC]	25.59	9	9	30	426	49.1506	5.08447	1.32537	1.27728	1.32749	1.31005	0.982677	0.992024	0.945758	0.973486	1.34573	9.97987e-05
A0A1S3YA66	uncharacterized protein LOC107773970 isoform X2	LOC107773970	uncharacterized protein LOC107773970 isoform X2 OS=Nicotiana tabacum OX=4097 GN=LOC107773970 PE=4 SV=1 - [A0A1S3YA66_TOBAC]	6.35	2	2	2	315	35.044	9.23193	1.31095	1.37761		1.34428	0.99695	1.00189		0.999422	1.34506	0.00926143
A0A193PE99	Mitogen-activated protein kinase	NtMPK4L-1	Mitogen-activated protein kinase OS=Nicotiana tabacum OX=4097 GN=NtMPK4L-1 PE=2 SV=1 - [A0A193PE99_TOBAC]	8.02	2	2	5	374	42.9439	7.21045	1.50144	1.18048	1.25799	1.3133	1.01736	0.930185	0.982246	0.976596	1.34478	0.0280811
A0A1S4A107	Peroxidase	LOC107792575	Peroxidase OS=Nicotiana tabacum OX=4097 GN=LOC107792575 PE=3 SV=1 - [A0A1S4A107_TOBAC]	21.3	2	4	31	324	34.5839	4.83057	1.36021	1.30544	1.21211	1.29259	0.869755	0.990148	1.02367	0.961191	1.34478	0.00649117
P69384	Cytochrome b559 subunit alpha	psbE	Cytochrome b559 subunit alpha OS=Nicotiana tabacum OX=4097 GN=psbE PE=3 SV=2 - [PSBE_TOBAC]	22.89	1	2	58	83	9.39072	4.94482	1.18918	1.28045	0.976239	1.14862	0.842946	0.82227	0.899027	0.854748	1.34381	0.0341866
A0A1S4AU78	uncharacterized protein LOC107801346 isoform X2	LOC107801346	uncharacterized protein LOC107801346 isoform X2 OS=Nicotiana tabacum OX=4097 GN=LOC107801346 PE=4 SV=1 - [A0A1S4AU78_TOBAC]	3.48	1	1	7	316	35.2774	8.66064	1.35104	1.26021	1.20567	1.27231	0.982787	0.904086	0.955467	0.947447	1.34288	0.00253901
A0A1S4AA25	psbP domain-containing protein 1, chloroplastic-like	LOC107795331	psbP domain-containing protein 1, chloroplastic-like OS=Nicotiana tabacum OX=4097 GN=LOC107795331 PE=4 SV=1 - [A0A1S4AA25_TOBAC]	29.97	7	7	26	287	32.5776	8.74854	1.14663	1.15442	0.986216	1.09575	0.739979	0.83504	0.876295	0.817105	1.34102	0.0149318
A0A1S4C967	oxygen-evolving enhancer protein 3-2, chloroplastic-like	LOC107816469	oxygen-evolving enhancer protein 3-2, chloroplastic-like OS=Nicotiana tabacum OX=4097 GN=LOC107816469 PE=4 SV=1 - [A0A1S4C967_TOBAC]	48.25	3	12	291	228	24.1368	9.42236	1.21181	1.23304	1.29559	1.24681	0.840795	0.932398	1.01782	0.930336	1.34017	0.00513719
A0A1S4AU60	beta-D-glucosyl crocetin beta-1,6-glucosyltransferase-like	LOC107801257	beta-D-glucosyl crocetin beta-1,6-glucosyltransferase-like OS=Nicotiana tabacum OX=4097 GN=LOC107801257 PE=4 SV=1 - [A0A1S4AU60_TOBAC]	10.95	2	2	5	201	23.1848	5.49072	1.20817	1.13184	1.34266	1.22756	0.87606	0.923565	0.948867	0.916164	1.33989	0.0088095
A0A1S3YZ68	phytoene dehydrogenase, chloroplastic/chromoplastic-like	LOC107781227	phytoene dehydrogenase, chloroplastic/chromoplastic-like OS=Nicotiana tabacum OX=4097 GN=LOC107781227 PE=4 SV=1 - [A0A1S3YZ68_TOBAC]	27.4	2	11	41	489	52.8138	6.12549	1.30015	1.11182	1.47709	1.29635	0.97727	1.03606	0.889374	0.96757	1.3398	0.0445457
A0A1S3Y028	uncharacterized protein ycf45-like	LOC107770606	uncharacterized protein ycf45-like OS=Nicotiana tabacum OX=4097 GN=LOC107770606 PE=4 SV=1 - [A0A1S3Y028_TOBAC]	2.52	2	2	4	753	83.1529	6.18896	1.30297	1.2219	1.38144	1.3021	0.981237	1.02029	0.916406	0.972646	1.33872	0.00393997
A0A1S3Z9M5	Peptidyl-prolyl cis-trans isomerase	LOC107784319	Peptidyl-prolyl cis-trans isomerase OS=Nicotiana tabacum OX=4097 GN=LOC107784319 PE=3 SV=1 - [A0A1S3Z9M5_TOBAC]	18.64	2	4	10	295	32.1645	7.73779	1.23778	1.12162	1.44101	1.2668	0.927218	0.983104	0.928583	0.946302	1.33869	0.0280678
A0A1S4B914	CBS domain-containing protein CBSCBSPB3-like isoform X2	LOC107805816	CBS domain-containing protein CBSCBSPB3-like isoform X2 OS=Nicotiana tabacum OX=4097 GN=LOC107805816 PE=4 SV=1 - [A0A1S4B914_TOBAC]	9.66	3	3	5	466	50.9082	5.19873	1.33329	1.286	1.0042	1.20783	0.864441	0.914467	0.930232	0.903047	1.33751	0.0435382
A0A1S4AJF4	Ubiquitin carboxyl-terminal hydrolase	LOC107798286	Ubiquitin carboxyl-terminal hydrolase OS=Nicotiana tabacum OX=4097 GN=LOC107798286 PE=3 SV=1 - [A0A1S4AJF4_TOBAC]	6.19	5	5	14	791	87.7398	5.12256	1.34287	1.19931	1.0928	1.21166	0.792292	0.956892	0.969606	0.906263	1.33698	0.0296413
A0A1S3Y567	bark storage protein A-like	LOC107772062	bark storage protein A-like OS=Nicotiana tabacum OX=4097 GN=LOC107772062 PE=4 SV=1 - [A0A1S3Y567_TOBAC]	3.79	1	1	2	343	37.4085	9.02686		1.27489	1.19334	1.23412		0.875868	0.970581	0.923224	1.33675	0.0381113
A0A1S3YK56	NADH dehydrogenase [ubiquinone] iron-sulfur protein 8, mitochondrial	LOC107776985	NADH dehydrogenase [ubiquinone] iron-sulfur protein 8, mitochondrial OS=Nicotiana tabacum OX=4097 GN=LOC107776985 PE=3 SV=1 - [A0A1S3YK56_TOBAC]	43.48	8	8	18	230	26.3431	5.57959	1.19189	1.16993	1.46007	1.27396	0.994708	0.922784	0.941795	0.953096	1.33666	0.0285092
A0A1S4DBQ6	Glyceraldehyde-3-phosphate dehydrogenase	LOC107828122	Glyceraldehyde-3-phosphate dehydrogenase OS=Nicotiana tabacum OX=4097 GN=LOC107828122 PE=3 SV=1 - [A0A1S4DBQ6_TOBAC]	64.12	7	21	244	340	36.9841	7.10791	1.31271	1.02825	1.31108	1.21735	0.890387	0.960904	0.887099	0.912797	1.33365	0.0354748
A0A1S4BCE1	uncharacterized protein LOC107806770	LOC107806770	uncharacterized protein LOC107806770 OS=Nicotiana tabacum OX=4097 GN=LOC107806770 PE=4 SV=1 - [A0A1S4BCE1_TOBAC]	31.37	2	2	13	102	11.0196	5.45264	1.07274	1.09779	1.3319	1.16747	0.880263	0.864162	0.88372	0.876048	1.33266	0.0244103
A0A1S3XUS7	uncharacterized protein LOC107769043 isoform X2	LOC107769043	uncharacterized protein LOC107769043 isoform X2 OS=Nicotiana tabacum OX=4097 GN=LOC107769043 PE=4 SV=1 - [A0A1S3XUS7_TOBAC]	28.07	6	8	22	342	37.8161	7.79639	1.3039	1.19951	1.31408	1.2725	0.915518	0.975143	0.976222	0.955628	1.33158	0.00161585
A0A140G1P7	ATP synthase subunit alpha	atpA	ATP synthase subunit alpha OS=Nicotiana tabacum OX=4097 GN=atpA PE=3 SV=1 - [A0A140G1P7_TOBAC]	54.83	1	22	668	507	55.388	5.21143	1.06745	1.10162	1.38174	1.1836	0.894499	0.930607	0.844862	0.88999	1.32991	0.0458677
A0A1S4CIB5	Golgi to ER traffic protein 4 homolog isoform X4	LOC107819177	Golgi to ER traffic protein 4 homolog isoform X4 OS=Nicotiana tabacum OX=4097 GN=LOC107819177 PE=4 SV=1 - [A0A1S4CIB5_TOBAC]	2.56	1	1	4	273	30.9188	6.91748	1.39551	1.34265		1.36908	1.07505	0.984507		1.02978	1.32949	0.0230511
A0A1S4AJZ8	Proteasome subunit beta	LOC107798450	Proteasome subunit beta OS=Nicotiana tabacum OX=4097 GN=LOC107798450 PE=3 SV=1 - [A0A1S4AJZ8_TOBAC]	49.82	4	11	56	273	29.3866	6.69775	1.26967	1.2093	1.09758	1.19218	0.823414	0.947637	0.919907	0.896986	1.3291	0.00936481
A0A1S3XSW1	UDP-sulfoquinovose synthase, chloroplastic-like	LOC107768419	UDP-sulfoquinovose synthase, chloroplastic-like OS=Nicotiana tabacum OX=4097 GN=LOC107768419 PE=4 SV=1 - [A0A1S3XSW1_TOBAC]	41.37	3	18	81	481	53.4653	8.20654	1.17789	1.21153	1.4362	1.27521	0.939793	1.00733	0.932344	0.959822	1.32859	0.0202673
A0A1S3YCI9	uncharacterized protein LOC107774794	LOC107774794	uncharacterized protein LOC107774794 OS=Nicotiana tabacum OX=4097 GN=LOC107774794 PE=4 SV=1 - [A0A1S3YCI9_TOBAC]	1.85	1	1	3	432	49.3053	6.1001	1.25252	1.20689	1.1041	1.18784	0.909723	0.877279	0.897428	0.89481	1.32747	0.00284626
A0A1S4CRH1	ATP-dependent zinc metalloprotease FTSH, chloroplastic	LOC107821735	ATP-dependent zinc metalloprotease FTSH, chloroplastic OS=Nicotiana tabacum OX=4097 GN=LOC107821735 PE=3 SV=1 - [A0A1S4CRH1_TOBAC]	47.38	2	25	319	707	76.0554	6.29053	1.05014	0.81727	0.899437	0.922281	0.722717	0.717561	0.649712	0.696663	1.32386	0.0352551
A0A1S4AV24	Calcium-transporting ATPase	LOC107801610	Calcium-transporting ATPase OS=Nicotiana tabacum OX=4097 GN=LOC107801610 PE=3 SV=1 - [A0A1S4AV24_TOBAC]	6.51	6	6	25	1045	114.303	6.43018	1.38119	1.1356	1.26166	1.25948	0.927305	0.995156	0.932766	0.951742	1.32334	0.0142684
A0A1S3YXP2	NAD(P)H-quinone oxidoreductase subunit U, chloroplastic-like	LOC107780992	NAD(P)H-quinone oxidoreductase subunit U, chloroplastic-like OS=Nicotiana tabacum OX=4097 GN=LOC107780992 PE=4 SV=1 - [A0A1S3YXP2_TOBAC]	26.7	6	6	29	221	24.7327	5.07178	1.1975	1.11899	1.33876	1.21842	0.950602	0.908967	0.903104	0.920891	1.32309	0.0107654
A0A1S4BB05	fasciclin-like arabinogalactan protein 8	LOC107806416	fasciclin-like arabinogalactan protein 8 OS=Nicotiana tabacum OX=4097 GN=LOC107806416 PE=4 SV=1 - [A0A1S4BB05_TOBAC]	41.43	2	7	51	251	26.9002	7.60596	1.25231	1.24519	1.18869	1.22873	0.906597	0.943983	0.936328	0.92897	1.32268	0.0002045
A0A1S4B8T4	ATP-dependent zinc metalloprotease FTSH, chloroplastic	LOC107805643	ATP-dependent zinc metalloprotease FTSH, chloroplastic OS=Nicotiana tabacum OX=4097 GN=LOC107805643 PE=3 SV=1 - [A0A1S4B8T4_TOBAC]	48.73	2	26	310	710	76.1027	6.60986	1.21332	1.12292	1.22848	1.18824	0.902218	0.921256	0.876067	0.899847	1.32049	0.00124349
A0A1S4DK45	uncharacterized protein LOC107830657	LOC107830657	uncharacterized protein LOC107830657 OS=Nicotiana tabacum OX=4097 GN=LOC107830657 PE=4 SV=1 - [A0A1S4DK45_TOBAC]	18.72	3	3	8	187	21.0845	8.79248	1.44919	1.50634	1.29033	1.41529	1.1373	1.02611	1.06191	1.07511	1.31641	0.00934222
A0A1S3ZWZ1	histidine--tRNA ligase, cytoplasmic-like	LOC107791338	histidine--tRNA ligase, cytoplasmic-like OS=Nicotiana tabacum OX=4097 GN=LOC107791338 PE=3 SV=1 - [A0A1S3ZWZ1_TOBAC]	16.71	9	15	35	862	94.758	6.46826	1.29388	1.21487	1.34069	1.28315	0.992365	1.02098	0.913186	0.975511	1.31536	0.0032516
A0A1S4BLT1	TBCC domain-containing protein 1-like	LOC107809696	TBCC domain-containing protein 1-like OS=Nicotiana tabacum OX=4097 GN=LOC107809696 PE=4 SV=1 - [A0A1S4BLT1_TOBAC]	10	3	5	16	570	62.5017	5.79541	1.1876	1.39837	1.28677	1.29091	0.973861	1.01249	0.96014	0.982165	1.31435	0.00797922
A0A1S3YKS5	alkylated DNA repair protein alkB homolog 8-like isoform X3	LOC107777356	alkylated DNA repair protein alkB homolog 8-like isoform X3 OS=Nicotiana tabacum OX=4097 GN=LOC107777356 PE=4 SV=1 - [A0A1S3YKS5_TOBAC]	3.68	1	1	5	353	38.6987	6.80029	1.29894	1.34477	1.27672	1.30681	0.972731	1.03188	0.980686	0.9951	1.31324	0.000335376
A0A1S4B7I9	V-type proton ATPase subunit G	LOC107805274	V-type proton ATPase subunit G OS=Nicotiana tabacum OX=4097 GN=LOC107805274 PE=3 SV=1 - [A0A1S4B7I9_TOBAC]	30.91	3	3	37	110	12.2963	6.31592	1.20302	1.16665	1.30363	1.22443	0.913362	0.930739	0.954695	0.932932	1.31246	0.00240399
A0A1S3XU22	plastoglobulin-1, chloroplastic-like isoform X2	LOC107768802	plastoglobulin-1, chloroplastic-like isoform X2 OS=Nicotiana tabacum OX=4097 GN=LOC107768802 PE=4 SV=1 - [A0A1S3XU22_TOBAC]	19.35	1	5	37	341	37.2261	4.75439	1.42197	1.25899	1.4031	1.36135	0.993764	1.02449	1.0953	1.03785	1.3117	0.00558991
Q08IJ1	ADP ribosylation factor	ARF	ADP ribosylation factor OS=Nicotiana tabacum OX=4097 GN=ARF PE=2 SV=1 - [Q08IJ1_TOBAC]	61.88	1	10	104	181	20.6527	6.94678	1.06582	1.32992	1.12722	1.17432	0.879696	0.867796	0.938775	0.895422	1.31147	0.0280423
A0A1S4BW82	beta-glucosidase-like SFR2, chloroplastic	LOC107812522	beta-glucosidase-like SFR2, chloroplastic OS=Nicotiana tabacum OX=4097 GN=LOC107812522 PE=3 SV=1 - [A0A1S4BW82_TOBAC]	13.91	9	9	22	647	73.222	6.75635	1.24751	1.30941	1.31683	1.29125	1.01809	0.933399	1.00248	0.984653	1.31137	0.000843117
A0A1S4CSI1	Pectinesterase	LOC107822220	Pectinesterase OS=Nicotiana tabacum OX=4097 GN=LOC107822220 PE=3 SV=1 - [A0A1S4CSI1_TOBAC]	8.94	5	5	7	537	59.0389	8.49951	1.17536	1.20043	1.34309	1.23963	0.919321	0.928977	0.987565	0.945287	1.31137	0.00644103
A0A1S4CQN2	50S ribosomal protein L17, chloroplastic	LOC107821645	50S ribosomal protein L17, chloroplastic OS=Nicotiana tabacum OX=4097 GN=LOC107821645 PE=3 SV=1 - [A0A1S4CQN2_TOBAC]	24.88	1	5	52	205	22.9263	11.1948	1.17673	1.20778	1.16588	1.18346	0.928945	0.886542	0.892294	0.902594	1.31118	0.000104565
A0A1S4BYP6	subtilisin-like protease SBT1.4	LOC107813231	subtilisin-like protease SBT1.4 OS=Nicotiana tabacum OX=4097 GN=LOC107813231 PE=4 SV=1 - [A0A1S4BYP6_TOBAC]	22.29	3	7	18	489	51.921	6.20166	1.15517	1.24378	1.22931	1.20942	1.01422	0.971726	0.781269	0.922405	1.31116	0.0200884
A0A1S3Z2A7	dnaJ homolog subfamily C GRV2-like isoform X3	LOC107782199	dnaJ homolog subfamily C GRV2-like isoform X3 OS=Nicotiana tabacum OX=4097 GN=LOC107782199 PE=4 SV=1 - [A0A1S3Z2A7_TOBAC]	3.39	6	7	9	2416	265.04	6.11279	1.27362	1.24664	1.33339	1.28455	0.948452	1.01825	0.973143	0.979949	1.31084	0.000746143
A0A1S4BQM8	thioredoxin-like protein CXXS1	LOC107810789	thioredoxin-like protein CXXS1 OS=Nicotiana tabacum OX=4097 GN=LOC107810789 PE=4 SV=1 - [A0A1S4BQM8_TOBAC]	25.4	2	3	5	126	14.116	5.23682	1.29967	1.3002		1.29994	1.0314	0.95402		0.992711	1.30948	0.0154929
A0A1S3XR11	probable cadmium/zinc-transporting ATPase HMA1, chloroplastic	LOC107767810	probable cadmium/zinc-transporting ATPase HMA1, chloroplastic OS=Nicotiana tabacum OX=4097 GN=LOC107767810 PE=3 SV=1 - [A0A1S3XR11_TOBAC]	3.45	2	3	10	725	77.9644	7.86963	1.33361	1.46727	1.39287	1.39792	1.16272	1.01389	1.02731	1.06797	1.30894	0.00575045
A0A1S3XB94	TOM1-like protein 2	LOC107763152	TOM1-like protein 2 OS=Nicotiana tabacum OX=4097 GN=LOC107763152 PE=4 SV=1 - [A0A1S3XB94_TOBAC]	4.6	2	2	6	522	56.8915	5.18604	1.28342	1.4381	1.19917	1.3069	0.940853	0.948861	1.10609	0.998603	1.30873	0.0250496
A0A1S4CSI9	Carboxypeptidase	LOC107822067	Carboxypeptidase OS=Nicotiana tabacum OX=4097 GN=LOC107822067 PE=3 SV=1 - [A0A1S4CSI9_TOBAC]	19.44	2	8	25	499	56.1508	5.93506	1.17954	1.17437	1.33647	1.23013	0.858255	1.01297	0.950221	0.940481	1.30798	0.0141445
A0A1S4B1W5	translocase of chloroplast 159, chloroplastic-like	LOC107803552	translocase of chloroplast 159, chloroplastic-like OS=Nicotiana tabacum OX=4097 GN=LOC107803552 PE=4 SV=1 - [A0A1S4B1W5_TOBAC]	15.2	3	20	53	1513	160.939	4.52588	1.27529	1.25138		1.26333	1.00026	0.931991		0.966126	1.30763	0.0144887
A0A1S3YS15	1-deoxy-D-xylulose 5-phosphate reductoisomerase, chloroplastic-like	LOC107779016	1-deoxy-D-xylulose 5-phosphate reductoisomerase, chloroplastic-like OS=Nicotiana tabacum OX=4097 GN=LOC107779016 PE=3 SV=1 - [A0A1S3YS15_TOBAC]	35.52	1	16	84	473	51.272	6.7417	1.26932	1.34672	1.26896	1.295	0.901185	1.06536	1.00473	0.990422	1.30752	0.00501569
Q1HMQ7	Tubulin gamma chain (Fragment)		Tubulin gamma chain (Fragment) OS=Nicotiana tabacum OX=4097 PE=2 SV=1 - [Q1HMQ7_TOBAC]	2.8	1	1	2	464	52.104	5.99854		1.28399	1.28094	1.28247		0.982115	0.979998	0.981056	1.30723	3.79213e-05
A0A1S4CAD9	Glycosyltransferase	LOC107816870	Glycosyltransferase OS=Nicotiana tabacum OX=4097 GN=LOC107816870 PE=3 SV=1 - [A0A1S4CAD9_TOBAC]	12.45	2	5	12	482	53.9026	5.50342	1.2843	1.20617		1.24523	0.926934	0.979013		0.952973	1.30668	0.0248457
A0A1S4C0S9	FAD synthase-like	LOC107813953	FAD synthase-like OS=Nicotiana tabacum OX=4097 GN=LOC107813953 PE=4 SV=1 - [A0A1S4C0S9_TOBAC]	10.11	5	6	13	455	50.2187	5.5415	1.29364	1.17417	1.50499	1.32427	1.07919	1.04556	0.915683	1.01348	1.30666	0.0461036
A0A1S3WYW5	nifU-like protein 3, chloroplastic	LOC107759343	nifU-like protein 3, chloroplastic OS=Nicotiana tabacum OX=4097 GN=LOC107759343 PE=4 SV=1 - [A0A1S3WYW5_TOBAC]	5.73	1	1	4	227	24.5899	6.06201	1.11872	1.35713	1.13636	1.20407	0.936325	0.806503	1.02245	0.921761	1.30627	0.0464649
A0A1S3ZWA3	transcription factor GTE4-like	LOC107791115	transcription factor GTE4-like OS=Nicotiana tabacum OX=4097 GN=LOC107791115 PE=4 SV=1 - [A0A1S3ZWA3_TOBAC]	1.46	1	1	3	685	75.5671	8.98291	1.44279	1.4292		1.436	1.15389	1.04515		1.09952	1.30602	0.0255064
A0A1S3X2U5	uncharacterized protein LOC107760475	LOC107760475	uncharacterized protein LOC107760475 OS=Nicotiana tabacum OX=4097 GN=LOC107760475 PE=4 SV=1 - [A0A1S3X2U5_TOBAC]	6.45	2	2	2	558	62.0258	9.26123	1.26724	1.32155		1.2944	1.03595	0.946793		0.99137	1.30567	0.0284141
A0A1S3Y794	receptor protein kinase CLAVATA1-like	LOC107773194	receptor protein kinase CLAVATA1-like OS=Nicotiana tabacum OX=4097 GN=LOC107773194 PE=4 SV=1 - [A0A1S3Y794_TOBAC]	11.42	4	4	5	394	43.37	9.08545	1.26299	1.26921		1.2661	0.957516	0.982722		0.970119	1.3051	0.00191762
A0A1S4C1F2	mitogen-activated protein kinase kinase 5-like	LOC107814152	mitogen-activated protein kinase kinase 5-like OS=Nicotiana tabacum OX=4097 GN=LOC107814152 PE=3 SV=1 - [A0A1S4C1F2_TOBAC]	10.72	4	4	5	373	41.1629	8.73389	1.25036	1.48334	1.33129	1.355	1.1035	1.01825	0.994828	1.03886	1.30431	0.014058
A0A1S4D9V6	ATP-dependent Clp protease proteolytic subunit	LOC107827580	ATP-dependent Clp protease proteolytic subunit OS=Nicotiana tabacum OX=4097 GN=LOC107827580 PE=3 SV=1 - [A0A1S4D9V6_TOBAC]	33.22	9	9	42	301	33.018	9.12939	1.27802	1.22113	1.29021	1.26312	1.01874	0.946369	0.940229	0.968447	1.30427	0.000869447
A0A1S4C5D8	ras-related protein Rab7-like	LOC107815360	ras-related protein Rab7-like OS=Nicotiana tabacum OX=4097 GN=LOC107815360 PE=4 SV=1 - [A0A1S4C5D8_TOBAC]	36.1	2	7	56	205	22.9443	5.30029	1.14829	1.21776		1.18303	0.930753	0.886392		0.908573	1.30207	0.0218114
A0A140G1U2	ATP-dependent Clp protease proteolytic subunit	clpP	ATP-dependent Clp protease proteolytic subunit OS=Nicotiana tabacum OX=4097 GN=clpP PE=3 SV=1 - [A0A140G1U2_TOBAC]	32.14	4	4	49	196	22.0682	4.729	1.28246	1.29708	1.12426	1.2346	0.947628	0.950716	0.947217	0.94852	1.30161	0.00665576
A0A1S4D758	Biotin carboxylase	LOC107826689	Biotin carboxylase OS=Nicotiana tabacum OX=4097 GN=LOC107826689 PE=4 SV=1 - [A0A1S4D758_TOBAC]	48.69	1	19	162	536	58.4166	6.75635	1.25836	1.20471	1.30264	1.25524	0.983333	0.990962	0.922696	0.965664	1.29987	0.00124424
A0A1S4AZ42	probable enoyl-CoA hydratase 1, peroxisomal isoform X2	LOC107802869	probable enoyl-CoA hydratase 1, peroxisomal isoform X2 OS=Nicotiana tabacum OX=4097 GN=LOC107802869 PE=4 SV=1 - [A0A1S4AZ42_TOBAC]	16.31	4	4	8	233	25.6275	7.25439	1.32007	1.22551	1.26761	1.27106	0.960544	0.968923	1.00622	0.978561	1.29891	0.000681087
Q43576	Chitinase, class V	chi-V	Chitinase, class V OS=Nicotiana tabacum OX=4097 GN=chi-V PE=1 SV=1 - [Q43576_TOBAC]	11.94	4	4	11	377	41.7539	8.77783	1.19748	1.51383	1.21895	1.31009	0.951287	1.04438	1.03264	1.00944	1.29784	0.0472685
A0A1S3ZM06	preprotein translocase subunit SCY1, chloroplastic-like	LOC107788151	preprotein translocase subunit SCY1, chloroplastic-like OS=Nicotiana tabacum OX=4097 GN=LOC107788151 PE=3 SV=1 - [A0A1S3ZM06_TOBAC]	26.23	1	13	32	549	59.4203	9.40771	1.22653	1.16418		1.19535	0.940419	0.901837		0.921128	1.29771	0.0174058
A0A1S4D4V1	ferredoxin-thioredoxin reductase, variable chain-like	LOC107825900	ferredoxin-thioredoxin reductase, variable chain-like OS=Nicotiana tabacum OX=4097 GN=LOC107825900 PE=4 SV=1 - [A0A1S4D4V1_TOBAC]	34.15	1	7	44	164	18.0175	9.30518	1.05311	0.926187	1.07831	1.0192	0.736704	0.844686	0.778336	0.786576	1.29574	0.0147392
A0A1S4AUJ0	uncharacterized protein LOC107801567	LOC107801567	uncharacterized protein LOC107801567 OS=Nicotiana tabacum OX=4097 GN=LOC107801567 PE=4 SV=1 - [A0A1S4AUJ0_TOBAC]	2.92	1	1	2	411	45.116	6.0874		1.29868	1.21583	1.25725		0.953816	0.98754	0.970678	1.29523	0.0234978
P06393	50S ribosomal protein L33, chloroplastic	rpl33	50S ribosomal protein L33, chloroplastic OS=Nicotiana tabacum OX=4097 GN=rpl33 PE=3 SV=3 - [RK33_TOBAC]	18.18	1	1	5	66	7.68805	9.87646	1.05883	0.998509	1.23594	1.09776	0.804951	0.892249	0.845933	0.847711	1.29497	0.0297011
A0A1S3XHS5	protein LEO1 homolog isoform X3	LOC107765147	protein LEO1 homolog isoform X3 OS=Nicotiana tabacum OX=4097 GN=LOC107765147 PE=4 SV=1 - [A0A1S3XHS5_TOBAC]	4.05	2	2	3	518	59.2202	4.53857	1.08627	1.35557	1.32393	1.25526	0.945028	0.990325	0.972746	0.969366	1.29493	0.0292637
A0A1S4C6B8	protein LOW PSII ACCUMULATION 1, chloroplastic-like	LOC107815410	protein LOW PSII ACCUMULATION 1, chloroplastic-like OS=Nicotiana tabacum OX=4097 GN=LOC107815410 PE=4 SV=1 - [A0A1S4C6B8_TOBAC]	26.02	8	8	18	319	35.2377	9.67139	1.046	1.14051	1.18049	1.12234	0.826192	0.923308	0.850843	0.866781	1.29483	0.00663226
A0A1S4B055	protein TRANSPARENT TESTA GLABRA 1-like	LOC107803204	protein TRANSPARENT TESTA GLABRA 1-like OS=Nicotiana tabacum OX=4097 GN=LOC107803204 PE=4 SV=1 - [A0A1S4B055_TOBAC]	7.31	2	2	4	342	38.4861	4.94482		1.2524	1.29119	1.2718		0.970603	0.995722	0.983162	1.29358	0.00634608
A0A1S3X2H3	Pyruvate kinase	LOC107760370	Pyruvate kinase OS=Nicotiana tabacum OX=4097 GN=LOC107760370 PE=3 SV=1 - [A0A1S3X2H3_TOBAC]	37.55	2	11	43	245	26.89	8.1626	1.32378	1.1573	1.2833	1.25479	0.956327	0.991925	0.962214	0.970155	1.29339	0.00517072
A0A1S4ATY4	Cyanate hydratase	LOC107801183	Cyanate hydratase OS=Nicotiana tabacum OX=4097 GN=LOC107801183 PE=3 SV=1 - [A0A1S4ATY4_TOBAC]	58.64	2	7	32	162	18.3263	6.20166	1.19851	1.30455	1.45707	1.32004	1.01985	1.02739	1.0162	1.02115	1.29271	0.0164104
A0A1S4DHN3	GTP-binding nuclear protein	LOC107829920	GTP-binding nuclear protein OS=Nicotiana tabacum OX=4097 GN=LOC107829920 PE=3 SV=1 - [A0A1S4DHN3_TOBAC]	46.15	1	9	53	221	25.0026	6.85889	1.07184	1.34338	1.36985	1.26169	0.981129	0.95817	0.989804	0.976368	1.29223	0.0406804
A0A1S4BVJ6	serine/threonine-protein kinase STN8, chloroplastic-like	LOC107812346	serine/threonine-protein kinase STN8, chloroplastic-like OS=Nicotiana tabacum OX=4097 GN=LOC107812346 PE=3 SV=1 - [A0A1S4BVJ6_TOBAC]	22.04	4	10	25	490	54.6245	8.54346	1.23012	1.31893	1.07811	1.20905	0.976056	0.966188	0.86488	0.935708	1.29212	0.0255901
A0A1S4DHV5	60S ribosomal protein L27a-2-like	LOC107829900	60S ribosomal protein L27a-2-like OS=Nicotiana tabacum OX=4097 GN=LOC107829900 PE=3 SV=1 - [A0A1S4DHV5_TOBAC]	46.15	1	3	13	91	10.0315	9.78857	1.14523	1.12103	1.38072	1.21566	0.924352	0.960051	0.941222	0.941875	1.29068	0.030493
A0A1S3ZPR3	uncharacterized protein At1g03900-like	LOC107788996	uncharacterized protein At1g03900-like OS=Nicotiana tabacum OX=4097 GN=LOC107788996 PE=4 SV=1 - [A0A1S3ZPR3_TOBAC]	8.63	2	2	4	278	30.0371	6.25244	1.22308	1.23645		1.22977	0.904958	1.00164		0.953298	1.29001	0.0297722
A0A1S4CVK8	2-isopropylmalate synthase A isoform X2	LOC107822963	2-isopropylmalate synthase A isoform X2 OS=Nicotiana tabacum OX=4097 GN=LOC107822963 PE=3 SV=1 - [A0A1S4CVK8_TOBAC]	19.57	4	11	26	608	66.1309	6.49365		1.24412	1.21925	1.23169		0.992621	0.919265	0.955943	1.28845	0.0191617
A0A1S3XT93	uncharacterized protein LOC107768484	LOC107768484	uncharacterized protein LOC107768484 OS=Nicotiana tabacum OX=4097 GN=LOC107768484 PE=4 SV=1 - [A0A1S3XT93_TOBAC]	21.32	6	6	34	394	42.9522	9.08545	0.96882	1.07135	1.17227	1.07081	0.798906	0.849749	0.846509	0.831721	1.28747	0.0172435
A0A1S3Z1T5	50S ribosomal protein L12, chloroplastic-like	LOC107782092	50S ribosomal protein L12, chloroplastic-like OS=Nicotiana tabacum OX=4097 GN=LOC107782092 PE=4 SV=1 - [A0A1S3Z1T5_TOBAC]	65.71	2	6	81	105	11.038	4.94482	1.1895	1.13004	1.02048	1.11334	0.783235	0.863395	0.947669	0.864766	1.28745	0.0222738
A0A1S4A0F6	serine/threonine-protein kinase BIK1-like	LOC107792466	serine/threonine-protein kinase BIK1-like OS=Nicotiana tabacum OX=4097 GN=LOC107792466 PE=4 SV=1 - [A0A1S4A0F6_TOBAC]	2.3	1	2	5	652	71.3954	6.94678	1.20494	1.21519		1.21007	0.88713	0.993499		0.940314	1.28687	0.0370669
A0A1S3YC29	LOW QUALITY PROTEIN: protein transport protein SEC31 homolog B-like	LOC107774522	LOW QUALITY PROTEIN: protein transport protein SEC31 homolog B-like OS=Nicotiana tabacum OX=4097 GN=LOC107774522 PE=4 SV=1 - [A0A1S3YC29_TOBAC]	20.27	4	20	56	1130	122.268	5.36377	1.2786	1.32105	1.21813	1.27259	0.96971	1.01289	0.984399	0.989001	1.28675	0.000943527
A0A1S4CU59	copper transporter 5	LOC107822491	copper transporter 5 OS=Nicotiana tabacum OX=4097 GN=LOC107822491 PE=4 SV=1 - [A0A1S4CU59_TOBAC]	4.67	1	1	2	150	16.8915	8.27979	1.20858	1.10134		1.15496	0.899204	0.897256		0.89823	1.28582	0.0409758
A0A1S3YLS3	E3 ubiquitin-protein ligase RNF170-like	LOC107777507	E3 ubiquitin-protein ligase RNF170-like OS=Nicotiana tabacum OX=4097 GN=LOC107777507 PE=4 SV=1 - [A0A1S3YLS3_TOBAC]	10.27	2	2	5	185	21.0059	8.06006	1.32103	1.44049	1.63202	1.46452	1.27221	1.10812	1.03931	1.13988	1.2848	0.0464043
A0A1S3YSL4	nuclear pore complex protein NUP88-like isoform X1	LOC107779325	nuclear pore complex protein NUP88-like isoform X1 OS=Nicotiana tabacum OX=4097 GN=LOC107779325 PE=4 SV=1 - [A0A1S3YSL4_TOBAC]	3.24	2	2	3	678	74.8827	5.38916	1.35988	1.32353		1.34171	1.00692	1.08223		1.04457	1.28445	0.0192285
A0A1S3WXU4	uncharacterized protein LOC107759086	LOC107759086	uncharacterized protein LOC107759086 OS=Nicotiana tabacum OX=4097 GN=LOC107759086 PE=4 SV=1 - [A0A1S3WXU4_TOBAC]	1.13	1	1	2	800	92.2985	5.38916	1.31921		1.26766	1.29344	1.02443		0.989804	1.00711	1.2843	0.011556
Q41230	CBP20 (Fragment)	CBP20	CBP20 (Fragment) OS=Nicotiana tabacum OX=4097 GN=CBP20 PE=2 SV=1 - [Q41230_TOBAC]	12.98	2	2	7	208	21.9073	8.01611	1.31465	1.17421	1.44148	1.31011	0.946573	1.08135	1.03287	1.02026	1.28409	0.0287192
A0A1S3XF52	L-arabinokinase-like	LOC107764455	L-arabinokinase-like OS=Nicotiana tabacum OX=4097 GN=LOC107764455 PE=4 SV=1 - [A0A1S3XF52_TOBAC]	8.22	7	7	9	986	108.075	6.72705	1.29353	1.23613	1.38893	1.3062	1.03978	1.0312	0.983766	1.01825	1.28279	0.00383946
A0A1S3ZZM7	eukaryotic initiation factor 4A-6-like	LOC107792116	eukaryotic initiation factor 4A-6-like OS=Nicotiana tabacum OX=4097 GN=LOC107792116 PE=4 SV=1 - [A0A1S3ZZM7_TOBAC]	63.6	1	12	88	228	26.3928	6.94678	1.28301	1.20575		1.24438	0.958548	0.986384		0.972466	1.27961	0.0220472
A0A1S3XGT0	protein QUIRKY-like	LOC107764986	protein QUIRKY-like OS=Nicotiana tabacum OX=4097 GN=LOC107764986 PE=4 SV=1 - [A0A1S3XGT0_TOBAC]	3.49	2	2	2	774	89.1863	9.12939	1.1591		1.23328	1.19619	0.906203		0.964663	0.935433	1.27876	0.0312701
A0A1S4DGM0	Fructose-bisphosphate aldolase	LOC107829473	Fructose-bisphosphate aldolase OS=Nicotiana tabacum OX=4097 GN=LOC107829473 PE=3 SV=1 - [A0A1S4DGM0_TOBAC]	49.24	2	15	316	396	42.671	7.18115	1.04123	1.15859	1.33725	1.17903	0.952213	0.928578	0.885645	0.922145	1.27857	0.0436307
A0A1S3Z144	non-functional NADPH-dependent codeinone reductase 2-like	LOC107781637	non-functional NADPH-dependent codeinone reductase 2-like OS=Nicotiana tabacum OX=4097 GN=LOC107781637 PE=4 SV=1 - [A0A1S3Z144_TOBAC]	6.67	1	2	3	330	37.317	7.50342	1.32908	1.26897		1.29903	1.0006	1.03263		1.01662	1.2778	0.0142348
A0A1S3YD27	U2 small nuclear ribonucleoprotein B''-like	LOC107774892	U2 small nuclear ribonucleoprotein B''-like OS=Nicotiana tabacum OX=4097 GN=LOC107774892 PE=4 SV=1 - [A0A1S3YD27_TOBAC]	7.76	1	1	3	232	26.1144	9.40771		1.30805	1.27647	1.29226		1.02299	0.999862	1.01143	1.27766	0.00482261
A0A1S3YB08	early nodulin-like protein 2	LOC107774426	early nodulin-like protein 2 OS=Nicotiana tabacum OX=4097 GN=LOC107774426 PE=4 SV=1 - [A0A1S3YB08_TOBAC]	16.91	3	6	61	414	40.0186	8.77783	1.10709	1.02837	1.27012	1.13519	0.826327	0.971163	0.870081	0.88919	1.27666	0.0415574
A0A1S3Z028	electron transfer flavoprotein subunit beta, mitochondrial-like	LOC107781581	electron transfer flavoprotein subunit beta, mitochondrial-like OS=Nicotiana tabacum OX=4097 GN=LOC107781581 PE=4 SV=1 - [A0A1S3Z028_TOBAC]	10.36	2	2	2	251	27.5691	8.93896	1.24776	1.3538		1.30078	0.991311	1.04831		1.01981	1.27551	0.0429586
A0A1S4B484	protein transport protein Sec61 subunit alpha-like	LOC107804300	protein transport protein Sec61 subunit alpha-like OS=Nicotiana tabacum OX=4097 GN=LOC107804300 PE=3 SV=1 - [A0A1S4B484_TOBAC]	10.32	5	5	23	475	51.7725	8.92432	1.24277	1.26104	1.37315	1.29232	1.01355	1.00516	1.02096	1.01323	1.27545	0.0024363
A0A1S3Y367	LOW QUALITY PROTEIN: probable phosphoribosylformylglycinamidine synthase, chloroplastic/mitochondrial	LOC107771670	LOW QUALITY PROTEIN: probable phosphoribosylformylglycinamidine synthase, chloroplastic/mitochondrial OS=Nicotiana tabacum OX=4097 GN=LOC107771670 PE=3 SV=1 - [A0A1S3Y367_TOBAC]	19.9	4	24	54	1417	155.215	5.64307	1.22503	1.22073		1.22288	0.944496	0.973774		0.959135	1.27499	0.0031323
A0A1S3XQV7	thiamine biosynthetic bifunctional enzyme TH1, chloroplastic-like isoform X2	LOC107767671	thiamine biosynthetic bifunctional enzyme TH1, chloroplastic-like isoform X2 OS=Nicotiana tabacum OX=4097 GN=LOC107767671 PE=3 SV=1 - [A0A1S3XQV7_TOBAC]	7.81	1	4	9	538	57.0407	6.96143	1.10207	1.37214	1.3575	1.27724	1.04072	0.99549	0.970707	1.00231	1.2743	0.0379105
A0A0A1ENJ0	Terpene cyclase/mutase family member	CAS1	Terpene cyclase/mutase family member OS=Nicotiana tabacum OX=4097 GN=CAS1 PE=2 SV=1 - [A0A0A1ENJ0_TOBAC]	5.55	4	4	8	757	85.8819	6.90283	1.2666	1.24003		1.25332	1.03129	0.936498		0.983893	1.27383	0.0317925
A0A1S4D5K0	isovaleryl-CoA dehydrogenase, mitochondrial-like	LOC107826219	isovaleryl-CoA dehydrogenase, mitochondrial-like OS=Nicotiana tabacum OX=4097 GN=LOC107826219 PE=3 SV=1 - [A0A1S4D5K0_TOBAC]	11.95	3	4	10	410	44.7566	7.12256	1.21207	1.1665	1.40613	1.26157	0.924011	1.0332	1.01413	0.990448	1.27373	0.0284463
A0A1S3YKI8	Succinate dehydrogenase [ubiquinone] flavoprotein subunit, mitochondrial	LOC107777278	Succinate dehydrogenase [ubiquinone] flavoprotein subunit, mitochondrial OS=Nicotiana tabacum OX=4097 GN=LOC107777278 PE=3 SV=1 - [A0A1S3YKI8_TOBAC]	24.44	1	12	56	630	69.2483	6.66846	1.14227	1.27272	1.24859	1.22119	0.872782	1.02224	0.984302	0.959775	1.27237	0.0121921
A0A1S4D2P7	chaperonin CPN60-2, mitochondrial-like	LOC107825374	chaperonin CPN60-2, mitochondrial-like OS=Nicotiana tabacum OX=4097 GN=LOC107825374 PE=3 SV=1 - [A0A1S4D2P7_TOBAC]	39.83	2	21	149	575	61.3183	5.56689	1.18062	1.23182		1.20622	0.924233	0.972359		0.948296	1.27199	0.0180518
A0A1S3YAD5	serine/threonine-protein kinase HT1-like	LOC107774022	serine/threonine-protein kinase HT1-like OS=Nicotiana tabacum OX=4097 GN=LOC107774022 PE=4 SV=1 - [A0A1S3YAD5_TOBAC]	6.96	4	4	9	460	52.6871	7.57666	1.4905	1.28789	1.27925	1.35255	1.09236	1.09169	1.00849	1.06418	1.27098	0.0179241
A0A1S3XWM6	(-)-isopiperitenol/(-)-carveol dehydrogenase, mitochondrial-like	LOC107769567	(-)-isopiperitenol/(-)-carveol dehydrogenase, mitochondrial-like OS=Nicotiana tabacum OX=4097 GN=LOC107769567 PE=4 SV=1 - [A0A1S3XWM6_TOBAC]	22.61	5	5	16	261	27.7863	8.08936	1.2413	1.18624	1.33863	1.25539	1.0523	0.981059	0.930195	0.987851	1.27083	0.00930209
A0A1S4A4R1	protein TIC 20-II, chloroplastic-like	LOC107793677	protein TIC 20-II, chloroplastic-like OS=Nicotiana tabacum OX=4097 GN=LOC107793677 PE=4 SV=1 - [A0A1S4A4R1_TOBAC]	11.74	2	2	7	213	23.857	10.1255	1.12676	1.24316	1.18075	1.18356	0.978145	0.913737	0.902322	0.931401	1.27073	0.00357337
A0A1S4CQW2	isopentenyl-diphosphate Delta-isomerase I-like	LOC107821727	isopentenyl-diphosphate Delta-isomerase I-like OS=Nicotiana tabacum OX=4097 GN=LOC107821727 PE=4 SV=1 - [A0A1S4CQW2_TOBAC]	23.94	3	7	29	284	32.7737	6.65381	1.2234	1.28225		1.25282	0.988434	0.983693		0.986063	1.27053	0.0120277
A0A1S3XEQ6	protein IQ-DOMAIN 1-like	LOC107764428	protein IQ-DOMAIN 1-like OS=Nicotiana tabacum OX=4097 GN=LOC107764428 PE=4 SV=1 - [A0A1S3XEQ6_TOBAC]	8.04	3	3	5	448	49.2704	10.1841	1.27706	1.31995	1.32192	1.30631	1.10311	1.01377	0.967707	1.0282	1.27049	0.00278336
A0A1S4A868	glutathione S-transferase	LOC107794811	glutathione S-transferase OS=Nicotiana tabacum OX=4097 GN=LOC107794811 PE=3 SV=1 - [A0A1S4A868_TOBAC]	52.58	9	9	58	213	23.9083	6.53662	1.17102	1.27037	1.33939	1.26026	1.00257	0.994524	0.980494	0.992531	1.26974	0.00557462
A0A1S3ZYQ3	protein TRANSPORT INHIBITOR RESPONSE 1-like	LOC107791833	protein TRANSPORT INHIBITOR RESPONSE 1-like OS=Nicotiana tabacum OX=4097 GN=LOC107791833 PE=4 SV=1 - [A0A1S3ZYQ3_TOBAC]	4.99	3	3	5	581	65.3572	6.32861	1.27876	1.23766	1.39697	1.30446	1.07589	1.04574	0.961872	1.02784	1.26914	0.00921245
A0A1S3YMU0	methionyl-tRNA formyltransferase-like isoform X2	LOC107777949	methionyl-tRNA formyltransferase-like isoform X2 OS=Nicotiana tabacum OX=4097 GN=LOC107777949 PE=3 SV=1 - [A0A1S3YMU0_TOBAC]	10.03	3	3	9	359	38.7665	8.95361	1.18733	1.31881	1.34201	1.28271	1.07269	1.00318	0.956695	1.01085	1.26894	0.00984567
A0A1S3YC63	aminoacylase-1-like	LOC107774716	aminoacylase-1-like OS=Nicotiana tabacum OX=4097 GN=LOC107774716 PE=4 SV=1 - [A0A1S3YC63_TOBAC]	16.11	7	7	24	447	50.5086	6.72705	1.11637	1.11709	1.3292	1.18755	0.863982	0.989706	0.957959	0.937216	1.26711	0.0355532
A0A1S3ZSP8	switch-associated protein 70-like	LOC107789961	switch-associated protein 70-like OS=Nicotiana tabacum OX=4097 GN=LOC107789961 PE=4 SV=1 - [A0A1S3ZSP8_TOBAC]	9.51	3	3	6	368	40.4178	7.78174		1.15805	1.23404	1.19604		0.943416	0.944766	0.944091	1.26687	0.0220013
A0A1S3X8T4	carboxyl-terminal-processing peptidase 2, chloroplastic-like	LOC107762452	carboxyl-terminal-processing peptidase 2, chloroplastic-like OS=Nicotiana tabacum OX=4097 GN=LOC107762452 PE=4 SV=1 - [A0A1S3X8T4_TOBAC]	21.49	8	8	18	549	60.0609	8.77783	1.31391	1.08713	1.17839	1.19314	0.94448	0.953846	0.927163	0.94183	1.26683	0.0193012
A0A1S4AIM7	Pyruvate kinase	LOC107797877	Pyruvate kinase OS=Nicotiana tabacum OX=4097 GN=LOC107797877 PE=3 SV=1 - [A0A1S4AIM7_TOBAC]	16.73	6	7	25	508	55.0543	7.00537	1.28895	1.13475	1.23523	1.21965	0.997385	0.957629	0.934469	0.963161	1.2663	0.00626396
A0A1S3Z3P5	V-type proton ATPase catalytic subunit A-like	LOC107782425	V-type proton ATPase catalytic subunit A-like OS=Nicotiana tabacum OX=4097 GN=LOC107782425 PE=4 SV=1 - [A0A1S3Z3P5_TOBAC]	52.56	1	21	222	508	55.3539	5.16064	1.07036	1.18613	1.15809	1.13819	0.933779	0.888804	0.874285	0.898956	1.26612	0.00364737
A0A1S3YIV5	peroxisomal nicotinamide adenine dinucleotide carrier-like	LOC107776494	peroxisomal nicotinamide adenine dinucleotide carrier-like OS=Nicotiana tabacum OX=4097 GN=LOC107776494 PE=3 SV=1 - [A0A1S3YIV5_TOBAC]	3.55	1	1	3	338	36.6935	9.81787	1.2999	1.19715	1.10869	1.20191	0.944267	0.897804	1.00819	0.950086	1.26506	0.0168973
A0A1S3YBF8	uncharacterized protein LOC107774351	LOC107774351	uncharacterized protein LOC107774351 OS=Nicotiana tabacum OX=4097 GN=LOC107774351 PE=4 SV=1 - [A0A1S3YBF8_TOBAC]	10.53	3	3	5	380	40.7177	4.64014	1.2761	1.07443	1.24154	1.19735	0.848225	1.0211	0.970711	0.946679	1.26479	0.0359997
A0A1S4AMF3	transmembrane protein 120 homolog	LOC107799247	transmembrane protein 120 homolog OS=Nicotiana tabacum OX=4097 GN=LOC107799247 PE=4 SV=1 - [A0A1S4AMF3_TOBAC]	13.81	5	5	13	362	40.7926	9.53955	1.14052	1.18176		1.16114	0.904602	0.931928		0.918265	1.2645	0.0102128
A0A1S3YNW1	uncharacterized membrane protein At1g16860-like	LOC107778018	uncharacterized membrane protein At1g16860-like OS=Nicotiana tabacum OX=4097 GN=LOC107778018 PE=4 SV=1 - [A0A1S3YNW1_TOBAC]	3.97	1	1	2	353	38.7101	9.02686	1.19832	1.31625		1.25728	0.997291	0.992381		0.994836	1.26381	0.0470297
A0A1S3XCY9	Protein transport protein Sec61 subunit beta	LOC107763814	Protein transport protein Sec61 subunit beta OS=Nicotiana tabacum OX=4097 GN=LOC107763814 PE=3 SV=1 - [A0A1S3XCY9_TOBAC]	13.25	1	1	5	83	8.43639	11.312	1.2001	1.18566	1.41751	1.26775	0.984599	0.997612	1.0275	1.00324	1.26366	0.0254047
A0A1S3Z5H8	L-ascorbate peroxidase 3, peroxisomal-like	LOC107783197	L-ascorbate peroxidase 3, peroxisomal-like OS=Nicotiana tabacum OX=4097 GN=LOC107783197 PE=3 SV=1 - [A0A1S3Z5H8_TOBAC]	15.46	1	3	9	304	33.3835	9.18799	1.27081	1.31939	1.48219	1.35746	1.11956	1.08103	1.02343	1.07467	1.26314	0.015427
A0A1S4DA34	ubiquitin-like protein 5	LOC107827598	ubiquitin-like protein 5 OS=Nicotiana tabacum OX=4097 GN=LOC107827598 PE=4 SV=1 - [A0A1S4DA34_TOBAC]	12.33	1	1	2	73	8.52346	8.11865	1.37075	1.31369		1.34222	1.09539	1.03064		1.06301	1.26266	0.0230665
A0A1S4BPR4	Importin subunit alpha	LOC107810574	Importin subunit alpha OS=Nicotiana tabacum OX=4097 GN=LOC107810574 PE=3 SV=1 - [A0A1S4BPR4_TOBAC]	34.4	7	12	40	529	58.4851	5.37646	1.29974	1.11882	1.22654	1.21503	0.910796	0.987826	0.989092	0.962571	1.26228	0.0125468
A0A1S3YFR7	Sucrose synthase	LOC107775654	Sucrose synthase OS=Nicotiana tabacum OX=4097 GN=LOC107775654 PE=3 SV=1 - [A0A1S3YFR7_TOBAC]	13.54	9	10	22	805	92.5148	6.53662	1.15665	1.12937	1.26162	1.18255	0.985019	0.937623	0.890547	0.93773	1.26107	0.00733333
A0A1S3YQI0	uncharacterized aarF domain-containing protein kinase At5g05200, chloroplastic-like	LOC107778693	uncharacterized aarF domain-containing protein kinase At5g05200, chloroplastic-like OS=Nicotiana tabacum OX=4097 GN=LOC107778693 PE=4 SV=1 - [A0A1S3YQI0_TOBAC]	13.84	6	6	9	542	60.744	6.82959	1.21384	1.28379	1.10501	1.20088	0.977387	0.976991	0.90525	0.953209	1.25983	0.0124065
A0A1S4B1T3	putative pentatricopeptide repeat-containing protein At5g08310, mitochondrial	LOC107803635	putative pentatricopeptide repeat-containing protein At5g08310, mitochondrial OS=Nicotiana tabacum OX=4097 GN=LOC107803635 PE=4 SV=1 - [A0A1S4B1T3_TOBAC]	1.06	1	1	2	853	97.0723	6.3667	1.16551		1.18214	1.17383	0.967587		0.896151	0.931869	1.25965	0.0222115
A0A1S4AQU2	glycine-rich RNA-binding protein 2, mitochondrial-like	LOC107800467	glycine-rich RNA-binding protein 2, mitochondrial-like OS=Nicotiana tabacum OX=4097 GN=LOC107800467 PE=4 SV=1 - [A0A1S4AQU2_TOBAC]	52.78	5	5	26	144	15.1513	5.2749	1.10266	1.1303	1.21576	1.14957	0.877668	0.974291	0.88839	0.91345	1.2585	0.00669663
A0A1S3Z8Z5	3-isopropylmalate dehydrogenase	LOC107784121	3-isopropylmalate dehydrogenase OS=Nicotiana tabacum OX=4097 GN=LOC107784121 PE=3 SV=1 - [A0A1S3Z8Z5_TOBAC]	28.4	2	11	118	405	43.4466	6.46826	1.22297	1.23777	1.3506	1.27045	1.00113	1.03308	0.994703	1.00964	1.25832	0.0034263
A0A1S3ZVG7	uncharacterized protein LOC107790927	LOC107790927	uncharacterized protein LOC107790927 OS=Nicotiana tabacum OX=4097 GN=LOC107790927 PE=4 SV=1 - [A0A1S3ZVG7_TOBAC]	11.76	1	1	4	102	11.6044	10.9165		1.24382	1.19077	1.2173		0.938036	0.998475	0.968255	1.25721	0.0250918
A0A1S3Z8U1	PRA1 family protein	LOC107784238	PRA1 family protein OS=Nicotiana tabacum OX=4097 GN=LOC107784238 PE=3 SV=1 - [A0A1S3Z8U1_TOBAC]	5.59	1	1	6	179	20.407	10.4917	1.40156	1.28016	1.32153	1.33441	1.06941	1.05969	1.05846	1.06252	1.25589	0.00161289
A0A1S3ZTU5	uncharacterized protein LOC107790420	LOC107790420	uncharacterized protein LOC107790420 OS=Nicotiana tabacum OX=4097 GN=LOC107790420 PE=4 SV=1 - [A0A1S3ZTU5_TOBAC]	23.65	3	8	18	427	46.8157	7.06396	1.03551	1.26009	1.26588	1.18716	0.957713	0.923553	0.954924	0.945397	1.25573	0.0343501
A0A1S3YKV1	wound-induced basic protein	LOC107777382	wound-induced basic protein OS=Nicotiana tabacum OX=4097 GN=LOC107777382 PE=4 SV=1 - [A0A1S3YKV1_TOBAC]	23.4	1	1	10	47	5.44976	9.59814	1.40525	1.2246	1.18895	1.27293	0.956114	0.993665	1.09276	1.01418	1.25514	0.0299046
A0A1S3YJ41	ribonuclease 2-like isoform X2	LOC107776720	ribonuclease 2-like isoform X2 OS=Nicotiana tabacum OX=4097 GN=LOC107776720 PE=3 SV=1 - [A0A1S3YJ41_TOBAC]	12.69	3	3	8	260	29.4994	6.69775	1.13269	1.15138	1.38876	1.22428	0.994322	1.00558	0.932586	0.977497	1.25246	0.0447066
A0A1S3XAR3	protein DJ-1 homolog B-like	LOC107763100	protein DJ-1 homolog B-like OS=Nicotiana tabacum OX=4097 GN=LOC107763100 PE=4 SV=1 - [A0A1S3XAR3_TOBAC]	15.03	2	5	8	439	47.0349	7.7085	1.25858	1.25425		1.25642	1.03699	0.969698		1.00334	1.25223	0.0172886
A0A1S3YU22	cytochrome c1-1, heme protein, mitochondrial	LOC107779532	cytochrome c1-1, heme protein, mitochondrial OS=Nicotiana tabacum OX=4097 GN=LOC107779532 PE=4 SV=1 - [A0A1S3YU22_TOBAC]	30.63	3	6	24	320	35.0526	7.26904	1.13569	1.20868	1.22731	1.19056	0.868885	0.918144	1.06669	0.95124	1.25158	0.0219119
A0A1S3XUL6	photosystem I reaction center subunit psaK, chloroplastic-like	LOC107768914	photosystem I reaction center subunit psaK, chloroplastic-like OS=Nicotiana tabacum OX=4097 GN=LOC107768914 PE=4 SV=1 - [A0A1S3XUL6_TOBAC]	12.31	3	3	22	130	13.2811	10.0083	1.09045	1.02019	1.03899	1.04988	0.804013	0.86224	0.850759	0.839004	1.25134	0.00156249
A0A1S3XZ05	MAP3K epsilon protein kinase 1-like	LOC107770294	MAP3K epsilon protein kinase 1-like OS=Nicotiana tabacum OX=4097 GN=LOC107770294 PE=4 SV=1 - [A0A1S3XZ05_TOBAC]	1.79	2	2	3	1395	153.206	6.43018	1.35327	1.32985		1.34156	1.12627	1.01795		1.07211	1.25133	0.0397848
A0A1S4B3D9	cysteine desulfurase, mitochondrial-like	LOC107804015	cysteine desulfurase, mitochondrial-like OS=Nicotiana tabacum OX=4097 GN=LOC107804015 PE=3 SV=1 - [A0A1S4B3D9_TOBAC]	21.27	9	9	20	456	50.3779	7.54736	1.3783	1.2685	1.08277	1.24319	0.980084	0.981751	1.01918	0.993673	1.25111	0.0458381
A0A1S3YUT7	ras-related protein RABH1b-like	LOC107779813	ras-related protein RABH1b-like OS=Nicotiana tabacum OX=4097 GN=LOC107779813 PE=4 SV=1 - [A0A1S3YUT7_TOBAC]	43.75	1	8	69	208	23.1279	7.89893	1.12917	1.17151	1.14735	1.14934	0.945128	0.920248	0.891183	0.918853	1.25085	0.000313342
A0A1S3YNF8	3-oxoacyl-[acyl-carrier-protein] reductase FabG-like	LOC107778112	3-oxoacyl-[acyl-carrier-protein] reductase FabG-like OS=Nicotiana tabacum OX=4097 GN=LOC107778112 PE=3 SV=1 - [A0A1S3YNF8_TOBAC]	14.24	3	3	8	288	31.1971	7.78174	1.10045	1.25819	1.21493	1.19119	0.907195	0.949966	1.00036	0.952506	1.25058	0.0116688
A0A1S4AP74	V-type proton ATPase subunit a	LOC107799704	V-type proton ATPase subunit a OS=Nicotiana tabacum OX=4097 GN=LOC107799704 PE=3 SV=1 - [A0A1S4AP74_TOBAC]	30.89	5	24	103	819	92.5616	6.11279	1.25163	1.10647	1.22242	1.19351	0.954572	0.97025	0.942908	0.95591	1.24856	0.00618422
A0A1S3YWM3	violaxanthin de-epoxidase, chloroplastic-like	LOC107780507	violaxanthin de-epoxidase, chloroplastic-like OS=Nicotiana tabacum OX=4097 GN=LOC107780507 PE=3 SV=1 - [A0A1S3YWM3_TOBAC]	29.92	10	10	25	478	54.7435	6.55127	1.20744	1.18876	1.06975	1.15532	0.919716	0.884459	0.972422	0.925532	1.24828	0.0101515
A0A1S4BNQ7	gibberellin-regulated protein 9-like	LOC107810245	gibberellin-regulated protein 9-like OS=Nicotiana tabacum OX=4097 GN=LOC107810245 PE=4 SV=1 - [A0A1S4BNQ7_TOBAC]	15.49	3	3	7	142	15.9701	9.72998	1.07039	1.18583	1.31151	1.18924	1.03	0.904931	0.923499	0.952811	1.24814	0.04142
Q5CCT8	Phospholipase A2	t2pla2	Phospholipase A2 OS=Nicotiana tabacum OX=4097 GN=t2pla2 PE=2 SV=1 - [Q5CCT8_TOBAC]	7.01	1	1	2	157	17.0355	8.04541	1.19088	1.15418		1.17253	0.904401	0.974706		0.939554	1.24797	0.02777
A0A1S4BE22	histidinol dehydrogenase, chloroplastic-like	LOC107807270	histidinol dehydrogenase, chloroplastic-like OS=Nicotiana tabacum OX=4097 GN=LOC107807270 PE=3 SV=1 - [A0A1S4BE22_TOBAC]	27.01	4	11	44	485	52.8819	6.7417	1.28658	1.2314	1.06363	1.19387	0.876704	0.997514	0.997137	0.957118	1.24736	0.0388336
A0A1S3YV94	protein OSB2, chloroplastic-like	LOC107779956	protein OSB2, chloroplastic-like OS=Nicotiana tabacum OX=4097 GN=LOC107779956 PE=4 SV=1 - [A0A1S3YV94_TOBAC]	7.17	2	2	2	307	35.1363	8.60205	1.25424	1.23678		1.24551	1.00926	0.987958		0.99861	1.24724	0.00309753
A0A1S3WXV2	bifunctional monothiol glutaredoxin-S16, chloroplastic-like	LOC107758982	bifunctional monothiol glutaredoxin-S16, chloroplastic-like OS=Nicotiana tabacum OX=4097 GN=LOC107758982 PE=4 SV=1 - [A0A1S3WXV2_TOBAC]	25.84	2	7	32	298	32.9439	7.85498	1.28234	1.14481	1.32824	1.2518	0.958707	1.04361	1.00901	1.00378	1.24709	0.0147527
A0A1S4C3W4	protein ASPARTIC PROTEASE IN GUARD CELL 1-like	LOC107814810	protein ASPARTIC PROTEASE IN GUARD CELL 1-like OS=Nicotiana tabacum OX=4097 GN=LOC107814810 PE=3 SV=1 - [A0A1S4C3W4_TOBAC]	5.9	2	2	3	356	39.0899	5.8208	1.12263	1.21096		1.1668	0.90915	0.962257		0.935704	1.24697	0.0463042
A0A1S4A5N4	mitochondrial dicarboxylate/tricarboxylate transporter DTC	LOC107793974	mitochondrial dicarboxylate/tricarboxylate transporter DTC OS=Nicotiana tabacum OX=4097 GN=LOC107793974 PE=3 SV=1 - [A0A1S4A5N4_TOBAC]	49.16	8	13	87	299	32.0343	9.43701	1.04376	1.03064	1.02742	1.03394	0.8565	0.814875	0.817636	0.82967	1.2462	0.000140961
A0A1S4AL43	protein pleiotropic regulatory locus 1-like	LOC107798658	protein pleiotropic regulatory locus 1-like OS=Nicotiana tabacum OX=4097 GN=LOC107798658 PE=4 SV=1 - [A0A1S4AL43_TOBAC]	2.07	1	1	3	483	53.4767	8.90967	1.38648	1.22297	1.29285	1.30077	1.06605	1.02206	1.04411	1.04407	1.24586	0.00636482
A0A1S4ANY9	cell division protein FtsZ homolog 2-1, chloroplastic-like	LOC107799818	cell division protein FtsZ homolog 2-1, chloroplastic-like OS=Nicotiana tabacum OX=4097 GN=LOC107799818 PE=3 SV=1 - [A0A1S4ANY9_TOBAC]	28.66	4	9	30	478	50.3127	6.21436	1.13347	1.16579	1.17855	1.15927	0.914258	0.94858	0.928811	0.93055	1.24579	0.000164675
A0A1S3ZD62	Xyloglucan endotransglucosylase/hydrolase	LOC107785465	Xyloglucan endotransglucosylase/hydrolase OS=Nicotiana tabacum OX=4097 GN=LOC107785465 PE=3 SV=1 - [A0A1S3ZD62_TOBAC]	34.58	9	9	39	295	33.8609	8.44092	1.05204	1.17352	1.1331	1.11956	0.864088	0.90186	0.930664	0.898871	1.24551	0.00555222
A0A1S3ZRT4	uncharacterized protein LOC107789696	LOC107789696	uncharacterized protein LOC107789696 OS=Nicotiana tabacum OX=4097 GN=LOC107789696 PE=4 SV=1 - [A0A1S3ZRT4_TOBAC]	2.96	1	1	6	270	29.5097	5.66846	1.2367	1.1513	1.08227	1.15676	0.939156	0.903515	0.944315	0.928995	1.24517	0.0080356
A0A1S3ZQU2	probable polygalacturonase At1g80170	LOC107789394	probable polygalacturonase At1g80170 OS=Nicotiana tabacum OX=4097 GN=LOC107789394 PE=3 SV=1 - [A0A1S3ZQU2_TOBAC]	1.55	1	1	2	451	49.2273	5.63037	1.15822	1.09192		1.12507	0.912159	0.896261		0.90421	1.24426	0.0230062
A0A1S3Z2Q8	L-ascorbate peroxidase 3, peroxisomal-like	LOC107782355	L-ascorbate peroxidase 3, peroxisomal-like OS=Nicotiana tabacum OX=4097 GN=LOC107782355 PE=3 SV=1 - [A0A1S3Z2Q8_TOBAC]	14.38	1	3	10	306	33.5786	8.90967	1.12443	1.08363	1.24356	1.15054	0.912865	0.916665	0.945042	0.924857	1.24402	0.0100164
A0A1S4BPL3	beta-glucosidase BoGH3B-like	LOC107810546	beta-glucosidase BoGH3B-like OS=Nicotiana tabacum OX=4097 GN=LOC107810546 PE=4 SV=1 - [A0A1S4BPL3_TOBAC]	7.11	3	4	10	605	66.1425	5.30029	1.20656	1.18031	1.29981	1.22889	1.06625	1.02619	0.871646	0.988031	1.24378	0.0257235
A0A1S4CDA4	serine/threonine-protein kinase SRK2A-like	LOC107817827	serine/threonine-protein kinase SRK2A-like OS=Nicotiana tabacum OX=4097 GN=LOC107817827 PE=3 SV=1 - [A0A1S4CDA4_TOBAC]	22.25	6	7	21	355	40.8136	6.15088	1.31795	1.31518	1.16355	1.26556	1.06082	0.963914	1.02879	1.01784	1.24337	0.0132736
A0A1S3YDT1	uncharacterized protein LOC107775126	LOC107775126	uncharacterized protein LOC107775126 OS=Nicotiana tabacum OX=4097 GN=LOC107775126 PE=4 SV=1 - [A0A1S3YDT1_TOBAC]	1.99	1	1	2	402	45.1541	5.35107	1.17784	1.19846		1.18815	0.967627	0.945773		0.9567	1.24192	0.00418728
A0A1S3ZYB8	uncharacterized aarF domain-containing protein kinase At4g31390, chloroplastic-like	LOC107791789	uncharacterized aarF domain-containing protein kinase At4g31390, chloroplastic-like OS=Nicotiana tabacum OX=4097 GN=LOC107791789 PE=4 SV=1 - [A0A1S3ZYB8_TOBAC]	37.01	22	22	45	662	74.4431	5.24951	1.18685	1.0792	1.20311	1.15638	0.990871	0.904545	0.89868	0.931365	1.2416	0.0100789
A0A1S3XLA8	Phosphotransferase	LOC107766493	Phosphotransferase OS=Nicotiana tabacum OX=4097 GN=LOC107766493 PE=3 SV=1 - [A0A1S3XLA8_TOBAC]	25.15	6	11	24	497	54.0898	6.23975	1.12039	1.11419	1.30552	1.18003	0.919363	0.923506	1.00917	0.950681	1.24125	0.029612
A0A1S3YL77	photosystem II 5 kDa protein, chloroplastic-like	LOC107777466	photosystem II 5 kDa protein, chloroplastic-like OS=Nicotiana tabacum OX=4097 GN=LOC107777466 PE=4 SV=1 - [A0A1S3YL77_TOBAC]	18.02	2	4	39	111	11.6419	9.72998	1.19098	1.24559	1.34449	1.26035	1.02684	0.952598	1.07464	1.01802	1.23804	0.0133494
A0A1S4AHW5	ATP synthase delta chain, chloroplastic	LOC107797795	ATP synthase delta chain, chloroplastic OS=Nicotiana tabacum OX=4097 GN=LOC107797795 PE=3 SV=1 - [A0A1S4AHW5_TOBAC]	57.66	2	10	118	248	26.8124	8.98291	1.01248	1.04745	1.16896	1.0763	0.879815	0.879408	0.850944	0.870055	1.23704	0.0130168
A0A1S4DDS2	alcohol dehydrogenase-like isoform X1	LOC107828743	alcohol dehydrogenase-like isoform X1 OS=Nicotiana tabacum OX=4097 GN=LOC107828743 PE=4 SV=1 - [A0A1S4DDS2_TOBAC]	12.53	5	5	7	447	47.9461	8.1626	1.22049	1.30219	1.2179	1.24686	1.06166	1.01693	0.94578	1.00812	1.23681	0.00543177
A0A1S3XPN7	subtilisin-like protease SBT1.9	LOC107767414	subtilisin-like protease SBT1.9 OS=Nicotiana tabacum OX=4097 GN=LOC107767414 PE=4 SV=1 - [A0A1S3XPN7_TOBAC]	13.7	5	10	38	781	84.6944	7.56201	1.14627	1.0169	1.26073	1.1413	0.873364	0.922024	0.976541	0.923976	1.2352	0.0467855
A0A1S4AI34	protein PLASTID MOVEMENT IMPAIRED 1-like	LOC107797858	protein PLASTID MOVEMENT IMPAIRED 1-like OS=Nicotiana tabacum OX=4097 GN=LOC107797858 PE=4 SV=1 - [A0A1S4AI34_TOBAC]	23.66	3	20	94	930	103.341	5.32568	1.08459	1.08296	1.30923	1.15893	0.958808	0.924767	0.931768	0.938448	1.23494	0.0438477
A0A1S4AKV2	probable tocopherol cyclase, chloroplastic	LOC107798727	probable tocopherol cyclase, chloroplastic OS=Nicotiana tabacum OX=4097 GN=LOC107798727 PE=4 SV=1 - [A0A1S4AKV2_TOBAC]	12.67	1	6	13	513	57.5495	7.62061	1.20343	1.17552		1.18947	0.973074	0.954499		0.963786	1.23417	0.00546977
Q9XEN8	Annexin	Anx3	Annexin OS=Nicotiana tabacum OX=4097 GN=Anx3 PE=2 SV=1 - [Q9XEN8_TOBAC]	33.86	9	9	16	316	35.9154	5.52881	1.24434	1.17701		1.21067	0.945615	1.02038		0.982999	1.23161	0.0455197
A0A1S4BEB6	proline iminopeptidase-like isoform X2	LOC107807317	proline iminopeptidase-like isoform X2 OS=Nicotiana tabacum OX=4097 GN=LOC107807317 PE=4 SV=1 - [A0A1S4BEB6_TOBAC]	11.35	5	5	13	467	51.8456	7.63525	1.13874	1.3115	1.17532	1.20852	0.978924	1.03048	0.936148	0.981851	1.23086	0.0186501
A0A1S3ZE98	acetylajmalan esterase-like isoform X4	LOC107785815	acetylajmalan esterase-like isoform X4 OS=Nicotiana tabacum OX=4097 GN=LOC107785815 PE=4 SV=1 - [A0A1S3ZE98_TOBAC]	17.7	3	3	7	226	25.1175	5.93506	1.16746	1.11226	1.32664	1.20212	0.978971	1.02572	0.92992	0.978205	1.2289	0.0328936
A0A1S3X013	non-specific lipid transfer protein GPI-anchored 2-like	LOC107759803	non-specific lipid transfer protein GPI-anchored 2-like OS=Nicotiana tabacum OX=4097 GN=LOC107759803 PE=4 SV=1 - [A0A1S3X013_TOBAC]	4.66	1	1	6	193	19.8398	4.58936	1.01669	1.20281	1.16662	1.12871	0.876727	0.955174	0.924822	0.918908	1.22831	0.0268288
A0A1S4AL63	tripeptidyl-peptidase 2-like	LOC107798947	tripeptidyl-peptidase 2-like OS=Nicotiana tabacum OX=4097 GN=LOC107798947 PE=4 SV=1 - [A0A1S4AL63_TOBAC]	34.93	4	43	150	1354	149.434	6.66846	1.22527	1.10432	1.21865	1.18275	0.88661	1.00516	1.00284	0.96487	1.22581	0.0170992
A0A1S3Z8T2	protein disulfide-isomerase 5-3-like	LOC107784201	protein disulfide-isomerase 5-3-like OS=Nicotiana tabacum OX=4097 GN=LOC107784201 PE=4 SV=1 - [A0A1S3Z8T2_TOBAC]	10.19	4	4	7	481	54.2464	6.99072	1.20203	1.31254	1.27833	1.2643	1.13676	1.00112	0.959105	1.03233	1.22471	0.0209198
I6UA42	Sieve element occlusion protein 2	SEO2	Sieve element occlusion protein 2 OS=Nicotiana tabacum OX=4097 GN=SEO2 PE=2 SV=1 - [I6UA42_TOBAC]	22.52	16	16	39	786	90.1449	6.80029	1.30484	1.17971	1.36171	1.28209	1.17551	0.991951	0.973368	1.04694	1.2246	0.0487947
A0A1S4DFP2	pleiotropic drug resistance protein 1-like	LOC107829208	pleiotropic drug resistance protein 1-like OS=Nicotiana tabacum OX=4097 GN=LOC107829208 PE=3 SV=1 - [A0A1S4DFP2_TOBAC]	9.62	7	12	31	1435	161.611	7.21045	1.26549	1.0659	1.29142	1.2076	0.973497	1.0047	0.982313	0.986837	1.22371	0.0371946
A0A1S3ZJ61	serine/arginine-rich splicing factor SC35-like	LOC107787334	serine/arginine-rich splicing factor SC35-like OS=Nicotiana tabacum OX=4097 GN=LOC107787334 PE=4 SV=1 - [A0A1S3ZJ61_TOBAC]	3.17	1	1	5	252	29.8464	10.9165	1.2858	1.17506	1.43407	1.29831	1.07005	1.0547	1.05911	1.06129	1.22333	0.0344114
A0A1S4BAV5	protein AUXIN RESPONSE 4-like	LOC107806323	protein AUXIN RESPONSE 4-like OS=Nicotiana tabacum OX=4097 GN=LOC107806323 PE=4 SV=1 - [A0A1S4BAV5_TOBAC]	7.92	4	4	7	480	53.1089	6.63916	1.33975	1.24594	1.15548	1.24706	1.05475	0.966206	1.03774	1.01957	1.22313	0.0189473
A0A1S3XGF8	uncharacterized protein LOC107764936 isoform X2	LOC107764936	uncharacterized protein LOC107764936 isoform X2 OS=Nicotiana tabacum OX=4097 GN=LOC107764936 PE=4 SV=1 - [A0A1S3XGF8_TOBAC]	15.51	9	12	19	864	96.1559	6.25244	1.00534	1.12928	1.21098	1.1152	0.852376	0.951369	0.932334	0.912027	1.22277	0.0387419
A0A1S3Z311	puromycin-sensitive aminopeptidase-like isoform X4	LOC107782212	puromycin-sensitive aminopeptidase-like isoform X4 OS=Nicotiana tabacum OX=4097 GN=LOC107782212 PE=4 SV=1 - [A0A1S3Z311_TOBAC]	60.27	4	43	213	886	99.7882	5.65576	1.08746	1.27108	1.06488	1.14114	0.893725	0.939651	0.968275	0.933884	1.22193	0.0394761
A0A1S4AX91	probable inactive receptor kinase At5g58300	LOC107802339	probable inactive receptor kinase At5g58300 OS=Nicotiana tabacum OX=4097 GN=LOC107802339 PE=4 SV=1 - [A0A1S4AX91_TOBAC]	2.76	1	2	4	652	71.6301	8.57275	1.27652	1.30741		1.29196	1.05029	1.06496		1.05763	1.22157	0.00527943
A0A1S4CC07	60S ribosomal protein L26-1-like	LOC107817208	60S ribosomal protein L26-1-like OS=Nicotiana tabacum OX=4097 GN=LOC107817208 PE=3 SV=1 - [A0A1S4CC07_TOBAC]	36.99	1	7	55	146	16.7582	10.814	1.19968	1.19971	1.16022	1.18654	0.958617	0.956931	0.999054	0.971534	1.2213	0.000350857
A0A1S3WZ09	60S ribosomal protein L30-like	LOC107759448	60S ribosomal protein L30-like OS=Nicotiana tabacum OX=4097 GN=LOC107759448 PE=4 SV=1 - [A0A1S3WZ09_TOBAC]	35.4	2	4	50	113	12.3905	9.68604	1.16145	1.08003	1.03194	1.09114	0.891033	0.829211	0.961288	0.893844	1.22073	0.021321
A0A1S3ZP51	uncharacterized acetyltransferase At3g50280-like	LOC107788915	uncharacterized acetyltransferase At3g50280-like OS=Nicotiana tabacum OX=4097 GN=LOC107788915 PE=4 SV=1 - [A0A1S3ZP51_TOBAC]	4.31	2	2	3	441	49.3665	6.3667	1.11043	1.16189		1.13616	0.961834	0.902546		0.93219	1.2188	0.0350994
A0A1S4AIA0	Probable bifunctional methylthioribulose-1-phosphate dehydratase/enolase-phosphatase E1	LOC107797741	Probable bifunctional methylthioribulose-1-phosphate dehydratase/enolase-phosphatase E1 OS=Nicotiana tabacum OX=4097 GN=LOC107797741 PE=3 SV=1 - [A0A1S4AIA0_TOBAC]	14.34	6	6	23	530	58.1006	5.80811	1.18376	1.20883	1.01459	1.13573	0.885896	0.962777	0.947329	0.932001	1.21859	0.035635
A0A1S3YT57	delta-1-pyrroline-5-carboxylate dehydrogenase 12A1, mitochondrial-like	LOC107779493	delta-1-pyrroline-5-carboxylate dehydrogenase 12A1, mitochondrial-like OS=Nicotiana tabacum OX=4097 GN=LOC107779493 PE=4 SV=1 - [A0A1S3YT57_TOBAC]	39.34	18	18	61	549	60.7712	7.44482	1.14423	1.22622	1.1997	1.19005	0.967598	0.981028	0.981834	0.97682	1.21829	0.000973677
A0A1S3Y864	farnesylcysteine lyase-like	LOC107773308	farnesylcysteine lyase-like OS=Nicotiana tabacum OX=4097 GN=LOC107773308 PE=4 SV=1 - [A0A1S3Y864_TOBAC]	5.24	1	1	3	229	25.5601	6.04932	1.07431	0.940143	1.11394	1.0428	0.825512	0.831735	0.913413	0.856887	1.21696	0.0357802
A0A075F1V0	Malate dehydrogenase	mMDH	Malate dehydrogenase OS=Nicotiana tabacum OX=4097 GN=mMDH PE=2 SV=1 - [A0A075F1V0_TOBAC]	52.2	2	12	115	341	35.6788	8.36768	1.29924	1.10323	1.1637	1.18873	0.946361	1.01262	0.972536	0.977173	1.21649	0.0257208
A0A1S4CFC4	ACT domain-containing protein ACR12-like	LOC107818354	ACT domain-containing protein ACR12-like OS=Nicotiana tabacum OX=4097 GN=LOC107818354 PE=4 SV=1 - [A0A1S4CFC4_TOBAC]	29.43	1	8	31	282	31.1141	5.57959	1.00851	1.07306		1.04078	0.837196	0.874272		0.855734	1.21625	0.0381552
A0A1S4CTR1	light-induced protein, chloroplastic	LOC107822374	light-induced protein, chloroplastic OS=Nicotiana tabacum OX=4097 GN=LOC107822374 PE=4 SV=1 - [A0A1S4CTR1_TOBAC]	23.99	1	8	49	321	34.9342	5.10986	1.11554	1.08284		1.09919	0.909935	0.898415		0.904175	1.21568	0.00780923
A0A1S3YUR0	50S ribosomal protein L17, chloroplastic-like	LOC107779789	50S ribosomal protein L17, chloroplastic-like OS=Nicotiana tabacum OX=4097 GN=LOC107779789 PE=3 SV=1 - [A0A1S3YUR0_TOBAC]	25.37	1	5	50	201	22.426	11.2241	1.11492	1.20103	1.20495	1.17363	0.962454	0.935897	1.00183	0.966728	1.21402	0.00412924
A0A1S3YBB8	Ribulose bisphosphate carboxylase small chain	LOC107774398	Ribulose bisphosphate carboxylase small chain OS=Nicotiana tabacum OX=4097 GN=LOC107774398 PE=3 SV=1 - [A0A1S3YBB8_TOBAC]	62.98	3	14	707	181	20.303	7.04932	1.04228	1.078	1.05402	1.0581	0.825754	0.880111	0.909956	0.871941	1.2135	0.00225486
A0A1S3YP84	cullin-1-like	LOC107778339	cullin-1-like OS=Nicotiana tabacum OX=4097 GN=LOC107778339 PE=3 SV=1 - [A0A1S3YP84_TOBAC]	3.11	1	2	3	739	86.0668	7.18115	1.15834	1.15146		1.1549	0.910806	0.992928		0.951867	1.2133	0.0388042
A0A1S4BED0	protein FAM188A-like	LOC107807365	protein FAM188A-like OS=Nicotiana tabacum OX=4097 GN=LOC107807365 PE=4 SV=1 - [A0A1S4BED0_TOBAC]	5.74	3	3	8	627	68.3016	5.18604	1.16468	1.31663	1.2951	1.2588	1.04961	1.06124	1.00681	1.03922	1.2113	0.0119855
A0A1S4D0W4	WD-40 repeat-containing protein MSI1	LOC107824739	WD-40 repeat-containing protein MSI1 OS=Nicotiana tabacum OX=4097 GN=LOC107824739 PE=4 SV=1 - [A0A1S4D0W4_TOBAC]	5.42	2	2	4	424	48.3075	4.84326	1.38007	1.38932	1.23481	1.33473	1.17489	1.08325	1.05362	1.10392	1.20908	0.0203542
A0A1S3Y1G1	luminal-binding protein 5-like	LOC107771128	luminal-binding protein 5-like OS=Nicotiana tabacum OX=4097 GN=LOC107771128 PE=3 SV=1 - [A0A1S3Y1G1_TOBAC]	47.08	2	27	152	667	73.9305	5.31299	1.03377	1.25893	1.19826	1.16366	0.949009	0.983845	0.954788	0.962547	1.20893	0.0418739
A0A1S4DHX9	Profilin	LOC107829930	Profilin OS=Nicotiana tabacum OX=4097 GN=LOC107829930 PE=3 SV=1 - [A0A1S4DHX9_TOBAC]	38.93	3	5	46	131	14.1891	4.84326	1.22928	1.05104	1.09919	1.1265	0.865861	0.986799	0.946184	0.932948	1.20747	0.0390079
A0A1S4BW70	protein CHLORORESPIRATORY REDUCTION 6, chloroplastic-like	LOC107812516	protein CHLORORESPIRATORY REDUCTION 6, chloroplastic-like OS=Nicotiana tabacum OX=4097 GN=LOC107812516 PE=4 SV=1 - [A0A1S4BW70_TOBAC]	11.45	3	3	4	262	29.8181	5.65576	1.0166	1.08036		1.04848	0.880372	0.857904		0.869138	1.20635	0.0337315
A0A068JIB0	Fructose-bisphosphate aldolase		Fructose-bisphosphate aldolase OS=Nicotiana tabacum OX=4097 PE=2 SV=1 - [A0A068JIB0_TOBAC]	37.22	9	12	76	395	42.778	8.67529	1.10556	1.23786	1.23943	1.19428	0.925024	1.00685	1.03984	0.990571	1.20565	0.021976
A0A1S3Y7I8	Phosphoribulokinase	LOC107773234	Phosphoribulokinase OS=Nicotiana tabacum OX=4097 GN=LOC107773234 PE=3 SV=1 - [A0A1S3Y7I8_TOBAC]	71.01	5	22	433	407	45.2709	6.21436	1.11807	1.21533	1.00521	1.11287	0.938805	0.898761	0.93276	0.923442	1.20514	0.0377919
A0A1S3XF03	3-oxoacyl-[acyl-carrier-protein] synthase II, chloroplastic-like	LOC107764303	3-oxoacyl-[acyl-carrier-protein] synthase II, chloroplastic-like OS=Nicotiana tabacum OX=4097 GN=LOC107764303 PE=3 SV=1 - [A0A1S3XF03_TOBAC]	15.79	4	6	17	494	53.0925	7.10791	1.13562	1.28901	1.25196	1.22553	1.08461	0.999843	0.966661	1.01704	1.205	0.0229161
A0A1S3Z1L6	enolase 1, chloroplastic-like	LOC107781796	enolase 1, chloroplastic-like OS=Nicotiana tabacum OX=4097 GN=LOC107781796 PE=3 SV=1 - [A0A1S3Z1L6_TOBAC]	10.29	4	4	9	486	51.7777	6.45557	1.13904	1.23452	1.33446	1.236	0.974399	1.03635	1.06877	1.0265	1.20409	0.0290082
A0A1S3Z371	uncharacterized protein LOC107782443	LOC107782443	uncharacterized protein LOC107782443 OS=Nicotiana tabacum OX=4097 GN=LOC107782443 PE=4 SV=1 - [A0A1S3Z371_TOBAC]	19.07	6	6	19	409	45.0001	5.2749	1.21226	1.16212	1.25427	1.20955	1.0559	0.963014	0.995285	1.00473	1.20385	0.00577855
A0A1S4CIH3	PGR5-like protein 1A, chloroplastic	LOC107819369	PGR5-like protein 1A, chloroplastic OS=Nicotiana tabacum OX=4097 GN=LOC107819369 PE=4 SV=1 - [A0A1S4CIH3_TOBAC]	27.99	5	7	43	318	35.5359	5.31299	1.06354	1.01225	1.08727	1.05435	0.896038	0.870614	0.861122	0.875924	1.2037	0.00188009
A0A1S3Z415	serine/threonine-protein kinase STN8, chloroplastic-like	LOC107782763	serine/threonine-protein kinase STN8, chloroplastic-like OS=Nicotiana tabacum OX=4097 GN=LOC107782763 PE=4 SV=1 - [A0A1S3Z415_TOBAC]	22.65	4	10	26	490	54.7387	8.86572	1.15012	1.19994	1.07527	1.14178	0.970047	0.934765	0.941751	0.948854	1.20332	0.00696443
A0A1S3Y388	Nucleoside diphosphate kinase	LOC107771678	Nucleoside diphosphate kinase OS=Nicotiana tabacum OX=4097 GN=LOC107771678 PE=3 SV=1 - [A0A1S3Y388_TOBAC]	51.35	7	8	99	148	16.2425	6.80029	1.07391	1.07446	1.18523	1.1112	0.878686	0.976818	0.916723	0.924076	1.2025	0.0160999
A0A1S3YAX1	COP9 signalosome complex subunit 1-like	LOC107774179	COP9 signalosome complex subunit 1-like OS=Nicotiana tabacum OX=4097 GN=LOC107774179 PE=4 SV=1 - [A0A1S3YAX1_TOBAC]	4.77	2	2	4	440	50.2376	6.63916		1.14894	1.18387	1.1664		0.964181	0.977197	0.970689	1.20162	0.008948
A0A1S4BAR7	Malic enzyme	LOC107806354	Malic enzyme OS=Nicotiana tabacum OX=4097 GN=LOC107806354 PE=3 SV=1 - [A0A1S4BAR7_TOBAC]	20.46	1	7	19	391	43.4661	5.23682		1.1024	1.10013	1.10127		0.954538	0.879345	0.916941	1.20102	0.0392089
A0A1S4DDY8	NAD(P)H-quinone oxidoreductase subunit M, chloroplastic-like	LOC107828798	NAD(P)H-quinone oxidoreductase subunit M, chloroplastic-like OS=Nicotiana tabacum OX=4097 GN=LOC107828798 PE=4 SV=1 - [A0A1S4DDY8_TOBAC]	53.14	7	7	47	207	24.1197	5.47803	1.09814	1.10584	1.09829	1.10076	0.898916	0.927556	0.925056	0.917176	1.20016	4.23503e-05
A0A1S4CCW3	Glutathione reductase	LOC107817696	Glutathione reductase OS=Nicotiana tabacum OX=4097 GN=LOC107817696 PE=3 SV=1 - [A0A1S4CCW3_TOBAC]	41.83	2	18	87	557	60.061	8.00146	1.21711	1.19493	1.13555	1.18253	0.977033	0.956005	1.02311	0.985383	1.20008	0.00328214
Down-regulated proteins in Y87
A0A1S4CJD5	sedoheptulose-1,7-bisphosphatase, chloroplastic-like	LOC107819677	sedoheptulose-1,7-bisphosphatase, chloroplastic-like OS=Nicotiana tabacum OX=4097 GN=LOC107819677 PE=3 SV=1 - [A0A1S4CJD5_TOBAC]	51.14	4	18	297	395	42.7817	6.29053	0.862047	0.77331	0.860974	0.83211	0.965715	1.03403	0.9963	0.998681	0.83321	0.00929188
A0A1S3X1J4	plastid lipid-associated protein 3, chloroplastic-like	LOC107760189	plastid lipid-associated protein 3, chloroplastic-like OS=Nicotiana tabacum OX=4097 GN=LOC107760189 PE=4 SV=1 - [A0A1S3X1J4_TOBAC]	9.29	2	4	21	420	46.2446	4.70361	0.871486	0.86845	0.867132	0.869023	1.05261	1.06147	1.01588	1.04332	0.832939	0.000240395
A0A1S3YVV7	Transmembrane 9 superfamily member	LOC107780080	Transmembrane 9 superfamily member OS=Nicotiana tabacum OX=4097 GN=LOC107780080 PE=3 SV=1 - [A0A1S3YVV7_TOBAC]	6.14	2	3	6	456	52.0827	6.72705		0.823158	0.799505	0.811332		0.99614	0.955425	0.975782	0.831468	0.0198866
A0A1S3ZXS7	protein disulfide-isomerase 5-1-like	LOC107791624	protein disulfide-isomerase 5-1-like OS=Nicotiana tabacum OX=4097 GN=LOC107791624 PE=4 SV=1 - [A0A1S3ZXS7_TOBAC]	18.79	3	3	4	149	16.8913	5.23682	0.994243	0.826464	0.81521	0.878639	1.08437	1.00994	1.07763	1.05731	0.831011	0.0461596
A0A1S3XW73	uncharacterized protein LOC107769424 isoform X1	LOC107769424	uncharacterized protein LOC107769424 isoform X1 OS=Nicotiana tabacum OX=4097 GN=LOC107769424 PE=4 SV=1 - [A0A1S3XW73_TOBAC]	23.29	3	12	52	601	66.2043	8.67529	0.78361	0.779353	0.824725	0.795896	0.927139	0.993265	0.955839	0.958748	0.830141	0.00246098
A0A1S4BS40	LL-diaminopimelate aminotransferase, chloroplastic-like	LOC107811239	LL-diaminopimelate aminotransferase, chloroplastic-like OS=Nicotiana tabacum OX=4097 GN=LOC107811239 PE=3 SV=1 - [A0A1S4BS40_TOBAC]	36.3	4	15	93	460	50.0941	8.11865	0.812892	0.810866	0.915726	0.846494	1.03048	1.03085	0.997837	1.01972	0.830124	0.00883403
A0A1S4BS33	14 kDa zinc-binding protein-like	LOC107811311	14 kDa zinc-binding protein-like OS=Nicotiana tabacum OX=4097 GN=LOC107811311 PE=4 SV=1 - [A0A1S4BS33_TOBAC]	39.56	1	6	25	182	19.5324	8.20654	0.870298	0.881732	0.84442	0.865484	1.02676	1.08831	1.01323	1.04277	0.829985	0.0022835
A0A1S4AVS4	protein HHL1, chloroplastic-like	LOC107801920	protein HHL1, chloroplastic-like OS=Nicotiana tabacum OX=4097 GN=LOC107801920 PE=4 SV=1 - [A0A1S4AVS4_TOBAC]	30.26	7	7	35	228	25.6225	9.67139	0.734278	0.787318	0.888935	0.80351	0.954823	0.936914	1.01403	0.968588	0.829569	0.0317826
A0A1S4BKF3	Exocyst subunit Exo70 family protein	LOC107809230	Exocyst subunit Exo70 family protein OS=Nicotiana tabacum OX=4097 GN=LOC107809230 PE=3 SV=1 - [A0A1S4BKF3_TOBAC]	2.18	1	1	3	596	68.1166	5.47803	1.0162	0.838885	0.899543	0.91821	1.17116	1.08256	1.07093	1.10822	0.828548	0.0355299
A0A1S3YAZ4	Beta-adaptin-like protein	LOC107774205	Beta-adaptin-like protein OS=Nicotiana tabacum OX=4097 GN=LOC107774205 PE=3 SV=1 - [A0A1S3YAZ4_TOBAC]	6.19	5	5	9	840	93.1333	5.90967	1.00222	0.857833	0.848943	0.902998	1.14	1.04992	1.07979	1.0899	0.828513	0.0293809
A0A076L2E2	40S ribosomal protein S25	LOC107815372	40S ribosomal protein S25 OS=Nicotiana tabacum OX=4097 GN=LOC107815372 PE=2 SV=1 - [A0A076L2E2_TOBAC]	46.73	5	5	65	107	11.7625	10.7261	0.861873	0.860891	0.849979	0.857581	0.974004	1.07335	1.05917	1.03551	0.828175	0.00470429
A0A1S4C6V5	Thioredoxin	LOC107815709	Thioredoxin OS=Nicotiana tabacum OX=4097 GN=LOC107815709 PE=3 SV=1 - [A0A1S4C6V5_TOBAC]	20.54	2	2	9	112	12.6215	6.29053	0.775221	0.888181	0.827023	0.830142	0.977821	0.987566	1.04267	1.00269	0.827918	0.0108629
A0A1S3YZX6	patellin-3-like	LOC107781650	patellin-3-like OS=Nicotiana tabacum OX=4097 GN=LOC107781650 PE=4 SV=1 - [A0A1S3YZX6_TOBAC]	5.16	3	3	8	523	59.2604	5.08447	0.93319	0.889392	0.80306	0.875214	1.12179	1.01092	1.0399	1.05754	0.827597	0.0227365
A0A077DBL4	Calnexin-like protein		Calnexin-like protein OS=Nicotiana tabacum OX=4097 PE=2 SV=1 - [A0A077DBL4_TOBAC]	26.16	1	15	77	539	61.2786	4.86865	0.781593	0.775055		0.778324	0.944633	0.936461		0.940547	0.827523	0.00103881
A0A1S4CV87	protein ECERIFERUM 26-like	LOC107822954	protein ECERIFERUM 26-like OS=Nicotiana tabacum OX=4097 GN=LOC107822954 PE=4 SV=1 - [A0A1S4CV87_TOBAC]	11.83	6	6	19	431	47.8334	5.64307	0.857087	0.872563	0.943938	0.891196	1.05211	1.09068	1.09037	1.07772	0.826926	0.00326325
A0A1S3YZ59	SEC1 family transport protein SLY1-like	LOC107781242	SEC1 family transport protein SLY1-like OS=Nicotiana tabacum OX=4097 GN=LOC107781242 PE=3 SV=1 - [A0A1S3YZ59_TOBAC]	4.03	2	2	4	620	68.5845	6.27783	0.903752	0.925982	0.815438	0.881724	1.10158	1.03353	1.06523	1.06678	0.826528	0.00905731
A0A1S4CGS1	probable prefoldin subunit 5	LOC107818779	probable prefoldin subunit 5 OS=Nicotiana tabacum OX=4097 GN=LOC107818779 PE=4 SV=1 - [A0A1S4CGS1_TOBAC]	28.48	3	3	8	151	16.5948	5.70654	0.996492	0.781706	0.839352	0.872517	1.05021	1.06141	1.05546	1.05569	0.826487	0.0463777
A0A1S3XBZ5	pyruvate dehydrogenase E1 component subunit beta-3, chloroplastic-like	LOC107763479	pyruvate dehydrogenase E1 component subunit beta-3, chloroplastic-like OS=Nicotiana tabacum OX=4097 GN=LOC107763479 PE=4 SV=1 - [A0A1S3XBZ5_TOBAC]	15.85	5	5	19	410	44.6036	6.84424	0.904473	0.924914	0.959436	0.929608	1.16578	1.11246	1.09707	1.1251	0.826242	0.00174415
A0A1S4CTH1	uncharacterized protein LOC107822389	LOC107822389	uncharacterized protein LOC107822389 OS=Nicotiana tabacum OX=4097 GN=LOC107822389 PE=4 SV=1 - [A0A1S4CTH1_TOBAC]	31.99	8	8	20	372	41.2703	8.79248	0.989078	0.811415	0.837095	0.879196	1.10533	1.05882	1.02891	1.06436	0.826035	0.036224
A0A1S4AGW0	malate dehydrogenase, glyoxysomal	LOC107797501	malate dehydrogenase, glyoxysomal OS=Nicotiana tabacum OX=4097 GN=LOC107797501 PE=3 SV=1 - [A0A1S4AGW0_TOBAC]	57.98	3	17	154	357	37.5747	7.94287	0.864933	0.7956	0.769646	0.81006	0.932037	1.00786	1.00243	0.980775	0.825938	0.0103852
A0A1S4AWZ1	uncharacterized protein LOC107802206	LOC107802206	uncharacterized protein LOC107802206 OS=Nicotiana tabacum OX=4097 GN=LOC107802206 PE=4 SV=1 - [A0A1S4AWZ1_TOBAC]	21.98	2	5	23	323	35.082	6.69775	0.686805	0.790444	0.812688	0.763312	0.985304	0.92047	0.870677	0.925484	0.824771	0.033635
A0A1S4BAR8	peptidyl-prolyl cis-trans isomerase CYP26-2, chloroplastic-like	LOC107806339	peptidyl-prolyl cis-trans isomerase CYP26-2, chloroplastic-like OS=Nicotiana tabacum OX=4097 GN=LOC107806339 PE=4 SV=1 - [A0A1S4BAR8_TOBAC]	37.77	3	11	44	323	35.2444	8.646	0.777335	0.705608	0.828184	0.770376	0.899357	0.944397	0.958777	0.934177	0.824657	0.0146726
A0A1S3X8M8	protein transport protein Sec24-like At4g32640	LOC107762318	protein transport protein Sec24-like At4g32640 OS=Nicotiana tabacum OX=4097 GN=LOC107762318 PE=4 SV=1 - [A0A1S3X8M8_TOBAC]	5.52	4	4	7	870	95.4462	6.39209	0.887087	0.88844		0.887764	1.08271	1.07104		1.07688	0.824387	0.000963138
A0A1S4B9P0	uncharacterized oxidoreductase At1g06690, chloroplastic-like	LOC107806016	uncharacterized oxidoreductase At1g06690, chloroplastic-like OS=Nicotiana tabacum OX=4097 GN=LOC107806016 PE=4 SV=1 - [A0A1S4B9P0_TOBAC]	18.47	1	7	29	379	41.7608	7.6792	0.773954	0.758458	0.701946	0.744786	0.8467	0.959102	0.906451	0.904084	0.823802	0.0152425
P29790	ATP synthase gamma chain, chloroplastic	ATPC	ATP synthase gamma chain, chloroplastic OS=Nicotiana tabacum OX=4097 GN=ATPC PE=1 SV=1 - [ATPG_TOBAC]	48.28	4	18	255	377	41.4209	8.01611	0.736357	0.760824	0.732052	0.743078	0.994687	0.887066	0.826985	0.902913	0.822978	0.0327372
A0A1S4C8X6	GTPase HflX-like	LOC107816369	GTPase HflX-like OS=Nicotiana tabacum OX=4097 GN=LOC107816369 PE=3 SV=1 - [A0A1S4C8X6_TOBAC]	17.22	7	7	14	546	61.2911	5.88428	0.935277	0.856372	0.874861	0.888836	1.09982	1.08248	1.05924	1.08051	0.822605	0.00195718
A0A1S3X7Z1	Thioredoxin	LOC107762104	Thioredoxin OS=Nicotiana tabacum OX=4097 GN=LOC107762104 PE=3 SV=1 - [A0A1S3X7Z1_TOBAC]	50.79	3	7	49	126	13.9472	5.88428	0.761499	0.816725	0.872521	0.816915	0.954589	0.977109	1.04767	0.993124	0.82257	0.0144004
A0A1S3X6T6	probable dolichyl-diphosphooligosaccharide--protein glycosyltransferase subunit 3B	LOC107761921	probable dolichyl-diphosphooligosaccharide--protein glycosyltransferase subunit 3B OS=Nicotiana tabacum OX=4097 GN=LOC107761921 PE=4 SV=1 - [A0A1S3X6T6_TOBAC]	19.19	5	5	14	344	38.6294	9.45166	0.879201	0.929674	0.905617	0.904831	1.11996	1.01897	1.16157	1.10017	0.822449	0.0120385
A0A1S4AHA8	uncharacterized protein LOC107797670 isoform X2	LOC107797670	uncharacterized protein LOC107797670 isoform X2 OS=Nicotiana tabacum OX=4097 GN=LOC107797670 PE=4 SV=1 - [A0A1S4AHA8_TOBAC]	14.68	1	5	27	327	37.3797	6.07471	0.921976	0.853671		0.887824	1.06094	1.09868		1.07981	0.822203	0.0389067
A0A1S3X312	triose phosphate/phosphate translocator, chloroplastic-like	LOC107760530	triose phosphate/phosphate translocator, chloroplastic-like OS=Nicotiana tabacum OX=4097 GN=LOC107760530 PE=4 SV=1 - [A0A1S3X312_TOBAC]	5.99	4	4	31	401	43.6154	9.61279	0.821283	0.757991	0.882428	0.820567	1.04937	0.982691	0.962912	0.998324	0.821945	0.0161255
A0A1S3Z169	DEAD-box ATP-dependent RNA helicase 47, mitochondrial-like	LOC107781890	DEAD-box ATP-dependent RNA helicase 47, mitochondrial-like OS=Nicotiana tabacum OX=4097 GN=LOC107781890 PE=4 SV=1 - [A0A1S3Z169_TOBAC]	3.83	2	2	4	548	59.5161	9.56885	0.936483	0.88315	0.995306	0.938313	1.13649	1.1878	1.10394	1.14274	0.821106	0.0072796
A0A1S4BKW8	Ribosomal protein	LOC107809424	Ribosomal protein OS=Nicotiana tabacum OX=4097 GN=LOC107809424 PE=3 SV=1 - [A0A1S4BKW8_TOBAC]	42.06	8	13	161	340	37.0237	9.31982	0.742213	0.785832	0.792262	0.773436	0.930494	0.945683	0.950503	0.942227	0.82086	0.000556702
A0A1S4BL57	enoyl-[acyl-carrier-protein] reductase [NADH], chloroplastic-like	LOC107809441	enoyl-[acyl-carrier-protein] reductase [NADH], chloroplastic-like OS=Nicotiana tabacum OX=4097 GN=LOC107809441 PE=4 SV=1 - [A0A1S4BL57_TOBAC]	31.38	2	9	79	392	41.7397	8.88037	0.699096	0.795309	0.869087	0.787831	0.90414	0.979948	0.996688	0.960259	0.820436	0.0386796
A0A1S3Z922	auxin-binding protein ABP19a-like	LOC107784278	auxin-binding protein ABP19a-like OS=Nicotiana tabacum OX=4097 GN=LOC107784278 PE=3 SV=1 - [A0A1S3Z922_TOBAC]	23.08	2	3	110	208	21.4542	6.29053	0.750891	0.779898	0.664584	0.731791	0.853459	0.889994	0.93267	0.892041	0.820356	0.018142
A0A1S4BXH5	cinnamoyl-CoA reductase 2-like	LOC107812927	cinnamoyl-CoA reductase 2-like OS=Nicotiana tabacum OX=4097 GN=LOC107812927 PE=4 SV=1 - [A0A1S4BXH5_TOBAC]	33.33	4	9	42	321	35.8282	6.68311	1.10989	0.999021	0.934013	1.01431	1.27726	1.30226	1.13041	1.23664	0.820209	0.0401255
A0A1S4DH33	uncharacterized protein LOC107829709	LOC107829709	uncharacterized protein LOC107829709 OS=Nicotiana tabacum OX=4097 GN=LOC107829709 PE=4 SV=1 - [A0A1S4DH33_TOBAC]	46.27	3	15	118	322	35.9243	7.98682	0.76836	0.784771	0.728736	0.760622	0.911457	0.899155	0.971966	0.927526	0.820055	0.00396717
A0A1S4AGC9	transketolase, chloroplastic	LOC107797391	transketolase, chloroplastic OS=Nicotiana tabacum OX=4097 GN=LOC107797391 PE=4 SV=1 - [A0A1S4AGC9_TOBAC]	44.95	11	26	261	743	80.0472	6.29053	0.781613	0.859959	0.812466	0.818012	1.00677	0.994005	0.992025	0.9976	0.81998	0.00151244
A0A1S3XQA4	Coatomer subunit delta	LOC107767589	Coatomer subunit delta OS=Nicotiana tabacum OX=4097 GN=LOC107767589 PE=3 SV=1 - [A0A1S3XQA4_TOBAC]	19.43	1	10	53	530	58.0209	5.61768	0.975608		0.913257	0.944433	1.16577		1.14071	1.15324	0.818941	0.0249282
A0A1S3XDV9	Inositol-pentakisphosphate 2-kinase	LOC107764130	Inositol-pentakisphosphate 2-kinase OS=Nicotiana tabacum OX=4097 GN=LOC107764130 PE=4 SV=1 - [A0A1S3XDV9_TOBAC]	8.24	3	3	5	449	50.2343	6.34131	0.950422	0.83919	0.890952	0.893521	1.08093	1.08594	1.10644	1.0911	0.818919	0.00394327
A0A1S4A859	eukaryotic translation initiation factor 5B-like	LOC107794762	eukaryotic translation initiation factor 5B-like OS=Nicotiana tabacum OX=4097 GN=LOC107794762 PE=4 SV=1 - [A0A1S4A859_TOBAC]	6.6	8	8	16	1378	152.499	5.22412	0.967325	0.871566	0.835151	0.891347	1.11909	1.08692	1.05995	1.08865	0.818762	0.010089
A0A1S3Z5N4	geranylgeranyl diphosphate reductase, chloroplastic	LOC107783257	geranylgeranyl diphosphate reductase, chloroplastic OS=Nicotiana tabacum OX=4097 GN=LOC107783257 PE=4 SV=1 - [A0A1S3Z5N4_TOBAC]	62.5	23	23	301	464	51.2683	8.96826	0.789613	0.774666	0.838435	0.800905	1.00154	0.952954	0.980216	0.978235	0.818724	0.0017448
A0A1S4BAT4	mannose-1-phosphate guanyltransferase alpha-B-like	LOC107806352	mannose-1-phosphate guanyltransferase alpha-B-like OS=Nicotiana tabacum OX=4097 GN=LOC107806352 PE=4 SV=1 - [A0A1S4BAT4_TOBAC]	28.92	8	10	39	415	45.5925	6.68311	0.891505	0.867265	0.894513	0.884428	1.15621	1.06439	1.02149	1.0807	0.818387	0.00848129
A0A076L1Z7	Peptide methionine sulfoxide reductase-like protein	LOC107807219	Peptide methionine sulfoxide reductase-like protein OS=Nicotiana tabacum OX=4097 GN=LOC107807219 PE=2 SV=1 - [A0A076L1Z7_TOBAC]	19.84	5	5	35	257	28.7592	7.97217	0.77726	0.835896	0.783397	0.798851	0.956458	0.986702	0.990153	0.977771	0.817012	0.00113218
A0A1S3XI60	T-complex protein 1 subunit delta	LOC107765406	T-complex protein 1 subunit delta OS=Nicotiana tabacum OX=4097 GN=LOC107765406 PE=3 SV=1 - [A0A1S3XI60_TOBAC]	33.46	16	16	62	538	57.7931	7.40088	0.934108	0.935681	0.775927	0.881906	1.09103	1.05841	1.09094	1.08013	0.816482	0.0214945
A0A1S3XRC7	probable polyamine oxidase 5	LOC107767845	probable polyamine oxidase 5 OS=Nicotiana tabacum OX=4097 GN=LOC107767845 PE=4 SV=1 - [A0A1S3XRC7_TOBAC]	12.24	5	5	11	539	59.5576	5.70654	0.871462	0.774842	0.825761	0.824022	1.10762	0.969866	0.95133	1.0096	0.816182	0.0306145
A0A1S3X3C5	Thioredoxin reductase	LOC107760805	Thioredoxin reductase OS=Nicotiana tabacum OX=4097 GN=LOC107760805 PE=3 SV=1 - [A0A1S3X3C5_TOBAC]	23.03	3	6	13	330	35.1459	5.75732	0.871799	0.883547	0.736614	0.830653	1.06466	0.927392	1.06252	1.01819	0.815813	0.045684
A0A1S3XCF5	probable N-succinyldiaminopimelate aminotransferase DapC	LOC107763647	probable N-succinyldiaminopimelate aminotransferase DapC OS=Nicotiana tabacum OX=4097 GN=LOC107763647 PE=4 SV=1 - [A0A1S3XCF5_TOBAC]	27.85	10	10	30	456	50.6289	8.01611	0.87005	0.955494	0.89069	0.905411	1.19816	1.05134	1.08162	1.11037	0.815412	0.0165396
A0A1S3ZBD8	adenylate kinase, chloroplastic-like isoform X1	LOC107784862	adenylate kinase, chloroplastic-like isoform X1 OS=Nicotiana tabacum OX=4097 GN=LOC107784862 PE=3 SV=1 - [A0A1S3ZBD8_TOBAC]	39.6	4	10	65	298	32.819	8.38232	0.887534	0.760183	0.898811	0.848843	1.00804	1.08825	1.02818	1.04149	0.81503	0.0189343
A0A1S3YZE8	Peptidyl-prolyl cis-trans isomerase	LOC107781297	Peptidyl-prolyl cis-trans isomerase OS=Nicotiana tabacum OX=4097 GN=LOC107781297 PE=3 SV=1 - [A0A1S3YZE8_TOBAC]	33.14	1	7	15	175	18.9545	7.82568	0.903956	0.856962		0.880459	1.05159	1.10946		1.08052	0.814846	0.0329995
A0A1S3Z446	stomatin-like protein 2, mitochondrial	LOC107782585	stomatin-like protein 2, mitochondrial OS=Nicotiana tabacum OX=4097 GN=LOC107782585 PE=4 SV=1 - [A0A1S3Z446_TOBAC]	19.24	7	7	16	421	45.9581	8.99756	0.788272	0.820707	0.779602	0.796194	1.02193	0.993177	0.91657	0.977227	0.814748	0.00588754
Q9FXS7	EIG-I24 protein	EIG-I24	EIG-I24 protein OS=Nicotiana tabacum OX=4097 GN=EIG-I24 PE=2 SV=1 - [Q9FXS7_TOBAC]	18.1	6	6	12	442	49.9763	6.13818	0.898504	0.975247	0.789313	0.887688	1.0829	1.10615	1.08039	1.08981	0.814532	0.0207588
A0A1S3YNJ0	peptidyl-prolyl cis-trans isomerase CYP37, chloroplastic-like isoform X2	LOC107778011	peptidyl-prolyl cis-trans isomerase CYP37, chloroplastic-like isoform X2 OS=Nicotiana tabacum OX=4097 GN=LOC107778011 PE=4 SV=1 - [A0A1S3YNJ0_TOBAC]	40.2	3	12	67	403	43.913	5.14795	0.794148	0.803124	0.779278	0.792183	0.928582	0.974149	1.01764	0.973456	0.813784	0.00243513
A0A1S3XKL8	Eukaryotic translation initiation factor 3 subunit L	LOC107766223	Eukaryotic translation initiation factor 3 subunit L OS=Nicotiana tabacum OX=4097 GN=LOC107766223 PE=3 SV=1 - [A0A1S3XKL8_TOBAC]	26.5	14	14	59	517	60.6165	6.16357	0.944733	0.929521	0.829589	0.901281	1.16276	1.07338	1.0893	1.10848	0.813076	0.0103145
Q04126	23-kDa ploypeptide of photosystem II oxygen-evolving complex	oee2-B	23-kDa ploypeptide of photosystem II oxygen-evolving complex OS=Nicotiana tabacum OX=4097 GN=oee2-B PE=2 SV=1 - [Q04126_TOBAC]	56.39	4	13	346	266	28.3603	7.84033	0.784194	0.72884	0.784988	0.766008	0.876062	0.975916	0.975546	0.942508	0.812733	0.00976
A0A1S4CR57	beta-glucosidase BoGH3B-like	LOC107821815	beta-glucosidase BoGH3B-like OS=Nicotiana tabacum OX=4097 GN=LOC107821815 PE=4 SV=1 - [A0A1S4CR57_TOBAC]	24.2	9	11	88	628	68.4041	8.96826	0.638597	0.797438	0.74886	0.728299	0.890304	0.8972	0.900996	0.896167	0.812682	0.0234937
A0A1S3XCI2	Rab proteins geranylgeranyltransferase component	LOC107763638	Rab proteins geranylgeranyltransferase component OS=Nicotiana tabacum OX=4097 GN=LOC107763638 PE=3 SV=1 - [A0A1S3XCI2_TOBAC]	11.8	6	6	12	551	60.5032	5.18604	0.768823	0.946117	0.781862	0.832267	1.05536	1.02045	1.00182	1.02588	0.811273	0.0307253
A0A1S3ZVH3	ATP synthase subunit d, mitochondrial-like	LOC107790868	ATP synthase subunit d, mitochondrial-like OS=Nicotiana tabacum OX=4097 GN=LOC107790868 PE=4 SV=1 - [A0A1S3ZVH3_TOBAC]	46.02	4	5	32	113	13.5809	4.91943	0.850311	0.788959	0.985702	0.874991	1.12166	1.01551	1.09852	1.07856	0.811255	0.037538
A0A1S4D742	bifunctional purine biosynthesis protein PurH-like	LOC107826698	bifunctional purine biosynthesis protein PurH-like OS=Nicotiana tabacum OX=4097 GN=LOC107826698 PE=3 SV=1 - [A0A1S4D742_TOBAC]	18.91	9	9	24	608	65.9634	7.13721	0.800745	0.918761	0.862439	0.860648	1.03383	1.05022	1.09969	1.06125	0.810979	0.00703206
A0A1S3WZE1	Peroxidase	LOC107759554	Peroxidase OS=Nicotiana tabacum OX=4097 GN=LOC107759554 PE=3 SV=1 - [A0A1S3WZE1_TOBAC]	9.04	3	3	6	332	36.2782	9.17334	0.828649	1.05662	0.925503	0.936925	1.20064	1.14643	1.11921	1.15542	0.810893	0.0358764
A0A1S4CVM1	hsp70-Hsp90 organizing protein 2-like	LOC107823196	hsp70-Hsp90 organizing protein 2-like OS=Nicotiana tabacum OX=4097 GN=LOC107823196 PE=4 SV=1 - [A0A1S4CVM1_TOBAC]	28.95	6	13	34	487	55.53	5.98584	0.987734	0.86972	0.837037	0.898164	1.06892	1.06749	1.18667	1.1077	0.81084	0.0256721
A0A1S3YBM6	ACT domain-containing protein DS12, chloroplastic-like	LOC107774407	ACT domain-containing protein DS12, chloroplastic-like OS=Nicotiana tabacum OX=4097 GN=LOC107774407 PE=4 SV=1 - [A0A1S3YBM6_TOBAC]	40.99	2	10	73	283	30.821	5.2749	0.763112	0.837299	0.929411	0.843274	1.11705	0.979246	1.02379	1.04003	0.810818	0.0353275
A0A1S3X430	probable 60S ribosomal protein L14	LOC107760861	probable 60S ribosomal protein L14 OS=Nicotiana tabacum OX=4097 GN=LOC107760861 PE=4 SV=1 - [A0A1S3X430_TOBAC]	49.62	4	8	64	133	15.3157	10.3745	0.867417	0.749824	0.815735	0.810992	0.974554	1.02596	1.00178	1.00076	0.810373	0.0069273
D0VEA2	Uncharacterized protein (Fragment)		Uncharacterized protein (Fragment) OS=Nicotiana tabacum OX=4097 PE=2 SV=1 - [D0VEA2_TOBAC]	11.86	3	3	3	253	29.3838	9.18799		0.866542	0.835211	0.850876		1.06698	1.03421	1.0506	0.809899	0.0126415
A0A1S4BIC7	probable inactive receptor kinase At1g48480	LOC107808619	probable inactive receptor kinase At1g48480 OS=Nicotiana tabacum OX=4097 GN=LOC107808619 PE=4 SV=1 - [A0A1S4BIC7_TOBAC]	21.46	2	11	24	671	73.0447	8.07471		0.766346	0.730691	0.748518		0.945979	0.903241	0.92461	0.80955	0.0240773
A0A1S4DCB8	Elongation factor Ts, mitochondrial	LOC107828218	Elongation factor Ts, mitochondrial OS=Nicotiana tabacum OX=4097 GN=LOC107828218 PE=3 SV=1 - [A0A1S4DCB8_TOBAC]	57.85	2	20	122	325	36.2052	5.78271	0.700682	0.918373	0.830968	0.816674	1.00468	1.05244	0.96997	1.00903	0.809365	0.046636
A0A1S4B7H0	25.3 kDa vesicle transport protein	LOC107805259	25.3 kDa vesicle transport protein OS=Nicotiana tabacum OX=4097 GN=LOC107805259 PE=3 SV=1 - [A0A1S4B7H0_TOBAC]	14.22	3	3	4	218	25.3773	9.01221	0.833901	0.859717		0.846809	1.08983	1.00603		1.04793	0.808079	0.0443813
A0A1S4AJ36	Phosphoglycerate kinase	LOC107798205	Phosphoglycerate kinase OS=Nicotiana tabacum OX=4097 GN=LOC107798205 PE=3 SV=1 - [A0A1S4AJ36_TOBAC]	74.22	4	34	645	481	50.0198	8.38232	0.825014	0.880608	0.726967	0.810863	1.03205	0.962886	1.01631	1.00375	0.807836	0.0176503
A0A1S3YFW6	Acyl carrier protein	LOC107775886	Acyl carrier protein OS=Nicotiana tabacum OX=4097 GN=LOC107775886 PE=3 SV=1 - [A0A1S3YFW6_TOBAC]	7.14	2	2	9	140	14.9427	4.98291	0.75564	0.820667	0.81309	0.796466	0.933461	0.956692	1.06839	0.986181	0.807626	0.0150274
A0A1S3XAN0	uncharacterized protein LOC107763083	LOC107763083	uncharacterized protein LOC107763083 OS=Nicotiana tabacum OX=4097 GN=LOC107763083 PE=4 SV=1 - [A0A1S3XAN0_TOBAC]	35.71	1	3	7	126	14.4964	9.43701	0.673416	0.84143	0.827488	0.780778	1.00188	0.920838	0.977582	0.966766	0.807619	0.0343376
A0A1S3Y8V8	glutathione S-transferase DHAR3, chloroplastic	LOC107773610	glutathione S-transferase DHAR3, chloroplastic OS=Nicotiana tabacum OX=4097 GN=LOC107773610 PE=3 SV=1 - [A0A1S3Y8V8_TOBAC]	34.55	11	11	90	301	33.9376	8.6167	0.787087	0.839547	0.675501	0.767378	0.914007	0.934712	1.00244	0.950386	0.807439	0.0295926
A0A1S3Z9D9	40S ribosomal protein S27	LOC107784453	40S ribosomal protein S27 OS=Nicotiana tabacum OX=4097 GN=LOC107784453 PE=3 SV=1 - [A0A1S3Z9D9_TOBAC]	44.19	1	3	18	86	9.61675	8.73389	0.897188	0.84411	0.84693	0.862743	1.00999	1.11135	1.08464	1.06866	0.807312	0.00412378
A0A1S4A1K3	Plastocyanin	LOC107792758	Plastocyanin OS=Nicotiana tabacum OX=4097 GN=LOC107792758 PE=3 SV=1 - [A0A1S4A1K3_TOBAC]	38.92	2	3	126	167	16.9875	5.19873	0.767786	0.710917	0.763054	0.747252	0.857659	0.98554	0.933971	0.925723	0.807209	0.0125096
A0A1S4DIJ6	kirola-like isoform X1	LOC107830234	kirola-like isoform X1 OS=Nicotiana tabacum OX=4097 GN=LOC107830234 PE=4 SV=1 - [A0A1S4DIJ6_TOBAC]	21.09	3	3	12	147	16.7256	6.13818	0.737871	0.724497	0.751361	0.73791	0.947136	0.914546	0.882866	0.914849	0.806591	0.000920276
A0A1S4D5J3	Superoxide dismutase [Cu-Zn]	LOC107826236	Superoxide dismutase [Cu-Zn] OS=Nicotiana tabacum OX=4097 GN=LOC107826236 PE=3 SV=1 - [A0A1S4D5J3_TOBAC]	23.72	3	3	11	156	15.7	7.32764	0.792797	0.682121	0.725404	0.733441	0.858737	0.898817	0.97076	0.909438	0.806477	0.0186073
A0A1S3YFY7	alpha-glucan water dikinase, chloroplastic isoform X1	LOC107775774	alpha-glucan water dikinase, chloroplastic isoform X1 OS=Nicotiana tabacum OX=4097 GN=LOC107775774 PE=4 SV=1 - [A0A1S3YFY7_TOBAC]	22.73	4	30	87	1496	166.464	6.04932	0.695751	0.845228	0.828266	0.789748	0.99909	0.990676	0.949605	0.97979	0.806038	0.0186735
A0A1S4CCF6	haloacid dehalogenase-like hydrolase domain-containing protein At4g39970	LOC107817564	haloacid dehalogenase-like hydrolase domain-containing protein At4g39970 OS=Nicotiana tabacum OX=4097 GN=LOC107817564 PE=4 SV=1 - [A0A1S4CCF6_TOBAC]	38.34	1	10	85	313	34.4854	5.75732	0.79223		0.784234	0.788232	0.978378		0.978327	0.978353	0.805673	0.000442017
A0A1S3Y6U1	protein FLX-like 2	LOC107772699	protein FLX-like 2 OS=Nicotiana tabacum OX=4097 GN=LOC107772699 PE=4 SV=1 - [A0A1S3Y6U1_TOBAC]	4.16	2	2	4	457	49.3473	6.93213	0.769365	0.929779	0.953201	0.884115	1.07848	1.08967	1.12505	1.09773	0.805399	0.0228977
A0A1S4C1W2	2-methyl-6-phytyl-1,4-hydroquinone methyltransferase, chloroplastic-like	LOC107814278	2-methyl-6-phytyl-1,4-hydroquinone methyltransferase, chloroplastic-like OS=Nicotiana tabacum OX=4097 GN=LOC107814278 PE=3 SV=1 - [A0A1S4C1W2_TOBAC]	37.31	9	11	115	335	38.0208	9.17334	0.801518	0.802984	0.685521	0.763341	0.952011	0.930586	0.961637	0.948078	0.805146	0.00987546
A0A1S4BIG4	NADH dehydrogenase [ubiquinone] iron-sulfur protein 1, mitochondrial	LOC107808648	NADH dehydrogenase [ubiquinone] iron-sulfur protein 1, mitochondrial OS=Nicotiana tabacum OX=4097 GN=LOC107808648 PE=3 SV=1 - [A0A1S4BIG4_TOBAC]	42.08	9	22	90	739	80.2717	6.31592	0.822121	0.807204	0.870831	0.833385	1.05904	1.02602	1.02056	1.03521	0.805042	0.000878844
A0A1S3Z844	peroxisomal (S)-2-hydroxy-acid oxidase-like	LOC107783993	peroxisomal (S)-2-hydroxy-acid oxidase-like OS=Nicotiana tabacum OX=4097 GN=LOC107783993 PE=3 SV=1 - [A0A1S3Z844_TOBAC]	79.65	1	11	397	172	19.2509	9.5249	0.662877	0.837377	0.781842	0.760699	0.919417	0.950374	0.965126	0.944972	0.804996	0.0257353
A0A1S4AP31	N-alpha-acetyltransferase 16, NatA auxiliary subunit-like	LOC107799577	N-alpha-acetyltransferase 16, NatA auxiliary subunit-like OS=Nicotiana tabacum OX=4097 GN=LOC107799577 PE=4 SV=1 - [A0A1S4AP31_TOBAC]	17.91	8	15	29	899	102.944	7.29834	0.926821	0.88635	0.849299	0.88749	1.20582	1.08091	1.0217	1.10281	0.804755	0.021429
A0A1S3X593	phosphoenolpyruvate carboxykinase [ATP]-like	LOC107761446	phosphoenolpyruvate carboxykinase [ATP]-like OS=Nicotiana tabacum OX=4097 GN=LOC107761446 PE=3 SV=1 - [A0A1S3X593_TOBAC]	24.62	12	12	39	662	73.3868	7.23975	0.863832	0.825157	0.8419	0.84363	0.977561	1.10769	1.06194	1.04906	0.804174	0.00664481
A0A1S3XJE6	thioredoxin F-type, chloroplastic-like	LOC107765647	thioredoxin F-type, chloroplastic-like OS=Nicotiana tabacum OX=4097 GN=LOC107765647 PE=4 SV=1 - [A0A1S3XJE6_TOBAC]	34.86	5	5	61	175	18.9779	8.77783	0.820561	0.832961	0.780756	0.811426	0.954883	1.03973	1.03294	1.00919	0.804041	0.00326656
A0A1S4BF26	probable serine/threonine-protein kinase At1g01540	LOC107807537	probable serine/threonine-protein kinase At1g01540 OS=Nicotiana tabacum OX=4097 GN=LOC107807537 PE=4 SV=1 - [A0A1S4BF26_TOBAC]	4.47	2	3	6	515	57.6509	7.85498	0.938041	0.893113	0.876373	0.902509	1.15571	1.11652	1.09591	1.12272	0.803862	0.000978273
O50038	Short chain alcohol dehydrogenase	SCANT	Short chain alcohol dehydrogenase OS=Nicotiana tabacum OX=4097 GN=SCANT PE=2 SV=1 - [O50038_TOBAC]	42.96	10	10	58	284	29.8005	6.63916	0.78602	0.849991	0.771242	0.802418	1.0091	1.00252	0.983075	0.998231	0.80384	0.00152319
A0A1S4BNA9	UTP--glucose-1-phosphate uridylyltransferase	LOC107810120	UTP--glucose-1-phosphate uridylyltransferase OS=Nicotiana tabacum OX=4097 GN=LOC107810120 PE=3 SV=1 - [A0A1S4BNA9_TOBAC]	57.77	1	22	140	476	51.8743	5.8335	1.32993	1.25989		1.29491	1.61758	1.60468		1.61113	0.80373	0.0124439
A0A1S3Z0S1	protein CHAPERONE-LIKE PROTEIN OF POR1, chloroplastic	LOC107781794	protein CHAPERONE-LIKE PROTEIN OF POR1, chloroplastic OS=Nicotiana tabacum OX=4097 GN=LOC107781794 PE=4 SV=1 - [A0A1S3Z0S1_TOBAC]	15.87	4	4	14	252	28.0657	9.65674	0.842521	0.870269	0.810597	0.841129	1.07275	1.02575	1.04278	1.04709	0.803301	0.000730612
A0A1S4DFI4	40S ribosomal protein S15-like	LOC107829071	40S ribosomal protein S15-like OS=Nicotiana tabacum OX=4097 GN=LOC107829071 PE=3 SV=1 - [A0A1S4DFI4_TOBAC]	59.21	4	8	65	152	17.2284	10.3599	0.859173	0.840781	0.803663	0.834539	0.980838	1.01165	1.12463	1.03904	0.803184	0.0118491
A0A1S3ZNK9	alcohol dehydrogenase-like 7 isoform X2	LOC107788903	alcohol dehydrogenase-like 7 isoform X2 OS=Nicotiana tabacum OX=4097 GN=LOC107788903 PE=3 SV=1 - [A0A1S3ZNK9_TOBAC]	15.54	5	5	10	354	38.0712	6.26514	0.799306	0.951133	0.813362	0.8546	1.11317	1.04033	1.03958	1.06436	0.802924	0.0180324
A0A1S4CX06	peroxiredoxin-2E-2, chloroplastic-like	LOC107823523	peroxiredoxin-2E-2, chloroplastic-like OS=Nicotiana tabacum OX=4097 GN=LOC107823523 PE=4 SV=1 - [A0A1S4CX06_TOBAC]	51.77	1	9	110	226	24.438	8.68994	0.76309	0.950508	0.780956	0.831518	1.05531	1.03767	1.01548	1.03615	0.802507	0.0281851
A0A1S3XAX8	40S ribosomal protein S2-3-like	LOC107763157	40S ribosomal protein S2-3-like OS=Nicotiana tabacum OX=4097 GN=LOC107763157 PE=3 SV=1 - [A0A1S3XAX8_TOBAC]	54.64	2	15	133	280	30.5794	10.3159	0.800826	0.800054	0.84998	0.816953	1.02947	1.00643	1.02029	1.01873	0.801934	0.000346788
Q75XU8	T(S)14-3-3 protein (Fragment)	T(S)14-3-3	T(S)14-3-3 protein (Fragment) OS=Nicotiana tabacum OX=4097 GN=T(S)14-3-3 PE=2 SV=1 - [Q75XU8_TOBAC]	38.24	3	7	63	238	26.9805	4.97021	0.808903	0.784196		0.79655	1.03277	0.955033		0.993899	0.801439	0.040151
A0A1S4ATQ8	cysteine-rich repeat secretory protein 38-like	LOC107801180	cysteine-rich repeat secretory protein 38-like OS=Nicotiana tabacum OX=4097 GN=LOC107801180 PE=4 SV=1 - [A0A1S4ATQ8_TOBAC]	12.2	1	3	4	246	27.5025	6.52197	0.826732	0.800316		0.813524	1.02317	1.00822		1.01569	0.800954	0.00558869
A0A1S4BPM9	protein disulfide isomerase-like 2-3	LOC107810517	protein disulfide isomerase-like 2-3 OS=Nicotiana tabacum OX=4097 GN=LOC107810517 PE=3 SV=1 - [A0A1S4BPM9_TOBAC]	10.13	2	2	6	237	25.9796	8.22119	0.846032	0.765069	0.928252	0.846451	1.08558	1.06892	1.01723	1.05724	0.800622	0.0148463
A0A1S3ZS09	mitochondrial outer membrane protein porin of 34 kDa-like	LOC107789843	mitochondrial outer membrane protein porin of 34 kDa-like OS=Nicotiana tabacum OX=4097 GN=LOC107789843 PE=4 SV=1 - [A0A1S3ZS09_TOBAC]	41.3	6	11	132	276	29.6322	8.32373	0.697095	0.778247	0.838879	0.771407	0.985032	0.959834	0.948876	0.96458	0.799733	0.0104077
A0A1S4DSL7	ruBisCO large subunit-binding protein subunit alpha-like	LOC107832769	ruBisCO large subunit-binding protein subunit alpha-like OS=Nicotiana tabacum OX=4097 GN=LOC107832769 PE=3 SV=1 - [A0A1S4DSL7_TOBAC]	59.25	1	29	377	589	62.0562	5.35107	0.972558	0.908307	0.966566	0.949144	1.24144	1.18428	1.13497	1.1869	0.799685	0.00300479
A0A1S4CWZ4	glucan endo-1,3-beta-glucosidase, basic vacuolar	LOC107823411	glucan endo-1,3-beta-glucosidase, basic vacuolar OS=Nicotiana tabacum OX=4097 GN=LOC107823411 PE=3 SV=1 - [A0A1S4CWZ4_TOBAC]	27.57	8	8	39	370	40.3954	7.63525	1.01982	1.05972	0.988255	1.0226	1.22827	1.26888	1.34797	1.28171	0.797842	0.00314299
A0A1S3XLI2	Lysine--tRNA ligase	LOC107766274	Lysine--tRNA ligase OS=Nicotiana tabacum OX=4097 GN=LOC107766274 PE=3 SV=1 - [A0A1S3XLI2_TOBAC]	28.92	4	18	64	612	69.3031	6.59521	0.923047	0.868416	0.795238	0.862234	1.10338	1.07413	1.0665	1.08134	0.797377	0.00479489
Q0PWS5	Chlorophyll a-b binding protein, chloroplastic	Lhcb5	Chlorophyll a-b binding protein, chloroplastic OS=Nicotiana tabacum OX=4097 GN=Lhcb5 PE=2 SV=1 - [Q0PWS5_TOBAC]	71.58	2	19	438	285	30.4279	6.01123	0.817679	0.687606	0.774083	0.759789	0.930886	0.912031	1.01728	0.9534	0.796926	0.0180888
A0A1S4AKW3	ribulose bisphosphate carboxylase/oxygenase activase 2, chloroplastic-like	LOC107798764	ribulose bisphosphate carboxylase/oxygenase activase 2, chloroplastic-like OS=Nicotiana tabacum OX=4097 GN=LOC107798764 PE=4 SV=1 - [A0A1S4AKW3_TOBAC]	72.67	2	26	797	439	48.2824	7.73779	0.726484	0.892542	0.791781	0.803602	1.07411	0.958902	0.992263	1.00843	0.796887	0.0258174
A0A1S4A813	translation initiation factor IF-2-like	LOC107794768	translation initiation factor IF-2-like OS=Nicotiana tabacum OX=4097 GN=LOC107794768 PE=4 SV=1 - [A0A1S4A813_TOBAC]	14.34	2	6	26	537	56.3945	10.3159	0.807837	0.849105	0.89289	0.849944	1.1202	1.02452	1.05774	1.06749	0.796208	0.00429685
A0A1S3X3I0	10 kDa chaperonin-like	LOC107760854	10 kDa chaperonin-like OS=Nicotiana tabacum OX=4097 GN=LOC107760854 PE=3 SV=1 - [A0A1S3X3I0_TOBAC]	62.89	1	7	26	97	10.4538	8.99756	0.75803	0.964533	0.889571	0.870711	1.07571	1.09214	1.11385	1.0939	0.795971	0.0220118
A0A1S4AVB4	Probable alanine--tRNA ligase, chloroplastic	LOC107801659	Probable alanine--tRNA ligase, chloroplastic OS=Nicotiana tabacum OX=4097 GN=LOC107801659 PE=3 SV=1 - [A0A1S4AVB4_TOBAC]	28.43	4	24	78	985	108.286	5.84619	0.918132	0.855792	0.857336	0.877087	1.22696	1.04983	1.03202	1.10294	0.795228	0.0261308
A0A1S4AUN0	Eukaryotic translation initiation factor 5A	LOC107801550	Eukaryotic translation initiation factor 5A OS=Nicotiana tabacum OX=4097 GN=LOC107801550 PE=3 SV=1 - [A0A1S4AUN0_TOBAC]	46.88	1	6	35	160	17.4297	5.98584	0.805166	0.825342	0.828	0.819503	1.07059	1.02607	0.996245	1.03097	0.794887	0.000748033
A0A1S3X0N1	gamma aminobutyrate transaminase 3, chloroplastic-like	LOC107759965	gamma aminobutyrate transaminase 3, chloroplastic-like OS=Nicotiana tabacum OX=4097 GN=LOC107759965 PE=3 SV=1 - [A0A1S3X0N1_TOBAC]	22.27	1	9	25	512	56.2239	7.03467	0.861074	0.85212		0.856597	1.08465	1.0707		1.07768	0.794855	0.0014034
A0A1S3Z332	translationally-controlled tumor protein homolog	LOC107782225	translationally-controlled tumor protein homolog OS=Nicotiana tabacum OX=4097 GN=LOC107782225 PE=3 SV=1 - [A0A1S3Z332_TOBAC]	55.36	6	9	67	168	18.8684	4.60205	0.857258	0.798421	0.739354	0.798344	0.956079	0.994137	1.06399	1.00473	0.794582	0.0112989
A0A1S3ZYM9	5-methyltetrahydropteroyltriglutamate-- homocysteine methyltransferase-like	LOC107791827	5-methyltetrahydropteroyltriglutamate-- homocysteine methyltransferase-like OS=Nicotiana tabacum OX=4097 GN=LOC107791827 PE=3 SV=1 - [A0A1S3ZYM9_TOBAC]	51.11	3	34	403	765	84.4516	6.354	0.807308	0.808489	0.866976	0.827591	1.00829	1.0829	1.03649	1.04256	0.793808	0.0018475
A0A1S4A1K5	flowering time control protein FCA-like isoform X3	LOC107792724	flowering time control protein FCA-like isoform X3 OS=Nicotiana tabacum OX=4097 GN=LOC107792724 PE=4 SV=1 - [A0A1S4A1K5_TOBAC]	3.39	2	2	3	767	83.6207	8.95361	0.880292	0.947785	0.967319	0.931799	1.24817	1.14038	1.13611	1.17489	0.793095	0.00575629
Q84QE8	Oxygen evolving complex 33 kDa photosystem II protein	PsbO	Oxygen evolving complex 33 kDa photosystem II protein OS=Nicotiana tabacum OX=4097 GN=PsbO PE=2 SV=1 - [Q84QE8_TOBAC]	67.47	1	22	596	332	35.1769	5.66846	0.836196	0.654812	0.876797	0.789268	0.982235	1.04704	0.957248	0.995508	0.792829	0.0481393
Q8S9G3	Putative 16kDa membrane protein	LOC107784985	Putative 16kDa membrane protein OS=Nicotiana tabacum OX=4097 GN=LOC107784985 PE=2 SV=1 - [Q8S9G3_TOBAC]	4.9	1	1	15	143	15.479	9.59814	0.679629	0.833828	0.644538	0.719332	0.924655	0.908728	0.88941	0.907598	0.792567	0.0332267
A0A1S3XYS9	protein argonaute 4-like	LOC107770310	protein argonaute 4-like OS=Nicotiana tabacum OX=4097 GN=LOC107770310 PE=4 SV=1 - [A0A1S3XYS9_TOBAC]	20.72	8	19	58	912	102.045	8.93896	0.871448	0.955287	0.920675	0.915803	1.20128	1.12675	1.1392	1.15574	0.792392	0.00201404
A0A1S4CNE2	uncharacterized protein LOC107820915	LOC107820915	uncharacterized protein LOC107820915 OS=Nicotiana tabacum OX=4097 GN=LOC107820915 PE=4 SV=1 - [A0A1S4CNE2_TOBAC]	42.31	5	12	71	338	37.8726	7.81104	0.845259	0.88798	0.653183	0.795474	1.04194	0.979349	0.990567	1.00395	0.792344	0.0493308
A0A1S4ANH7	ras-related protein RABA1f	LOC107799657	ras-related protein RABA1f OS=Nicotiana tabacum OX=4097 GN=LOC107799657 PE=4 SV=1 - [A0A1S4ANH7_TOBAC]	43.32	2	9	38	217	24.0852	5.94775	0.840489	0.748963		0.794726	1.00147	1.00462		1.00305	0.792313	0.0450739
Q75ZE1	14-3-3 d-2-AS protein	14-3-3 d-2	14-3-3 d-2-AS protein OS=Nicotiana tabacum OX=4097 GN=14-3-3 d-2 PE=2 SV=1 - [Q75ZE1_TOBAC]	45.97	6	11	80	248	28.1233	4.99561	0.780652	0.806845	0.851913	0.813136	1.07011	1.00807	1.00096	1.02638	0.792238	0.00213663
A0A1S4CG53	probable ADP-ribosylation factor GTPase-activating protein AGD6	LOC107818571	probable ADP-ribosylation factor GTPase-activating protein AGD6 OS=Nicotiana tabacum OX=4097 GN=LOC107818571 PE=4 SV=1 - [A0A1S4CG53_TOBAC]	11.85	5	5	7	464	49.896	8.29443	0.903329	0.847526		0.875427	1.13815	1.07371		1.10593	0.791578	0.0325318
A0A1S3Z6S8	haloacid dehalogenase-like hydrolase domain-containing protein At4g39970	LOC107783585	haloacid dehalogenase-like hydrolase domain-containing protein At4g39970 OS=Nicotiana tabacum OX=4097 GN=LOC107783585 PE=4 SV=1 - [A0A1S3Z6S8_TOBAC]	45.69	2	11	86	313	34.4643	5.71924	0.793971	0.789356	0.773515	0.785614	0.990186	0.978188	1.00924	0.992539	0.79152	4.63479e-05
A0A1S3XP46	uncharacterized protein ycf37-like	LOC107767235	uncharacterized protein ycf37-like OS=Nicotiana tabacum OX=4097 GN=LOC107767235 PE=4 SV=1 - [A0A1S3XP46_TOBAC]	22.9	7	7	40	310	34.614	5.43994	0.825719	0.757482	0.842933	0.808712	1.0176	0.992012	1.05583	1.02181	0.791448	0.00264418
A0A1S3XAI9	ADP,ATP carrier protein, mitochondrial	LOC107763030	ADP,ATP carrier protein, mitochondrial OS=Nicotiana tabacum OX=4097 GN=LOC107763030 PE=3 SV=1 - [A0A1S3XAI9_TOBAC]	43.26	5	17	207	386	41.8395	9.71533	0.852036	0.729465	0.805194	0.795565	1.03864	0.976412	1.00231	1.00579	0.790988	0.00627976
A0A1S3XDG5	glutamyl-tRNA(Gln) amidotransferase subunit A, chloroplastic/mitochondrial-like	LOC107763882	glutamyl-tRNA(Gln) amidotransferase subunit A, chloroplastic/mitochondrial-like OS=Nicotiana tabacum OX=4097 GN=LOC107763882 PE=4 SV=1 - [A0A1S3XDG5_TOBAC]	32.62	3	6	16	282	29.7913	8.60205	0.820071	0.909747	0.832865	0.854228	1.11348	1.07843	1.04854	1.08015	0.790842	0.00257952
A0A1S4CHI1	acetyl-CoA acetyltransferase, cytosolic 1-like	LOC107819092	acetyl-CoA acetyltransferase, cytosolic 1-like OS=Nicotiana tabacum OX=4097 GN=LOC107819092 PE=3 SV=1 - [A0A1S4CHI1_TOBAC]	26.24	1	8	34	404	41.2425	6.56592	0.866285	0.848324	0.882906	0.865838	1.1428	1.09853	1.04396	1.0951	0.790648	0.00163115
A0A1S4CEN4	Dolichyl-diphosphooligosaccharide--protein glycosyltransferase subunit 1	LOC107818236	Dolichyl-diphosphooligosaccharide--protein glycosyltransferase subunit 1 OS=Nicotiana tabacum OX=4097 GN=LOC107818236 PE=3 SV=1 - [A0A1S4CEN4_TOBAC]	13.82	1	5	12	398	45.0784	7.09326	0.904937	0.968337		0.936637	1.21173	1.15901		1.18537	0.790164	0.0263923
A0A1S4C596	ERBB-3 BINDING PROTEIN 1	LOC107815326	ERBB-3 BINDING PROTEIN 1 OS=Nicotiana tabacum OX=4097 GN=LOC107815326 PE=4 SV=1 - [A0A1S4C596_TOBAC]	42.12	8	15	68	387	42.7232	6.69775	0.91107	0.825532	0.681815	0.806139	0.998726	1.01438	1.04897	1.02069	0.789796	0.0351336
A0A1S4D1T0	omega-hydroxypalmitate O-feruloyl transferase-like	LOC107825023	omega-hydroxypalmitate O-feruloyl transferase-like OS=Nicotiana tabacum OX=4097 GN=LOC107825023 PE=4 SV=1 - [A0A1S4D1T0_TOBAC]	39.25	6	16	70	456	51.2642	5.37646	0.692605	0.806405	0.704297	0.734436	0.91886	0.938488	0.93721	0.931519	0.788428	0.00580371
A0A1S3ZP91	alanine aminotransferase 2-like	LOC107788950	alanine aminotransferase 2-like OS=Nicotiana tabacum OX=4097 GN=LOC107788950 PE=4 SV=1 - [A0A1S3ZP91_TOBAC]	31.19	1	13	80	545	59.6774	6.84424	0.737213	0.901888	0.792953	0.810685	1.1036	0.950017	1.03441	1.02934	0.787576	0.0290939
A0A1S4A6S1	protein DCL, chloroplastic-like	LOC107794355	protein DCL, chloroplastic-like OS=Nicotiana tabacum OX=4097 GN=LOC107794355 PE=4 SV=1 - [A0A1S4A6S1_TOBAC]	8.19	2	2	2	232	26.4131	6.7417		0.829573	0.86217	0.845871		1.05502	1.09328	1.07415	0.787479	0.0119069
A0A1S4BPE0	LOW QUALITY PROTEIN: WD-40 repeat-containing protein MSI4-like	LOC107810461	LOW QUALITY PROTEIN: WD-40 repeat-containing protein MSI4-like OS=Nicotiana tabacum OX=4097 GN=LOC107810461 PE=4 SV=1 - [A0A1S4BPE0_TOBAC]	15.68	5	6	14	491	54.4372	6.31592	0.948215	0.968482	0.738073	0.884923	1.19407	1.07928	1.09894	1.12409	0.787232	0.0429891
A0A1S4BWV8	heterogeneous nuclear ribonucleoprotein R-like isoform X2	LOC107812698	heterogeneous nuclear ribonucleoprotein R-like isoform X2 OS=Nicotiana tabacum OX=4097 GN=LOC107812698 PE=4 SV=1 - [A0A1S4BWV8_TOBAC]	4.19	2	2	5	477	52.0291	4.91943	0.917809	0.91409	0.786112	0.87267	1.04737	1.1525	1.12703	1.10896	0.786923	0.0116414
A0A140G1P8	ATP synthase CF0 B subunit	atpF	ATP synthase CF0 B subunit OS=Nicotiana tabacum OX=4097 GN=atpF PE=3 SV=1 - [A0A140G1P8_TOBAC]	60.33	14	14	176	184	20.8449	8.68994	0.724138	0.787073	0.658385	0.723199	0.955813	0.871699	0.930636	0.919382	0.786614	0.0118276
A0A1S3XWK1	glutathione S-transferase U17-like	LOC107769388	glutathione S-transferase U17-like OS=Nicotiana tabacum OX=4097 GN=LOC107769388 PE=3 SV=1 - [A0A1S3XWK1_TOBAC]	24.35	5	5	14	230	25.4152	7.09326	0.727395	0.750759	0.784579	0.754245	0.954338	0.942871	0.980436	0.959215	0.786314	0.000508751
A0A0A7AF85	Carotenoid cleavage dioxygenase 1-1	CCD1-1	Carotenoid cleavage dioxygenase 1-1 OS=Nicotiana tabacum OX=4097 GN=CCD1-1 PE=2 SV=1 - [A0A0A7AF85_TOBAC]	30.15	5	13	46	544	60.968	6.69775	0.733492	0.844341	0.810455	0.796096	1.05935	0.961813	1.01638	1.01251	0.786257	0.00748021
A0A1S3YPC4	V-type proton ATPase subunit E-like	LOC107778148	V-type proton ATPase subunit E-like OS=Nicotiana tabacum OX=4097 GN=LOC107778148 PE=3 SV=1 - [A0A1S3YPC4_TOBAC]	21.58	1	6	35	241	27.6796	7.03467	0.845195	0.745524	0.854084	0.814934	1.02511	0.994977	1.08941	1.0365	0.786238	0.00764637
A0A1S4C620	peptide methionine sulfoxide reductase-like	LOC107815479	peptide methionine sulfoxide reductase-like OS=Nicotiana tabacum OX=4097 GN=LOC107815479 PE=3 SV=1 - [A0A1S4C620_TOBAC]	22.96	4	4	15	196	21.9888	6.68311	0.80339	0.815522	0.703563	0.774158	0.950739	0.983072	1.02221	0.98534	0.785677	0.00677022
A0A1S4BZV9	60S ribosomal protein L36	LOC107813669	60S ribosomal protein L36 OS=Nicotiana tabacum OX=4097 GN=LOC107813669 PE=3 SV=1 - [A0A1S4BZV9_TOBAC]	32.73	1	4	17	110	12.3481	11.312	0.893882	0.79211	0.801025	0.829006	1.14488	1.00292	1.01794	1.05525	0.785605	0.0151923
A0A1S4A1B1	threonine--tRNA ligase, chloroplastic/mitochondrial 2	LOC107792707	threonine--tRNA ligase, chloroplastic/mitochondrial 2 OS=Nicotiana tabacum OX=4097 GN=LOC107792707 PE=3 SV=1 - [A0A1S4A1B1_TOBAC]	19.12	2	13	39	680	77.9849	7.23975	0.853349	0.773098	0.949776	0.858741	1.21711	1.02444	1.03894	1.0935	0.785318	0.0430738
A0A1S3XV78	60S ribosomal protein L9-1-like	LOC107769103	60S ribosomal protein L9-1-like OS=Nicotiana tabacum OX=4097 GN=LOC107769103 PE=4 SV=1 - [A0A1S3XV78_TOBAC]	65.98	2	14	108	194	22.045	9.65674	0.90214	0.900263	0.683213	0.828539	1.02657	1.02922	1.10945	1.05508	0.785287	0.043252
P06357	30S ribosomal protein S3, chloroplastic	rps3	30S ribosomal protein S3, chloroplastic OS=Nicotiana tabacum OX=4097 GN=rps3 PE=3 SV=1 - [RR3_TOBAC]	54.13	11	11	77	218	25.0695	9.70068	0.906078	0.786223	0.813991	0.835431	1.12352	1.01207	1.05604	1.06388	0.78527	0.00930862
A0A1S4B326	uncharacterized protein LOC107803917	LOC107803917	uncharacterized protein LOC107803917 OS=Nicotiana tabacum OX=4097 GN=LOC107803917 PE=4 SV=1 - [A0A1S4B326_TOBAC]	38.69	1	4	11	137	15.4901	9.40771	0.80277	0.710754	0.807254	0.773593	0.994473	0.935269	1.02669	0.985479	0.784992	0.00683599
A0A1S4ATT8	Ferritin	LOC107801146	Ferritin OS=Nicotiana tabacum OX=4097 GN=LOC107801146 PE=3 SV=1 - [A0A1S4ATT8_TOBAC]	27.89	1	6	31	251	28.1683	6.07471	1.05621	1.08318	0.901912	1.01377	1.42406	1.2499	1.20179	1.29192	0.7847	0.0341783
A0A1S3XBE6	photosystem I reaction center subunit II, chloroplastic-like	LOC107763149	photosystem I reaction center subunit II, chloroplastic-like OS=Nicotiana tabacum OX=4097 GN=LOC107763149 PE=4 SV=1 - [A0A1S3XBE6_TOBAC]	61.35	5	12	544	207	22.6388	9.77393	0.75977	0.691784	0.795524	0.749026	0.942854	0.955764	0.965273	0.954631	0.784624	0.00271724
A0A076FNG8	MIP protein	MIP	MIP protein OS=Nicotiana tabacum OX=4097 GN=MIP PE=2 SV=1 - [A0A076FNG8_TOBAC]	7.26	2	2	29	248	24.9211	5.69385	0.748754	0.611448	0.811389	0.723864	0.88948	0.910805	0.968487	0.922924	0.784316	0.0351658
A0A1S3X3G2	protein transport protein SEC13 homolog B-like	LOC107760771	protein transport protein SEC13 homolog B-like OS=Nicotiana tabacum OX=4097 GN=LOC107760771 PE=3 SV=1 - [A0A1S3X3G2_TOBAC]	3.99	1	1	2	301	32.3157	5.56689	0.89521		0.84993	0.87257	1.13396		1.09138	1.11267	0.784212	0.0163456
A0A1S4AIU1	probable lactoylglutathione lyase, chloroplastic isoform X2	LOC107798087	probable lactoylglutathione lyase, chloroplastic isoform X2 OS=Nicotiana tabacum OX=4097 GN=LOC107798087 PE=4 SV=1 - [A0A1S4AIU1_TOBAC]	34.07	7	11	102	361	40.1125	7.73779	0.775692	0.711061	0.731109	0.739287	0.857476	1.0068	0.964151	0.942808	0.784134	0.013584
A0A1S3Z100	calcium sensing receptor, chloroplastic-like	LOC107781793	calcium sensing receptor, chloroplastic-like OS=Nicotiana tabacum OX=4097 GN=LOC107781793 PE=4 SV=1 - [A0A1S3Z100_TOBAC]	47.72	5	15	124	394	41.8781	9.39307	0.800754	0.666415	0.835274	0.767481	1.00755	0.970617	0.96064	0.979601	0.783463	0.0165538
A0A1S4D4C8	Glucose-6-phosphate isomerase	LOC107825825	Glucose-6-phosphate isomerase OS=Nicotiana tabacum OX=4097 GN=LOC107825825 PE=3 SV=1 - [A0A1S4D4C8_TOBAC]	27.82	3	14	40	568	62.7774	7.1958	0.828017	1.03726	0.983557	0.949611	1.33484	1.1115	1.19148	1.21261	0.783116	0.0439676
A0A1S4A481	UDP-glucose 6-dehydrogenase	LOC107793535	UDP-glucose 6-dehydrogenase OS=Nicotiana tabacum OX=4097 GN=LOC107793535 PE=3 SV=1 - [A0A1S4A481_TOBAC]	42.92	3	18	72	480	52.9002	6.23975	0.870075	0.798582	0.837219	0.835292	1.12756	0.986248	1.08678	1.06686	0.782941	0.00777123
A0A1S4BSH6	Chlorophyll a-b binding protein, chloroplastic	LOC107811419	Chlorophyll a-b binding protein, chloroplastic OS=Nicotiana tabacum OX=4097 GN=LOC107811419 PE=3 SV=1 - [A0A1S4BSH6_TOBAC]	36.65	2	5	79	251	27.6711	6.55127	0.738525	0.782855	0.751875	0.757751	0.991794	0.901692	1.01155	0.968346	0.782521	0.00437804
A0A1S3XBP3	probable L-ascorbate peroxidase 6, chloroplastic isoform X1	LOC107763284	probable L-ascorbate peroxidase 6, chloroplastic isoform X1 OS=Nicotiana tabacum OX=4097 GN=LOC107763284 PE=3 SV=1 - [A0A1S3XBP3_TOBAC]	42.53	2	16	101	435	47.2279	8.08936	0.752185	0.808739	0.849862	0.803595	1.10265	0.989846	0.991564	1.02802	0.781693	0.00870539
A0A1S3XHC9	isoleucine--tRNA ligase, cytoplasmic	LOC107765258	isoleucine--tRNA ligase, cytoplasmic OS=Nicotiana tabacum OX=4097 GN=LOC107765258 PE=3 SV=1 - [A0A1S3XHC9_TOBAC]	17.85	13	20	48	1182	135.006	6.88818	0.891053	0.802172	0.930523	0.874583	1.18929	1.12215	1.04552	1.11899	0.781585	0.0122171
A0A1S4AKL8	40S ribosomal protein S24	LOC107798733	40S ribosomal protein S24 OS=Nicotiana tabacum OX=4097 GN=LOC107798733 PE=3 SV=1 - [A0A1S4AKL8_TOBAC]	27.07	1	4	61	133	15.3936	10.6235	0.699582	0.819452	0.907371	0.808802	1.05387	1.00355	1.04773	1.03505	0.781413	0.0220944
A0A1S3WYG6	L-ascorbate peroxidase 1, cytosolic	LOC107759348	L-ascorbate peroxidase 1, cytosolic OS=Nicotiana tabacum OX=4097 GN=LOC107759348 PE=3 SV=1 - [A0A1S3WYG6_TOBAC]	55.2	5	11	81	250	27.4629	5.84619	0.907891	0.909996	0.671277	0.829722	1.05413	1.05721	1.07422	1.06186	0.781389	0.0431998
A0A1S4APM0	Serine hydroxymethyltransferase	LOC107799799	Serine hydroxymethyltransferase OS=Nicotiana tabacum OX=4097 GN=LOC107799799 PE=3 SV=1 - [A0A1S4APM0_TOBAC]	39.14	2	15	52	465	50.8179	6.75635	0.799475	0.864739	0.835004	0.833073	1.08477	1.05949	1.05446	1.06624	0.781316	0.000379019
A0A1S4B9Y7	uncharacterized protein LOC107806133	LOC107806133	uncharacterized protein LOC107806133 OS=Nicotiana tabacum OX=4097 GN=LOC107806133 PE=4 SV=1 - [A0A1S4B9Y7_TOBAC]	13.56	4	12	27	900	100.07	8.42627	0.787529	0.906069	0.851154	0.848251	1.11566	1.07516	1.06748	1.0861	0.781007	0.00312395
A0A1S4DKZ0	uncharacterized protein LOC107830885 isoform X2	LOC107830885	uncharacterized protein LOC107830885 isoform X2 OS=Nicotiana tabacum OX=4097 GN=LOC107830885 PE=4 SV=1 - [A0A1S4DKZ0_TOBAC]	59.06	2	14	74	320	35.7886	4.99561	0.802261	0.726606	0.872436	0.800435	1.06792	0.995319	1.01335	1.02553	0.78051	0.00899692
A0A1S3ZTW0	uncharacterized protein At4g06744-like	LOC107790335	uncharacterized protein At4g06744-like OS=Nicotiana tabacum OX=4097 GN=LOC107790335 PE=4 SV=1 - [A0A1S3ZTW0_TOBAC]	17.26	6	9	35	504	55.7717	8.41162	0.843614	0.736931	0.774072	0.784872	1.02194	0.985445	1.01049	1.00596	0.780225	0.00260351
A0A1S3ZFC5	peptide-N4-(N-acetyl-beta- glucosaminyl)asparagine amidase A-like	LOC107786253	peptide-N4-(N-acetyl-beta- glucosaminyl)asparagine amidase A-like OS=Nicotiana tabacum OX=4097 GN=LOC107786253 PE=4 SV=1 - [A0A1S3ZFC5_TOBAC]	7.08	3	4	10	579	64.5345	6.31592	0.668659	0.631797	0.734415	0.67829	0.845319	0.94427	0.819416	0.869668	0.779942	0.0168249
Q9AV96	MAR-binding protein	MARBPF	MAR-binding protein OS=Nicotiana tabacum OX=4097 GN=MARBPF PE=2 SV=1 - [Q9AV96_TOBAC]	19.64	9	9	25	555	61.1314	9.02686	0.838546	0.862261	0.895565	0.865457	1.14842	1.0875	1.09341	1.10978	0.779847	0.000662144
A0A1S4DJK1	Chlorophyll a-b binding protein, chloroplastic	LOC107830508	Chlorophyll a-b binding protein, chloroplastic OS=Nicotiana tabacum OX=4097 GN=LOC107830508 PE=3 SV=1 - [A0A1S4DJK1_TOBAC]	53.91	7	12	200	256	27.2941	6.59521	0.774818	0.754547	0.689843	0.739736	0.957425	0.920531	0.96904	0.948998	0.779491	0.00208632
A0A1S3Y3W0	thylakoid lumenal 16.5 kDa protein, chloroplastic-like	LOC107771896	thylakoid lumenal 16.5 kDa protein, chloroplastic-like OS=Nicotiana tabacum OX=4097 GN=LOC107771896 PE=4 SV=1 - [A0A1S3Y3W0_TOBAC]	51.35	4	10	127	222	24.0256	6.78564	0.759501	0.700237	0.700424	0.720054	0.954655	0.89385	0.922798	0.923768	0.779475	0.00151993
A0A1S3XQ62	Fructose-bisphosphate aldolase	LOC107767559	Fructose-bisphosphate aldolase OS=Nicotiana tabacum OX=4097 GN=LOC107767559 PE=3 SV=1 - [A0A1S3XQ62_TOBAC]	51.77	1	16	316	396	42.666	7.18115	0.605772	0.586736	0.728517	0.640342	0.838447	0.831718	0.794751	0.821638	0.779347	0.0175074
A0A1S3Y1E2	ATP-dependent Clp protease ATP-binding subunit ClpA homolog CD4B, chloroplastic-like	LOC107771216	ATP-dependent Clp protease ATP-binding subunit ClpA homolog CD4B, chloroplastic-like OS=Nicotiana tabacum OX=4097 GN=LOC107771216 PE=3 SV=1 - [A0A1S3Y1E2_TOBAC]	56.34	4	43	423	923	102.256	6.45557	0.952538	0.804656	0.837862	0.865018	1.14043	1.08061	1.11396	1.11167	0.778127	0.00681024
A0A1S3Z4W1	histone deacetylase HDT1-like isoform X2	LOC107782996	histone deacetylase HDT1-like isoform X2 OS=Nicotiana tabacum OX=4097 GN=LOC107782996 PE=4 SV=1 - [A0A1S3Z4W1_TOBAC]	23.51	1	7	36	268	29.0779	4.84326	0.821056	0.634369	0.8785	0.777975	1.02119	1.01752	0.961813	1.00017	0.777839	0.0433426
A0A1S4B0A3	pinin-like	LOC107803145	pinin-like OS=Nicotiana tabacum OX=4097 GN=LOC107803145 PE=4 SV=1 - [A0A1S4B0A3_TOBAC]	2.49	1	1	4	281	32.3767	9.67139	1.11159	0.988939	0.96501	1.02185	1.27704	1.26431	1.4006	1.31398	0.777673	0.00967654
Q9T2G2	16.1 kDa photosystem I PSAF protein (Fragment)		16.1 kDa photosystem I PSAF protein (Fragment) OS=Nicotiana tabacum OX=4097 PE=1 SV=1 - [Q9T2G2_TOBAC]	56.25	1	1	45	16	1.75788	8.73389	0.617767	0.783323	0.799821	0.733637	0.951859	0.915239	0.963678	0.943592	0.777494	0.0248228
A1XEL1	CYP73A47v1	LOC107826530	CYP73A47v1 OS=Nicotiana tabacum OX=4097 GN=LOC107826530 PE=2 SV=1 - [A1XEL1_TOBAC]	14.06	7	7	11	505	58.1209	9.20264	0.68022	0.813717	0.839811	0.777916	1.10107	0.975837	0.925696	1.00087	0.777242	0.0361157
A0A1S3X2J0	histidine biosynthesis bifunctional protein hisIE, chloroplastic-like	LOC107760493	histidine biosynthesis bifunctional protein hisIE, chloroplastic-like OS=Nicotiana tabacum OX=4097 GN=LOC107760493 PE=3 SV=1 - [A0A1S3X2J0_TOBAC]	3.21	1	1	4	280	31.5099	7.28369	0.779954	0.822832		0.801393	1.02974	1.03293		1.03133	0.777045	0.00862808
A0A1S3YP30	Proliferating cell nuclear antigen	LOC107778290	Proliferating cell nuclear antigen OS=Nicotiana tabacum OX=4097 GN=LOC107778290 PE=3 SV=1 - [A0A1S3YP30_TOBAC]	36.36	8	8	16	264	29.2096	4.79248	0.702154	0.814031	0.947111	0.821099	1.07793	1.06106	1.03254	1.05718	0.776688	0.0305709
A0A1S3ZP89	30S ribosomal protein S9, chloroplastic-like	LOC107788887	30S ribosomal protein S9, chloroplastic-like OS=Nicotiana tabacum OX=4097 GN=LOC107788887 PE=3 SV=1 - [A0A1S3ZP89_TOBAC]	47.83	9	9	80	207	22.4924	10.2573	0.730941	0.680986	0.783113	0.73168	0.944796	0.918944	0.96417	0.942637	0.776206	0.00282711
Q40567	Tobacco calretulin (Fragment)		Tobacco calretulin (Fragment) OS=Nicotiana tabacum OX=4097 PE=2 SV=1 - [Q40567_TOBAC]	39.59	3	15	92	389	44.5382	4.55127	0.832514	0.774402	0.696108	0.767675	0.898797	1.04754	1.02092	0.989085	0.776147	0.0215731
A0A1S3Y0V9	Phosphoinositide phospholipase C	LOC107770942	Phosphoinositide phospholipase C OS=Nicotiana tabacum OX=4097 GN=LOC107770942 PE=4 SV=1 - [A0A1S3Y0V9_TOBAC]	10.03	5	5	16	588	66.8049	6.88818	0.825643	0.721369	0.897469	0.814827	1.11683	1.0269	1.01225	1.05199	0.774557	0.0174186
A0A1S3ZJB7	L-galactono-1,4-lactone dehydrogenase, mitochondrial-like	LOC107787357	L-galactono-1,4-lactone dehydrogenase, mitochondrial-like OS=Nicotiana tabacum OX=4097 GN=LOC107787357 PE=4 SV=1 - [A0A1S3ZJB7_TOBAC]	35.78	1	15	41	587	66.5694	8.11865	0.881015	0.777807		0.829411	1.07925	1.06294		1.0711	0.774358	0.0436879
A0A1S3Z8Z4	fructose-bisphosphate aldolase, chloroplastic-like	LOC107784332	fructose-bisphosphate aldolase, chloroplastic-like OS=Nicotiana tabacum OX=4097 GN=LOC107784332 PE=4 SV=1 - [A0A1S3Z8Z4_TOBAC]	55.26	3	12	255	266	28.5358	8.99756	0.661069	0.69675	0.608564	0.655461	0.861124	0.89352	0.785492	0.846712	0.774126	0.00955015
A0A1S4DF40	protein FATTY ACID EXPORT 3, chloroplastic-like isoform X2	LOC107829051	protein FATTY ACID EXPORT 3, chloroplastic-like isoform X2 OS=Nicotiana tabacum OX=4097 GN=LOC107829051 PE=4 SV=1 - [A0A1S4DF40_TOBAC]	10.64	4	4	8	329	35.5875	7.98682	0.763125	0.838928	0.791083	0.797712	1.02782	0.99895	1.06534	1.0307	0.773949	0.00135675
Q5ZQU1	6,7-dimethyl-8-ribityllumazine synthase	LOC107761937	6,7-dimethyl-8-ribityllumazine synthase OS=Nicotiana tabacum OX=4097 GN=LOC107761937 PE=2 SV=1 - [Q5ZQU1_TOBAC]	29.39	1	7	36	228	24.4074	7.97217	0.73061	0.744021		0.737315	0.971733	0.9337		0.952717	0.773908	0.00864919
P12219	Acetyl-coenzyme A carboxylase carboxyl transferase subunit beta, chloroplastic	accD	Acetyl-coenzyme A carboxylase carboxyl transferase subunit beta, chloroplastic OS=Nicotiana tabacum OX=4097 GN=accD PE=1 SV=2 - [ACCD_TOBAC]	17.78	8	8	43	495	56.4235	5.57959	0.898683	0.939261	0.85295	0.896965	1.26803	1.09423	1.1158	1.15935	0.773676	0.0120134
D2K7Z2	Photosystem I reaction center subunit	PsaN	Photosystem I reaction center subunit OS=Nicotiana tabacum OX=4097 GN=PsaN PE=2 SV=1 - [D2K7Z2_TOBAC]	35.71	8	8	210	168	18.0281	9.0415	0.765943	0.779948	0.79522	0.780371	1.07452	0.909113	1.04247	1.0087	0.77364	0.0112744
A0A1S4DLF6	K(+) efflux antiporter 2, chloroplastic-like isoform X1	LOC107831030	K(+) efflux antiporter 2, chloroplastic-like isoform X1 OS=Nicotiana tabacum OX=4097 GN=LOC107831030 PE=4 SV=1 - [A0A1S4DLF6_TOBAC]	18.41	16	16	56	1070	115.566	5.08447	0.833339	0.865549	0.703376	0.800755	1.04947	1.01612	1.04041	1.03533	0.773429	0.00973681
A0A1S4CEW8	Chlorophyll a-b binding protein, chloroplastic	LOC107818087	Chlorophyll a-b binding protein, chloroplastic OS=Nicotiana tabacum OX=4097 GN=LOC107818087 PE=3 SV=1 - [A0A1S4CEW8_TOBAC]	71.58	2	19	420	285	30.3938	6.01123	0.814531	0.629399	0.818323	0.754084	0.942023	1.04099	0.942286	0.975101	0.77334	0.0350485
A0A1S4A1S6	serpin-ZX-like	LOC107792798	serpin-ZX-like OS=Nicotiana tabacum OX=4097 GN=LOC107792798 PE=3 SV=1 - [A0A1S4A1S6_TOBAC]	22.01	1	5	10	259	28.6457	5.08447	0.796747	0.813149		0.804948	1.05529	1.02724		1.04127	0.773047	0.00469453
A0A1S4BHU9	uncharacterized protein LOC107808434	LOC107808434	uncharacterized protein LOC107808434 OS=Nicotiana tabacum OX=4097 GN=LOC107808434 PE=4 SV=1 - [A0A1S4BHU9_TOBAC]	10.7	2	2	4	243	27.5319	9.92041	0.833095	0.816958		0.825027	1.11421	1.02044		1.06732	0.772986	0.0364579
A0A1S4B0R9	Trafficking protein particle complex subunit	LOC107803357	Trafficking protein particle complex subunit OS=Nicotiana tabacum OX=4097 GN=LOC107803357 PE=3 SV=1 - [A0A1S4B0R9_TOBAC]	26.88	5	5	14	186	20.8955	4.4624	0.864954	0.846114	0.702453	0.804507	1.01089	1.02301	1.09076	1.04156	0.772408	0.0141731
A0A1S4AY58	uncharacterized protein At5g49945-like	LOC107802593	uncharacterized protein At5g49945-like OS=Nicotiana tabacum OX=4097 GN=LOC107802593 PE=4 SV=1 - [A0A1S4AY58_TOBAC]	3.62	1	2	4	497	55.5994	6.44287	0.886337	0.855255	0.743936	0.828509	1.163	1.00477	1.05049	1.07275	0.772322	0.0187099
A0A1S4AD65	Glutamyl-tRNA(Gln) amidotransferase subunit B, chloroplastic/mitochondrial	LOC107796312	Glutamyl-tRNA(Gln) amidotransferase subunit B, chloroplastic/mitochondrial OS=Nicotiana tabacum OX=4097 GN=LOC107796312 PE=3 SV=1 - [A0A1S4AD65_TOBAC]	31.2	6	14	64	548	60.6884	7.59131	0.923573	0.709422	0.865267	0.832754	1.08215	1.06448	1.08815	1.07826	0.772311	0.0188225
A0A1S3XQE4	allene oxide cyclase 4, chloroplastic-like	LOC107767576	allene oxide cyclase 4, chloroplastic-like OS=Nicotiana tabacum OX=4097 GN=LOC107767576 PE=4 SV=1 - [A0A1S3XQE4_TOBAC]	16.33	1	4	13	245	26.5556	8.98291	0.822932	0.815877		0.819404	1.012	1.11		1.061	0.772296	0.0389524
A0A1S3Y9D3	Peptidyl-prolyl cis-trans isomerase	LOC107773747	Peptidyl-prolyl cis-trans isomerase OS=Nicotiana tabacum OX=4097 GN=LOC107773747 PE=3 SV=1 - [A0A1S3Y9D3_TOBAC]	6.17	1	1	2	162	17.8147	6.53662	0.818355	0.734517		0.776436	0.988545	1.02287		1.00571	0.772031	0.0368862
A0A1S3ZDF1	putative F-box protein PP2-B12	LOC107785604	putative F-box protein PP2-B12 OS=Nicotiana tabacum OX=4097 GN=LOC107785604 PE=4 SV=1 - [A0A1S3ZDF1_TOBAC]	60.61	3	9	66	165	18.9769	5.70654	1.192	1.26248	1.00358	1.15269	1.35048	1.57455	1.55611	1.49371	0.771693	0.0318985
A0A1S3ZUP7	protein STRUBBELIG-RECEPTOR FAMILY 6-like	LOC107790703	protein STRUBBELIG-RECEPTOR FAMILY 6-like OS=Nicotiana tabacum OX=4097 GN=LOC107790703 PE=4 SV=1 - [A0A1S3ZUP7_TOBAC]	6.69	4	4	10	718	77.3872	6.40479	0.785756	0.617208	0.895109	0.766024	0.979719	1.02156	0.980959	0.99408	0.770586	0.0497381
A0A1S4D3E9	ubiquitin carboxyl-terminal hydrolase 12-like isoform X2	LOC107825543	ubiquitin carboxyl-terminal hydrolase 12-like isoform X2 OS=Nicotiana tabacum OX=4097 GN=LOC107825543 PE=3 SV=1 - [A0A1S4D3E9_TOBAC]	19.27	3	20	48	1121	131.305	5.64307	0.941652	0.775031	0.84047	0.852384	1.10141	1.14421	1.07337	1.10633	0.770463	0.00851026
A0A1S3YWQ0	actin-depolymerizing factor 2-like	LOC107780538	actin-depolymerizing factor 2-like OS=Nicotiana tabacum OX=4097 GN=LOC107780538 PE=3 SV=1 - [A0A1S3YWQ0_TOBAC]	12.95	1	2	17	139	16.1251	7.23975	0.741913	0.697819	0.656643	0.698792	0.851519	0.951927	0.918187	0.907211	0.770264	0.00560147
A0A1S3ZVA9	Transmembrane 9 superfamily member	LOC107790799	Transmembrane 9 superfamily member OS=Nicotiana tabacum OX=4097 GN=LOC107790799 PE=3 SV=1 - [A0A1S3ZVA9_TOBAC]	10.45	5	5	10	641	73.7927	6.82959	0.821026	0.7298	0.933713	0.82818	1.15415	1.07611	0.995872	1.07538	0.77013	0.0295566
A0A1S3XL21	probable ribosome-binding factor A, chloroplastic	LOC107766361	probable ribosome-binding factor A, chloroplastic OS=Nicotiana tabacum OX=4097 GN=LOC107766361 PE=3 SV=1 - [A0A1S3XL21_TOBAC]	26.32	6	6	19	228	25.5753	7.29834	0.691404	0.81275	0.802247	0.7688	0.983681	0.957837	1.05549	0.999003	0.769568	0.0090471
A0A0A8WH05	Aquaporin PIP2 4a	LOC107792086	Aquaporin PIP2 4a OS=Nicotiana tabacum OX=4097 GN=LOC107792086 PE=2 SV=1 - [A0A0A8WH05_TOBAC]	22.65	3	5	19	287	30.7079	8.07471	0.860194	0.739548	0.768619	0.789454	1.08157	0.968278	1.02838	1.02608	0.769389	0.00841421
A0A1S4A4G8	ferredoxin-dependent glutamate synthase 1, chloroplastic/mitochondrial-like	LOC107793691	ferredoxin-dependent glutamate synthase 1, chloroplastic/mitochondrial-like OS=Nicotiana tabacum OX=4097 GN=LOC107793691 PE=4 SV=1 - [A0A1S4A4G8_TOBAC]	50.65	4	34	340	922	102.181	6.60986	0.744938	0.764788	0.758298	0.756008	1.0238	1.01447	0.909619	0.982629	0.769373	0.0036239
A0A1S3XA93	endo-1,31,4-beta-D-glucanase-like	LOC107762850	endo-1,31,4-beta-D-glucanase-like OS=Nicotiana tabacum OX=4097 GN=LOC107762850 PE=4 SV=1 - [A0A1S3XA93_TOBAC]	39.33	3	7	41	239	25.8932	5.46533	0.797898	0.684507	0.900658	0.794354	0.972337	1.0903	1.03649	1.03304	0.768947	0.0284169
A0A1S3ZQ07	cytochrome c	LOC107789084	cytochrome c OS=Nicotiana tabacum OX=4097 GN=LOC107789084 PE=3 SV=1 - [A0A1S3ZQ07_TOBAC]	42.86	4	4	18	112	12.0801	9.34912	0.726458	0.82381	0.751111	0.767127	0.897662	0.969096	1.13093	0.999229	0.767719	0.0363141
A0A1S3XN09	Probable alanine--tRNA ligase, chloroplastic	LOC107766724	Probable alanine--tRNA ligase, chloroplastic OS=Nicotiana tabacum OX=4097 GN=LOC107766724 PE=3 SV=1 - [A0A1S3XN09_TOBAC]	26.79	2	22	80	989	108.947	5.73193	0.847576	0.862413	0.881508	0.863833	1.18076	1.13345	1.06149	1.12523	0.767694	0.00191801
Q9MUE2	S-adenosyl-L-methionine Mg-protoporphyrin IX methyltranserase	Chl M	S-adenosyl-L-methionine Mg-protoporphyrin IX methyltranserase OS=Nicotiana tabacum OX=4097 GN=Chl M PE=2 SV=1 - [Q9MUE2_TOBAC]	42.15	13	13	102	325	35.2661	6.69775	0.908143	0.675578	0.895097	0.826273	1.11345	1.04081	1.07494	1.0764	0.767625	0.0330797
A0A1S3XBY2	50S ribosomal protein L10, chloroplastic	LOC107763454	50S ribosomal protein L10, chloroplastic OS=Nicotiana tabacum OX=4097 GN=LOC107763454 PE=3 SV=1 - [A0A1S3XBY2_TOBAC]	54.63	4	12	88	227	25.3974	9.20264	0.717318	0.743249	0.694983	0.718517	0.894801	0.949827	0.963918	0.936182	0.767497	0.00100025
A0A1S4ADE2	4-hydroxy-3-methylbut-2-en-1-yl diphosphate synthase (Ferredoxin), chloroplastic	LOC107796388	4-hydroxy-3-methylbut-2-en-1-yl diphosphate synthase (Ferredoxin), chloroplastic OS=Nicotiana tabacum OX=4097 GN=LOC107796388 PE=3 SV=1 - [A0A1S4ADE2_TOBAC]	41.62	26	26	147	740	82.1083	6.30322	0.88623	0.925731	0.840649	0.884203	1.22681	1.13366	1.0958	1.15209	0.767479	0.00434333
A0A1S4DHM5	3-hydroxyacyl-[acyl-carrier-protein] dehydratase FabZ-like	LOC107829909	3-hydroxyacyl-[acyl-carrier-protein] dehydratase FabZ-like OS=Nicotiana tabacum OX=4097 GN=LOC107829909 PE=3 SV=1 - [A0A1S4DHM5_TOBAC]	30.8	4	5	47	224	24.8368	9.05615	0.714255	0.686028	0.892395	0.764226	1.00615	0.977151	1.00817	0.997156	0.766405	0.0235204
A0A1S4DR92	tryptophan--tRNA ligase, cytoplasmic-like	LOC107832588	tryptophan--tRNA ligase, cytoplasmic-like OS=Nicotiana tabacum OX=4097 GN=LOC107832588 PE=3 SV=1 - [A0A1S4DR92_TOBAC]	32.07	1	6	24	184	21.3418	5.49072	0.803672	0.837399		0.820536	1.10431	1.03797		1.07114	0.766038	0.0213446
A0A1S3XDE1	Aspartate aminotransferase	LOC107763872	Aspartate aminotransferase OS=Nicotiana tabacum OX=4097 GN=LOC107763872 PE=4 SV=1 - [A0A1S3XDE1_TOBAC]	69.91	2	26	165	462	50.7018	8.1333	0.781729	0.734238	0.805095	0.773687	0.954781	1.04622	1.02976	1.01025	0.765835	0.00250444
A0A1S4A0P8	probable cinnamyl alcohol dehydrogenase 6	LOC107792503	probable cinnamyl alcohol dehydrogenase 6 OS=Nicotiana tabacum OX=4097 GN=LOC107792503 PE=3 SV=1 - [A0A1S4A0P8_TOBAC]	25.28	6	6	21	360	39.461	7.28369	0.921034	0.920888	0.730285	0.857402	1.09625	1.10277	1.161	1.12	0.765535	0.0170934
A0A1S3XBH0	Glutamyl-tRNA reductase	LOC107763283	Glutamyl-tRNA reductase OS=Nicotiana tabacum OX=4097 GN=LOC107763283 PE=3 SV=1 - [A0A1S3XBH0_TOBAC]	31.37	16	16	40	542	59.3201	8.104	0.837622	0.900967	0.743994	0.827528	1.14685	1.05357	1.04385	1.08142	0.765222	0.0106685
A0A1S4AQM5	CRM-domain containing factor CFM3, chloroplastic/mitochondrial-like	LOC107800404	CRM-domain containing factor CFM3, chloroplastic/mitochondrial-like OS=Nicotiana tabacum OX=4097 GN=LOC107800404 PE=4 SV=1 - [A0A1S4AQM5_TOBAC]	11.19	7	9	20	831	94.1255	6.80029	0.879898	0.934329	0.697324	0.837183	1.15932	1.08691	1.03756	1.0946	0.764833	0.0322545
A0A1S4AIH6	phosphoglucomutase, cytoplasmic-like	LOC107798006	phosphoglucomutase, cytoplasmic-like OS=Nicotiana tabacum OX=4097 GN=LOC107798006 PE=4 SV=1 - [A0A1S4AIH6_TOBAC]	42.76	3	16	113	456	49.8369	5.26221	0.828367	0.91229	0.857687	0.866115	1.19346	1.14109	1.06359	1.13271	0.764637	0.00407756
A0A1S4AJS7	uncharacterized protein LOC107798218	LOC107798218	uncharacterized protein LOC107798218 OS=Nicotiana tabacum OX=4097 GN=LOC107798218 PE=4 SV=1 - [A0A1S4AJS7_TOBAC]	31.19	7	18	54	606	67.0083	8.6167	0.816455	0.847384	0.799608	0.821149	1.09549	1.04759	1.0809	1.07466	0.764102	0.000219503
A0A1S4AI06	Pyruvate dehydrogenase E1 component subunit alpha	LOC107797927	Pyruvate dehydrogenase E1 component subunit alpha OS=Nicotiana tabacum OX=4097 GN=LOC107797927 PE=4 SV=1 - [A0A1S4AI06_TOBAC]	44.29	5	13	32	438	48.7314	7.1665	0.837971	0.894712	0.924915	0.885866	1.22726	1.15948	1.09139	1.15938	0.764087	0.00426618
A0A1S4AAL1	triosephosphate isomerase, cytosolic-like	LOC107795534	triosephosphate isomerase, cytosolic-like OS=Nicotiana tabacum OX=4097 GN=LOC107795534 PE=3 SV=1 - [A0A1S4AAL1_TOBAC]	22.83	3	6	82	254	27.2093	6.21436	0.923679	0.746745	0.743288	0.804571	0.950859	1.07942	1.12909	1.05312	0.763984	0.0357074
A0A1S3ZX38	alpha-dioxygenase 1-like	LOC107791409	alpha-dioxygenase 1-like OS=Nicotiana tabacum OX=4097 GN=LOC107791409 PE=4 SV=1 - [A0A1S3ZX38_TOBAC]	17.88	10	10	19	643	73.4067	6.46826	0.839463	0.844604	0.719378	0.801149	1.01965	1.02563	1.10074	1.04867	0.763963	0.00697716
A0A1S4BBB5	putative UDP-rhamnose:rhamnosyltransferase 1	LOC107806565	putative UDP-rhamnose:rhamnosyltransferase 1 OS=Nicotiana tabacum OX=4097 GN=LOC107806565 PE=4 SV=1 - [A0A1S4BBB5_TOBAC]	25.84	12	12	67	476	52.7116	6.72705	0.965519	0.989257	0.831969	0.928915	1.29928	1.15011	1.19944	1.21628	0.763737	0.0119566
A0A1S4DQP7	fatty-acid-binding protein 1-like	LOC107832423	fatty-acid-binding protein 1-like OS=Nicotiana tabacum OX=4097 GN=LOC107832423 PE=4 SV=1 - [A0A1S4DQP7_TOBAC]	25.76	3	7	21	295	32.2495	7.88428	0.764432	0.813932	0.883396	0.820587	1.07561	1.04302	1.10687	1.07517	0.763219	0.00287703
A0A1S3XIB9	rhodanese-like domain-containing protein 14, chloroplastic	LOC107765512	rhodanese-like domain-containing protein 14, chloroplastic OS=Nicotiana tabacum OX=4097 GN=LOC107765512 PE=4 SV=1 - [A0A1S3XIB9_TOBAC]	32.62	1	5	26	233	26.1895	8.90967	0.694882	0.743421	0.702949	0.71375	0.962843	0.836102	1.00714	0.935362	0.763074	0.0142651
A0A1S3Z4W4	uncharacterized protein At5g49945-like	LOC107783061	uncharacterized protein At5g49945-like OS=Nicotiana tabacum OX=4097 GN=LOC107783061 PE=4 SV=1 - [A0A1S3Z4W4_TOBAC]	5.7	1	2	5	316	36.0348	9.49561	0.797477	0.832573	0.703161	0.777737	1.00893	1.00019	1.04934	1.01949	0.762871	0.00432523
A0A1S4B421	tyrosine aminotransferase-like	LOC107804314	tyrosine aminotransferase-like OS=Nicotiana tabacum OX=4097 GN=LOC107804314 PE=4 SV=1 - [A0A1S4B421_TOBAC]	3.33	1	1	2	420	46.6123	6.0874	0.876431	0.830745		0.853588	1.08205	1.15776		1.11991	0.762196	0.0264685
P06271	DNA-directed RNA polymerase subunit beta	rpoB	DNA-directed RNA polymerase subunit beta OS=Nicotiana tabacum OX=4097 GN=rpoB PE=3 SV=1 - [RPOB_TOBAC]	18.41	16	16	52	1070	120.472	8.14795	0.951521	0.857345	0.903279	0.904048	1.25127	1.15274	1.15928	1.18776	0.761134	0.00247031
Q9ZPL5	Cystathionine gamma-synthase	metB	Cystathionine gamma-synthase OS=Nicotiana tabacum OX=4097 GN=metB PE=1 SV=1 - [Q9ZPL5_TOBAC]	35.51	4	12	41	445	47.9866	5.88428	0.895711	0.757928	0.986474	0.880038	1.20765	1.18268	1.07868	1.15634	0.761057	0.0232747
A0A1S4B672	CCR4-NOT transcription complex subunit 1-like isoform X3	LOC107804987	CCR4-NOT transcription complex subunit 1-like isoform X3 OS=Nicotiana tabacum OX=4097 GN=LOC107804987 PE=4 SV=1 - [A0A1S4B672_TOBAC]	3.6	8	8	16	2416	265.939	5.65576	0.872153	0.80239	0.918787	0.864443	1.1707	1.15142	1.08717	1.13643	0.760666	0.002984
A0A1S4B0I6	uncharacterized protein LOC107803227 isoform X2	LOC107803227	uncharacterized protein LOC107803227 isoform X2 OS=Nicotiana tabacum OX=4097 GN=LOC107803227 PE=4 SV=1 - [A0A1S4B0I6_TOBAC]	9.89	2	2	3	263	28.2078	5.10986	0.793357	0.9042		0.848779	1.14214	1.08975		1.11594	0.760593	0.0488238
A1Y9I8	Chloroplast post-illumination chlorophyll fluorescence increase protein		Chloroplast post-illumination chlorophyll fluorescence increase protein OS=Nicotiana tabacum OX=4097 PE=2 SV=1 - [A1Y9I8_TOBAC]	11.19	1	3	23	277	29.9346	5.46533	0.751463	0.818552	0.973036	0.847684	1.11239	1.14664	1.08655	1.11519	0.760124	0.0169389
A0A1S3YXM2	putative phosphatidylglycerol/phosphatidylinositol transfer protein DDB_G0282179	LOC107780549	putative phosphatidylglycerol/phosphatidylinositol transfer protein DDB_G0282179 OS=Nicotiana tabacum OX=4097 GN=LOC107780549 PE=4 SV=1 - [A0A1S3YXM2_TOBAC]	36.48	3	3	17	159	17.0625	5.75732	0.708374	0.751635	0.678848	0.712952	0.893248	0.94359	0.980114	0.938984	0.75928	0.00234479
A0A1S4ASN5	psbP domain-containing protein 2, chloroplastic-like	LOC107800868	psbP domain-containing protein 2, chloroplastic-like OS=Nicotiana tabacum OX=4097 GN=LOC107800868 PE=4 SV=1 - [A0A1S4ASN5_TOBAC]	27.27	5	5	11	264	29.1983	8.99756	0.807153	0.845427	0.605945	0.752842	0.990883	0.992698	0.993284	0.992289	0.758692	0.0321691
A0A1S3ZJS3	NADP-dependent D-sorbitol-6-phosphate dehydrogenase-like	LOC107787405	NADP-dependent D-sorbitol-6-phosphate dehydrogenase-like OS=Nicotiana tabacum OX=4097 GN=LOC107787405 PE=4 SV=1 - [A0A1S3ZJS3_TOBAC]	34.3	3	10	29	309	34.782	6.99072	0.744881	0.71781		0.731345	0.947309	0.982222		0.964766	0.758055	0.00883681
A0A1S3ZZM0	ras-related protein RABD2a-like	LOC107792089	ras-related protein RABD2a-like OS=Nicotiana tabacum OX=4097 GN=LOC107792089 PE=4 SV=1 - [A0A1S3ZZM0_TOBAC]	66.01	5	11	67	203	22.6412	5.2749	0.719559	0.862717	0.659653	0.74731	0.962674	0.991973	1.00355	0.986067	0.757869	0.0177648
A0A1S3YQ49	uncharacterized protein LOC107778370	LOC107778370	uncharacterized protein LOC107778370 OS=Nicotiana tabacum OX=4097 GN=LOC107778370 PE=4 SV=1 - [A0A1S3YQ49_TOBAC]	3.16	1	1	2	380	40.5476	9.5249		0.807882	0.699319	0.7536		0.983307	1.00642	0.994862	0.757492	0.0490537
A0A1S3YRT4	Glycine cleavage system H protein	LOC107778948	Glycine cleavage system H protein OS=Nicotiana tabacum OX=4097 GN=LOC107778948 PE=3 SV=1 - [A0A1S3YRT4_TOBAC]	32.72	1	4	93	162	17.3884	4.91943	0.683607	0.670127	0.902715	0.75215	0.920281	1.02808	1.03126	0.993209	0.757293	0.0450806
A0A1S4AYE8	Succinate dehydrogenase [ubiquinone] iron-sulfur subunit, mitochondrial	LOC107802674	Succinate dehydrogenase [ubiquinone] iron-sulfur subunit, mitochondrial OS=Nicotiana tabacum OX=4097 GN=LOC107802674 PE=3 SV=1 - [A0A1S4AYE8_TOBAC]	33.09	8	8	21	275	30.9595	8.33838	0.731471	0.847513	0.90726	0.828748	1.16194	1.02913	1.09224	1.09444	0.757235	0.0144682
A0A1S4B673	bifunctional epoxide hydrolase 2-like	LOC107804911	bifunctional epoxide hydrolase 2-like OS=Nicotiana tabacum OX=4097 GN=LOC107804911 PE=4 SV=1 - [A0A1S4B673_TOBAC]	33.02	3	9	48	321	36.6097	5.8335	0.895543	0.850791	0.841355	0.862563	1.17927	1.13364	1.10628	1.13973	0.756814	0.0005125
A0A1S3YXM6	protein PLASTID TRANSCRIPTIONALLY ACTIVE 10-like	LOC107780559	protein PLASTID TRANSCRIPTIONALLY ACTIVE 10-like OS=Nicotiana tabacum OX=4097 GN=LOC107780559 PE=4 SV=1 - [A0A1S3YXM6_TOBAC]	15.54	9	9	19	682	80.2373	5.10986	0.788957	0.954153	0.837145	0.860085	1.27609	1.06227	1.07198	1.13678	0.756599	0.0314896
A0A1S3XAW1	60S ribosomal protein L11-1	LOC107763118	60S ribosomal protein L11-1 OS=Nicotiana tabacum OX=4097 GN=LOC107763118 PE=3 SV=1 - [A0A1S3XAW1_TOBAC]	52.49	9	9	105	181	20.745	9.92041	0.758799	0.814598	0.664591	0.745996	0.969728	0.969147	1.01939	0.986087	0.756521	0.00685533
Q7DM39	Oxygen-evolving enhancer protein 2-1, chloroplastic	PSBP1	Oxygen-evolving enhancer protein 2-1, chloroplastic OS=Nicotiana tabacum OX=4097 GN=PSBP1 PE=3 SV=2 - [PSBP1_TOBAC]	55.97	4	13	332	268	28.6344	7.32764	0.670435	0.725553	0.677532	0.691173	0.800248	0.954196	0.986837	0.91376	0.756405	0.0207484
A0A1S3YGZ0	heat shock 70 kDa protein, mitochondrial	LOC107775921	heat shock 70 kDa protein, mitochondrial OS=Nicotiana tabacum OX=4097 GN=LOC107775921 PE=3 SV=1 - [A0A1S3YGZ0_TOBAC]	32.16	6	20	78	681	73.0868	5.92236	0.826251	0.874861	0.754789	0.818634	1.0389	1.1146	1.09468	1.08272	0.756087	0.00314947
A0A1S4ATB8	Glyceraldehyde-3-phosphate dehydrogenase	LOC107801158	Glyceraldehyde-3-phosphate dehydrogenase OS=Nicotiana tabacum OX=4097 GN=LOC107801158 PE=3 SV=1 - [A0A1S4ATB8_TOBAC]	51	11	24	541	449	47.9347	7.66455	0.801529	0.760047	0.860516	0.807364	1.13373	1.03707	1.03443	1.06841	0.755668	0.00397357
A0A1S3X9X9	lamin-like protein	LOC107762834	lamin-like protein OS=Nicotiana tabacum OX=4097 GN=LOC107762834 PE=4 SV=1 - [A0A1S3X9X9_TOBAC]	3.98	1	1	4	176	19.6539	8.82178	0.656604	0.815309	0.826294	0.766069	0.991058	1.02218	1.02923	1.01416	0.755375	0.0114662
A0A1S3X6B9	ras-related protein RHN1 isoform X2	LOC107761718	ras-related protein RHN1 isoform X2 OS=Nicotiana tabacum OX=4097 GN=LOC107761718 PE=4 SV=1 - [A0A1S3X6B9_TOBAC]	10.06	1	2	12	179	19.7998	5.64307	0.822718	0.819524	0.687428	0.776556	1.01605	1.00968	1.05912	1.02828	0.755196	0.00595297
A0A1S3XGB4	60S ribosomal protein L13	LOC107764897	60S ribosomal protein L13 OS=Nicotiana tabacum OX=4097 GN=LOC107764897 PE=3 SV=1 - [A0A1S3XGB4_TOBAC]	42.72	4	10	85	206	23.651	11.063	0.689421	0.717967	0.942048	0.783145	1.05841	1.03457	1.01843	1.03714	0.755103	0.0346245
A0A1S3XKF1	3-isopropylmalate dehydratase small subunit 3-like	LOC107766175	3-isopropylmalate dehydratase small subunit 3-like OS=Nicotiana tabacum OX=4097 GN=LOC107766175 PE=4 SV=1 - [A0A1S3XKF1_TOBAC]	36.05	3	6	28	258	27.2516	5.41455	0.785212	0.924879	0.797892	0.835994	1.12548	1.07811	1.1196	1.10773	0.754692	0.00445225
A0A1S4A9X4	protein disulfide isomerase-like 2-3	LOC107795296	protein disulfide isomerase-like 2-3 OS=Nicotiana tabacum OX=4097 GN=LOC107795296 PE=4 SV=1 - [A0A1S4A9X4_TOBAC]	32.55	6	6	11	212	23.1236	4.66553	0.757856	0.859345	0.810176	0.809126	1.10833	1.05467	1.05373	1.07224	0.75461	0.00157206
A0A1S3ZLE0	uncharacterized protein LOC107787994	LOC107787994	uncharacterized protein LOC107787994 OS=Nicotiana tabacum OX=4097 GN=LOC107787994 PE=4 SV=1 - [A0A1S3ZLE0_TOBAC]	11.32	1	8	19	583	66.4745	5.46533	0.817049	0.728023	0.74219	0.762421	1.06745	0.991591	0.97352	1.01085	0.754235	0.00338358
A0A1S4CQZ4	insulin-degrading enzyme-like 1, peroxisomal	LOC107821603	insulin-degrading enzyme-like 1, peroxisomal OS=Nicotiana tabacum OX=4097 GN=LOC107821603 PE=3 SV=1 - [A0A1S4CQZ4_TOBAC]	14.42	3	13	25	971	112.187	6.06201	0.670143	0.709353	0.688058	0.689185	0.780929	0.957529	1.00297	0.913809	0.754189	0.0307506
A0A1S4AYN5	60S ribosomal protein L9-1	LOC107802737	60S ribosomal protein L9-1 OS=Nicotiana tabacum OX=4097 GN=LOC107802737 PE=4 SV=1 - [A0A1S4AYN5_TOBAC]	67.01	4	14	117	194	21.9619	9.61279	0.908093	0.809419	0.636196	0.78457	1.00611	1.01234	1.10298	1.04048	0.754047	0.0400922
A0A1S3XUF6	Mitochondrial fission 1 protein	LOC107768921	Mitochondrial fission 1 protein OS=Nicotiana tabacum OX=4097 GN=LOC107768921 PE=3 SV=1 - [A0A1S3XUF6_TOBAC]	16.77	2	2	10	167	18.1534	5.70654	0.911005	0.842275	0.751815	0.835032	1.16727	1.03486	1.12023	1.10745	0.754013	0.0106297
A0A1S4B7Q9	nucleosome assembly protein 12-like	LOC107805437	nucleosome assembly protein 12-like OS=Nicotiana tabacum OX=4097 GN=LOC107805437 PE=3 SV=1 - [A0A1S4B7Q9_TOBAC]	19.47	5	7	26	375	42.9958	4.50049	0.719546	0.657539	0.893465	0.75685	1.00749	1.01821	0.98611	1.00394	0.753883	0.0256234
A0A1S4AQU4	nuclear transport factor 2-like	LOC107800312	nuclear transport factor 2-like OS=Nicotiana tabacum OX=4097 GN=LOC107800312 PE=4 SV=1 - [A0A1S4AQU4_TOBAC]	43.44	1	4	15	122	13.5926	6.11279	0.898505	0.718132	0.67742	0.764686	0.973895	1.00825	1.0623	1.01481	0.753523	0.0262165
A0A1S4C1V4	photosynthetic NDH subunit of subcomplex B 2, chloroplastic-like	LOC107814256	photosynthetic NDH subunit of subcomplex B 2, chloroplastic-like OS=Nicotiana tabacum OX=4097 GN=LOC107814256 PE=4 SV=1 - [A0A1S4C1V4_TOBAC]	41.6	1	10	55	351	38.5498	6.69775	0.877431	0.741434	0.727019	0.781961	1.01511	1.02962	1.06884	1.03786	0.753439	0.00716025
A0A1S4CBE9	acetyltransferase NSI-like	LOC107817186	acetyltransferase NSI-like OS=Nicotiana tabacum OX=4097 GN=LOC107817186 PE=4 SV=1 - [A0A1S4CBE9_TOBAC]	16.08	3	3	5	255	28.4023	5.50342	0.761485	0.8301	0.824499	0.805361	1.13627	1.05106	1.01964	1.06899	0.753386	0.00306441
A0A1S3Z8V3	TVP38/TMEM64 family membrane protein slr0305-like	LOC107784220	TVP38/TMEM64 family membrane protein slr0305-like OS=Nicotiana tabacum OX=4097 GN=LOC107784220 PE=4 SV=1 - [A0A1S3Z8V3_TOBAC]	2.15	1	1	2	325	34.6276	9.21729	0.69767	0.726796		0.712233	0.996874	0.894797		0.945835	0.75302	0.04794
A0A0A8WHB9	Aquaporin PIP2 6a	LOC107786743	Aquaporin PIP2 6a OS=Nicotiana tabacum OX=4097 GN=LOC107786743 PE=2 SV=1 - [A0A0A8WHB9_TOBAC]	24.03	5	6	62	283	30.394	8.73389	0.782504	0.760223	0.805643	0.78279	1.08077	1.01041	1.03178	1.04099	0.751968	0.00046659
A0A1S4CQW7	NHP2-like protein 1 isoform X4	LOC107821552	NHP2-like protein 1 isoform X4 OS=Nicotiana tabacum OX=4097 GN=LOC107821552 PE=4 SV=1 - [A0A1S4CQW7_TOBAC]	13.93	2	2	10	122	13.232	7.95752	0.787828	0.765965	0.867104	0.806966	1.07993	1.03366	1.10672	1.07344	0.75176	0.00205292
A0A1S4AKB5	Histone H4	LOC107798555	Histone H4 OS=Nicotiana tabacum OX=4097 GN=LOC107798555 PE=3 SV=1 - [A0A1S4AKB5_TOBAC]	52.43	3	7	199	103	11.4024	11.4731	0.877409	0.826218	0.834844	0.846157	1.15371	1.06789	1.15786	1.12649	0.751147	0.00109279
A0A1S4C4Y4	plastid division protein PDV2-like	LOC107815194	plastid division protein PDV2-like OS=Nicotiana tabacum OX=4097 GN=LOC107815194 PE=4 SV=1 - [A0A1S4C4Y4_TOBAC]	13.04	4	4	10	299	32.7678	5.21143	0.902794	0.84303	0.759473	0.835099	1.25006	0.997867	1.09003	1.11265	0.750547	0.0304681
A0A1S3ZPT9	protein TSS-like	LOC107789285	protein TSS-like OS=Nicotiana tabacum OX=4097 GN=LOC107789285 PE=4 SV=1 - [A0A1S3ZPT9_TOBAC]	11.12	3	21	68	1898	209.142	6.58057	0.90794	0.736718	0.791266	0.811974	1.16615	1.08624	0.993403	1.08193	0.750487	0.0190719
A0A0A8WJI1	Aquaporin PIP2 7b	LOC107826207	Aquaporin PIP2 7b OS=Nicotiana tabacum OX=4097 GN=LOC107826207 PE=2 SV=1 - [A0A0A8WJI1_TOBAC]	26.76	6	7	67	284	30.4521	8.93896	0.768971	0.767292	0.689079	0.741781	0.991205	0.968629	1.00558	0.988473	0.750431	0.000975399
A0A1S3Y3A2	eukaryotic translation initiation factor-like	LOC107771688	eukaryotic translation initiation factor-like OS=Nicotiana tabacum OX=4097 GN=LOC107771688 PE=4 SV=1 - [A0A1S3Y3A2_TOBAC]	14.89	2	12	33	779	85.1609	8.25049	0.842959		0.827536	0.835247	1.13543		1.09095	1.11319	0.750319	0.00709674
A0A1S3X2Y7	probable methyltransferase PMT2	LOC107760513	probable methyltransferase PMT2 OS=Nicotiana tabacum OX=4097 GN=LOC107760513 PE=4 SV=1 - [A0A1S3X2Y7_TOBAC]	26.98	2	12	29	556	63.0743	6.49365	0.814921	0.734083	1.00442	0.851141	1.15662	1.18063	1.06664	1.13463	0.750149	0.0314589
A0A1S4DI17	ribulose-1,5 bisphosphate carboxylase/oxygenase large subunit N-methyltransferase, chloroplastic-like	LOC107830034	ribulose-1,5 bisphosphate carboxylase/oxygenase large subunit N-methyltransferase, chloroplastic-like OS=Nicotiana tabacum OX=4097 GN=LOC107830034 PE=4 SV=1 - [A0A1S4DI17_TOBAC]	20.2	2	9	26	510	58.3808	8.54346	0.83946	0.837893	0.786956	0.821436	1.12038	1.05375	1.11128	1.09514	0.750077	0.000538243
A0A1S3XIH4	NADH-cytochrome b5 reductase	LOC107765620	NADH-cytochrome b5 reductase OS=Nicotiana tabacum OX=4097 GN=LOC107765620 PE=3 SV=1 - [A0A1S3XIH4_TOBAC]	18.35	2	5	16	278	31.0169	8.55811	0.874816	0.706964	0.682478	0.754753	0.961862	1.02295	1.03414	1.00632	0.750015	0.0175245
A0A1S4CS07	trigger factor-like protein TIG, Chloroplastic	LOC107821936	trigger factor-like protein TIG, Chloroplastic OS=Nicotiana tabacum OX=4097 GN=LOC107821936 PE=3 SV=1 - [A0A1S4CS07_TOBAC]	57.59	5	27	145	540	60.4172	5.18604	0.784057	0.776161	0.81363	0.791283	1.0746	1.06229	1.02849	1.05513	0.74994	0.000123074
A0A1S3XCK3	uroporphyrinogen-III synthase, chloroplastic-like isoform X1	LOC107763502	uroporphyrinogen-III synthase, chloroplastic-like isoform X1 OS=Nicotiana tabacum OX=4097 GN=LOC107763502 PE=4 SV=1 - [A0A1S3XCK3_TOBAC]	11.88	4	4	13	303	32.3507	8.6167	0.818287	0.71411	0.81554	0.782646	1.06088	1.06309	1.0085	1.04416	0.749549	0.00248707
A0A1S4D2U6	riboflavin biosynthesis protein PYRR, chloroplastic-like	LOC107825400	riboflavin biosynthesis protein PYRR, chloroplastic-like OS=Nicotiana tabacum OX=4097 GN=LOC107825400 PE=4 SV=1 - [A0A1S4D2U6_TOBAC]	10.25	4	4	10	400	42.782	7.75244	0.845984	0.962222	0.741408	0.849871	1.26423	1.09558	1.04189	1.1339	0.74951	0.0372539
A0A1S3Y035	ribulose bisphosphate carboxylase/oxygenase activase, chloroplastic-like	LOC107770767	ribulose bisphosphate carboxylase/oxygenase activase, chloroplastic-like OS=Nicotiana tabacum OX=4097 GN=LOC107770767 PE=4 SV=1 - [A0A1S3Y035_TOBAC]	25.87	8	9	21	429	48.3541	5.84619	0.745797	0.838169	0.776169	0.786712	1.15787	1.00549	0.987088	1.05015	0.749144	0.0121597
A0A1S3Y7T8	sorbitol dehydrogenase	LOC107773322	sorbitol dehydrogenase OS=Nicotiana tabacum OX=4097 GN=LOC107773322 PE=3 SV=1 - [A0A1S3Y7T8_TOBAC]	36.49	3	9	32	359	38.5567	6.60986	0.834571	0.887622	0.866699	0.862964	1.32562	1.0792	1.05301	1.15261	0.748704	0.0303801
A0A1S3X0C4	serine/threonine-protein phosphatase 2A 65 kDa regulatory subunit A beta isoform-like	LOC107759848	serine/threonine-protein phosphatase 2A 65 kDa regulatory subunit A beta isoform-like OS=Nicotiana tabacum OX=4097 GN=LOC107759848 PE=4 SV=1 - [A0A1S3X0C4_TOBAC]	13.08	3	7	23	581	64.7479	5.07178	0.717485	0.903104	0.829475	0.816688	1.20013	1.04334	1.03451	1.09266	0.747431	0.0223218
A0A1S3ZKV5	acid phosphatase 1-like	LOC107787913	acid phosphatase 1-like OS=Nicotiana tabacum OX=4097 GN=LOC107787913 PE=4 SV=1 - [A0A1S3ZKV5_TOBAC]	55.43	11	11	80	267	29.5003	9.02686	0.965912	0.848297	1.05592	0.956711	1.25368	1.28807	1.2984	1.28005	0.747401	0.00630643
A0A1S3XMZ5	1,4-dihydroxy-2-naphthoyl-CoA synthase, peroxisomal-like	LOC107766707	1,4-dihydroxy-2-naphthoyl-CoA synthase, peroxisomal-like OS=Nicotiana tabacum OX=4097 GN=LOC107766707 PE=3 SV=1 - [A0A1S3XMZ5_TOBAC]	23.55	2	7	30	344	37.6063	9.1001	0.681311	0.718443	0.90878	0.769511	1.04108	1.01227	1.03581	1.02972	0.747304	0.0214969
A0A1S3XTB8	heat shock cognate 70 kDa protein 2-like	LOC107768506	heat shock cognate 70 kDa protein 2-like OS=Nicotiana tabacum OX=4097 GN=LOC107768506 PE=3 SV=1 - [A0A1S3XTB8_TOBAC]	61.27	4	34	392	648	70.9221	5.24951	0.733093	0.766587	0.771003	0.756894	1.01087	1.02807	1.00092	1.01329	0.74697	5.77844e-05
A0A077DCK9	Carbonic anhydrase	LOC107821152	Carbonic anhydrase OS=Nicotiana tabacum OX=4097 GN=LOC107821152 PE=2 SV=1 - [A0A077DCK9_TOBAC]	48.03	9	11	84	279	30.5935	7.02002	0.798463	0.754834	0.834709	0.796002	1.11159	1.02929	1.05625	1.06571	0.746923	0.0012874
A0A1S3ZMF5	fructose-1,6-bisphosphatase, cytosolic-like	LOC107788283	fructose-1,6-bisphosphatase, cytosolic-like OS=Nicotiana tabacum OX=4097 GN=LOC107788283 PE=3 SV=1 - [A0A1S3ZMF5_TOBAC]	42.86	1	13	67	294	32.0682	5.71924	0.758266	0.868983	0.751959	0.793069	1.12264	1.03846	1.02594	1.06235	0.746525	0.00520338
A0A1S3Z334	chloroplast stem-loop binding protein of 41 kDa b, chloroplastic	LOC107782473	chloroplast stem-loop binding protein of 41 kDa b, chloroplastic OS=Nicotiana tabacum OX=4097 GN=LOC107782473 PE=4 SV=1 - [A0A1S3Z334_TOBAC]	59.89	21	21	262	374	41.6765	7.60596	0.805979	0.841472	0.754218	0.800556	1.12762	1.04194	1.04797	1.07251	0.746431	0.00191401
A0A1S3Y175	exportin-2-like	LOC107771071	exportin-2-like OS=Nicotiana tabacum OX=4097 GN=LOC107771071 PE=4 SV=1 - [A0A1S3Y175_TOBAC]	7.79	7	7	14	975	109.499	5.77002	0.858242	0.893001	0.675683	0.808975	1.12633	1.04746	1.07817	1.08399	0.746297	0.0181069
A0A1S4DS33	Tubulin beta chain	LOC107832837	Tubulin beta chain OS=Nicotiana tabacum OX=4097 GN=LOC107832837 PE=3 SV=1 - [A0A1S4DS33_TOBAC]	37.11	1	13	170	450	50.5129	4.83057		0.776614	0.752991	0.764802		1.02145	1.02842	1.02493	0.746197	0.00223384
A0A1S3Y5H2	aspartyl protease family protein 2-like	LOC107772515	aspartyl protease family protein 2-like OS=Nicotiana tabacum OX=4097 GN=LOC107772515 PE=3 SV=1 - [A0A1S3Y5H2_TOBAC]	22.75	7	10	22	510	54.7345	8.48486	0.684604	0.856373	0.673215	0.738064	0.931928	0.977599	1.05962	0.989715	0.745733	0.0229005
A0A1S3Z455	uncharacterized protein LOC107782810	LOC107782810	uncharacterized protein LOC107782810 OS=Nicotiana tabacum OX=4097 GN=LOC107782810 PE=4 SV=1 - [A0A1S3Z455_TOBAC]	16.26	2	2	3	123	13.4792	9.42236		0.726271	0.757512	0.741891		1.01278	0.977321	0.995051	0.745581	0.00860024
A0A1S3X3J1	haloacid dehalogenase-like hydrolase domain-containing protein At3g48420	LOC107760931	haloacid dehalogenase-like hydrolase domain-containing protein At3g48420 OS=Nicotiana tabacum OX=4097 GN=LOC107760931 PE=4 SV=1 - [A0A1S3X3J1_TOBAC]	41.82	2	14	163	318	33.9547	8.06006	0.888688	0.849877	0.618223	0.785596	1.00552	1.03738	1.11882	1.05391	0.74541	0.0419272
A0A1S3Y055	photosystem I reaction center subunit III, chloroplastic-like	LOC107770672	photosystem I reaction center subunit III, chloroplastic-like OS=Nicotiana tabacum OX=4097 GN=LOC107770672 PE=4 SV=1 - [A0A1S3Y055_TOBAC]	55.95	3	10	402	227	24.9271	9.36377	0.636324	0.774675	0.600455	0.670484	0.845409	0.893664	0.961437	0.90017	0.744842	0.0217158
Q8H6P9	Ankyrin domain protein	ANK1	Ankyrin domain protein OS=Nicotiana tabacum OX=4097 GN=ANK1 PE=2 SV=1 - [Q8H6P9_TOBAC]	50.86	12	12	56	350	37.2849	4.52588	0.829689	0.868992	0.680523	0.793068	1.04671	1.0641	1.08703	1.06594	0.744005	0.00960282
A0A1S3YLX2	Pyruvate kinase	LOC107777547	Pyruvate kinase OS=Nicotiana tabacum OX=4097 GN=LOC107777547 PE=3 SV=1 - [A0A1S3YLX2_TOBAC]	30.81	8	14	45	568	63.0482	5.59229	0.794589	0.817822	0.918778	0.84373	1.17614	1.10769	1.11845	1.13409	0.743968	0.00265017
A0A076KXA2	Putative alfin-like transcription factor		Putative alfin-like transcription factor OS=Nicotiana tabacum OX=4097 PE=2 SV=1 - [A0A076KXA2_TOBAC]	4.05	1	1	9	247	27.7835	5.32568	0.843992	0.874832	0.842283	0.853702	1.13956	1.17171	1.13146	1.14758	0.743917	5.45198e-05
A0A1S3Z6Z1	uncharacterized protein LOC107783679	LOC107783679	uncharacterized protein LOC107783679 OS=Nicotiana tabacum OX=4097 GN=LOC107783679 PE=4 SV=1 - [A0A1S3Z6Z1_TOBAC]	3.24	1	1	3	216	22.9774	9.49561	0.6346	0.645307	0.836764	0.705557	0.928629	0.938674	0.979177	0.948827	0.74361	0.0226441
A0A1S4DDB0	DEAD-box ATP-dependent RNA helicase 3, chloroplastic-like	LOC107828595	DEAD-box ATP-dependent RNA helicase 3, chloroplastic-like OS=Nicotiana tabacum OX=4097 GN=LOC107828595 PE=4 SV=1 - [A0A1S4DDB0_TOBAC]	33.6	5	21	117	741	80.6775	6.82959	0.810355	0.80375	0.877299	0.830468	1.29722	1.06284	0.992526	1.11753	0.743131	0.0391699
A0A1S4CA42	protein TSS isoform X1	LOC107816753	protein TSS isoform X1 OS=Nicotiana tabacum OX=4097 GN=LOC107816753 PE=4 SV=1 - [A0A1S4CA42_TOBAC]	8.21	9	13	35	1717	188.399	6.94678	0.779751	0.81366	0.830664	0.808025	1.15656	1.0508	1.05553	1.08763	0.742923	0.00174589
A0A1S3YRP6	Peptidyl-prolyl cis-trans isomerase	LOC107779077	Peptidyl-prolyl cis-trans isomerase OS=Nicotiana tabacum OX=4097 GN=LOC107779077 PE=3 SV=1 - [A0A1S3YRP6_TOBAC]	51.21	8	10	157	248	26.4965	9.12939	0.810951	0.730756	0.730145	0.757284	0.964459	1.07753	1.01793	1.01997	0.742456	0.00341144
A0A1S4BYR7	Alanine--tRNA ligase	LOC107813253	Alanine--tRNA ligase OS=Nicotiana tabacum OX=4097 GN=LOC107813253 PE=3 SV=1 - [A0A1S4BYR7_TOBAC]	35.64	31	31	117	1027	112.751	6.68311	0.786098	0.780237	0.849122	0.805153	1.09847	1.10414	1.05455	1.08572	0.741585	0.000487932
A0A1S4DHA4	glutamate--tRNA ligase, cytoplasmic-like	LOC107829795	glutamate--tRNA ligase, cytoplasmic-like OS=Nicotiana tabacum OX=4097 GN=LOC107829795 PE=3 SV=1 - [A0A1S4DHA4_TOBAC]	23.35	15	15	27	741	83.9962	7.44482	0.839123	0.805747	0.795706	0.813526	1.17414	1.03226	1.08727	1.09789	0.74099	0.00278948
A0A1S4CS20	Ketol-acid reductoisomerase	LOC107821876	Ketol-acid reductoisomerase OS=Nicotiana tabacum OX=4097 GN=LOC107821876 PE=3 SV=1 - [A0A1S4CS20_TOBAC]	35.71	9	18	118	588	63.2752	6.63916	0.749627	0.866585	0.818732	0.811648	1.14067	1.06246	1.08327	1.09547	0.740914	0.00233274
A0A1S3Y0W1	uncharacterized protein LOC107771029	LOC107771029	uncharacterized protein LOC107771029 OS=Nicotiana tabacum OX=4097 GN=LOC107771029 PE=4 SV=1 - [A0A1S3Y0W1_TOBAC]	17.46	4	4	63	189	19.9669	8.26514	0.636713	0.632667	0.724231	0.664537	0.916833	0.870593	0.903367	0.896931	0.740901	0.00211284
A0A1S3Z8M2	glutamate--cysteine ligase, chloroplastic-like	LOC107784172	glutamate--cysteine ligase, chloroplastic-like OS=Nicotiana tabacum OX=4097 GN=LOC107784172 PE=4 SV=1 - [A0A1S3Z8M2_TOBAC]	25.48	1	12	39	522	59.1477	6.99072	0.769974	0.83549	0.850775	0.818747	1.05167	1.08854	1.1757	1.1053	0.740744	0.00295291
A0A1S4AKK6	Chlorophyll a-b binding protein, chloroplastic	LOC107798677	Chlorophyll a-b binding protein, chloroplastic OS=Nicotiana tabacum OX=4097 GN=LOC107798677 PE=3 SV=1 - [A0A1S4AKK6_TOBAC]	30.18	3	12	336	285	31.1041	6.13818	0.764534	0.721538	0.591052	0.692375	0.980384	0.867261	0.960037	0.935894	0.739801	0.0177936
A0A1S3Z7H5	Cellulose synthase	LOC107783802	Cellulose synthase OS=Nicotiana tabacum OX=4097 GN=LOC107783802 PE=3 SV=1 - [A0A1S3Z7H5_TOBAC]	5.16	4	6	10	1085	121.669	6.7124	0.652886	0.876384	0.862638	0.797303	1.1633	1.04877	1.02436	1.07881	0.739059	0.028586
A0A1S4AFK0	Thiamine thiazole synthase, chloroplastic	LOC107797059	Thiamine thiazole synthase, chloroplastic OS=Nicotiana tabacum OX=4097 GN=LOC107797059 PE=3 SV=1 - [A0A1S4AFK0_TOBAC]	39.66	1	10	199	358	37.9481	5.98584	0.750554	0.757457	0.645929	0.71798	0.870774	0.975644	1.07071	0.972377	0.738377	0.0201841
A0A1S4B1N5	60S ribosomal protein L3-like	LOC107803515	60S ribosomal protein L3-like OS=Nicotiana tabacum OX=4097 GN=LOC107803515 PE=3 SV=1 - [A0A1S4B1N5_TOBAC]	55.01	3	24	270	389	44.3998	10.0669	0.704029	0.645881	0.848489	0.7328	0.959863	1.01671	1.00147	0.992682	0.738202	0.0142289
A0A1S3XCC7	LL-diaminopimelate aminotransferase, chloroplastic-like	LOC107763425	LL-diaminopimelate aminotransferase, chloroplastic-like OS=Nicotiana tabacum OX=4097 GN=LOC107763425 PE=4 SV=1 - [A0A1S3XCC7_TOBAC]	32.6	2	13	84	454	49.614	8.27979	0.739137	0.861953	0.698731	0.766607	0.992976	1.07194	1.05254	1.03915	0.737723	0.0074991
A0A2H4MYF9	30S ribosomal protein S14, chloroplastic	rps14	30S ribosomal protein S14, chloroplastic OS=Nicotiana tabacum OX=4097 GN=rps14 PE=3 SV=1 - [A0A2H4MYF9_TOBAC]	36	3	3	25	100	11.5232	11.1802	0.810605	0.804175	0.690427	0.768402	1.09544	1.00196	1.02795	1.04178	0.737585	0.00467882
A0A1S3ZQZ2	uncharacterized protein LOC107789492	LOC107789492	uncharacterized protein LOC107789492 OS=Nicotiana tabacum OX=4097 GN=LOC107789492 PE=4 SV=1 - [A0A1S3ZQZ2_TOBAC]	26.91	2	7	18	301	33.6922	6.58057	0.656751	0.724076		0.690414	0.946896	0.925958		0.936427	0.737285	0.0199221
A0A1S3ZTA0	formamidopyrimidine-DNA glycosylase-like isoform X2	LOC107790249	formamidopyrimidine-DNA glycosylase-like isoform X2 OS=Nicotiana tabacum OX=4097 GN=LOC107790249 PE=4 SV=1 - [A0A1S3ZTA0_TOBAC]	4.95	2	2	4	444	48.9369	8.41162	0.900652	0.801692	0.756528	0.819624	1.08821	1.10095	1.14628	1.11181	0.737197	0.00316403
A0A1S3YK97	protease Do-like 5, chloroplastic	LOC107777187	protease Do-like 5, chloroplastic OS=Nicotiana tabacum OX=4097 GN=LOC107777187 PE=4 SV=1 - [A0A1S3YK97_TOBAC]	17.26	4	4	7	307	32.5989	6.40479	0.886731	0.676703	0.812595	0.79201	1.03573	1.17959	1.00902	1.07478	0.736904	0.0252609
A0A075EYQ6	Eukaryotic translation initiation factor 5A	eIF-5A3	Eukaryotic translation initiation factor 5A OS=Nicotiana tabacum OX=4097 GN=eIF-5A3 PE=2 SV=1 - [A0A075EYQ6_TOBAC]	42.77	1	6	37	159	17.3527	5.98584	0.806815	0.739616	0.796629	0.78102	1.05982	1.09399	1.02888	1.06089	0.73619	0.000572382
A0A1S4A482	Eukaryotic translation initiation factor 5A	LOC107793525	Eukaryotic translation initiation factor 5A OS=Nicotiana tabacum OX=4097 GN=LOC107793525 PE=3 SV=1 - [A0A1S4A482_TOBAC]	42.77	1	6	30	159	17.3797	5.78271	0.737935	0.663114	0.800309	0.733786	0.990618	0.97485	1.0254	0.996955	0.736027	0.00342094
A0A1S4AM24	uncharacterized protein LOC107799108	LOC107799108	uncharacterized protein LOC107799108 OS=Nicotiana tabacum OX=4097 GN=LOC107799108 PE=4 SV=1 - [A0A1S4AM24_TOBAC]	14.74	2	2	10	95	10.1604	9.56885	0.873423	0.786555	1.01422	0.891398	1.37848	1.12278	1.13205	1.2111	0.736022	0.0402249
A0A1S3YHI6	GATA type zinc finger protein asd-4-like	LOC107776224	GATA type zinc finger protein asd-4-like OS=Nicotiana tabacum OX=4097 GN=LOC107776224 PE=4 SV=1 - [A0A1S3YHI6_TOBAC]	65.4	6	14	95	211	21.5505	4.65283	0.816012	0.702457	0.704942	0.741137	0.86503	1.09407	1.06204	1.00705	0.735951	0.0301963
A0A1S4AFU6	chaperone protein dnaJ A6, chloroplastic-like	LOC107797147	chaperone protein dnaJ A6, chloroplastic-like OS=Nicotiana tabacum OX=4097 GN=LOC107797147 PE=3 SV=1 - [A0A1S4AFU6_TOBAC]	26.8	12	12	61	444	47.7911	9.0415	0.782342	0.745338	0.827608	0.785096	1.08379	1.02572	1.09399	1.06783	0.735222	0.000895561
A0A1S4CU80	exocyst complex component SEC6 isoform X2	LOC107822645	exocyst complex component SEC6 isoform X2 OS=Nicotiana tabacum OX=4097 GN=LOC107822645 PE=4 SV=1 - [A0A1S4CU80_TOBAC]	4.61	4	4	6	716	81.9594	4.89404	0.787894	0.859092		0.823493	1.15849	1.08288		1.12068	0.734813	0.0292016
A0A1S4BAT9	glutamate--glyoxylate aminotransferase 2	LOC107806358	glutamate--glyoxylate aminotransferase 2 OS=Nicotiana tabacum OX=4097 GN=LOC107806358 PE=4 SV=1 - [A0A1S4BAT9_TOBAC]	51.35	2	23	332	481	53.4732	7.37158	0.768706	0.761046	0.69159	0.740447	1.00032	1.00603	1.01757	1.00797	0.73459	0.000435327
A0A1S4B0R7	chloroplastic lipocalin-like	LOC107803353	chloroplastic lipocalin-like OS=Nicotiana tabacum OX=4097 GN=LOC107803353 PE=3 SV=1 - [A0A1S4B0R7_TOBAC]	25.67	1	8	26	335	37.2334	6.04932	0.809077	0.573866	0.667948	0.68363	0.930276	0.922467	0.939832	0.930858	0.734408	0.0226102
A0A1S4BAK5	protein TRIGALACTOSYLDIACYLGLYCEROL 1, chloroplastic-like	LOC107806240	protein TRIGALACTOSYLDIACYLGLYCEROL 1, chloroplastic-like OS=Nicotiana tabacum OX=4097 GN=LOC107806240 PE=3 SV=1 - [A0A1S4BAK5_TOBAC]	3.9	1	1	4	359	38.7394	9.0708	0.931211	0.890722	0.97541	0.932448	1.44277	1.11367	1.25315	1.26986	0.73429	0.0266085
A0A1S4AJI1	probable Xaa-Pro aminopeptidase P	LOC107798126	probable Xaa-Pro aminopeptidase P OS=Nicotiana tabacum OX=4097 GN=LOC107798126 PE=3 SV=1 - [A0A1S4AJI1_TOBAC]	19.05	4	9	26	656	72.8118	6.18896	0.739508	0.86308	0.818067	0.806885	1.1176	1.14831	1.03085	1.09892	0.734255	0.00441223
A0A1S3ZF51	DNA gyrase subunit B	LOC107786139	DNA gyrase subunit B OS=Nicotiana tabacum OX=4097 GN=LOC107786139 PE=3 SV=1 - [A0A1S3ZF51_TOBAC]	8.76	5	5	13	731	81.5405	8.104	0.94279	0.759455	0.850497	0.850914	1.22592	1.14587	1.10701	1.1596	0.733799	0.00825129
A0A1S3Z2L5	protein argonaute 18-like	LOC107782077	protein argonaute 18-like OS=Nicotiana tabacum OX=4097 GN=LOC107782077 PE=4 SV=1 - [A0A1S3Z2L5_TOBAC]	14.96	2	4	14	274	29.6608	9.84717		0.814637	0.770176	0.792406		1.03998	1.12051	1.08024	0.733543	0.0245928
A0A1S4BUQ4	monothiol glutaredoxin-S10-like isoform X1	LOC107812087	monothiol glutaredoxin-S10-like isoform X1 OS=Nicotiana tabacum OX=4097 GN=LOC107812087 PE=4 SV=1 - [A0A1S4BUQ4_TOBAC]	40	6	6	29	180	20.0374	9.53955	0.707678	0.803858	0.657113	0.722883	0.936111	0.99167	1.0304	0.986061	0.733101	0.00669682
A0A1S3XNA5	elongation factor 1-gamma 2-like isoform X2	LOC107766924	elongation factor 1-gamma 2-like isoform X2 OS=Nicotiana tabacum OX=4097 GN=LOC107766924 PE=4 SV=1 - [A0A1S3XNA5_TOBAC]	37.89	2	14	139	417	47.5122	5.90967	0.830733	0.683905	0.81469	0.776443	1.07088	1.07853	1.02879	1.0594	0.732908	0.00446658
A0A1S3XKP8	Adenylosuccinate synthetase, chloroplastic	LOC107766315	Adenylosuccinate synthetase, chloroplastic OS=Nicotiana tabacum OX=4097 GN=LOC107766315 PE=3 SV=1 - [A0A1S3XKP8_TOBAC]	29.56	3	12	30	504	54.9822	7.45947	0.784178	0.85172		0.817949	1.15985	1.07242		1.11613	0.732843	0.0326493
A0A1S4AG99	chitinase-like protein 1	LOC107797098	chitinase-like protein 1 OS=Nicotiana tabacum OX=4097 GN=LOC107797098 PE=4 SV=1 - [A0A1S4AG99_TOBAC]	13.23	3	3	5	325	35.8915	7.26904	0.697058	0.765137	0.827232	0.763142	1.13446	0.941896	1.04803	1.04146	0.732761	0.0143471
A0A1S4BZJ1	40S ribosomal protein SA	LOC107813555	40S ribosomal protein SA OS=Nicotiana tabacum OX=4097 GN=LOC107813555 PE=3 SV=1 - [A0A1S4BZJ1_TOBAC]	41.89	1	11	138	296	32.156	5.17334	0.833841	0.82618	0.666043	0.775355	1.05492	1.07469	1.04521	1.05828	0.732659	0.00694215
A0A1S3ZRY0	DNA-directed RNA polymerases II, IV and V subunit 3-like	LOC107789704	DNA-directed RNA polymerases II, IV and V subunit 3-like OS=Nicotiana tabacum OX=4097 GN=LOC107789704 PE=4 SV=1 - [A0A1S3ZRY0_TOBAC]	3.14	1	1	4	318	35.6029	4.89404	0.758715	0.724183	0.66538	0.716093	0.988454	1.06897	0.875166	0.97753	0.732553	0.0138602
B3V803	NBS-coding resistance gene analog (Fragment)	NBS265R	NBS-coding resistance gene analog (Fragment) OS=Nicotiana tabacum OX=4097 GN=NBS265R PE=4 SV=1 - [B3V803_TOBAC]	4.8	1	1	8	250	28.3304	6.56592	0.651153	0.713915	0.847146	0.737405	0.968912	1.09192	0.959463	1.00676	0.732451	0.0199459
A0A1S4A6N0	WEB family protein At3g02930, chloroplastic-like	LOC107794335	WEB family protein At3g02930, chloroplastic-like OS=Nicotiana tabacum OX=4097 GN=LOC107794335 PE=4 SV=1 - [A0A1S4A6N0_TOBAC]	8.6	8	8	17	965	109.447	4.84326	0.84508	0.774385	0.703007	0.774158	0.970786	1.09042	1.10997	1.05706	0.732369	0.00909279
A0A1S3ZPX8	NADH dehydrogenase [ubiquinone] iron-sulfur protein 4, mitochondrial-like	LOC107789053	NADH dehydrogenase [ubiquinone] iron-sulfur protein 4, mitochondrial-like OS=Nicotiana tabacum OX=4097 GN=LOC107789053 PE=4 SV=1 - [A0A1S3ZPX8_TOBAC]	28.85	5	5	17	156	17.5371	9.72998	0.882597	0.744759	0.616158	0.747838	1.06906	1.00405	0.991282	1.02146	0.732124	0.0274181
A0A1S3YNU7	rhodanese-like domain-containing protein 4, chloroplastic	LOC107777965	rhodanese-like domain-containing protein 4, chloroplastic OS=Nicotiana tabacum OX=4097 GN=LOC107777965 PE=4 SV=1 - [A0A1S3YNU7_TOBAC]	35.97	7	14	60	481	50.8818	5.17334	0.700153	0.813832	0.596137	0.703374	0.948018	0.947107	0.989433	0.961519	0.731523	0.0160126
A0A1S4CHV0	Endoglucanase	LOC107819005	Endoglucanase OS=Nicotiana tabacum OX=4097 GN=LOC107819005 PE=3 SV=1 - [A0A1S4CHV0_TOBAC]	15.05	6	6	14	525	57.1601	5.88428	0.906804	0.668895	0.649173	0.741624	1.0074	0.968008	1.06661	1.01401	0.731379	0.035899
A0A1S3ZZS4	phosphatidylinositol 3,4,5-trisphosphate 3-phosphatase and protein-tyrosine-phosphatase PTEN2A-like	LOC107792204	phosphatidylinositol 3,4,5-trisphosphate 3-phosphatase and protein-tyrosine-phosphatase PTEN2A-like OS=Nicotiana tabacum OX=4097 GN=LOC107792204 PE=4 SV=1 - [A0A1S3ZZS4_TOBAC]	4.87	3	3	3	616	67.1806	5.85889	1.00656	0.771957	0.686801	0.821771	1.11142	1.11945	1.14192	1.12426	0.730942	0.0345272
A0A1S4AV66	nucleosome assembly protein 11 isoform X1	LOC107801712	nucleosome assembly protein 11 isoform X1 OS=Nicotiana tabacum OX=4097 GN=LOC107801712 PE=3 SV=1 - [A0A1S4AV66_TOBAC]	12.03	2	4	11	374	42.5524	4.43701	0.8015	0.749024	0.787512	0.779346	1.07243	1.00762	1.12044	1.06683	0.730527	0.00136991
A0A1S4ALM6	Biotin carboxyl carrier protein of acetyl-CoA carboxylase	LOC107799007	Biotin carboxyl carrier protein of acetyl-CoA carboxylase OS=Nicotiana tabacum OX=4097 GN=LOC107799007 PE=4 SV=1 - [A0A1S4ALM6_TOBAC]	17.11	4	5	22	263	27.8105	7.29834	0.687704	0.847193	0.755966	0.763621	1.056	1.01367	1.07008	1.04658	0.729632	0.00453537
A0A1S3Y5P8	serpin-ZX-like	LOC107772383	serpin-ZX-like OS=Nicotiana tabacum OX=4097 GN=LOC107772383 PE=3 SV=1 - [A0A1S3Y5P8_TOBAC]	18.21	3	7	12	390	42.6732	5.89697	0.81503	0.903546	0.624674	0.781083	1.00718	1.06982	1.13557	1.07085	0.729402	0.0325523
A0A1S3Z803	pentatricopeptide repeat-containing protein At3g53700, chloroplastic-like	LOC107783828	pentatricopeptide repeat-containing protein At3g53700, chloroplastic-like OS=Nicotiana tabacum OX=4097 GN=LOC107783828 PE=4 SV=1 - [A0A1S3Z803_TOBAC]	2.58	2	2	3	776	87.3291	5.70654	0.86641	0.892526	0.755025	0.837987	1.22291	1.12404	1.10183	1.14959	0.728941	0.00518672
A0A1S3X8Q5	50S ribosomal protein L10, chloroplastic-like	LOC107762422	50S ribosomal protein L10, chloroplastic-like OS=Nicotiana tabacum OX=4097 GN=LOC107762422 PE=3 SV=1 - [A0A1S3X8Q5_TOBAC]	54.63	4	12	89	227	25.4394	9.20264	0.6868	0.783601	0.706178	0.725526	0.936766	0.956138	1.09306	0.99532	0.728938	0.00930213
A0A1S3YYG2	Glycine cleavage system P protein	LOC107781010	Glycine cleavage system P protein OS=Nicotiana tabacum OX=4097 GN=LOC107781010 PE=3 SV=1 - [A0A1S3YYG2_TOBAC]	47.84	5	38	371	1043	113.774	7.07861	0.746741	0.837352	0.651262	0.745118	1.0237	1.0267	1.01742	1.02261	0.728647	0.00670632
A0A1S4D7F0	vacuolar-sorting receptor 6-like	LOC107826752	vacuolar-sorting receptor 6-like OS=Nicotiana tabacum OX=4097 GN=LOC107826752 PE=4 SV=1 - [A0A1S4D7F0_TOBAC]	1.58	1	1	3	631	70.1735	5.61768	0.779256	0.831473	0.748692	0.786473	1.04735	1.07683	1.114	1.07939	0.728626	0.000692582
A0A1S4ANQ5	uncharacterized GPI-anchored protein At1g61900-like	LOC107799662	uncharacterized GPI-anchored protein At1g61900-like OS=Nicotiana tabacum OX=4097 GN=LOC107799662 PE=4 SV=1 - [A0A1S4ANQ5_TOBAC]	7.31	3	3	11	465	50.3045	7.6792	0.656963	0.817202	0.82854	0.767568	1.07276	1.06632	1.02128	1.05345	0.728621	0.00774381
A0A1S4DGP2	Lysine--tRNA ligase	LOC107829706	Lysine--tRNA ligase OS=Nicotiana tabacum OX=4097 GN=LOC107829706 PE=3 SV=1 - [A0A1S4DGP2_TOBAC]	14.16	5	8	26	586	65.8614	5.93506	0.766997	0.918486	0.760212	0.815232	1.20598	1.04573	1.10617	1.1193	0.728343	0.0120137
A0A1S4A705	tetraspanin-8-like	LOC107794457	tetraspanin-8-like OS=Nicotiana tabacum OX=4097 GN=LOC107794457 PE=3 SV=1 - [A0A1S4A705_TOBAC]	7.14	2	2	3	266	30.0683	8.36768	0.843644	0.603921	0.617186	0.68825	0.884702	1.0333	0.917046	0.945017	0.728294	0.0461518
O24662	Aquaporin 1		Aquaporin 1 OS=Nicotiana tabacum OX=4097 PE=2 SV=1 - [O24662_TOBAC]	20.56	1	7	97	287	30.802	8.14795	0.860732	0.692138	0.641595	0.731488	1.00071	0.967427	1.04573	1.00462	0.728122	0.0175342
A0A1S4APB5	Acetolactate synthase	LOC107799742	Acetolactate synthase OS=Nicotiana tabacum OX=4097 GN=LOC107799742 PE=3 SV=1 - [A0A1S4APB5_TOBAC]	21.77	10	11	26	620	67.3377	6.20166	0.836764	0.866062	0.795398	0.832741	1.18368	1.10742	1.1401	1.14373	0.728091	0.000497531
A0A1S4CRP0	uncharacterized protein At4g14100-like isoform X2	LOC107821791	uncharacterized protein At4g14100-like isoform X2 OS=Nicotiana tabacum OX=4097 GN=LOC107821791 PE=4 SV=1 - [A0A1S4CRP0_TOBAC]	9.55	2	2	3	178	21.1485	5.35107	0.679471	0.692886	0.886878	0.753078	0.976634	1.13086	0.996541	1.03468	0.727838	0.0271318
A0A1S4C2N5	alpha-1,4-glucan-protein synthase [UDP-forming] 1	LOC107814424	alpha-1,4-glucan-protein synthase [UDP-forming] 1 OS=Nicotiana tabacum OX=4097 GN=LOC107814424 PE=4 SV=1 - [A0A1S4C2N5_TOBAC]	44.75	2	14	79	362	41.1176	6.25244	0.917846	0.860504	0.736689	0.838346	1.1865	1.13027	1.14163	1.1528	0.727226	0.00498963
A0A1S4CQQ3	thylakoid lumenal 29 kDa protein, chloroplastic-like	LOC107821470	thylakoid lumenal 29 kDa protein, chloroplastic-like OS=Nicotiana tabacum OX=4097 GN=LOC107821470 PE=3 SV=1 - [A0A1S4CQQ3_TOBAC]	38.44	3	12	107	346	37.7713	7.6499	0.767973	0.736695	0.732058	0.745575	0.965763	1.05646	1.05448	1.02557	0.72699	0.000936145
A0A1S3ZX91	Transmembrane 9 superfamily member	LOC107791492	Transmembrane 9 superfamily member OS=Nicotiana tabacum OX=4097 GN=LOC107791492 PE=3 SV=1 - [A0A1S3ZX91_TOBAC]	12.42	4	6	11	467	53.6231	6.58057	0.777492	0.759262	0.801629	0.779461	1.09411	1.02466	1.09841	1.0724	0.726841	0.000401617
A0A1S3XZF4	heterodimeric geranylgeranyl pyrophosphate synthase small subunit, chloroplastic-like	LOC107770520	heterodimeric geranylgeranyl pyrophosphate synthase small subunit, chloroplastic-like OS=Nicotiana tabacum OX=4097 GN=LOC107770520 PE=3 SV=1 - [A0A1S3XZF4_TOBAC]	21.99	9	9	37	332	36.3083	6.3667	0.775108	0.961998	0.638344	0.791817	1.09739	1.07233	1.09902	1.08958	0.726718	0.0341528
A0A1S4AR36	phenylalanine--tRNA ligase beta subunit, cytoplasmic-like	LOC107800541	phenylalanine--tRNA ligase beta subunit, cytoplasmic-like OS=Nicotiana tabacum OX=4097 GN=LOC107800541 PE=4 SV=1 - [A0A1S4AR36_TOBAC]	25	13	13	42	592	66.643	5.45264	0.824605	0.759514	0.960421	0.84818	1.23469	1.13376	1.13328	1.16724	0.726653	0.00941899
A0A1S3ZJ22	translation initiation factor IF-2-like	LOC107787309	translation initiation factor IF-2-like OS=Nicotiana tabacum OX=4097 GN=LOC107787309 PE=4 SV=1 - [A0A1S3ZJ22_TOBAC]	15.69	3	7	26	548	57.5729	10.1987	0.849436	0.740039		0.794738	1.08878	1.09862		1.0937	0.72665	0.0321281
P06374	30S ribosomal protein S16, chloroplastic	rps16	30S ribosomal protein S16, chloroplastic OS=Nicotiana tabacum OX=4097 GN=rps16 PE=3 SV=1 - [RR16_TOBAC]	52.94	5	5	42	85	9.91453	10.3599	0.765162	0.600621	0.825314	0.730366	1.04861	0.964078	1.00275	1.00515	0.726627	0.0183789
A0A1S3Z496	ATP-dependent Clp protease ATP-binding subunit CLPT2, chloroplastic-like	LOC107782636	ATP-dependent Clp protease ATP-binding subunit CLPT2, chloroplastic-like OS=Nicotiana tabacum OX=4097 GN=LOC107782636 PE=4 SV=1 - [A0A1S3Z496_TOBAC]	28.09	1	6	30	235	25.7934	8.33838	0.71605	0.650552	0.859558	0.742053	0.975152	1.02394	1.06702	1.02204	0.726054	0.0140601
A0A1S4CXH4	uncharacterized protein LOC107823677	LOC107823677	uncharacterized protein LOC107823677 OS=Nicotiana tabacum OX=4097 GN=LOC107823677 PE=4 SV=1 - [A0A1S4CXH4_TOBAC]	16.57	2	4	29	181	18.8372	9.65674	0.701365	0.76736	0.581382	0.683369	0.997057	0.871905	0.955889	0.941617	0.72574	0.0171119
A0A1S3XRI1	NADP-dependent D-sorbitol-6-phosphate dehydrogenase-like	LOC107767965	NADP-dependent D-sorbitol-6-phosphate dehydrogenase-like OS=Nicotiana tabacum OX=4097 GN=LOC107767965 PE=4 SV=1 - [A0A1S3XRI1_TOBAC]	32.69	3	10	37	309	34.6248	6.60986	0.739826	0.861505	0.564969	0.7221	0.97014	1.00564	1.0103	0.995362	0.725465	0.0348034
A0A1S3XDN8	protein TIC 100	LOC107763893	protein TIC 100 OS=Nicotiana tabacum OX=4097 GN=LOC107763893 PE=4 SV=1 - [A0A1S3XDN8_TOBAC]	17.15	2	11	29	822	95.2345	4.55127	0.847002	0.883939	0.721249	0.817397	1.18306	0.98792	1.20923	1.12674	0.725456	0.0223429
A0A1S3Y7T6	3-phosphoshikimate 1-carboxyvinyltransferase, chloroplastic-like	LOC107773355	3-phosphoshikimate 1-carboxyvinyltransferase, chloroplastic-like OS=Nicotiana tabacum OX=4097 GN=LOC107773355 PE=4 SV=1 - [A0A1S3Y7T6_TOBAC]	33.8	3	4	14	142	14.6108	7.95752	0.967003	0.663996	0.698015	0.776338	1.07119	1.11527	1.02504	1.0705	0.725213	0.0414763
A0A1S4BG73	uncharacterized protein LOC107807925 isoform X1	LOC107807925	uncharacterized protein LOC107807925 isoform X1 OS=Nicotiana tabacum OX=4097 GN=LOC107807925 PE=4 SV=1 - [A0A1S4BG73_TOBAC]	17.16	7	7	23	373	41.3926	6.18896	0.846166	0.704744	0.844207	0.798372	1.12328	1.08539	1.09418	1.10095	0.725166	0.00328699
A0A1S3YMH7	transcription initiation factor IIF subunit alpha-like	LOC107777849	transcription initiation factor IIF subunit alpha-like OS=Nicotiana tabacum OX=4097 GN=LOC107777849 PE=4 SV=1 - [A0A1S3YMH7_TOBAC]	2.29	1	1	2	437	48.621	8.06006		0.791794	0.811161	0.801477		1.14885	1.06288	1.10587	0.724749	0.020318
A0A1S3XDE6	protease Do-like 9	LOC107763874	protease Do-like 9 OS=Nicotiana tabacum OX=4097 GN=LOC107763874 PE=4 SV=1 - [A0A1S3XDE6_TOBAC]	7.83	2	2	5	217	24.3106	8.11865	0.672186	0.85348	0.77895	0.768205	1.07942	1.04489	1.05586	1.06006	0.724683	0.00551995
A0A1S4A721	protein VTE6, chloroplastic-like	LOC107794433	protein VTE6, chloroplastic-like OS=Nicotiana tabacum OX=4097 GN=LOC107794433 PE=4 SV=1 - [A0A1S4A721_TOBAC]	2.81	1	1	7	320	33.6899	9.48096	0.689438	0.742772	0.679652	0.703954	0.959763	0.967123	0.987337	0.971408	0.724674	0.000230446
A0A1S4B2G1	Xylose isomerase	LOC107803724	Xylose isomerase OS=Nicotiana tabacum OX=4097 GN=LOC107803724 PE=3 SV=1 - [A0A1S4B2G1_TOBAC]	37.63	1	15	40	481	53.4668	5.49072	0.677206	0.746596	0.896973	0.773592	1.11555	1.05542	1.03181	1.06759	0.724611	0.0133587
A0A1S3YAU9	Chlorophyll a-b binding protein, chloroplastic	LOC107774251	Chlorophyll a-b binding protein, chloroplastic OS=Nicotiana tabacum OX=4097 GN=LOC107774251 PE=3 SV=1 - [A0A1S3YAU9_TOBAC]	29.93	2	11	336	284	31.0331	6.13818	0.690307	0.734169	0.594525	0.673001	0.967095	0.883375	0.935993	0.928821	0.724575	0.0059338
A0A1S4BKI6	Lipoyl synthase, mitochondrial	LOC107809305	Lipoyl synthase, mitochondrial OS=Nicotiana tabacum OX=4097 GN=LOC107809305 PE=3 SV=1 - [A0A1S4BKI6_TOBAC]	8.31	3	3	4	385	42.9255	8.51416	0.858992	0.808677		0.833834	1.11302	1.18944		1.15123	0.724298	0.0201483
A0A1S3YJQ8	protein TSS isoform X4	LOC107776855	protein TSS isoform X4 OS=Nicotiana tabacum OX=4097 GN=LOC107776855 PE=4 SV=1 - [A0A1S3YJQ8_TOBAC]	26.54	9	42	140	1869	201.955	5.92236	0.749206	0.791077	0.811	0.783761	1.09841	1.06242	1.08551	1.08211	0.724289	0.000143429
A0A1S4CCI1	pentatricopeptide repeat-containing protein At4g16390, chloroplastic	LOC107817588	pentatricopeptide repeat-containing protein At4g16390, chloroplastic OS=Nicotiana tabacum OX=4097 GN=LOC107817588 PE=4 SV=1 - [A0A1S4CCI1_TOBAC]	18.9	13	13	50	688	76.5627	5.68115	0.81948	0.813056	0.859908	0.830815	1.26802	1.09065	1.08321	1.14729	0.724153	0.007023
A0A1S3YDN4	divinyl chlorophyllide a 8-vinyl-reductase, chloroplastic-like	LOC107774957	divinyl chlorophyllide a 8-vinyl-reductase, chloroplastic-like OS=Nicotiana tabacum OX=4097 GN=LOC107774957 PE=4 SV=1 - [A0A1S3YDN4_TOBAC]	31.49	1	12	78	416	45.6469	6.91748	0.751123	0.835506	0.745032	0.77722	1.18462	1.01179	1.02701	1.07448	0.723348	0.00892487
A0A1S3Y0T4	elongation factor 2	LOC107770769	elongation factor 2 OS=Nicotiana tabacum OX=4097 GN=LOC107770769 PE=4 SV=1 - [A0A1S3Y0T4_TOBAC]	49.58	35	35	322	843	93.9564	6.16357	0.827124	0.800007	0.801916	0.809682	1.16114	1.10409	1.09336	1.11953	0.723233	0.000169066
A0A1S3XK94	probable protein phosphatase 2C 5	LOC107765903	probable protein phosphatase 2C 5 OS=Nicotiana tabacum OX=4097 GN=LOC107765903 PE=4 SV=1 - [A0A1S3XK94_TOBAC]	4.91	2	2	3	428	46.2229	6.88818	0.760825	0.915966	0.630108	0.768966	1.06458	1.0909	1.03428	1.06326	0.723219	0.0250291
A0A1S4B0F0	Mitochondrial pyruvate carrier	LOC107803258	Mitochondrial pyruvate carrier OS=Nicotiana tabacum OX=4097 GN=LOC107803258 PE=3 SV=1 - [A0A1S4B0F0_TOBAC]	20	1	2	8	110	12.3634	9.5835	0.7682	0.668784	0.796714	0.744566	1.07493	0.970024	1.04464	1.02987	0.722974	0.00458026
A0A1S4C9M3	ATP-dependent RNA helicase A-like isoform X2	LOC107816710	ATP-dependent RNA helicase A-like isoform X2 OS=Nicotiana tabacum OX=4097 GN=LOC107816710 PE=4 SV=1 - [A0A1S4C9M3_TOBAC]	10.92	2	3	14	284	31.1438	10.1987		0.801146	0.753218	0.777182		1.05761	1.09264	1.07512	0.722877	0.00978077
A0A1S4DLV7	ATP-dependent Clp protease proteolytic subunit	LOC107831176	ATP-dependent Clp protease proteolytic subunit OS=Nicotiana tabacum OX=4097 GN=LOC107831176 PE=3 SV=1 - [A0A1S4DLV7_TOBAC]	23.93	5	5	34	326	36.1392	8.54346	0.798468	0.802208	0.731675	0.77745	1.09803	0.997869	1.13135	1.07575	0.722705	0.00296127
A0A1S3ZKC4	leiomodin-2-like	LOC107787669	leiomodin-2-like OS=Nicotiana tabacum OX=4097 GN=LOC107787669 PE=4 SV=1 - [A0A1S3ZKC4_TOBAC]	26.04	4	5	24	169	18.3955	9.45166	0.629742	0.683253	0.705105	0.6727	0.92229	0.925077	0.945315	0.930894	0.722639	0.000392073
A0A1S4AGN8	Endoglucanase	LOC107797464	Endoglucanase OS=Nicotiana tabacum OX=4097 GN=LOC107797464 PE=3 SV=1 - [A0A1S4AGN8_TOBAC]	5.45	3	3	11	624	68.6612	9.14404	0.853002	0.715327	0.794592	0.787641	1.11995	1.04856	1.1021	1.0902	0.722471	0.00261155
A0A1S3Y949	40S ribosomal protein S19-3	LOC107773605	40S ribosomal protein S19-3 OS=Nicotiana tabacum OX=4097 GN=LOC107773605 PE=4 SV=1 - [A0A1S3Y949_TOBAC]	53.15	1	8	102	143	15.9963	10.1987	0.802797	0.816466		0.809631	1.0834	1.16004		1.12172	0.721778	0.0152011
A0A1S4ACQ9	phosphoglucan, water dikinase, chloroplastic-like	LOC107796167	phosphoglucan, water dikinase, chloroplastic-like OS=Nicotiana tabacum OX=4097 GN=LOC107796167 PE=4 SV=1 - [A0A1S4ACQ9_TOBAC]	21.58	2	6	20	278	30.1515	5.50342	0.900365	0.770418	0.565863	0.745549	0.996344	1.06403	1.04139	1.03392	0.721088	0.0440306
A0A1S4AIC6	beta-glucosidase 44-like	LOC107797996	beta-glucosidase 44-like OS=Nicotiana tabacum OX=4097 GN=LOC107797996 PE=3 SV=1 - [A0A1S4AIC6_TOBAC]	35.73	4	17	72	515	59.3141	9.0708	0.727396	0.865057	0.764914	0.785789	1.03529	1.02536	1.20876	1.0898	0.721038	0.0136727
A0A075EYP9	Translation initiation factor IF1	infA	Translation initiation factor IF1 OS=Nicotiana tabacum OX=4097 GN=infA PE=2 SV=1 - [A0A075EYP9_TOBAC]	21.15	3	3	14	156	17.3741	10.4331	0.75334	0.680506	0.720337	0.718061	0.936278	1.00596	1.04584	0.996026	0.720926	0.00191757
A0A1S4BLU8	20 kDa chaperonin, chloroplastic-like	LOC107809711	20 kDa chaperonin, chloroplastic-like OS=Nicotiana tabacum OX=4097 GN=LOC107809711 PE=3 SV=1 - [A0A1S4BLU8_TOBAC]	70.68	12	15	64	249	26.21	7.23975	0.747218	0.715237	0.718632	0.727029	0.976973	1.02789	1.02115	1.00867	0.720779	0.000118512
A0A1S3ZH59	T-complex protein 1 subunit zeta 1-like	LOC107786712	T-complex protein 1 subunit zeta 1-like OS=Nicotiana tabacum OX=4097 GN=LOC107786712 PE=3 SV=1 - [A0A1S3ZH59_TOBAC]	21.68	2	12	50	535	58.7966	6.84424	0.974073	0.727638	0.776308	0.826006	1.1647	1.14581	1.12842	1.14631	0.72058	0.0135852
A0A1S3WZJ6	Starch synthase, chloroplastic/amyloplastic	LOC107759522	Starch synthase, chloroplastic/amyloplastic OS=Nicotiana tabacum OX=4097 GN=LOC107759522 PE=3 SV=1 - [A0A1S3WZJ6_TOBAC]	56.19	5	26	172	614	67.2134	7.10791	0.724633	0.516558	0.785415	0.675535	0.973324	0.949134	0.890669	0.937709	0.720411	0.0367994
A0A1S3XE16	60S ribosomal protein L5-like	LOC107764090	60S ribosomal protein L5-like OS=Nicotiana tabacum OX=4097 GN=LOC107764090 PE=3 SV=1 - [A0A1S3XE16_TOBAC]	33.22	5	11	74	301	34.5439	9.34912	0.667384	0.905433	0.709306	0.760707	1.07036	1.03409	1.06593	1.05679	0.719827	0.0162978
A0A1S4DFD0	Nicotinate-nucleotide pyrophosphorylase [carboxylating]	LOC107829123	Nicotinate-nucleotide pyrophosphorylase [carboxylating] OS=Nicotiana tabacum OX=4097 GN=LOC107829123 PE=3 SV=1 - [A0A1S4DFD0_TOBAC]	21.47	6	6	19	326	35.1513	5.94775	0.75612	0.924516	0.671882	0.784173	1.14292	1.05763	1.06776	1.08944	0.719797	0.0180754
A0A1S3WZA4	ATP synthase subunit O, mitochondrial-like	LOC107759517	ATP synthase subunit O, mitochondrial-like OS=Nicotiana tabacum OX=4097 GN=LOC107759517 PE=3 SV=1 - [A0A1S3WZA4_TOBAC]	42.02	9	9	46	238	26.3321	9.34912	0.771278	0.865775	0.800199	0.812418	1.19468	1.09563	1.09673	1.12902	0.719581	0.00183222
A0A1S3Y346	T-complex protein 1 subunit alpha	LOC107771644	T-complex protein 1 subunit alpha OS=Nicotiana tabacum OX=4097 GN=LOC107771644 PE=3 SV=1 - [A0A1S3Y346_TOBAC]	38.9	18	18	42	545	59.0619	6.49365	0.806701	0.742842	0.838562	0.796035	1.12445	1.07631	1.12199	1.10758	0.718713	0.000638672
A0A1S3ZYB5	probable methyltransferase PMT20	LOC107791697	probable methyltransferase PMT20 OS=Nicotiana tabacum OX=4097 GN=LOC107791697 PE=4 SV=1 - [A0A1S3ZYB5_TOBAC]	20.6	4	10	22	597	68.0331	8.30908	0.603245	0.848538	0.947705	0.799829	1.1939	1.07267	1.07637	1.11431	0.717777	0.0457898
A0A1S4CJS8	putative pterin-4-alpha-carbinolamine dehydratase	LOC107819572	putative pterin-4-alpha-carbinolamine dehydratase OS=Nicotiana tabacum OX=4097 GN=LOC107819572 PE=4 SV=1 - [A0A1S4CJS8_TOBAC]	23.7	4	4	17	211	23.2531	7.72314	0.780293	0.721268	1.05608	0.852546	1.24178	1.1982	1.12458	1.18819	0.717519	0.0366558
A0A1S4CF06	auxin transporter-like protein 2 isoform X2	LOC107818122	auxin transporter-like protein 2 isoform X2 OS=Nicotiana tabacum OX=4097 GN=LOC107818122 PE=4 SV=1 - [A0A1S4CF06_TOBAC]	2.6	1	1	7	385	43.6625	9.05615	0.775431	0.643479	0.856156	0.758355	1.04605	1.03666	1.09187	1.05819	0.71665	0.00956152
A0A1S4BNY0	Chlorophyll a-b binding protein, chloroplastic	LOC107810310	Chlorophyll a-b binding protein, chloroplastic OS=Nicotiana tabacum OX=4097 GN=LOC107810310 PE=3 SV=1 - [A0A1S4BNY0_TOBAC]	18.78	5	5	99	245	26.2214	6.53662	0.70886	0.677435	0.650498	0.678931	0.964133	0.883645	0.999697	0.949158	0.715298	0.00211701
A0A1S4C8T7	60S ribosomal protein L8-like	LOC107816448	60S ribosomal protein L8-like OS=Nicotiana tabacum OX=4097 GN=LOC107816448 PE=4 SV=1 - [A0A1S4C8T7_TOBAC]	67.31	2	17	152	260	28.1838	10.814	0.56633	0.762049	0.771452	0.699944	0.997963	0.980251	0.959846	0.979353	0.7147	0.0145724
A0A1S4ARG7	photosystem I reaction center subunit VI-1, chloroplastic-like	LOC107800495	photosystem I reaction center subunit VI-1, chloroplastic-like OS=Nicotiana tabacum OX=4097 GN=LOC107800495 PE=4 SV=1 - [A0A1S4ARG7_TOBAC]	40	1	5	56	145	15.2582	9.94971	0.703197	0.589345		0.646271	0.90103	0.907564		0.904297	0.714667	0.045525
A0A1S4BGH4	monocopper oxidase-like protein SKU5	LOC107807992	monocopper oxidase-like protein SKU5 OS=Nicotiana tabacum OX=4097 GN=LOC107807992 PE=4 SV=1 - [A0A1S4BGH4_TOBAC]	22.8	1	11	43	592	66.4154	8.76318	0.731258	0.758829	0.581886	0.690658	0.959412	1.00189	0.938821	0.966708	0.714443	0.00891747
A0A1S4B454	uncharacterized protein LOC107804229	LOC107804229	uncharacterized protein LOC107804229 OS=Nicotiana tabacum OX=4097 GN=LOC107804229 PE=4 SV=1 - [A0A1S4B454_TOBAC]	23.21	3	3	17	168	18.913	4.93213	0.848827	0.593742	0.797852	0.746807	0.954724	1.11294	1.06877	1.04548	0.714321	0.0305226
A0A1S3YEK6	protein LUTEIN DEFICIENT 5, chloroplastic-like	LOC107775451	protein LUTEIN DEFICIENT 5, chloroplastic-like OS=Nicotiana tabacum OX=4097 GN=LOC107775451 PE=3 SV=1 - [A0A1S3YEK6_TOBAC]	15.21	8	8	28	618	69.3306	6.1001	0.840816	0.718432	0.749746	0.769665	1.05287	1.0827	1.09919	1.07825	0.713806	0.00139775
A0A1S4DQV4	NAD(P)H-quinone oxidoreductase subunit S, chloroplastic-like	LOC107832469	NAD(P)H-quinone oxidoreductase subunit S, chloroplastic-like OS=Nicotiana tabacum OX=4097 GN=LOC107832469 PE=4 SV=1 - [A0A1S4DQV4_TOBAC]	34.98	1	8	58	243	26.9457	8.60205	0.763305	0.710493	0.697567	0.723788	1.08301	0.939623	1.02128	1.01464	0.713345	0.00323717
A0A1S3X6Y3	uncharacterized protein sll1770-like isoform X2	LOC107761847	uncharacterized protein sll1770-like isoform X2 OS=Nicotiana tabacum OX=4097 GN=LOC107761847 PE=4 SV=1 - [A0A1S3X6Y3_TOBAC]	25.39	17	17	56	713	81.0125	8.66064	0.677834	0.743026	0.825427	0.748762	1.12187	1.01205	1.01702	1.05031	0.712894	0.00564982
A0A1S4A451	60S ribosomal protein L36	LOC107793582	60S ribosomal protein L36 OS=Nicotiana tabacum OX=4097 GN=LOC107793582 PE=3 SV=1 - [A0A1S4A451_TOBAC]	34.26	1	4	17	108	12.09	11.312	0.791434	0.670744	0.795321	0.7525	1.09687	1.01443	1.06064	1.05731	0.711709	0.00299412
A0A1S4ABN8	long chain acyl-CoA synthetase 4-like	LOC107795838	long chain acyl-CoA synthetase 4-like OS=Nicotiana tabacum OX=4097 GN=LOC107795838 PE=4 SV=1 - [A0A1S4ABN8_TOBAC]	19.18	2	14	42	657	73.2655	6.78564	0.752099	0.772267	0.852787	0.792384	1.20027	1.05423	1.08619	1.11356	0.711574	0.00399509
A0A1S3XZJ1	ribose-phosphate pyrophosphokinase 4-like	LOC107770543	ribose-phosphate pyrophosphokinase 4-like OS=Nicotiana tabacum OX=4097 GN=LOC107770543 PE=4 SV=1 - [A0A1S3XZJ1_TOBAC]	21.25	4	6	16	320	35.7145	6.94678	0.58258	0.661279	0.823892	0.68925	1.02985	0.929327	0.947186	0.968787	0.711457	0.0226225
A0A1S3ZIP1	steroid 5-alpha-reductase DET2-like	LOC107787184	steroid 5-alpha-reductase DET2-like OS=Nicotiana tabacum OX=4097 GN=LOC107787184 PE=4 SV=1 - [A0A1S3ZIP1_TOBAC]	2.75	1	1	2	255	29.5212	9.15869	0.728389	0.784048		0.756218	1.1222	1.00571		1.06395	0.710762	0.0412929
A0A1S4BDC1	probable protein disulfide-isomerase A6	LOC107807082	probable protein disulfide-isomerase A6 OS=Nicotiana tabacum OX=4097 GN=LOC107807082 PE=3 SV=1 - [A0A1S4BDC1_TOBAC]	39.83	10	10	49	359	39.459	6.07471	0.794904	0.819477	0.628616	0.747666	1.03948	1.05132	1.06536	1.05205	0.710673	0.00728924
A0A1S4DG23	Glycosyltransferase	LOC107829337	Glycosyltransferase OS=Nicotiana tabacum OX=4097 GN=LOC107829337 PE=3 SV=1 - [A0A1S4DG23_TOBAC]	32.74	12	12	30	449	50.4417	5.18604	0.913111	0.776227	0.823726	0.837688	1.1983	1.20448	1.13479	1.17919	0.710394	0.00174183
A0A1S3YS18	Flavin-containing monooxygenase	LOC107779149	Flavin-containing monooxygenase OS=Nicotiana tabacum OX=4097 GN=LOC107779149 PE=3 SV=1 - [A0A1S3YS18_TOBAC]	4.78	2	2	7	523	59.047	7.1958	0.761342	0.745927	0.586746	0.698005	1.04138	0.934248	0.972445	0.98269	0.7103	0.0112675
Q9FES7	Mg-protoporphyrin IX chelatase	Su-s	Mg-protoporphyrin IX chelatase OS=Nicotiana tabacum OX=4097 GN=Su-s PE=2 SV=1 - [Q9FES7_TOBAC]	46.93	18	18	163	424	46.2442	6.3667	0.802274	0.773732	0.757921	0.777975	1.18025	1.06772	1.04235	1.09677	0.709331	0.00197901
A0A1S4BSA2	oxygen-evolving enhancer protein 1, chloroplastic-like	LOC107811352	oxygen-evolving enhancer protein 1, chloroplastic-like OS=Nicotiana tabacum OX=4097 GN=LOC107811352 PE=4 SV=1 - [A0A1S4BSA2_TOBAC]	56.68	3	23	557	397	43.0092	9.01221	0.684189	0.703114	0.656436	0.681247	0.893216	1.00477	0.983862	0.960618	0.709176	0.0016188
A0A1S3ZJA2	cinnamoyl-CoA reductase 1-like	LOC107787492	cinnamoyl-CoA reductase 1-like OS=Nicotiana tabacum OX=4097 GN=LOC107787492 PE=4 SV=1 - [A0A1S3ZJA2_TOBAC]	29.72	1	8	35	323	35.6035	6.65381	0.820434	0.70367	0.642612	0.722239	1.02793	0.997405	1.03025	1.01853	0.709101	0.00510211
A0A1S4ACA6	protein argonaute 4-like	LOC107796081	protein argonaute 4-like OS=Nicotiana tabacum OX=4097 GN=LOC107796081 PE=3 SV=1 - [A0A1S4ACA6_TOBAC]	31.27	15	26	80	905	101.371	8.82178	0.960793	0.841945	0.820624	0.874454	1.31799	1.17165	1.21215	1.23393	0.708674	0.00431845
A0A1S4ASC6	U4/U6 small nuclear ribonucleoprotein PRP4-like protein	LOC107800703	U4/U6 small nuclear ribonucleoprotein PRP4-like protein OS=Nicotiana tabacum OX=4097 GN=LOC107800703 PE=4 SV=1 - [A0A1S4ASC6_TOBAC]	6.77	3	3	3	576	63.1892	5.69385	0.961124	0.652054	0.894762	0.83598	1.17635	1.31599	1.04778	1.18004	0.708434	0.047535
B2LT58	Elongation factor 1 gamma-like protein	LOC107765173	Elongation factor 1 gamma-like protein OS=Nicotiana tabacum OX=4097 GN=LOC107765173 PE=2 SV=1 - [B2LT58_TOBAC]	39.81	4	15	133	417	47.5713	6.04932	0.866042	0.785882	0.771299	0.807741	1.15597	1.12829	1.13732	1.14053	0.708218	0.0004037
A0A1S4DKY7	ADP,ATP carrier protein	LOC107830888	ADP,ATP carrier protein OS=Nicotiana tabacum OX=4097 GN=LOC107830888 PE=3 SV=1 - [A0A1S4DKY7_TOBAC]	11.55	6	6	9	511	56.5601	9.71533	0.841405	0.745371		0.793388	1.14962	1.09138		1.1205	0.708067	0.0282313
A0A1S4AXH8	Dihydrolipoamide acetyltransferase component of pyruvate dehydrogenase complex	LOC107802375	Dihydrolipoamide acetyltransferase component of pyruvate dehydrogenase complex OS=Nicotiana tabacum OX=4097 GN=LOC107802375 PE=3 SV=1 - [A0A1S4AXH8_TOBAC]	36.82	3	13	94	459	47.9581	8.35303	0.659278	0.792054	0.787029	0.74612	1.11882	1.01336	1.0321	1.05476	0.707385	0.00471288
Q9XH13	6,7-dimethyl-8-ribityllumazine synthase (Fragment)		6,7-dimethyl-8-ribityllumazine synthase (Fragment) OS=Nicotiana tabacum OX=4097 PE=2 SV=1 - [Q9XH13_TOBAC]	29.78	1	7	36	225	24.1053	7.72314	0.621958	0.707594		0.664776	0.918763	0.96078		0.939771	0.707381	0.0287877
A0A1S4BVX9	protein RCC2-like	LOC107812446	protein RCC2-like OS=Nicotiana tabacum OX=4097 GN=LOC107812446 PE=4 SV=1 - [A0A1S4BVX9_TOBAC]	2.31	1	1	4	433	46.7269	6.58057	0.749383	0.873706		0.811544	1.16369	1.13151		1.1476	0.707167	0.0346231
A0A1S3ZAL2	acetyl-coenzyme A carboxylase carboxyl transferase subunit alpha, chloroplastic-like isoform X1	LOC107784825	acetyl-coenzyme A carboxylase carboxyl transferase subunit alpha, chloroplastic-like isoform X1 OS=Nicotiana tabacum OX=4097 GN=LOC107784825 PE=3 SV=1 - [A0A1S3ZAL2_TOBAC]	31.59	16	18	54	725	81.0969	8.52881	0.884659	0.731278	0.806442	0.80746	1.19442	1.10366	1.12932	1.14247	0.706769	0.00295925
A0A1S4A3S7	Hexosyltransferase	LOC107793408	Hexosyltransferase OS=Nicotiana tabacum OX=4097 GN=LOC107793408 PE=3 SV=1 - [A0A1S4A3S7_TOBAC]	7.68	3	4	9	547	63.2031	8.20654	0.810647	0.938373	0.6908	0.813273	1.28502	0.973961	1.19437	1.15112	0.706507	0.0444419
A0A1S4CVZ3	Elongation factor G, chloroplastic	LOC107823197	Elongation factor G, chloroplastic OS=Nicotiana tabacum OX=4097 GN=LOC107823197 PE=3 SV=1 - [A0A1S4CVZ3_TOBAC]	52.3	23	32	289	784	85.9669	5.68115	0.771141	0.723842	0.819501	0.771494	1.12928	1.08721	1.06405	1.09351	0.705518	0.00066016
A0A1S3XGU4	hsp70-Hsp90 organizing protein 2-like	LOC107764856	hsp70-Hsp90 organizing protein 2-like OS=Nicotiana tabacum OX=4097 GN=LOC107764856 PE=4 SV=1 - [A0A1S3XGU4_TOBAC]	50.84	5	12	31	299	32.8461	5.47803	0.9414	0.700762	0.610163	0.750775	1.05486	1.02228	1.11556	1.06423	0.705461	0.0377779
A0A1S4DQ11	outer envelope pore protein 16, chloroplastic isoform X1	LOC107832217	outer envelope pore protein 16, chloroplastic isoform X1 OS=Nicotiana tabacum OX=4097 GN=LOC107832217 PE=4 SV=1 - [A0A1S4DQ11_TOBAC]	57.53	7	7	32	146	15.5679	8.99756	0.711466	0.732913	0.648038	0.697472	1.02825	0.944878	0.994099	0.989077	0.705175	0.00115155
A0A1S3Z427	chaperonin CPN60-2, mitochondrial-like	LOC107782773	chaperonin CPN60-2, mitochondrial-like OS=Nicotiana tabacum OX=4097 GN=LOC107782773 PE=3 SV=1 - [A0A1S3Z427_TOBAC]	45.2	1	23	154	573	61.0133	5.85889		0.682875	0.656006	0.66944		0.99236	0.908149	0.950254	0.704485	0.0238866
A0A1S4CGJ2	aminoacyl tRNA synthase complex-interacting multifunctional protein 1-like	LOC107818565	aminoacyl tRNA synthase complex-interacting multifunctional protein 1-like OS=Nicotiana tabacum OX=4097 GN=LOC107818565 PE=4 SV=1 - [A0A1S4CGJ2_TOBAC]	18.49	1	8	16	384	41.7967	8.5874	0.866548	0.764616	0.806622	0.812595	1.21798	1.14437	1.0989	1.15375	0.704309	0.00170531
A0A1S3YVG8	putative L-ascorbate peroxidase 6 isoform X1	LOC107779974	putative L-ascorbate peroxidase 6 isoform X1 OS=Nicotiana tabacum OX=4097 GN=LOC107779974 PE=3 SV=1 - [A0A1S3YVG8_TOBAC]	21.6	5	5	13	324	35.2171	7.69385	0.845521	0.670721	0.56722	0.694487	0.897688	1.01769	1.0452	0.986859	0.703735	0.0347055
A0A076FNJ9	Delta-aminolevulinic acid dehydratase		Delta-aminolevulinic acid dehydratase OS=Nicotiana tabacum OX=4097 PE=2 SV=1 - [A0A076FNJ9_TOBAC]	43.72	12	12	84	430	46.8099	7.35693	0.848491	0.792797	0.62837	0.756553	1.09863	1.05099	1.07865	1.07609	0.703058	0.00908071
A0A1S4BRS0	uncharacterized protein LOC107811196	LOC107811196	uncharacterized protein LOC107811196 OS=Nicotiana tabacum OX=4097 GN=LOC107811196 PE=4 SV=1 - [A0A1S4BRS0_TOBAC]	19.58	2	4	14	240	26.2357	8.99756	0.701039	0.738192	0.649429	0.69622	0.945849	1.02029	1.00496	0.990368	0.702991	0.00101712
A0A1S4A7X9	chaperonin CPN60-2, mitochondrial-like	LOC107794731	chaperonin CPN60-2, mitochondrial-like OS=Nicotiana tabacum OX=4097 GN=LOC107794731 PE=3 SV=1 - [A0A1S4A7X9_TOBAC]	45.2	1	23	156	573	61.0082	5.64307	0.7982	0.739289	0.753032	0.763507	1.09181	1.06197	1.10714	1.08697	0.702415	0.000128871
A0A1S3YS73	uncharacterized protein LOC107778985	LOC107778985	uncharacterized protein LOC107778985 OS=Nicotiana tabacum OX=4097 GN=LOC107778985 PE=4 SV=1 - [A0A1S3YS73_TOBAC]	8.23	2	2	5	243	26.9987	8.26514	0.885147	0.666826	0.745486	0.76582	1.0927	1.08342	1.0948	1.09031	0.702389	0.00710392
A0A1S4AJY9	enoyl-[acyl-carrier-protein] reductase [NADH] 2, chloroplastic-like	LOC107798520	enoyl-[acyl-carrier-protein] reductase [NADH] 2, chloroplastic-like OS=Nicotiana tabacum OX=4097 GN=LOC107798520 PE=4 SV=1 - [A0A1S4AJY9_TOBAC]	26.28	1	8	49	392	41.2624	8.41162	0.691862	0.755317		0.72359	0.99523	1.06525		1.03024	0.702352	0.0229255
A0A1S3YGX2	kynurenine formamidase-like	LOC107776169	kynurenine formamidase-like OS=Nicotiana tabacum OX=4097 GN=LOC107776169 PE=4 SV=1 - [A0A1S3YGX2_TOBAC]	18.48	1	5	25	303	33.585	9.15869	0.84927	0.668386	0.842089	0.786582	1.05263	1.20777	1.10041	1.12027	0.702134	0.0111719
A0A1S4DIW7	Serine hydroxymethyltransferase	LOC107830241	Serine hydroxymethyltransferase OS=Nicotiana tabacum OX=4097 GN=LOC107830241 PE=3 SV=1 - [A0A1S4DIW7_TOBAC]	35.88	2	14	72	471	51.9213	7.53271	0.860999	0.624413	0.762314	0.749242	1.09185	1.04158	1.06907	1.0675	0.701866	0.0105125
A0A1S3YIH5	Coatomer subunit gamma	LOC107776662	Coatomer subunit gamma OS=Nicotiana tabacum OX=4097 GN=LOC107776662 PE=3 SV=1 - [A0A1S3YIH5_TOBAC]	23.22	7	17	67	887	98.2438	5.21143	0.884152	0.817389	0.655722	0.785755	1.15567	1.10947	1.09563	1.12026	0.701407	0.00887287
A0A1S4BLV8	uncharacterized protein LOC107809702 isoform X1	LOC107809702	uncharacterized protein LOC107809702 isoform X1 OS=Nicotiana tabacum OX=4097 GN=LOC107809702 PE=4 SV=1 - [A0A1S4BLV8_TOBAC]	11.65	1	1	3	103	11.2087	9.93506	0.729159		0.697248	0.713204	0.989396		1.04512	1.01726	0.701104	0.0109672
A0A1S4AYU8	probable Xaa-Pro aminopeptidase P	LOC107802786	probable Xaa-Pro aminopeptidase P OS=Nicotiana tabacum OX=4097 GN=LOC107802786 PE=3 SV=1 - [A0A1S4AYU8_TOBAC]	23.5	3	14	47	719	79.9478	6.82959	0.920658	0.746963	0.621192	0.762938	1.09975	1.08287	1.08228	1.0883	0.701035	0.0201285
A0A1S3YPY3	subtilisin-like protease SBT1.8	LOC107778373	subtilisin-like protease SBT1.8 OS=Nicotiana tabacum OX=4097 GN=LOC107778373 PE=4 SV=1 - [A0A1S3YPY3_TOBAC]	18.91	3	8	23	587	62.2362	7.98682	0.83006	0.647463	0.53184	0.669788	0.856437	1.02652	0.98397	0.955642	0.700878	0.0469752
A0A1S4D261	riboflavin synthase-like	LOC107825203	riboflavin synthase-like OS=Nicotiana tabacum OX=4097 GN=LOC107825203 PE=4 SV=1 - [A0A1S4D261_TOBAC]	18.44	5	5	22	282	30.9184	7.94287	0.881727	0.557378	0.625708	0.688271	0.96448	1.04202	0.940313	0.982272	0.700693	0.0466783
A0A1S4DDC2	uncharacterized protein LOC107828422	LOC107828422	uncharacterized protein LOC107828422 OS=Nicotiana tabacum OX=4097 GN=LOC107828422 PE=4 SV=1 - [A0A1S4DDC2_TOBAC]	9.42	1	1	3	138	14.5846	8.14795		0.772162	0.680594	0.726378		1.02533	1.0481	1.03672	0.700652	0.0223395
A0A1S4BRP8	stress-associated endoplasmic reticulum protein 2-like	LOC107811175	stress-associated endoplasmic reticulum protein 2-like OS=Nicotiana tabacum OX=4097 GN=LOC107811175 PE=4 SV=1 - [A0A1S4BRP8_TOBAC]	13.24	1	1	2	68	7.48507	11.0044	0.76211		0.849201	0.805656	1.21062		1.09011	1.15036	0.700348	0.0434984
O24136	CP12	CP12	CP12 OS=Nicotiana tabacum OX=4097 GN=CP12 PE=2 SV=1 - [O24136_TOBAC]	48.48	5	5	51	132	14.297	5.17334	0.581096	0.770588	0.885618	0.745767	1.04652	1.04234	1.10656	1.06514	0.700159	0.0248284
A0A1S4BVU4	14 kDa zinc-binding protein-like	LOC107812415	14 kDa zinc-binding protein-like OS=Nicotiana tabacum OX=4097 GN=LOC107812415 PE=4 SV=1 - [A0A1S4BVU4_TOBAC]	50	1	6	23	144	15.6542	6.63916	0.684268		0.682285	0.683276	1.02724		0.925482	0.976361	0.699819	0.0288503
A0A1S4CYK3	FAM10 family protein At4g22670-like	LOC107823999	FAM10 family protein At4g22670-like OS=Nicotiana tabacum OX=4097 GN=LOC107823999 PE=4 SV=1 - [A0A1S4CYK3_TOBAC]	35.14	1	14	43	407	44.1065	5.09717	0.586467	0.885668	0.778732	0.750289	0.993433	1.05005	1.17415	1.07254	0.699541	0.034736
A0A1S3Y3U0	Histone H2A	LOC107771868	Histone H2A OS=Nicotiana tabacum OX=4097 GN=LOC107771868 PE=3 SV=1 - [A0A1S3Y3U0_TOBAC]	37.14	4	5	53	140	14.6872	10.4771	0.802041	0.83353	0.907353	0.847642	1.19028	1.26395	1.18576	1.21333	0.698607	0.000810167
A0A1S3YZX8	uncharacterized protein LOC107781539	LOC107781539	uncharacterized protein LOC107781539 OS=Nicotiana tabacum OX=4097 GN=LOC107781539 PE=4 SV=1 - [A0A1S3YZX8_TOBAC]	59.35	6	16	105	310	33.5773	7.76709	0.726458	0.718989	0.606243	0.683897	0.958409	0.988441	0.991514	0.979454	0.698242	0.00183908
A0A1S4BDF8	UDP-glucose 4-epimerase GEPI48-like	LOC107807145	UDP-glucose 4-epimerase GEPI48-like OS=Nicotiana tabacum OX=4097 GN=LOC107807145 PE=3 SV=1 - [A0A1S4BDF8_TOBAC]	15.8	1	4	11	348	38.3253	6.44287	0.857091	0.796933		0.827012	1.21632	1.15443		1.18537	0.697682	0.0141945
A0A1S4A589	uncharacterized protein At3g06530-like isoform X4	LOC107793828	uncharacterized protein At3g06530-like isoform X4 OS=Nicotiana tabacum OX=4097 GN=LOC107793828 PE=4 SV=1 - [A0A1S4A589_TOBAC]	1.02	2	2	4	1660	185.192	6.7417	0.950699		0.85694	0.90382	1.32382		1.27147	1.29764	0.696509	0.0180847
A0A1S4BK78	uncharacterized protein LOC107809137	LOC107809137	uncharacterized protein LOC107809137 OS=Nicotiana tabacum OX=4097 GN=LOC107809137 PE=4 SV=1 - [A0A1S4BK78_TOBAC]	43.68	1	6	23	174	19.3248	9.5835	0.813609	0.835855	0.609028	0.752831	1.12202	1.01265	1.108	1.08089	0.696491	0.0148111
A0A1S3X0M5	60S ribosomal protein L4-like	LOC107759872	60S ribosomal protein L4-like OS=Nicotiana tabacum OX=4097 GN=LOC107759872 PE=4 SV=1 - [A0A1S3X0M5_TOBAC]	55.06	1	21	214	405	44.597	10.3452	0.819357	0.602959	0.662626	0.694981	0.960191	1.03023	1.00613	0.998848	0.695783	0.0109303
A0A1S3XJD3	photosystem I reaction center subunit III, chloroplastic-like	LOC107765837	photosystem I reaction center subunit III, chloroplastic-like OS=Nicotiana tabacum OX=4097 GN=LOC107765837 PE=4 SV=1 - [A0A1S3XJD3_TOBAC]	42.54	2	9	392	228	25.0222	9.36377	0.702372	0.652059	0.587561	0.647331	0.879396	0.879344	1.03387	0.930871	0.695403	0.00983496
A0A1S3XNF9	calcium-dependent protein kinase SK5-like	LOC107766827	calcium-dependent protein kinase SK5-like OS=Nicotiana tabacum OX=4097 GN=LOC107766827 PE=3 SV=1 - [A0A1S3XNF9_TOBAC]	9.68	3	4	7	496	55.7363	5.31299	0.830733	0.739967		0.78535	1.1697	1.09288		1.13129	0.694207	0.0282881
A0A1S3Z898	fasciclin-like arabinogalactan protein 9	LOC107784037	fasciclin-like arabinogalactan protein 9 OS=Nicotiana tabacum OX=4097 GN=LOC107784037 PE=4 SV=1 - [A0A1S3Z898_TOBAC]	23.51	5	6	43	251	26.9699	8.88037	0.524367	0.632104	0.665764	0.607412	0.830442	0.931852	0.862863	0.875052	0.694143	0.00679736
A0A1S3ZFM5	60S ribosomal protein L6-like	LOC107786144	60S ribosomal protein L6-like OS=Nicotiana tabacum OX=4097 GN=LOC107786144 PE=4 SV=1 - [A0A1S3ZFM5_TOBAC]	66.81	7	18	92	229	25.3392	10.1255	0.733193	0.709215	0.643674	0.695361	0.955924	1.02293	1.02712	1.00199	0.69398	0.000969333
A0A1S3YF27	Pectin acetylesterase	LOC107775393	Pectin acetylesterase OS=Nicotiana tabacum OX=4097 GN=LOC107775393 PE=3 SV=1 - [A0A1S3YF27_TOBAC]	31.38	2	11	32	427	46.7748	6.81494	0.744476	0.835621		0.790048	1.14927	1.12836		1.13882	0.693745	0.0175026
A0A1S3Z858	apyrase-like	LOC107783879	apyrase-like OS=Nicotiana tabacum OX=4097 GN=LOC107783879 PE=3 SV=1 - [A0A1S3Z858_TOBAC]	18.54	6	6	16	453	49.6032	8.104	0.944981	0.787459	0.966182	0.899541	1.26444	1.45894	1.16738	1.29692	0.693597	0.0179424
A0A1S4AMB0	ankyrin repeat and zinc finger domain-containing protein 1-like	LOC107799232	ankyrin repeat and zinc finger domain-containing protein 1-like OS=Nicotiana tabacum OX=4097 GN=LOC107799232 PE=4 SV=1 - [A0A1S4AMB0_TOBAC]	1.15	1	1	5	693	77.2581	8.19189	0.631191	0.703168	0.632837	0.655732	0.978624	0.909277	0.950449	0.946117	0.693077	0.000733937
A0A1S3Y0W0	uncharacterized protein LOC107770798	LOC107770798	uncharacterized protein LOC107770798 OS=Nicotiana tabacum OX=4097 GN=LOC107770798 PE=4 SV=1 - [A0A1S3Y0W0_TOBAC]	6.14	3	3	5	472	51.8694	6.58057	0.867626	0.698323	0.826015	0.797321	1.14285	1.15923	1.1504	1.15083	0.692824	0.00230044
A0A1S3Z2D7	60S ribosomal protein L10-like	LOC107782233	60S ribosomal protein L10-like OS=Nicotiana tabacum OX=4097 GN=LOC107782233 PE=4 SV=1 - [A0A1S3Z2D7_TOBAC]	50.68	1	12	128	221	24.9442	10.4331	0.715033	0.595414	0.869275	0.726574	1.07207	1.07011	1.00423	1.0488	0.692767	0.0173464
A0A1S3YAP0	dicarboxylate transporter 1, chloroplastic-like	LOC107774341	dicarboxylate transporter 1, chloroplastic-like OS=Nicotiana tabacum OX=4097 GN=LOC107774341 PE=4 SV=1 - [A0A1S3YAP0_TOBAC]	7.13	3	3	21	561	59.5792	9.64209	0.60132	0.706598	0.693616	0.667178	1.018	0.917151	0.954315	0.963156	0.6927	0.00261656
A0A1S3ZAF0	probable mitochondrial saccharopine dehydrogenase-like oxidoreductase At5g39410	LOC107784731	probable mitochondrial saccharopine dehydrogenase-like oxidoreductase At5g39410 OS=Nicotiana tabacum OX=4097 GN=LOC107784731 PE=4 SV=1 - [A0A1S3ZAF0_TOBAC]	13.04	1	2	5	230	25.319	8.54346	0.785712	0.71738	0.681787	0.728293	1.00259	0.989251	1.16247	1.05144	0.692663	0.00702012
A0A1S3YPT0	60S ribosomal protein L10-like	LOC107778281	60S ribosomal protein L10-like OS=Nicotiana tabacum OX=4097 GN=LOC107778281 PE=4 SV=1 - [A0A1S3YPT0_TOBAC]	50.68	1	12	122	221	24.9302	10.4331	0.763901	0.665022		0.714462	1.02996	1.03381		1.03189	0.692384	0.0234446
A0A1S4BLQ3	uncharacterized protein LOC107809662	LOC107809662	uncharacterized protein LOC107809662 OS=Nicotiana tabacum OX=4097 GN=LOC107809662 PE=4 SV=1 - [A0A1S4BLQ3_TOBAC]	16.48	3	4	10	267	29.5731	9.87646	0.646585	0.706537		0.676561	1.01668	0.93856		0.977618	0.692051	0.0257181
A0A1S4DI23	glycine--tRNA ligase, chloroplastic/mitochondrial 2-like	LOC107830076	glycine--tRNA ligase, chloroplastic/mitochondrial 2-like OS=Nicotiana tabacum OX=4097 GN=LOC107830076 PE=3 SV=1 - [A0A1S4DI23_TOBAC]	25.28	8	20	59	815	91.7117	5.92236	0.856243	0.828924	0.722756	0.802641	1.21859	1.19808	1.06333	1.16	0.691932	0.00489665
A0A1S3YBZ4	polyadenylate-binding protein RBP45-like	LOC107774489	polyadenylate-binding protein RBP45-like OS=Nicotiana tabacum OX=4097 GN=LOC107774489 PE=4 SV=1 - [A0A1S3YBZ4_TOBAC]	13.04	1	4	9	414	45.6368	5.87158	0.81026		0.794074	0.802167	1.19965		1.11941	1.15953	0.691802	0.0128649
A0A1S3XDP9	peroxiredoxin-2B-like	LOC107763907	peroxiredoxin-2B-like OS=Nicotiana tabacum OX=4097 GN=LOC107763907 PE=4 SV=1 - [A0A1S3XDP9_TOBAC]	9.09	1	1	7	88	9.49279	5.2876	0.655858	0.837006	0.594006	0.695623	0.931256	1.01602	1.06932	1.00553	0.691795	0.0204345
Q84QE7	Putative photosystem I subunit III	LOC107789388	Putative photosystem I subunit III OS=Nicotiana tabacum OX=4097 GN=LOC107789388 PE=2 SV=1 - [Q84QE7_TOBAC]	41.44	2	8	400	222	24.4519	9.14404	0.714885	0.803547	0.509708	0.676047	0.92617	0.970402	1.03554	0.977371	0.691699	0.0312923
A0A1S4C3J4	31 kDa ribonucleoprotein, chloroplastic	LOC107814688	31 kDa ribonucleoprotein, chloroplastic OS=Nicotiana tabacum OX=4097 GN=LOC107814688 PE=4 SV=1 - [A0A1S4C3J4_TOBAC]	43.84	8	9	86	292	31.1833	5.19873	0.733824	0.752134	0.610513	0.698824	0.955084	1.03003	1.04606	1.01039	0.691637	0.00406167
A0A1S4DA59	V-type proton ATPase subunit E-like	LOC107827618	V-type proton ATPase subunit E-like OS=Nicotiana tabacum OX=4097 GN=LOC107827618 PE=3 SV=1 - [A0A1S4DA59_TOBAC]	25.97	5	7	26	231	26.4548	6.72705	0.665427	0.864515	0.565823	0.698588	1.04687	0.976346	1.00769	1.0103	0.691466	0.0258656
A0A1S3ZBQ8	Coatomer subunit epsilon	LOC107785121	Coatomer subunit epsilon OS=Nicotiana tabacum OX=4097 GN=LOC107785121 PE=3 SV=1 - [A0A1S3ZBQ8_TOBAC]	16.49	4	4	20	291	31.9513	5.33838	0.824673	0.71268	0.803806	0.780387	1.20512	1.09967	1.08262	1.12914	0.691136	0.00247752
A0A1S4CYG2	lipid transfer-like protein VAS	LOC107823998	lipid transfer-like protein VAS OS=Nicotiana tabacum OX=4097 GN=LOC107823998 PE=4 SV=1 - [A0A1S4CYG2_TOBAC]	8.05	1	1	3	149	15.1848	8.23584	0.66318		0.64918	0.65618	0.910532		0.988936	0.949734	0.69091	0.0179095
A0A1S4B938	Nascent polypeptide-associated complex subunit beta	LOC107805856	Nascent polypeptide-associated complex subunit beta OS=Nicotiana tabacum OX=4097 GN=LOC107805856 PE=3 SV=1 - [A0A1S4B938_TOBAC]	54.88	1	9	71	164	17.7383	7.50342	0.910307	0.759315	0.733382	0.801001	1.19428	1.11921	1.16555	1.15968	0.690709	0.00377862
A0A1S4A359	glycine-rich RNA-binding protein RZ1A-like	LOC107793299	glycine-rich RNA-binding protein RZ1A-like OS=Nicotiana tabacum OX=4097 GN=LOC107793299 PE=4 SV=1 - [A0A1S4A359_TOBAC]	8.7	2	2	9	207	22.2064	8.71924	0.58488	0.875083	0.894454	0.784805	1.24114	1.12904	1.03921	1.13646	0.69057	0.0386362
A0A075QPB2	Eukaryotic initiation factor 4E (Fragment)		Eukaryotic initiation factor 4E (Fragment) OS=Nicotiana tabacum OX=4097 PE=2 SV=1 - [A0A075QPB2_TOBAC]	7.14	1	1	2	84	9.2607	8.1626	0.776124	0.753973		0.765048	1.16157	1.05415		1.10786	0.690564	0.0246463
A0A1S4A4Y0	rhodanese-like domain-containing protein 4, chloroplastic	LOC107793804	rhodanese-like domain-containing protein 4, chloroplastic OS=Nicotiana tabacum OX=4097 GN=LOC107793804 PE=4 SV=1 - [A0A1S4A4Y0_TOBAC]	34.1	5	13	56	437	46.1375	5.0083	0.703139	0.620504	0.731441	0.685028	0.995107	0.964893	1.01666	0.99222	0.690399	0.00109224
A0A1S3Z4R3	Glycine cleavage system P protein	LOC107783010	Glycine cleavage system P protein OS=Nicotiana tabacum OX=4097 GN=LOC107783010 PE=3 SV=1 - [A0A1S3Z4R3_TOBAC]	49.52	5	38	370	1046	114.142	6.94678	0.765395	0.798076	0.64073	0.734734	1.07705	1.03456	1.08202	1.06454	0.690187	0.00278769
A0A1S4AX40	ATP synthase subunit b', chloroplastic-like	LOC107802241	ATP synthase subunit b', chloroplastic-like OS=Nicotiana tabacum OX=4097 GN=LOC107802241 PE=3 SV=1 - [A0A1S4AX40_TOBAC]	35	1	11	135	220	24.0361	8.19189	0.639501	0.576492	0.634688	0.616894	0.965241	0.801351	0.921091	0.895894	0.688579	0.00622906
A0A1S3XDH0	Exocyst complex component SEC5	LOC107763887	Exocyst complex component SEC5 OS=Nicotiana tabacum OX=4097 GN=LOC107763887 PE=3 SV=1 - [A0A1S3XDH0_TOBAC]	4.7	5	5	6	1107	124.476	5.56689	0.793571	0.811328		0.80245	1.24916	1.08245		1.1658	0.688323	0.0493208
A0A1S3ZR33	omega-hydroxypalmitate O-feruloyl transferase-like	LOC107789641	omega-hydroxypalmitate O-feruloyl transferase-like OS=Nicotiana tabacum OX=4097 GN=LOC107789641 PE=4 SV=1 - [A0A1S3ZR33_TOBAC]	36.04	5	15	58	455	51.0451	5.98584	0.732185	0.604521	0.693503	0.676737	1.01127	0.997267	0.942159	0.983564	0.688045	0.00209076
A0A1S4DLC0	translation initiation factor IF-2, chloroplastic-like	LOC107830987	translation initiation factor IF-2, chloroplastic-like OS=Nicotiana tabacum OX=4097 GN=LOC107830987 PE=3 SV=1 - [A0A1S4DLC0_TOBAC]	23	3	20	81	1013	108.267	6.72705	0.772101	0.654347	0.680148	0.702199	1.01121	1.06005	0.991027	1.02076	0.687916	0.00150561
A0A075EZS4	Glyoxisomal malate dehydrogenase	gMDH	Glyoxisomal malate dehydrogenase OS=Nicotiana tabacum OX=4097 GN=gMDH PE=2 SV=1 - [A0A075EZS4_TOBAC]	57.42	3	17	157	357	37.5458	8.14795	0.818518	0.680322	0.528588	0.675809	0.946566	0.968948	1.03293	0.982815	0.687626	0.0248224
A0A1S4B471	40S ribosomal protein S19-3-like	LOC107804353	40S ribosomal protein S19-3-like OS=Nicotiana tabacum OX=4097 GN=LOC107804353 PE=4 SV=1 - [A0A1S4B471_TOBAC]	53.15	1	8	110	143	16.0774	10.1987	0.905867	0.713149	0.754085	0.791034	1.09838	1.08081	1.27676	1.15199	0.68667	0.0135972
A0A1S4AWW8	uncharacterized protein LOC107802175	LOC107802175	uncharacterized protein LOC107802175 OS=Nicotiana tabacum OX=4097 GN=LOC107802175 PE=4 SV=1 - [A0A1S4AWW8_TOBAC]	12.61	5	5	15	452	49.1342	8.71924	0.69978	0.635733	0.859179	0.731564	1.08886	1.04416	1.06514	1.06606	0.686234	0.00780234
A0A1S4CNP0	Aspartate aminotransferase	LOC107820992	Aspartate aminotransferase OS=Nicotiana tabacum OX=4097 GN=LOC107820992 PE=4 SV=1 - [A0A1S4CNP0_TOBAC]	69.91	2	26	160	462	50.8459	8.1333	0.786437	0.67796	0.632594	0.698997	0.959973	1.03263	1.06415	1.01892	0.686018	0.0043732
A0A1S4DE12	dynamin-related protein 5A-like	LOC107828725	dynamin-related protein 5A-like OS=Nicotiana tabacum OX=4097 GN=LOC107828725 PE=3 SV=1 - [A0A1S4DE12_TOBAC]	15.94	3	8	24	577	64.2417	7.57666	0.814705		0.660837	0.737771	1.0884		1.06312	1.07576	0.685811	0.0493074
A0A1S3YBV7	T-complex protein 1 subunit gamma	LOC107774646	T-complex protein 1 subunit gamma OS=Nicotiana tabacum OX=4097 GN=LOC107774646 PE=3 SV=1 - [A0A1S3YBV7_TOBAC]	28.01	16	16	70	557	60.4917	6.06201	0.834521	0.718557	0.78107	0.778049	1.18616	1.12062	1.09823	1.13501	0.685502	0.00111449
A0A1S4CWH5	probable cinnamyl alcohol dehydrogenase 1	LOC107823362	probable cinnamyl alcohol dehydrogenase 1 OS=Nicotiana tabacum OX=4097 GN=LOC107823362 PE=3 SV=1 - [A0A1S4CWH5_TOBAC]	9.01	1	3	5	355	38.4755	7.37158		0.808838	0.686757	0.747797		1.06987	1.11209	1.09098	0.685436	0.0336426
A0A1S4DBX2	glutathione S-transferase zeta class-like	LOC107828152	glutathione S-transferase zeta class-like OS=Nicotiana tabacum OX=4097 GN=LOC107828152 PE=3 SV=1 - [A0A1S4DBX2_TOBAC]	10.31	1	3	12	223	25.258	5.47803		0.804253	0.803232	0.803742		1.14731	1.19925	1.17328	0.685036	0.00490433
A0A1S4BF29	protease Do-like 2, chloroplastic	LOC107807560	protease Do-like 2, chloroplastic OS=Nicotiana tabacum OX=4097 GN=LOC107807560 PE=4 SV=1 - [A0A1S4BF29_TOBAC]	22.08	2	6	19	317	34.8511	5.08447	0.899643	0.773653	0.687363	0.786886	1.3218	1.05	1.07574	1.14918	0.684738	0.0270874
A0A1S4AVI5	DNA topoisomerase 1-like isoform X2	LOC107801727	DNA topoisomerase 1-like isoform X2 OS=Nicotiana tabacum OX=4097 GN=LOC107801727 PE=4 SV=1 - [A0A1S4AVI5_TOBAC]	6.48	5	5	7	803	88.9161	9.51025	0.65745	0.792175		0.724812	1.07583	1.04237		1.0591	0.684367	0.04051
A0A1S4CX76	thylakoid lumenal 17.9 kDa protein, chloroplastic-like isoform X2	LOC107823581	thylakoid lumenal 17.9 kDa protein, chloroplastic-like isoform X2 OS=Nicotiana tabacum OX=4097 GN=LOC107823581 PE=4 SV=1 - [A0A1S4CX76_TOBAC]	26.55	2	5	32	226	24.1825	8.93896	0.579398	0.637986		0.608692	0.84376	0.935538		0.889649	0.684194	0.0355577
A0A1S3ZEI2	Glucose-6-phosphate 1-epimerase	LOC107785825	Glucose-6-phosphate 1-epimerase OS=Nicotiana tabacum OX=4097 GN=LOC107785825 PE=3 SV=1 - [A0A1S3ZEI2_TOBAC]	40.07	1	9	63	302	33.3025	6.43018	0.586812	0.720496	0.765042	0.690783	1.06059	0.981986	0.987119	1.0099	0.684013	0.00575146
A0A1S4BZ85	40S ribosomal protein S6	LOC107813350	40S ribosomal protein S6 OS=Nicotiana tabacum OX=4097 GN=LOC107813350 PE=3 SV=1 - [A0A1S4BZ85_TOBAC]	47.79	4	11	56	249	28.3295	10.6528	0.558411	0.926588	0.727363	0.737454	1.11336	1.06091	1.06216	1.07881	0.683581	0.033967
A0A1S4BZB2	protein PXR1-like	LOC107813489	protein PXR1-like OS=Nicotiana tabacum OX=4097 GN=LOC107813489 PE=4 SV=1 - [A0A1S4BZB2_TOBAC]	2.87	1	1	2	314	34.1732	5.40186	0.708407	0.684173		0.69629	0.987998	1.05063		1.01931	0.683097	0.010634
A0A077D7P8	Ripening regulated protein DDTFR8		Ripening regulated protein DDTFR8 OS=Nicotiana tabacum OX=4097 PE=2 SV=1 - [A0A077D7P8_TOBAC]	9.78	2	2	6	184	20.729	4.4624	0.790489	0.68957	0.62574	0.701933	0.941296	1.04107	1.10163	1.028	0.682815	0.00822667
A0A1S3XIR6	zinc finger CCCH domain-containing protein 13-like isoform X3	LOC107765433	zinc finger CCCH domain-containing protein 13-like isoform X3 OS=Nicotiana tabacum OX=4097 GN=LOC107765433 PE=4 SV=1 - [A0A1S3XIR6_TOBAC]	2.26	1	1	2	354	40.3061	9.42236	0.766339	0.840369		0.803354	1.21601	1.13777		1.17689	0.682608	0.020162
P30155	50S ribosomal protein L27, chloroplastic	RPL27	50S ribosomal protein L27, chloroplastic OS=Nicotiana tabacum OX=4097 GN=RPL27 PE=1 SV=1 - [RK27_TOBAC]	21.79	3	3	23	179	19.6514	10.3452	0.830026	0.548023	0.694607	0.690885	1.02541	0.964124	1.04726	1.01226	0.682514	0.0195289
A0A1S3ZX72	haloacid dehalogenase-like hydrolase domain-containing protein At3g48420	LOC107791365	haloacid dehalogenase-like hydrolase domain-containing protein At3g48420 OS=Nicotiana tabacum OX=4097 GN=LOC107791365 PE=4 SV=1 - [A0A1S3ZX72_TOBAC]	42.59	3	15	161	317	33.9146	7.10791	0.877354	0.721819	0.528884	0.709352	1.0655	1.03247	1.02293	1.0403	0.681874	0.031168
A0A1S4ALQ2	uncharacterized protein LOC107798843	LOC107798843	uncharacterized protein LOC107798843 OS=Nicotiana tabacum OX=4097 GN=LOC107798843 PE=4 SV=1 - [A0A1S4ALQ2_TOBAC]	39.71	3	3	14	68	7.72606	9.70068	0.829547	0.778507	0.548472	0.718842	1.07271	0.961673	1.12947	1.05462	0.681614	0.0279301
A0A1S3YNE9	uncharacterized protein LOC107778107	LOC107778107	uncharacterized protein LOC107778107 OS=Nicotiana tabacum OX=4097 GN=LOC107778107 PE=4 SV=1 - [A0A1S3YNE9_TOBAC]	21.88	4	4	16	192	21.1767	8.66064	0.658728	0.732451	0.762839	0.718006	1.08235	0.997113	1.08151	1.05366	0.681442	0.001316
A0A1S3YU63	acyl carrier protein 2, mitochondrial-like	LOC107779793	acyl carrier protein 2, mitochondrial-like OS=Nicotiana tabacum OX=4097 GN=LOC107779793 PE=3 SV=1 - [A0A1S3YU63_TOBAC]	13.95	1	1	2	129	14.4634	5.88428	0.779373		0.689278	0.734326	1.07994		1.07591	1.07793	0.681239	0.01679
A0A1S3YTN7	protein LOW PSII ACCUMULATION 1, chloroplastic-like	LOC107779630	protein LOW PSII ACCUMULATION 1, chloroplastic-like OS=Nicotiana tabacum OX=4097 GN=LOC107779630 PE=4 SV=1 - [A0A1S3YTN7_TOBAC]	29.55	3	12	34	440	48.9919	9.23193	0.696753	0.764528		0.73064	1.13918	1.00606		1.07262	0.681174	0.04454
A0A1S4AFJ2	xylulose kinase-like isoform X3	LOC107797064	xylulose kinase-like isoform X3 OS=Nicotiana tabacum OX=4097 GN=LOC107797064 PE=4 SV=1 - [A0A1S4AFJ2_TOBAC]	1.6	1	1	3	499	55.1479	5.37646	1.00023	0.918823	0.816878	0.911977	1.49332	1.16371	1.36228	1.33977	0.680696	0.0174494
A0A1S3X7Y0	non-classical arabinogalactan protein 31-like	LOC107762179	non-classical arabinogalactan protein 31-like OS=Nicotiana tabacum OX=4097 GN=LOC107762179 PE=4 SV=1 - [A0A1S3X7Y0_TOBAC]	17.83	4	4	10	258	27.3872	9.77393	0.718333	0.841576	0.782941	0.78095	1.19848	1.0531	1.1918	1.1478	0.680392	0.00346193
A0A1S3WYF7	uncharacterized protein LOC107759286	LOC107759286	uncharacterized protein LOC107759286 OS=Nicotiana tabacum OX=4097 GN=LOC107759286 PE=3 SV=1 - [A0A1S3WYF7_TOBAC]	5.84	2	2	2	308	35.6246	4.94482	0.756506	0.74234		0.749423	1.11154	1.09176		1.10165	0.680275	0.00119057
A0A1S3ZL08	Xyloglucan endotransglucosylase/hydrolase	LOC107787957	Xyloglucan endotransglucosylase/hydrolase OS=Nicotiana tabacum OX=4097 GN=LOC107787957 PE=3 SV=1 - [A0A1S3ZL08_TOBAC]	12.42	3	3	9	298	33.9654	6.34131	0.771003	0.597628	0.667148	0.678593	0.948151	1.04103	1.00841	0.999194	0.67914	0.00499249
A0A1S4C3Q3	Carboxypeptidase	LOC107814834	Carboxypeptidase OS=Nicotiana tabacum OX=4097 GN=LOC107814834 PE=3 SV=1 - [A0A1S4C3Q3_TOBAC]	2.33	1	1	2	472	53.0132	6.63916	0.730143	0.744622		0.737383	1.1402	1.03185		1.08602	0.678976	0.0237084
A0A1S4BC38	E3 ubiquitin-protein ligase UPL2-like	LOC107806692	E3 ubiquitin-protein ligase UPL2-like OS=Nicotiana tabacum OX=4097 GN=LOC107806692 PE=4 SV=1 - [A0A1S4BC38_TOBAC]	8.01	3	25	52	3658	403.048	5.19873	0.80516	0.862443	0.659802	0.775802	1.26956	1.07125	1.08722	1.14268	0.678932	0.0138576
A0A1S4CEW3	outer envelope pore protein 21B, chloroplastic-like	LOC107818238	outer envelope pore protein 21B, chloroplastic-like OS=Nicotiana tabacum OX=4097 GN=LOC107818238 PE=4 SV=1 - [A0A1S4CEW3_TOBAC]	45.24	3	6	25	168	19.7573	9.59814	0.840334	0.785708	0.930801	0.852281	1.28073	1.2114	1.27503	1.25572	0.67872	0.00107836
Q7XZV3	24K germin like protein	LOC107773727	24K germin like protein OS=Nicotiana tabacum OX=4097 GN=LOC107773727 PE=2 SV=1 - [Q7XZV3_TOBAC]	19.05	2	2	83	210	21.9544	6.29053	0.613517	0.632655	0.658791	0.634988	0.905138	0.942899	0.959185	0.935741	0.678594	0.000130444
A0A1S4A695	Phosphomannomutase	LOC107794186	Phosphomannomutase OS=Nicotiana tabacum OX=4097 GN=LOC107794186 PE=3 SV=1 - [A0A1S4A695_TOBAC]	38.49	6	10	41	252	28.4994	6.23975	0.638805	0.722093	0.746476	0.702458	0.997759	1.01736	1.09449	1.03654	0.677697	0.00161133
P18212	Oxygen-evolving enhancer protein 2-2, chloroplastic	PSBP2	Oxygen-evolving enhancer protein 2-2, chloroplastic OS=Nicotiana tabacum OX=4097 GN=PSBP2 PE=1 SV=2 - [PSBP2_TOBAC]	56.6	2	12	316	265	28.5435	7.85498	0.549331	0.71113	0.570177	0.610213	0.795394	0.920838	0.98577	0.900667	0.677512	0.0183696
A0A1S3XWJ3	conserved oligomeric Golgi complex subunit 4-like	LOC107769525	conserved oligomeric Golgi complex subunit 4-like OS=Nicotiana tabacum OX=4097 GN=LOC107769525 PE=4 SV=1 - [A0A1S3XWJ3_TOBAC]	6.29	4	4	6	747	83.6349	5.14795	0.847462	0.821574	0.659995	0.776343	1.20992	1.08294	1.14559	1.14615	0.67735	0.00589872
Q0PWS6	Chlorophyll a-b binding protein, chloroplastic	Lhcb6	Chlorophyll a-b binding protein, chloroplastic OS=Nicotiana tabacum OX=4097 GN=Lhcb6 PE=2 SV=1 - [Q0PWS6_TOBAC]	47.08	2	10	171	257	27.3171	6.03662	0.696167	0.769428	0.480615	0.648737	0.931291	0.901801	1.04047	0.957853	0.677282	0.0326908
P68158	Elongation factor Tu, chloroplastic	TUFA	Elongation factor Tu, chloroplastic OS=Nicotiana tabacum OX=4097 GN=TUFA PE=3 SV=1 - [EFTU_TOBAC]	58.58	8	24	373	478	51.9237	6.81494	0.784144	0.789191	0.683047	0.752127	1.18024	1.07036	1.08487	1.11182	0.676481	0.0018078
C0STW5	NtRab11D	NtRab11D	NtRab11D OS=Nicotiana tabacum OX=4097 GN=NtRab11D PE=2 SV=1 - [C0STW5_TOBAC]	30.63	1	7	22	222	24.4766	7.37158	0.652073	0.670127		0.6611	0.998386	0.956565		0.977475	0.676334	0.00514246
A0A1S3XES7	60S ribosomal protein L12-like	LOC107764287	60S ribosomal protein L12-like OS=Nicotiana tabacum OX=4097 GN=LOC107764287 PE=3 SV=1 - [A0A1S3XES7_TOBAC]	59.64	8	8	74	166	17.7946	8.68994	0.655171	0.680753	0.729612	0.688512	0.985944	1.01618	1.05463	1.01892	0.675728	0.000363152
A0A1S4CUE0	ferredoxin-dependent glutamate synthase, chloroplastic-like	LOC107822572	ferredoxin-dependent glutamate synthase, chloroplastic-like OS=Nicotiana tabacum OX=4097 GN=LOC107822572 PE=4 SV=1 - [A0A1S4CUE0_TOBAC]	37.7	3	4	53	191	20.2352	4.88135	0.675004	0.812817	0.615733	0.701185	1.03742	1.03412	1.04248	1.03801	0.675511	0.00449406
A0A1S4BPM1	Chlorophyll a-b binding protein, chloroplastic	LOC107810528	Chlorophyll a-b binding protein, chloroplastic OS=Nicotiana tabacum OX=4097 GN=LOC107810528 PE=3 SV=1 - [A0A1S4BPM1_TOBAC]	58.11	3	9	742	265	28.1331	5.41455	0.659188	0.71031	0.59946	0.65632	1.01594	0.933842	0.965035	0.971604	0.675501	0.00139816
A0A1S3Y2L3	Peptidylprolyl isomerase	LOC107771513	Peptidylprolyl isomerase OS=Nicotiana tabacum OX=4097 GN=LOC107771513 PE=4 SV=1 - [A0A1S3Y2L3_TOBAC]	44.81	1	6	46	212	22.6667	9.15869	0.770436	0.756717	0.744571	0.757242	1.04027	1.25472	1.07101	1.122	0.674903	0.00563759
A0A1S3ZEL4	aquaporin TIP2-1-like isoform X1	LOC107786005	aquaporin TIP2-1-like isoform X1 OS=Nicotiana tabacum OX=4097 GN=LOC107786005 PE=3 SV=1 - [A0A1S3ZEL4_TOBAC]	7.26	2	2	24	248	24.9631	6.50732	0.5377	0.662447	0.560421	0.586856	0.812848	0.899096	0.897933	0.869959	0.674579	0.00407862
A0A1S4ABX7	guanine nucleotide-binding protein subunit beta-like protein	LOC107795918	guanine nucleotide-binding protein subunit beta-like protein OS=Nicotiana tabacum OX=4097 GN=LOC107795918 PE=4 SV=1 - [A0A1S4ABX7_TOBAC]	62.2	7	17	131	328	35.998	7.37158	0.784999	0.72973	0.815497	0.776742	1.26809	1.08209	1.10718	1.15245	0.67399	0.0040737
A0A1S3YGP6	asparagine--tRNA ligase, chloroplastic/mitochondrial-like	LOC107776004	asparagine--tRNA ligase, chloroplastic/mitochondrial-like OS=Nicotiana tabacum OX=4097 GN=LOC107776004 PE=3 SV=1 - [A0A1S3YGP6_TOBAC]	17.02	1	10	31	570	63.9604	6.80029	0.778851	0.790292	0.654874	0.741339	1.10341	1.10474	1.09373	1.10062	0.673562	0.00117203
A0A1S3WYG1	60S ribosomal protein L22-3-like	LOC107759189	60S ribosomal protein L22-3-like OS=Nicotiana tabacum OX=4097 GN=LOC107759189 PE=4 SV=1 - [A0A1S3WYG1_TOBAC]	36	3	4	40	125	14.0384	9.45166	0.726165	0.699815	0.769362	0.731781	1.07546	1.10658	1.08029	1.08744	0.672936	9.2919e-05
A0A1S3ZFD3	MFP1 attachment factor 1-like	LOC107786219	MFP1 attachment factor 1-like OS=Nicotiana tabacum OX=4097 GN=LOC107786219 PE=4 SV=1 - [A0A1S3ZFD3_TOBAC]	6.77	1	1	7	192	20.809	4.36084	0.71886	0.738907	0.725293	0.727687	1.09584	1.0662	1.08243	1.08149	0.672855	4.4702e-06
A0A1S4B380	60S ribosomal protein L24-like	LOC107804080	60S ribosomal protein L24-like OS=Nicotiana tabacum OX=4097 GN=LOC107804080 PE=4 SV=1 - [A0A1S4B380_TOBAC]	29.27	6	6	55	164	18.5594	10.8579	0.730774	0.697821	0.76437	0.730989	1.10337	1.09062	1.06672	1.08691	0.672541	8.5562e-05
A0A1S3ZKJ8	50S ribosomal protein L19, chloroplastic-like	LOC107787791	50S ribosomal protein L19, chloroplastic-like OS=Nicotiana tabacum OX=4097 GN=LOC107787791 PE=4 SV=1 - [A0A1S3ZKJ8_TOBAC]	15.74	3	3	33	216	24.1882	10.0229	0.647752	0.665084	0.604822	0.639219	0.94814	0.945193	0.9589	0.950744	0.672335	7.11946e-05
A0A1S4DJK0	Chlorophyll a-b binding protein, chloroplastic	LOC107830507	Chlorophyll a-b binding protein, chloroplastic OS=Nicotiana tabacum OX=4097 GN=LOC107830507 PE=3 SV=1 - [A0A1S4DJK0_TOBAC]	54.09	3	12	166	257	27.3031	6.03662	0.651712	0.603265	0.771602	0.675527	1.01488	0.965004	1.03719	1.00569	0.671702	0.00372078
A0A1S4A9X2	Probable bifunctional methylthioribulose-1-phosphate dehydratase/enolase-phosphatase E1	LOC107795281	Probable bifunctional methylthioribulose-1-phosphate dehydratase/enolase-phosphatase E1 OS=Nicotiana tabacum OX=4097 GN=LOC107795281 PE=3 SV=1 - [A0A1S4A9X2_TOBAC]	9.36	4	4	7	513	56.5075	6.25244	0.852404	0.803567	0.625552	0.760508	1.10764	1.13289	1.15637	1.1323	0.67165	0.00615177
A0A1S3Y602	uncharacterized protein LOC107772519	LOC107772519	uncharacterized protein LOC107772519 OS=Nicotiana tabacum OX=4097 GN=LOC107772519 PE=4 SV=1 - [A0A1S3Y602_TOBAC]	15.53	1	1	3	103	11.3939	9.05615	0.62969	0.858503	0.694225	0.727473	1.04536	1.14657	1.05822	1.08338	0.671482	0.00907386
A0A1S3YJX7	GDP-mannose 4,6 dehydratase 1	LOC107776909	GDP-mannose 4,6 dehydratase 1 OS=Nicotiana tabacum OX=4097 GN=LOC107776909 PE=3 SV=1 - [A0A1S3YJX7_TOBAC]	4.9	1	2	7	367	41.4728	6.85889	0.701665	0.847332	0.690991	0.746663	1.18883	1.02428	1.12319	1.1121	0.671401	0.00626288
A0A1S3ZTF8	cysteine desulfurase 1, chloroplastic-like	LOC107790197	cysteine desulfurase 1, chloroplastic-like OS=Nicotiana tabacum OX=4097 GN=LOC107790197 PE=4 SV=1 - [A0A1S3ZTF8_TOBAC]	26.68	3	11	34	476	51.9354	6.80029		0.797201	0.671493	0.734347		1.04832	1.1411	1.09471	0.670814	0.0439225
A0A1S3Z6N8	Succinate--CoA ligase [ADP-forming] subunit alpha, mitochondrial	LOC107783576	Succinate--CoA ligase [ADP-forming] subunit alpha, mitochondrial OS=Nicotiana tabacum OX=4097 GN=LOC107783576 PE=3 SV=1 - [A0A1S3Z6N8_TOBAC]	15.38	4	5	40	338	35.2373	8.76318	0.736906	0.640879	0.781624	0.719803	1.07802	1.09214	1.04968	1.07328	0.670658	0.00123187
A0A1S3ZBU9	flowering locus K homology domain-like	LOC107785154	flowering locus K homology domain-like OS=Nicotiana tabacum OX=4097 GN=LOC107785154 PE=4 SV=1 - [A0A1S3ZBU9_TOBAC]	4.02	1	1	7	348	36.8381	6.21436	0.779376	0.896936	0.714369	0.796894	1.23342	1.13266	1.1987	1.18826	0.67064	0.00304303
A0A1S4A899	dihydrolipoyl dehydrogenase 2, chloroplastic-like	LOC107794842	dihydrolipoyl dehydrogenase 2, chloroplastic-like OS=Nicotiana tabacum OX=4097 GN=LOC107794842 PE=4 SV=1 - [A0A1S4A899_TOBAC]	17.24	1	6	22	435	46.14	8.26514	0.761529	0.791889		0.776709	1.16225	1.15591		1.15908	0.670107	0.00164092
A0A1S3XRM3	oxygen-evolving enhancer protein 3-2, chloroplastic-like	LOC107767928	oxygen-evolving enhancer protein 3-2, chloroplastic-like OS=Nicotiana tabacum OX=4097 GN=LOC107767928 PE=4 SV=1 - [A0A1S3XRM3_TOBAC]	47.37	4	13	300	228	24.1739	9.71533	0.734499	0.759643	0.517379	0.670507	0.889926	0.966137	1.14588	1.00065	0.670073	0.0378117
A0A1S4A5R3	30S ribosomal protein S31, chloroplastic-like	LOC107794053	30S ribosomal protein S31, chloroplastic-like OS=Nicotiana tabacum OX=4097 GN=LOC107794053 PE=4 SV=1 - [A0A1S4A5R3_TOBAC]	27.19	3	4	24	114	12.0623	10.5942	0.795831	0.569822	0.706089	0.690581	1.00434	1.02026	1.0676	1.03074	0.669989	0.00763247
A0A1S4C053	Chlorophyll a-b binding protein, chloroplastic	LOC107813664	Chlorophyll a-b binding protein, chloroplastic OS=Nicotiana tabacum OX=4097 GN=LOC107813664 PE=3 SV=1 - [A0A1S4C053_TOBAC]	44.32	3	9	241	273	29.325	8.67529	0.681809	0.605647	0.595468	0.627641	0.915417	0.913338	0.981951	0.936902	0.669911	0.000941179
A0A1S3XC51	tetrapyrrole-binding protein, chloroplastic-like	LOC107763426	tetrapyrrole-binding protein, chloroplastic-like OS=Nicotiana tabacum OX=4097 GN=LOC107763426 PE=4 SV=1 - [A0A1S3XC51_TOBAC]	19.14	4	4	19	162	18.6852	5.42725	0.586734	0.897518	0.561588	0.681947	0.991739	1.02631	1.03878	1.01894	0.669269	0.0364557
A0A1S3YI24	uncharacterized protein LOC107776320	LOC107776320	uncharacterized protein LOC107776320 OS=Nicotiana tabacum OX=4097 GN=LOC107776320 PE=4 SV=1 - [A0A1S3YI24_TOBAC]	32.64	2	11	76	337	36.1961	8.35303	0.550927	0.660471	0.614459	0.608619	0.931815	0.886574	0.909758	0.909382	0.669266	0.000936553
A0A1S3X5U9	RNA-binding protein BRN1-like isoform X2	LOC107761631	RNA-binding protein BRN1-like isoform X2 OS=Nicotiana tabacum OX=4097 GN=LOC107761631 PE=4 SV=1 - [A0A1S3X5U9_TOBAC]	4.61	2	2	5	347	37.4105	8.30908	0.810849	0.824835	0.739961	0.791882	1.27128	1.13933	1.14121	1.18394	0.668853	0.00153624
A0A1S4B899	uncharacterized protein LOC107805602	LOC107805602	uncharacterized protein LOC107805602 OS=Nicotiana tabacum OX=4097 GN=LOC107805602 PE=4 SV=1 - [A0A1S4B899_TOBAC]	16.05	1	3	15	162	17.6332	9.90576	0.725678	0.66079	0.753087	0.713185	1.10757	0.984585	1.10788	1.06668	0.668605	0.00200808
H9ZNK7	Actin 2 (Fragment)	act2	Actin 2 (Fragment) OS=Nicotiana tabacum OX=4097 GN=act2 PE=2 SV=1 - [H9ZNK7_TOBAC]	44.94	3	6	73	178	19.9109	5.10986	0.713515	0.64834	0.979882	0.780579	1.21487	1.16914	1.1185	1.1675	0.668589	0.0212167
A0A1S4BBF5	triosephosphate isomerase, chloroplastic-like	LOC107806500	triosephosphate isomerase, chloroplastic-like OS=Nicotiana tabacum OX=4097 GN=LOC107806500 PE=3 SV=1 - [A0A1S4BBF5_TOBAC]	54.35	3	14	199	322	34.1912	6.40479	0.643341	0.569159	0.695378	0.635959	0.912086	0.995143	0.948797	0.952009	0.668018	0.00195644
A0A1S4DJ40	ribonuclease III domain-containing protein RNC1, chloroplastic-like isoform X1	LOC107830377	ribonuclease III domain-containing protein RNC1, chloroplastic-like isoform X1 OS=Nicotiana tabacum OX=4097 GN=LOC107830377 PE=4 SV=1 - [A0A1S4DJ40_TOBAC]	11.74	5	5	10	528	61.6699	8.98291	0.827753	0.884369	0.605693	0.772605	1.21827	1.1156	1.13675	1.15687	0.66784	0.013258
A0A1S3X086	Homoserine dehydrogenase	LOC107759801	Homoserine dehydrogenase OS=Nicotiana tabacum OX=4097 GN=LOC107759801 PE=3 SV=1 - [A0A1S3X086_TOBAC]	2.72	1	1	2	367	39.0782	5.46533		0.781991	0.679936	0.730963		1.0762	1.11295	1.09457	0.667808	0.0215322
A0A1S4DF27	coatomer subunit zeta-2-like	LOC107829140	coatomer subunit zeta-2-like OS=Nicotiana tabacum OX=4097 GN=LOC107829140 PE=4 SV=1 - [A0A1S4DF27_TOBAC]	12.43	2	2	12	177	19.37	4.77979	0.671859	0.782721	0.772024	0.742201	1.11998	1.125	1.08994	1.11164	0.667662	0.000563213
A0A1S4BKF0	40S ribosomal protein S2-3-like	LOC107809240	40S ribosomal protein S2-3-like OS=Nicotiana tabacum OX=4097 GN=LOC107809240 PE=3 SV=1 - [A0A1S4BKF0_TOBAC]	56.36	4	15	129	275	29.9941	10.272	0.734311	0.627042	0.706403	0.689252	0.988334	1.04538	1.06348	1.0324	0.667622	0.000948649
A0A1S3YAW9	Tubulin-specific chaperone A	LOC107774275	Tubulin-specific chaperone A OS=Nicotiana tabacum OX=4097 GN=LOC107774275 PE=3 SV=1 - [A0A1S3YAW9_TOBAC]	15.04	2	2	4	113	12.9255	4.80518	0.772019	0.811814		0.791917	1.27279	1.10125		1.18702	0.667149	0.046244
A0A1S3WXH3	extensin-2-like	LOC107759023	extensin-2-like OS=Nicotiana tabacum OX=4097 GN=LOC107759023 PE=4 SV=1 - [A0A1S3WXH3_TOBAC]	6.04	3	3	12	546	60.0987	9.65674	0.845708	0.764153	0.678414	0.762758	1.08593	1.20666	1.13987	1.14415	0.666659	0.00306197
A0A1S3YER0	aquaporin TIP1-1-like	LOC107775280	aquaporin TIP1-1-like OS=Nicotiana tabacum OX=4097 GN=LOC107775280 PE=3 SV=1 - [A0A1S3YER0_TOBAC]	6.45	1	1	14	248	25.2373	6.354	0.629289	0.651892	0.569914	0.617032	0.915161	0.892693	0.972736	0.926864	0.66572	0.000817501
A0A0M4K6A6	Cytochrome c oxidase subunit 1	cox1	Cytochrome c oxidase subunit 1 OS=Nicotiana tabacum OX=4097 GN=cox1 PE=3 SV=1 - [A0A0M4K6A6_TOBAC]	1.52	1	1	7	527	57.5846	8.27979	0.707499	0.833626	0.611172	0.717432	1.16892	0.958035	1.10666	1.07787	0.6656	0.0159386
A0A1S3X6Y5	uncharacterized membrane protein At1g16860-like isoform X2	LOC107761836	uncharacterized membrane protein At1g16860-like isoform X2 OS=Nicotiana tabacum OX=4097 GN=LOC107761836 PE=4 SV=1 - [A0A1S3X6Y5_TOBAC]	7.51	2	2	3	413	44.0216	9.86182	0.765103	0.732586		0.748844	1.1773	1.07323		1.12527	0.665482	0.0203391
A0A1S3YPR6	Proteasome subunit beta	LOC107778362	Proteasome subunit beta OS=Nicotiana tabacum OX=4097 GN=LOC107778362 PE=3 SV=1 - [A0A1S3YPR6_TOBAC]	17.58	5	5	17	273	29.4949	6.99072	0.665717	0.638473	0.575841	0.626677	0.956935	0.949271	0.91976	0.941989	0.66527	0.000401791
A0A1S4CA25	15-cis-phytoene desaturase, chloroplastic/chromoplastic	LOC107816873	15-cis-phytoene desaturase, chloroplastic/chromoplastic OS=Nicotiana tabacum OX=4097 GN=LOC107816873 PE=4 SV=1 - [A0A1S4CA25_TOBAC]	28.87	6	14	50	582	65.0375	7.41553	0.700664	0.754331	0.71416	0.723052	1.1288	1.09001	1.04307	1.08729	0.665002	0.000249378
A0A1S3ZLD2	2-Cys peroxiredoxin BAS1, chloroplastic-like	LOC107787989	2-Cys peroxiredoxin BAS1, chloroplastic-like OS=Nicotiana tabacum OX=4097 GN=LOC107787989 PE=4 SV=1 - [A0A1S3ZLD2_TOBAC]	44.78	1	11	193	268	29.552	7.32764	0.588517	0.629439	0.739827	0.652594	0.975985	1.02433	0.944612	0.981643	0.664798	0.00292534
A0A1S3YCS2	alpha-1,4-glucan-protein synthase [UDP-forming] 2-like	LOC107774692	alpha-1,4-glucan-protein synthase [UDP-forming] 2-like OS=Nicotiana tabacum OX=4097 GN=LOC107774692 PE=4 SV=1 - [A0A1S3YCS2_TOBAC]	35.99	2	12	71	364	41.0698	6.96143	0.866715	0.827137	0.538159	0.744003	1.15325	1.01368	1.19067	1.1192	0.664765	0.0324519
A0A1S4A6L2	uncharacterized protein LOC107794288	LOC107794288	uncharacterized protein LOC107794288 OS=Nicotiana tabacum OX=4097 GN=LOC107794288 PE=4 SV=1 - [A0A1S4A6L2_TOBAC]	34.22	4	4	29	187	20.0051	4.70361	0.672437	0.704973	0.532855	0.636755	0.959673	0.950761	0.970271	0.960235	0.663124	0.00366996
A0A1S4AIA1	V-type proton ATPase proteolipid subunit	LOC107798013	V-type proton ATPase proteolipid subunit OS=Nicotiana tabacum OX=4097 GN=LOC107798013 PE=3 SV=1 - [A0A1S4AIA1_TOBAC]	10.98	1	1	75	164	16.6067	8.29443	0.719759	0.744523	0.556198	0.673493	0.993874	0.98209	1.07181	1.01593	0.662936	0.00637339
A0A1S3WXY7	50S ribosomal protein L28, chloroplastic-like	LOC107759172	50S ribosomal protein L28, chloroplastic-like OS=Nicotiana tabacum OX=4097 GN=LOC107759172 PE=3 SV=1 - [A0A1S3WXY7_TOBAC]	29.14	7	7	39	151	16.6783	11.3706	0.612056	0.60485	0.748438	0.655115	0.988935	0.973209	1.00283	0.988324	0.662854	0.00217216
Q5M9Z8	NADH-ubiquinone oxidoreductase chain 4	nad4	NADH-ubiquinone oxidoreductase chain 4 OS=Nicotiana tabacum OX=4097 GN=nad4 PE=3 SV=2 - [Q5M9Z8_TOBAC]	7.88	3	3	6	495	55.8199	8.42627	0.728662	0.537586	0.948655	0.738301	1.20304	1.11663	1.02185	1.11384	0.662843	0.0443978
A0A1S3Y8G8	annexin D4-like	LOC107773388	annexin D4-like OS=Nicotiana tabacum OX=4097 GN=LOC107773388 PE=4 SV=1 - [A0A1S3Y8G8_TOBAC]	14.06	5	5	8	313	36.2357	6.34131	0.732737	0.679915	0.936533	0.783062	1.19944	1.21971	1.12855	1.18257	0.662172	0.00855486
A0A1S3YX74	thylakoid lumenal 15.0 kDa protein 2, chloroplastic-like	LOC107780836	thylakoid lumenal 15.0 kDa protein 2, chloroplastic-like OS=Nicotiana tabacum OX=4097 GN=LOC107780836 PE=4 SV=1 - [A0A1S3YX74_TOBAC]	46.9	1	8	30	226	24.9017	6.21436	0.669035	0.627379	0.408699	0.568371	0.746833	0.918174	0.911409	0.858805	0.661816	0.0417397
A0A1S3YSS7	aspartic proteinase nepenthesin-2-like	LOC107779371	aspartic proteinase nepenthesin-2-like OS=Nicotiana tabacum OX=4097 GN=LOC107779371 PE=3 SV=1 - [A0A1S3YSS7_TOBAC]	5.42	1	3	9	461	50.1184	8.93896	0.614026	0.887702	0.675436	0.725721	1.16083	1.10052	1.02969	1.09701	0.661543	0.0151854
A0A1S3ZNC8	putative G3BP-like protein	LOC107788677	putative G3BP-like protein OS=Nicotiana tabacum OX=4097 GN=LOC107788677 PE=4 SV=1 - [A0A1S3ZNC8_TOBAC]	13.22	5	5	13	454	49.7257	4.84326	0.853496	0.804654	0.489478	0.715876	1.07871	1.07449	1.09413	1.08245	0.66135	0.0326181
A0A1S3YE60	L-ascorbate peroxidase 3, peroxisomal-like	LOC107775122	L-ascorbate peroxidase 3, peroxisomal-like OS=Nicotiana tabacum OX=4097 GN=LOC107775122 PE=3 SV=1 - [A0A1S3YE60_TOBAC]	44.95	12	14	96	287	31.5723	7.54736	0.69421	0.703898	0.686994	0.695034	1.08958	0.996062	1.07346	1.05303	0.66003	0.000256755
A0A1S4CN15	uncharacterized protein At5g22580-like	LOC107820640	uncharacterized protein At5g22580-like OS=Nicotiana tabacum OX=4097 GN=LOC107820640 PE=4 SV=1 - [A0A1S4CN15_TOBAC]	30.56	1	3	13	108	12.2082	5.45264	0.711559	0.646811	0.681703	0.680024	1.01054	1.06162	1.02187	1.03134	0.659357	0.000132804
A0A1S3YNT8	uncharacterized protein LOC107777951	LOC107777951	uncharacterized protein LOC107777951 OS=Nicotiana tabacum OX=4097 GN=LOC107777951 PE=4 SV=1 - [A0A1S3YNT8_TOBAC]	11.76	1	1	4	119	13.8732	9.33447	0.64691	0.627565	0.75326	0.675912	1.0786	1.00644	0.990963	1.02533	0.659211	0.00181873
A0A1S3YTL2	biotin carboxyl carrier protein of acetyl-CoA carboxylase, chloroplastic-like isoform X2	LOC107779394	biotin carboxyl carrier protein of acetyl-CoA carboxylase, chloroplastic-like isoform X2 OS=Nicotiana tabacum OX=4097 GN=LOC107779394 PE=4 SV=1 - [A0A1S3YTL2_TOBAC]	39.66	9	9	35	290	30.4369	8.77783	0.67969	0.726337	0.791073	0.732367	1.18111	1.08445	1.0743	1.11329	0.657842	0.00125189
A0A1S4DCM4	histone deacetylase 6-like	LOC107828384	histone deacetylase 6-like OS=Nicotiana tabacum OX=4097 GN=LOC107828384 PE=4 SV=1 - [A0A1S4DCM4_TOBAC]	8.59	3	3	6	326	36.6217	4.86865	0.862812	1.07514	0.604504	0.847487	1.41141	1.14916	1.3043	1.28829	0.657838	0.0474884
A0A1S4CAZ7	acetylornithine aminotransferase, mitochondrial-like	LOC107817050	acetylornithine aminotransferase, mitochondrial-like OS=Nicotiana tabacum OX=4097 GN=LOC107817050 PE=3 SV=1 - [A0A1S4CAZ7_TOBAC]	24.52	1	10	39	465	50.0067	7.28369	0.799946	0.604914	0.658269	0.687709	1.03053	1.09043	1.01831	1.04642	0.657201	0.00451708
A0A1S4ATK0	MLP-like protein 423	LOC107801079	MLP-like protein 423 OS=Nicotiana tabacum OX=4097 GN=LOC107801079 PE=4 SV=1 - [A0A1S4ATK0_TOBAC]	47.37	2	7	25	152	16.8146	5.42725	0.658369	0.74786	0.660863	0.689031	0.976558	1.10933	1.05971	1.04853	0.657139	0.00178703
A0A1S4DCX5	receptor protein kinase TMK1-like	LOC107828287	receptor protein kinase TMK1-like OS=Nicotiana tabacum OX=4097 GN=LOC107828287 PE=3 SV=1 - [A0A1S4DCX5_TOBAC]	3.81	3	3	4	944	101.765	6.68311		0.765027	0.625359	0.695193		1.07624	1.03986	1.05805	0.657054	0.0373512
S4X189	Ribulose bisphosphate carboxylase large chain (Fragment)	rbcL	Ribulose bisphosphate carboxylase large chain (Fragment) OS=Nicotiana tabacum OX=4097 GN=rbcL PE=3 SV=1 - [S4X189_TOBAC]	66.97	1	32	3416	442	49.0008	6.75635	0.679152	0.937552	0.673736	0.76348	1.24787	1.04088	1.19891	1.16255	0.656726	0.0203873
A0A1S3XU33	Glycerol-3-phosphate acyltransferase, chloroplastic	LOC107768804	Glycerol-3-phosphate acyltransferase, chloroplastic OS=Nicotiana tabacum OX=4097 GN=LOC107768804 PE=3 SV=1 - [A0A1S3XU33_TOBAC]	28.42	4	10	42	468	51.4735	7.57666	0.611811	0.884757	0.581204	0.692591	1.05373	1.00985	1.10085	1.05481	0.656603	0.0223153
Q6Q8A6	Phosphotransferase	Hxk1a	Phosphotransferase OS=Nicotiana tabacum OX=4097 GN=Hxk1a PE=2 SV=1 - [Q6Q8A6_TOBAC]	30.18	1	12	25	497	53.7665	6.48096	0.642225	0.712329		0.677277	1.0659	0.997139		1.03152	0.656581	0.018675
A0A1S4CPU2	DEAD-box ATP-dependent RNA helicase 3, chloroplastic-like	LOC107821343	DEAD-box ATP-dependent RNA helicase 3, chloroplastic-like OS=Nicotiana tabacum OX=4097 GN=LOC107821343 PE=4 SV=1 - [A0A1S4CPU2_TOBAC]	31.54	4	20	114	742	80.7145	6.96143	0.776257	0.809861	0.689441	0.75852	1.24114	1.10036	1.1253	1.1556	0.656384	0.00212912
A0A1S4AQ72	Xyloglucan endotransglucosylase/hydrolase	LOC107800268	Xyloglucan endotransglucosylase/hydrolase OS=Nicotiana tabacum OX=4097 GN=LOC107800268 PE=3 SV=1 - [A0A1S4AQ72_TOBAC]	52.4	1	10	136	292	33.2183	8.04541	0.706514	0.635259	0.442931	0.594901	0.860626	0.833716	1.02596	0.906766	0.656069	0.0345506
A0A1S3YUQ9	chloroplast stem-loop binding protein of 41 kDa a, chloroplastic-like	LOC107779757	chloroplast stem-loop binding protein of 41 kDa a, chloroplastic-like OS=Nicotiana tabacum OX=4097 GN=LOC107779757 PE=4 SV=1 - [A0A1S3YUQ9_TOBAC]	49.5	1	18	250	402	43.509	7.02002	0.747595	0.668296	0.713323	0.709738	1.08576	1.09537	1.06764	1.08293	0.655389	0.000105879
A0A1S4CQ01	fasciclin-like arabinogalactan protein 1	LOC107821223	fasciclin-like arabinogalactan protein 1 OS=Nicotiana tabacum OX=4097 GN=LOC107821223 PE=4 SV=1 - [A0A1S4CQ01_TOBAC]	18.52	3	3	22	270	28.4065	5.90967	0.635388	0.681239	0.694719	0.670449	0.965561	1.08893	1.01501	1.02317	0.655267	0.000920886
A0A1S4DIY1	ruBisCO large subunit-binding protein subunit beta, chloroplastic-like	LOC107830331	ruBisCO large subunit-binding protein subunit beta, chloroplastic-like OS=Nicotiana tabacum OX=4097 GN=LOC107830331 PE=3 SV=1 - [A0A1S4DIY1_TOBAC]	63.31	25	33	258	605	64.434	5.88428	0.857986	0.706804	0.765774	0.776855	1.18739	1.19874	1.17081	1.18565	0.655216	0.000795772
A0A1S3ZAM7	ADP-ribosylation factor-like protein 8A isoform X1	LOC107784841	ADP-ribosylation factor-like protein 8A isoform X1 OS=Nicotiana tabacum OX=4097 GN=LOC107784841 PE=3 SV=1 - [A0A1S3ZAM7_TOBAC]	17.93	1	3	14	184	20.3774	8.42627		0.664511	0.681289	0.6729		1.03572	1.01865	1.02719	0.655091	0.0011395
A0A1S4BXI2	Lysine--tRNA ligase	LOC107812833	Lysine--tRNA ligase OS=Nicotiana tabacum OX=4097 GN=LOC107812833 PE=3 SV=1 - [A0A1S4BXI2_TOBAC]	23.29	1	15	58	627	70.7747	6.46826		0.684399	0.79552	0.739959		1.15606	1.10469	1.13037	0.654614	0.0237094
A0A1S4CVR8	Eukaryotic translation initiation factor 5A	LOC107823125	Eukaryotic translation initiation factor 5A OS=Nicotiana tabacum OX=4097 GN=LOC107823125 PE=3 SV=1 - [A0A1S4CVR8_TOBAC]	42.77	1	6	27	159	17.3627	6.13818	0.59945	0.69014	0.832282	0.707291	1.17344	1.04202	1.02754	1.081	0.654292	0.0104145
A0A1S3Z9Y4	protein translation factor SUI1 homolog isoform X2	LOC107784410	protein translation factor SUI1 homolog isoform X2 OS=Nicotiana tabacum OX=4097 GN=LOC107784410 PE=4 SV=1 - [A0A1S3Z9Y4_TOBAC]	14.71	2	2	4	102	11.4929	6.07471	0.594887	0.989559	0.71661	0.767019	1.12958	1.15427	1.23319	1.17234	0.654261	0.0284256
A0A1S4CIR6	30S ribosomal protein S31, chloroplastic-like	LOC107819499	30S ribosomal protein S31, chloroplastic-like OS=Nicotiana tabacum OX=4097 GN=LOC107819499 PE=4 SV=1 - [A0A1S4CIR6_TOBAC]	28.18	1	3	6	110	11.6041	10.3306	0.491403	0.674991	0.746952	0.637782	0.956429	0.994694	0.973815	0.974979	0.654149	0.0118195
Q8W3Z7	UDP-glucose pyrophosphorylase (Fragment)	NtUGPase	UDP-glucose pyrophosphorylase (Fragment) OS=Nicotiana tabacum OX=4097 GN=NtUGPase PE=2 SV=1 - [Q8W3Z7_TOBAC]	61.97	1	19	128	376	41.0007	7.40088	0.478244	0.610387	0.463172	0.517268	0.741342	0.815737	0.815393	0.790824	0.654087	0.00664844
A0A1S3YRR6	nascent polypeptide-associated complex subunit alpha-like protein 2	LOC107778929	nascent polypeptide-associated complex subunit alpha-like protein 2 OS=Nicotiana tabacum OX=4097 GN=LOC107778929 PE=4 SV=1 - [A0A1S3YRR6_TOBAC]	37.2	6	6	50	207	22.599	4.56396	0.77781	0.641922	0.629362	0.683031	1.03415	1.05767	1.04117	1.04433	0.654037	0.00167279
A0A1S4ADF2	Eukaryotic translation initiation factor 3 subunit F	LOC107796445	Eukaryotic translation initiation factor 3 subunit F OS=Nicotiana tabacum OX=4097 GN=LOC107796445 PE=3 SV=1 - [A0A1S4ADF2_TOBAC]	30.18	3	8	15	285	31.347	5.08447	0.749568	0.551784	0.933932	0.745095	1.1745	1.16961	1.07531	1.13981	0.653702	0.0264543
A0A1S3XDY9	50S ribosomal protein 6, chloroplastic	LOC107764062	50S ribosomal protein 6, chloroplastic OS=Nicotiana tabacum OX=4097 GN=LOC107764062 PE=4 SV=1 - [A0A1S3XDY9_TOBAC]	7.62	2	2	5	105	11.1128	10.0669	0.58824	0.835884	0.614165	0.67943	1.08372	1.01529	1.01965	1.03955	0.653578	0.0115892
A0A1S4AI83	Phospho-2-dehydro-3-deoxyheptonate aldolase	LOC107797958	Phospho-2-dehydro-3-deoxyheptonate aldolase OS=Nicotiana tabacum OX=4097 GN=LOC107797958 PE=3 SV=1 - [A0A1S4AI83_TOBAC]	35.78	12	16	67	517	57.5003	7.44482	0.740817	0.626404	0.681522	0.682914	1.08076	1.02594	1.03313	1.04661	0.652502	0.00061621
A0A1S4B5C2	60S ribosomal protein L5-like	LOC107804665	60S ribosomal protein L5-like OS=Nicotiana tabacum OX=4097 GN=LOC107804665 PE=3 SV=1 - [A0A1S4B5C2_TOBAC]	34.44	4	9	66	302	34.762	9.23193	0.718491	0.747249	0.554361	0.673367	1.01285	1.0425	1.04525	1.03353	0.65152	0.00410997
A0A1S3X5Y9	60S ribosomal protein L37a	LOC107761416	60S ribosomal protein L37a OS=Nicotiana tabacum OX=4097 GN=LOC107761416 PE=3 SV=1 - [A0A1S3X5Y9_TOBAC]	53.26	6	6	27	92	10.2504	10.228	0.541229	0.645436	0.832332	0.672999	1.08582	0.97802	1.0359	1.03325	0.651344	0.0164977
A0A1S3X0I8	transmembrane ascorbate ferrireductase 1-like	LOC107759983	transmembrane ascorbate ferrireductase 1-like OS=Nicotiana tabacum OX=4097 GN=LOC107759983 PE=4 SV=1 - [A0A1S3X0I8_TOBAC]	4.76	1	1	3	231	25.4535	8.03076	0.697927		0.715238	0.706582	1.12764		1.04344	1.08554	0.650902	0.0126195
A0A1S4DG17	uncharacterized protein LOC107829231	LOC107829231	uncharacterized protein LOC107829231 OS=Nicotiana tabacum OX=4097 GN=LOC107829231 PE=4 SV=1 - [A0A1S4DG17_TOBAC]	5.12	4	4	6	722	82.2382	5.24951	0.890275	0.861182	0.600496	0.783984	1.19643	1.20244	1.21456	1.20448	0.650893	0.0103656
G9MD86	Heat shock protein 90	NtHsp90er-1	Heat shock protein 90 OS=Nicotiana tabacum OX=4097 GN=NtHsp90er-1 PE=2 SV=1 - [G9MD86_TOBAC]	34.16	1	25	126	811	93.0992	4.99561	0.914068	0.702777	0.565555	0.727466	1.12561	1.09368	1.1343	1.11786	0.650765	0.0187259
A0A1S4AF91	nucleolar protein 56-like	LOC107796991	nucleolar protein 56-like OS=Nicotiana tabacum OX=4097 GN=LOC107796991 PE=4 SV=1 - [A0A1S4AF91_TOBAC]	13.32	7	7	22	548	61.7532	8.41162	0.908062	0.80292	0.557094	0.756025	1.17638	1.10824	1.20099	1.16187	0.650698	0.0195923
A0A1S4BGG6	40S ribosomal protein S4	LOC107807997	40S ribosomal protein S4 OS=Nicotiana tabacum OX=4097 GN=LOC107807997 PE=3 SV=1 - [A0A1S4BGG6_TOBAC]	50.76	2	13	164	264	29.9083	10.2866	0.6573		0.711075	0.684188	1.03794		1.06726	1.0526	0.649998	0.00683898
A0A1S4APJ0	50S ribosomal protein L9, chloroplastic-like	LOC107799768	50S ribosomal protein L9, chloroplastic-like OS=Nicotiana tabacum OX=4097 GN=LOC107799768 PE=3 SV=1 - [A0A1S4APJ0_TOBAC]	51.56	3	12	100	192	21.498	9.74463	0.687559	0.59997	0.647699	0.645076	1.0049	0.966407	1.00621	0.992508	0.649946	0.000259436
A0A1S3ZKZ4	Phosphoglycerate kinase	LOC107787830	Phosphoglycerate kinase OS=Nicotiana tabacum OX=4097 GN=LOC107787830 PE=3 SV=1 - [A0A1S3ZKZ4_TOBAC]	66.83	9	24	332	401	42.3376	5.97314	0.722972	0.77966	0.608122	0.703585	1.1025	1.05594	1.09008	1.08284	0.649758	0.00192603
A0A1S3XZE2	uncharacterized protein LOC107770474	LOC107770474	uncharacterized protein LOC107770474 OS=Nicotiana tabacum OX=4097 GN=LOC107770474 PE=4 SV=1 - [A0A1S3XZE2_TOBAC]	13.18	2	2	7	129	13.8463	9.0415	0.811443	0.575956	0.757857	0.715085	1.13578	1.0816	1.08427	1.10055	0.649753	0.00629426
A0A1S3XDD7	Mitochondrial pyruvate carrier	LOC107763801	Mitochondrial pyruvate carrier OS=Nicotiana tabacum OX=4097 GN=LOC107763801 PE=3 SV=1 - [A0A1S3XDD7_TOBAC]	54.93	2	3	6	71	7.85013	9.87646	0.733966	0.689123		0.711545	1.11463	1.07591		1.09527	0.649652	0.00590733
A0A1S4DGD3	probable translation initiation factor eIF-2B subunit gamma	LOC107829491	probable translation initiation factor eIF-2B subunit gamma OS=Nicotiana tabacum OX=4097 GN=LOC107829491 PE=4 SV=1 - [A0A1S4DGD3_TOBAC]	4.57	1	1	2	175	18.5148	6.26514	0.717396	0.705266		0.711331	1.17188	1.01881		1.09535	0.649411	0.0377254
A0A1S4DQ90	PI-PLC X-box domain-containing protein DDB_G0293730-like	LOC107832296	PI-PLC X-box domain-containing protein DDB_G0293730-like OS=Nicotiana tabacum OX=4097 GN=LOC107832296 PE=4 SV=1 - [A0A1S4DQ90_TOBAC]	14.47	3	5	11	318	36.7297	6.53662	0.732202	0.741422	0.579053	0.684226	1.07525	1.03362	1.05209	1.05365	0.649385	0.00239091
A0A1S3X4V3	Replication factor C subunit 1	LOC107761191	Replication factor C subunit 1 OS=Nicotiana tabacum OX=4097 GN=LOC107761191 PE=3 SV=1 - [A0A1S3X4V3_TOBAC]	0.7	1	1	4	998	107.687	9.37842	0.736196	0.865419	0.778478	0.793364	1.4019	1.09262	1.17132	1.22194	0.649264	0.0129167
A0A1S3X5W6	trigger factor-like protein TIG, Chloroplastic	LOC107761526	trigger factor-like protein TIG, Chloroplastic OS=Nicotiana tabacum OX=4097 GN=LOC107761526 PE=3 SV=1 - [A0A1S3X5W6_TOBAC]	51.73	3	25	137	549	61.3505	5.14795	0.690293	0.810369	0.71873	0.739797	1.17265	1.09317	1.15493	1.14025	0.648804	0.000773945
A0A1S3X172	putative receptor-like protein kinase At3g47110	LOC107760166	putative receptor-like protein kinase At3g47110 OS=Nicotiana tabacum OX=4097 GN=LOC107760166 PE=4 SV=1 - [A0A1S3X172_TOBAC]	2.12	1	1	2	330	36.6531	5.69385	0.758357		0.680389	0.719373	1.13307		1.08564	1.10936	0.64846	0.013416
A0A1S4DND2	Protein disulfide-isomerase	LOC107831418	Protein disulfide-isomerase OS=Nicotiana tabacum OX=4097 GN=LOC107831418 PE=3 SV=1 - [A0A1S4DND2_TOBAC]	46.91	13	14	46	405	45.6152	5.24951	0.77726	0.714381	0.528725	0.673455	0.972829	1.06371	1.07975	1.03876	0.648324	0.0110621
A0A1S3Y3V5	60S ribosomal protein L31	LOC107771890	60S ribosomal protein L31 OS=Nicotiana tabacum OX=4097 GN=LOC107771890 PE=4 SV=1 - [A0A1S3Y3V5_TOBAC]	40	6	6	27	120	13.8536	9.94971	0.840635	0.725549	0.547363	0.704516	1.06962	1.01559	1.17862	1.08795	0.647565	0.0172756
A0A059XID0	Chloroplast omega-6 fatty acid desaturase		Chloroplast omega-6 fatty acid desaturase OS=Nicotiana tabacum OX=4097 PE=2 SV=1 - [A0A059XID0_TOBAC]	14.29	6	6	16	441	51.0272	9.08545	0.699301	0.741744	0.709785	0.716943	1.19673	1.05451	1.07092	1.10739	0.64742	0.00111894
A0A1S4C149	uncharacterized protein LOC107813996	LOC107813996	uncharacterized protein LOC107813996 OS=Nicotiana tabacum OX=4097 GN=LOC107813996 PE=4 SV=1 - [A0A1S4C149_TOBAC]	9.67	3	3	4	393	42.9519	5.42725	0.834536	0.794366	0.74803	0.79231	1.21232	1.35657	1.10794	1.22561	0.646462	0.00474326
A0A1S3XAP4	30S ribosomal protein 3, chloroplastic-like	LOC107762951	30S ribosomal protein 3, chloroplastic-like OS=Nicotiana tabacum OX=4097 GN=LOC107762951 PE=4 SV=1 - [A0A1S3XAP4_TOBAC]	18.5	2	4	20	173	19.5113	9.62744	0.815979	0.63493	0.523436	0.658115	1.01256	1.01376	1.02863	1.01832	0.646277	0.0135001
A0A1S4BAN0	probable Xaa-Pro aminopeptidase P	LOC107806320	probable Xaa-Pro aminopeptidase P OS=Nicotiana tabacum OX=4097 GN=LOC107806320 PE=3 SV=1 - [A0A1S4BAN0_TOBAC]	19.39	1	12	41	722	80.523	6.63916	0.701024	0.832957	0.744235	0.759405	1.37494	1.04064	1.113	1.17619	0.645647	0.0185595
A0A1S4CZ48	T-complex protein 1 subunit theta-like	LOC107824172	T-complex protein 1 subunit theta-like OS=Nicotiana tabacum OX=4097 GN=LOC107824172 PE=3 SV=1 - [A0A1S4CZ48_TOBAC]	34.38	1	15	53	541	58.0309	5.46533	0.789283	0.672046	0.74897	0.736766	1.22361	1.09241	1.11074	1.14225	0.645013	0.00162838
A0A1S4D8W9	RNA-binding protein 39-like	LOC107827304	RNA-binding protein 39-like OS=Nicotiana tabacum OX=4097 GN=LOC107827304 PE=4 SV=1 - [A0A1S4D8W9_TOBAC]	4.78	1	2	7	460	54.4735	9.26123	0.746474	0.771281		0.758878	1.19885	1.1544		1.17663	0.64496	0.00369155
A0A1S3YYQ3	40S ribosomal protein S9-2-like	LOC107781115	40S ribosomal protein S9-2-like OS=Nicotiana tabacum OX=4097 GN=LOC107781115 PE=3 SV=1 - [A0A1S3YYQ3_TOBAC]	52.28	1	12	98	197	23.0003	10.2866	0.657206	0.727417	0.694827	0.69315	1.10634	1.03998	1.08135	1.07589	0.644257	0.00016672
A0A1S4CKB3	ribulose bisphosphate carboxylase/oxygenase activase 1, chloroplastic isoform X2	LOC107819807	ribulose bisphosphate carboxylase/oxygenase activase 1, chloroplastic isoform X2 OS=Nicotiana tabacum OX=4097 GN=LOC107819807 PE=4 SV=1 - [A0A1S4CKB3_TOBAC]	66.88	2	27	612	477	52.4456	7.35693	0.719268	0.706015	0.715592	0.713625	1.19827	1.06955	1.05697	1.10826	0.643913	0.000958022
A0A1S4AVN0	elongation factor P-like	LOC107801762	elongation factor P-like OS=Nicotiana tabacum OX=4097 GN=LOC107801762 PE=3 SV=1 - [A0A1S4AVN0_TOBAC]	47.67	1	8	47	193	21.3449	5.49072	0.732361	0.640159	0.686101	0.686207	1.079	1.09925	1.01976	1.066	0.64372	0.0004439
A0A1S4BVM2	30S ribosomal protein S20, chloroplastic-like isoform X2	LOC107812357	30S ribosomal protein S20, chloroplastic-like isoform X2 OS=Nicotiana tabacum OX=4097 GN=LOC107812357 PE=3 SV=1 - [A0A1S4BVM2_TOBAC]	10.75	2	2	13	186	20.438	10.5063	0.730856	0.715703	0.756451	0.734337	1.16089	1.06892	1.19291	1.1409	0.643644	0.000479041
A0A1S4BTZ9	40S ribosomal protein S23-like	LOC107811880	40S ribosomal protein S23-like OS=Nicotiana tabacum OX=4097 GN=LOC107811880 PE=3 SV=1 - [A0A1S4BTZ9_TOBAC]	47.73	6	6	43	132	14.4669	10.4478	0.596897	0.87377	0.639539	0.703402	1.14585	1.04752	1.09091	1.09476	0.642519	0.0124743
Q9FEV7	65-kDa microtubule-associated protein 1-like	map65-1c	65-kDa microtubule-associated protein 1-like OS=Nicotiana tabacum OX=4097 GN=map65-1c PE=2 SV=1 - [Q9FEV7_TOBAC]	8.08	1	4	6	582	65.4345	5.40186		0.72456	0.730004	0.727282		1.1497	1.12371	1.13671	0.639815	0.00105023
A0A1S4AP80	heat shock cognate 70 kDa protein 2-like	LOC107799868	heat shock cognate 70 kDa protein 2-like OS=Nicotiana tabacum OX=4097 GN=LOC107799868 PE=3 SV=1 - [A0A1S4AP80_TOBAC]	65.43	6	34	360	648	70.924	5.18604	0.737682	0.658387	0.689169	0.695079	1.05653	1.11583	1.08789	1.08675	0.639595	0.000167895
A0A1S4DF31	Peptidyl-prolyl cis-trans isomerase	LOC107829132	Peptidyl-prolyl cis-trans isomerase OS=Nicotiana tabacum OX=4097 GN=LOC107829132 PE=3 SV=1 - [A0A1S4DF31_TOBAC]	32.4	1	7	15	179	19.3707	8.14795		0.75597	0.670796	0.713383		1.10331	1.12989	1.1166	0.63889	0.0120216
A0A1S4BAZ9	kirola-like	LOC107806428	kirola-like OS=Nicotiana tabacum OX=4097 GN=LOC107806428 PE=4 SV=1 - [A0A1S4BAZ9_TOBAC]	56.46	6	6	27	147	16.7676	5.89697	0.56201	0.597089	0.653207	0.604102	0.925083	0.964968	0.953009	0.947687	0.637449	0.000293301
A0A1S4AJ51	30S ribosomal protein 2, chloroplastic-like	LOC107798186	30S ribosomal protein 2, chloroplastic-like OS=Nicotiana tabacum OX=4097 GN=LOC107798186 PE=4 SV=1 - [A0A1S4AJ51_TOBAC]	42.8	3	11	53	243	26.5076	8.85107	0.5651	0.903466	0.495757	0.654774	0.946319	1.05973	1.0804	1.02882	0.636435	0.0478537
A0A1S4D4B9	THO complex subunit 5B-like	LOC107825858	THO complex subunit 5B-like OS=Nicotiana tabacum OX=4097 GN=LOC107825858 PE=4 SV=1 - [A0A1S4D4B9_TOBAC]	3.32	1	1	3	301	34.6133	8.60205	0.79965	0.954746	0.586699	0.780365	1.36623	1.12266	1.1913	1.22673	0.636134	0.0258078
A0A1S4AY65	porphobilinogen deaminase, chloroplastic-like	LOC107802603	porphobilinogen deaminase, chloroplastic-like OS=Nicotiana tabacum OX=4097 GN=LOC107802603 PE=3 SV=1 - [A0A1S4AY65_TOBAC]	46.85	1	14	108	365	39.3795	6.90283	0.598234	0.691486	0.749217	0.679646	1.05034	1.11683	1.03806	1.06841	0.636129	0.00151279
A0A1S4BU78	RNA polymerase II-associated protein 3-like	LOC107811895	RNA polymerase II-associated protein 3-like OS=Nicotiana tabacum OX=4097 GN=LOC107811895 PE=4 SV=1 - [A0A1S4BU78_TOBAC]	8.18	3	3	5	318	36.2695	8.48486		0.637842	0.812216	0.725029		1.15239	1.12796	1.14018	0.635893	0.0421486
A0A1S4BJ94	probable NAD(P)H dehydrogenase (Quinone) FQR1-like 1	LOC107808878	probable NAD(P)H dehydrogenase (Quinone) FQR1-like 1 OS=Nicotiana tabacum OX=4097 GN=LOC107808878 PE=4 SV=1 - [A0A1S4BJ94_TOBAC]	53.69	5	9	46	203	21.5338	6.53662	0.823882	0.709396	0.495694	0.676324	0.984029	1.0147	1.19521	1.06465	0.635256	0.0290737
A0A1S4D952	acyl-protein thioesterase 2-like isoform X2	LOC107827345	acyl-protein thioesterase 2-like isoform X2 OS=Nicotiana tabacum OX=4097 GN=LOC107827345 PE=4 SV=1 - [A0A1S4D952_TOBAC]	16.8	4	4	9	256	27.2125	6.11279	0.840663	0.539235	0.562138	0.647346	0.970822	1.06274	1.02361	1.01906	0.635241	0.0208462
A0A1S3YU75	mitochondrial phosphate carrier protein 3, mitochondrial-like	LOC107779610	mitochondrial phosphate carrier protein 3, mitochondrial-like OS=Nicotiana tabacum OX=4097 GN=LOC107779610 PE=3 SV=1 - [A0A1S3YU75_TOBAC]	37.35	2	15	73	407	43.8015	9.30518	0.788148	0.70627	0.600482	0.6983	1.09822	1.10565	1.09455	1.09947	0.635124	0.00180449
A0A1S4BWG5	30S ribosomal protein S13, chloroplastic-like	LOC107812601	30S ribosomal protein S13, chloroplastic-like OS=Nicotiana tabacum OX=4097 GN=LOC107812601 PE=3 SV=1 - [A0A1S4BWG5_TOBAC]	44.64	2	10	87	168	18.7632	10.1841	0.778367	0.775809	0.596285	0.716821	1.10251	1.03825	1.24709	1.12928	0.634758	0.00877714
A0A1S4B036	30S ribosomal protein S10, chloroplastic-like	LOC107803063	30S ribosomal protein S10, chloroplastic-like OS=Nicotiana tabacum OX=4097 GN=LOC107803063 PE=3 SV=1 - [A0A1S4B036_TOBAC]	36.32	6	6	79	190	20.7521	9.01221	0.706599	0.610542	0.630886	0.649342	1.04882	0.996052	1.02944	1.02477	0.633647	0.00034202
A0A1S4D668	60S ribosomal protein L7a-2-like	LOC107826327	60S ribosomal protein L7a-2-like OS=Nicotiana tabacum OX=4097 GN=LOC107826327 PE=4 SV=1 - [A0A1S4D668_TOBAC]	52.33	3	20	164	258	29.3505	10.3599	0.753732	0.705256	0.566493	0.67516	1.11708	1.04945	1.03174	1.06609	0.633305	0.00320334
A0A1S3XC04	GDSL esterase/lipase At5g33370-like	LOC107763465	GDSL esterase/lipase At5g33370-like OS=Nicotiana tabacum OX=4097 GN=LOC107763465 PE=3 SV=1 - [A0A1S3XC04_TOBAC]	37.11	4	9	43	380	41.626	7.6499	0.643815	0.655888	0.665936	0.655213	1.03017	1.00847	1.0706	1.03641	0.632194	3.87222e-05
A0A1S3Z2G1	mitochondrial outer membrane protein porin of 34 kDa-like	LOC107782265	mitochondrial outer membrane protein porin of 34 kDa-like OS=Nicotiana tabacum OX=4097 GN=LOC107782265 PE=4 SV=1 - [A0A1S3Z2G1_TOBAC]	38.77	2	10	102	276	29.4964	7.97217	0.650514	0.697021	0.578205	0.641913	1.03026	1.03082	0.988322	1.01647	0.631514	0.000554342
A0A1S4CSG9	elongation factor TuB, chloroplastic-like	LOC107822214	elongation factor TuB, chloroplastic-like OS=Nicotiana tabacum OX=4097 GN=LOC107822214 PE=4 SV=1 - [A0A1S4CSG9_TOBAC]	66	2	9	213	150	16.5255	8.66064	0.83832	0.589809	0.713884	0.714004	1.1592	1.12732	1.10636	1.13096	0.631324	0.00473169
A0A1S3ZE61	28 kDa ribonucleoprotein, chloroplastic-like	LOC107785853	28 kDa ribonucleoprotein, chloroplastic-like OS=Nicotiana tabacum OX=4097 GN=LOC107785853 PE=4 SV=1 - [A0A1S3ZE61_TOBAC]	26.62	1	7	32	293	32.5467	7.34229	0.732625		0.651204	0.691915	1.04726		1.14801	1.09763	0.63037	0.0245511
A0A1S3XUS9	Dolichyl-diphosphooligosaccharide--protein glycosyltransferase subunit DAD1	LOC107768807	Dolichyl-diphosphooligosaccharide--protein glycosyltransferase subunit DAD1 OS=Nicotiana tabacum OX=4097 GN=LOC107768807 PE=3 SV=1 - [A0A1S3XUS9_TOBAC]	8.62	1	1	2	116	12.8327	8.30908	0.715025		0.742753	0.728889	1.23255		1.08175	1.15715	0.6299	0.0305815
Q75WU8	Similar to CDK5 regulatory subunit-associated protein	NtCAPL	Similar to CDK5 regulatory subunit-associated protein OS=Nicotiana tabacum OX=4097 GN=NtCAPL PE=2 SV=2 - [Q75WU8_TOBAC]	3.37	2	2	9	623	70.2702	7.73779	0.747928	0.737478	0.592738	0.692714	1.19017	1.01261	1.09938	1.10072	0.629329	0.00470163
I2FJN7	Polyadenylate-binding protein	PABP	Polyadenylate-binding protein OS=Nicotiana tabacum OX=4097 GN=PABP PE=2 SV=1 - [I2FJN7_TOBAC]	19.33	6	10	60	657	71.7198	7.47412	0.749247	0.693348	0.748971	0.730522	1.18182	1.15843	1.14273	1.16099	0.629223	3.86699e-05
A0A1S3ZIH2	calcyclin-binding protein-like	LOC107787168	calcyclin-binding protein-like OS=Nicotiana tabacum OX=4097 GN=LOC107787168 PE=4 SV=1 - [A0A1S3ZIH2_TOBAC]	7.31	2	2	4	219	24.6628	8.89502	0.463765	0.912125	0.668816	0.681568	1.09091	1.0922	1.06692	1.08334	0.629134	0.0364253
A0A1S3XLS3	oxygen-evolving enhancer protein 1, chloroplastic-like isoform X3	LOC107766588	oxygen-evolving enhancer protein 1, chloroplastic-like isoform X3 OS=Nicotiana tabacum OX=4097 GN=LOC107766588 PE=4 SV=1 - [A0A1S3XLS3_TOBAC]	67.47	1	22	596	332	35.1629	5.66846	0.694546	0.71696	0.435468	0.615658	0.918753	1.03353	0.98505	0.979111	0.628793	0.0195061
A0A1S4D700	thioredoxin X, chloroplastic-like	LOC107826635	thioredoxin X, chloroplastic-like OS=Nicotiana tabacum OX=4097 GN=LOC107826635 PE=4 SV=1 - [A0A1S4D700_TOBAC]	27.42	5	6	31	186	20.3957	8.92432	0.619404	0.556981	0.645681	0.607355	0.943933	0.967911	0.986515	0.96612	0.628654	0.000247
A0A1S4ATH4	protein disulfide-isomerase-like isoform X3	LOC107801043	protein disulfide-isomerase-like isoform X3 OS=Nicotiana tabacum OX=4097 GN=LOC107801043 PE=4 SV=1 - [A0A1S4ATH4_TOBAC]	22.4	1	9	24	500	56.1734	5.23682	0.719605	0.712112		0.715859	1.1901	1.0878		1.13895	0.628526	0.0143791
Q8L6J8	Putative carbamoyl phosphate synthase small subunit	LOC107793380	Putative carbamoyl phosphate synthase small subunit OS=Nicotiana tabacum OX=4097 GN=LOC107793380 PE=2 SV=1 - [Q8L6J8_TOBAC]	24.07	1	9	54	432	47.2426	6.53662		0.783041	0.672839	0.72794		1.13191	1.18613	1.15902	0.628067	0.0196958
A0A1S3X190	blue-light photoreceptor PHR2-like	LOC107760080	blue-light photoreceptor PHR2-like OS=Nicotiana tabacum OX=4097 GN=LOC107760080 PE=4 SV=1 - [A0A1S3X190_TOBAC]	3.51	2	2	4	456	49.7881	6.7124	0.862035	0.849218	0.652788	0.788014	1.40089	1.17641	1.19001	1.25577	0.627515	0.00924468
A0A1S3ZRE1	bifunctional riboflavin biosynthesis protein RIBA 1, chloroplastic-like	LOC107789601	bifunctional riboflavin biosynthesis protein RIBA 1, chloroplastic-like OS=Nicotiana tabacum OX=4097 GN=LOC107789601 PE=3 SV=1 - [A0A1S3ZRE1_TOBAC]	4.89	1	3	4	552	59.9094	6.55127	0.782321		0.747137	0.764729	1.28665		1.15162	1.21914	0.627271	0.0227715
A0A1S3ZPB2	Eukaryotic translation initiation factor 5A	LOC107788880	Eukaryotic translation initiation factor 5A OS=Nicotiana tabacum OX=4097 GN=LOC107788880 PE=3 SV=1 - [A0A1S3ZPB2_TOBAC]	46.88	1	6	30	160	17.4997	5.98584	0.69749	0.688168	0.64097	0.675542	1.05451	1.00551	1.17112	1.07705	0.627217	0.00153034
A7VMP6	Histone H3.2 (Fragment)		Histone H3.2 (Fragment) OS=Nicotiana tabacum OX=4097 PE=2 SV=1 - [A7VMP6_TOBAC]	41.07	2	8	50	112	12.8011	10.5796	0.60628		0.771917	0.689098	1.0654		1.13251	1.09895	0.627049	0.0443943
A0A1S3ZN66	3-isopropylmalate dehydratase large subunit-like	LOC107788624	3-isopropylmalate dehydratase large subunit-like OS=Nicotiana tabacum OX=4097 GN=LOC107788624 PE=4 SV=1 - [A0A1S3ZN66_TOBAC]	16.85	6	7	13	445	48.5446	7.97217	0.8216	0.75481	0.567459	0.714623	1.1971	1.1458	1.08118	1.14136	0.626116	0.00682291
A0A1S3Z9Z2	histone H1-like	LOC107784565	histone H1-like OS=Nicotiana tabacum OX=4097 GN=LOC107784565 PE=3 SV=1 - [A0A1S3Z9Z2_TOBAC]	57.09	7	12	71	296	30.5418	10.7993	0.639893	0.85694	0.460033	0.652289	1.06018	1.05699	1.00926	1.04214	0.625911	0.0282228
A0A1S3XZX4	ribonuclease Z, chloroplastic-like	LOC107770551	ribonuclease Z, chloroplastic-like OS=Nicotiana tabacum OX=4097 GN=LOC107770551 PE=4 SV=1 - [A0A1S3XZX4_TOBAC]	12.43	4	4	10	354	39.6136	7.91357	0.734681	0.693219	0.660978	0.696293	1.15107	1.1536	1.0394	1.11469	0.624652	0.000640405
A0A1S3Y2R6	Protein disulfide-isomerase	LOC107771549	Protein disulfide-isomerase OS=Nicotiana tabacum OX=4097 GN=LOC107771549 PE=3 SV=1 - [A0A1S3Y2R6_TOBAC]	25.96	3	14	55	570	63.5309	4.75439	0.789939	0.704387	0.513301	0.669209	1.04208	1.0667	1.10562	1.07147	0.624573	0.00866052
A0A1S3XXN7	glutamate-1-semialdehyde 2,1-aminomutase, chloroplastic-like	LOC107769957	glutamate-1-semialdehyde 2,1-aminomutase, chloroplastic-like OS=Nicotiana tabacum OX=4097 GN=LOC107769957 PE=3 SV=1 - [A0A1S3XXN7_TOBAC]	70.57	5	14	139	333	35.4991	6.31592	0.671781	0.744779	0.656924	0.691161	1.10772	1.11062	1.10173	1.10669	0.624531	0.000108264
A0A1S3XXZ3	uncharacterized protein LOC107770066	LOC107770066	uncharacterized protein LOC107770066 OS=Nicotiana tabacum OX=4097 GN=LOC107770066 PE=4 SV=1 - [A0A1S3XXZ3_TOBAC]	6.29	1	1	3	143	15.8234	9.979		0.736835	0.609788	0.673312		1.03861	1.11781	1.07821	0.624471	0.0325211
A0A1S3ZML9	elongation factor 1-gamma 2-like isoform X1	LOC107788457	elongation factor 1-gamma 2-like isoform X1 OS=Nicotiana tabacum OX=4097 GN=LOC107788457 PE=4 SV=1 - [A0A1S3ZML9_TOBAC]	35.97	2	14	147	417	47.4701	5.63037	0.785872	0.604983	0.625527	0.672127	1.04883	1.13118	1.0505	1.07684	0.624169	0.00307431
Q8L7Z8	Glutamate/malate translocator	DiT2	Glutamate/malate translocator OS=Nicotiana tabacum OX=4097 GN=DiT2 PE=2 SV=1 - [Q8L7Z8_TOBAC]	7.55	4	4	13	583	62.0989	9.53955	0.657218	0.75178	0.492819	0.633939	1.06865	0.9887	0.997565	1.01831	0.622543	0.00853477
[truncated: 217 more rows]
