# Supplementary material for: Morpho-physiological and proteomic responses to water stress in two contrasting tobacco varieties
Source: Sci Rep. 2019 Dec 6;9:18523. doi: 10.1038/s41598-019-54995-1 (PMC6898209; doi:10.1038/s41598-019-54995-1)
Supplement: Supplementary file 5 — Supplementary Information: Table S4 [file 41598_2019_54995_MOESM5_ESM.xlsx]

## Sheet: Enrichment
Supplementary Table S4. Enriched GO terms of the DAPs in Y6 subjected to PEG-induced dehydration stress (T1/C1)
GO_ID	Term	Category	Test	Ref	TestAll	RefAll	Test_per	Ref_per	Over_Under	TestSeqs	RefSeqs	P value	FDR	Rich factor
GO:0016209	antioxidant activity	F	18	73	405	6874	0.0444444	0.0106197	over	A0A1S3Z4G5,A0A1S4BIW4,A0A077D9N5,A0A1S4CQQ3,Q94IQ1,A0A1S4CQI1,A0A1S4A0W8,A0A1S3ZAS7,A0A1S3ZF49,A0A1S3XD62,Q9FXS3,A0A1S3XQ21,A0A1S4D5J3,A0A1S3ZTX1,A0A1S4DS24,A0A1S3ZLD2,A0A1S4B900,A0A1S3YKH3	B2BL48,A0A1S3ZFE6,A0A1S4D605,L0SQ20,L0SS91,A0A1S3YY52,A0A1S3Y4V4,A0A1S3Y9E9,A0A1S4A792,A0A1S3Z4G5,A0A1S4CCW3,P80461,A0A1S3YK07,A0A1S3WYG6,Q9XIV8,A0A1S3ZZV0,A0A1S4A9E7,A0A1S3Y048,A0A1S3YE60,A0A1S4BIW4,A0A1S3XBP3,A0A077D9N5,Q40589,A0A1S4CQQ3,A0A1S3XK73,Q94IQ1,A0A1S4BKX7,Q40555,A0A1S3YVG8,A0A1S4A107,A0A1S3ZX38,A0A1S3Z2W9,A0A1S4CQI1,A0A1S3Z5H8,A0A1S3Z2Q8,A0A1S3ZT94,A0A1S4A0W8,A0A1S3WZE1,A0A1S3X8M7,A0…	1.36919e-07	0.00016663	0.246575
GO:0016684	oxidoreductase activity, acting on peroxide as acceptor	F	12	54	405	6874	0.0296296	0.00785569	over	A0A1S3Z4G5,A0A1S4BIW4,A0A077D9N5,A0A1S4CQQ3,Q94IQ1,A0A1S4CQI1,A0A1S4A0W8,A0A1S3ZAS7,A0A1S3ZF49,A0A1S3XD62,Q9FXS3,A0A1S3ZLD2	B2BL48,A0A1S3ZFE6,A0A1S4D605,L0SQ20,L0SS91,A0A1S3YY52,A0A1S3Y4V4,A0A1S3Y9E9,A0A1S4A792,A0A1S3Z4G5,A0A1S3WYG6,Q9XIV8,A0A1S3ZZV0,A0A1S4A9E7,A0A1S3Y048,A0A1S3YE60,A0A1S4BIW4,A0A1S3XBP3,A0A077D9N5,Q40589,A0A1S4CQQ3,A0A1S3XK73,Q94IQ1,A0A1S4BKX7,Q40555,A0A1S3YVG8,A0A1S4A107,A0A1S3ZX38,A0A1S3Z2W9,A0A1S4CQI1,A0A1S3Z5H8,A0A1S3Z2Q8,A0A1S3ZT94,A0A1S4A0W8,A0A1S3WZE1,A0A1S3X8M7,A0A1S3ZAS7,A0A1S3ZF49,A0A1S4BEZ…	5.31028e-05	0.032313	0.222222
GO:0004601	peroxidase activity	F	11	51	405	6874	0.0271605	0.00741926	over	A0A1S3Z4G5,A0A1S3XD62,Q9FXS3,A0A1S4BIW4,A0A077D9N5,A0A1S4CQQ3,Q94IQ1,A0A1S4CQI1,A0A1S4A0W8,A0A1S3ZAS7,A0A1S3ZF49	B2BL48,A0A1S3ZFE6,A0A1S4D605,L0SQ20,L0SS91,A0A1S3YY52,A0A1S3Y4V4,A0A1S3Y9E9,A0A1S4A792,A0A1S3Z4G5,A0A1S3XD62,A0A1S3YT69,A0A1S3YB42,A0A1S4BWI9,Q9FXS3,A0A1S4D7I2,A0A1S4ACD5,A0A1S4BYA0,A0A1S3X4L0,A0A1S3WYG6,Q9XIV8,A0A1S3ZZV0,A0A1S4A9E7,A0A1S3Y048,A0A1S3YE60,A0A1S4BIW4,A0A1S3XBP3,A0A077D9N5,Q40589,A0A1S4CQQ3,A0A1S3XK73,Q94IQ1,A0A1S4BKX7,Q40555,A0A1S3YVG8,A0A1S4A107,A0A1S3ZX38,A0A1S3Z2W9,A0A1S4CQI1,A0…	0.000144872	0.0484039	0.215686
GO:0016491	oxidoreductase activity	F	65	710	405	6874	0.160494	0.103288	over	P35477,A0A1S4A1K3,A0A1S4BSK7,A0A1S3Z4G5,A0A1S4B7A9,A0A1S4ATT8,A0A1S4DR45,A0A1S3ZF58,A0A1S3YR16,A0A1S4DQY5,A0A1S4AKY4,A0A1S3YEK6,A0A1S3YRH9,A0A1S4BIW4,A0A077D9N5,A0A1S4CQQ3,Q94IQ1,A0A1S4CQI1,A0A1S4A0W8,A0A1S3ZAS7,A0A1S3ZF49,A0A1S3XD62,Q9FXS3,A0A1S3X1S5,A0A1S3XQ21,A0A1S4D5J3,A0A1S3ZTX1,A0A1S4DS24,A0A1S3XBH0,A0A1S3YCR6,Q6RUN4,A0A1S4D1J5,A0A1S3Y0R5,A0A1S3ZUX0,A0A1S3X7Z1,A0A1S4D4R5,A0A1S4C8V8,A0A1S4BK…	P35477,P35476,P62094,A0A076KWF9,A0A140G1S8,A0A1S4B0A8,A0A1S4CPN2,P83526,A0A1S3ZQ07,A0A1S4BIG4,A0A1S4CCW3,P80461,A0A1S4BUQ4,A0A1S3ZW69,A0A1S4A1K3,A0A1S4BSK7,A0A1S4CG81,A0A1S4B656,A0A1S4AZJ1,A0A1S4AYE8,A0A1S4BVV4,A0A1S3Y0G0,A0A1S3XYH7,A0A1S3YU22,A3QN28,A0A1S3Z8Q0,A0A1S3ZC64,A0A1S3ZQG6,A0A1S3WXV2,A0A1S4CZ83,A0A1S4BYR0,A0A1S4C0U2,A0A1S4B0I0,P69384,P06407,A0A1S3XQ22,A0A1S4CX44,A0A1S4BMJ4,A0A140G1T2,A0…	0.000159092	0.0484039	0.0915493
GO:0019725	cellular homeostasis	P	15	95	405	6874	0.037037	0.0138202	over	A0A1S3ZUX0,A0A1S4CX06,A0A1S4B900,A0A1S3X7Z1,A0A1S3YKH3,A0A1S3ZLD2,A0A1S3ZZI4,A0A077D9N5,A0A1S4D4R5,A0A1S4C8V8,A0A1S4CAE0,A0A1S4ATW2,A0A1S4ATT8,A0A1S4DR45,A0A1S4CK71	Q6Q8A6,A0A1S4AH17,A0A1S3XLA8,Q6BDB4,A0A1S3ZUM6,A0A1S3XZS1,A0A076KWF9,A0A1S3ZUX0,A0A1S4B0A8,A0A1S4CPN2,A0A1S4BCB4,A0A1S4D678,A0A1S4CX06,A0A1S4B900,A0A1S3X7Z1,A0A1S3YKH3,A0A1S4A4Z4,A0A1S4BXD1,A0A1S4DND2,A0A1S4AWU1,A0A1S4A3V7,A0A1S3ZLD2,A0A1S3ZZI4,A0A1S4CCW3,A0A077D9N5,A0A1S4BKR7,P80461,A0A1S4BUQ4,A0A1S4BDC1,A0A1S3YPD8,A0A1S4DPM9,A0A1S4B656,A0A1S3XJE6,A0A1S4BDA7,A0A1S4AZJ1,A0A1S4DRW2,A0A1S3X6Y4,A0A1…	0.000394355	0.087962	0.157895
GO:0042592	homeostatic process	P	15	98	405	6874	0.037037	0.0142566	over	A0A1S3ZUX0,A0A1S4CX06,A0A1S4B900,A0A1S3X7Z1,A0A1S3YKH3,A0A1S3ZLD2,A0A1S3ZZI4,A0A077D9N5,A0A1S4D4R5,A0A1S4C8V8,A0A1S4CAE0,A0A1S4ATW2,A0A1S4ATT8,A0A1S4DR45,A0A1S4CK71	A0A1S3ZCE5,A0A1S4AIX9,Q6Q8A6,A0A1S4AH17,A0A1S3XLA8,Q6BDB4,A0A1S3ZUM6,A0A1S3XZS1,A0A076KWF9,A0A1S3ZUX0,A0A1S4B0A8,A0A1S4CPN2,A0A1S4BCB4,A0A1S4D678,A0A1S4CX06,A0A1S4B900,A0A1S3X7Z1,A0A1S3YKH3,A0A1S4A4Z4,A0A1S4BXD1,A0A1S4DND2,A0A1S4AWU1,A0A1S4A3V7,A0A1S3ZLD2,A0A1S3ZZI4,A0A1S4CCW3,A0A077D9N5,A0A1S4BKR7,P80461,A0A1S4BUQ4,A0A1S4BDC1,A0A1S3YPD8,A0A1S4DPM9,A0A1S4B656,A0A1S3XJE6,A0A1S4BDA7,A0A1S4AZJ1,A0A1…	0.000555054	0.087962	0.153061
GO:0006869	lipid transport	P	7	26	405	6874	0.017284	0.00378237	over	A0A1S3YXM2,F2ZAM0,Q8LK72,F2ZAM1,E3W9R1,A0A1S4DJK5,A0A1S3Y4F0	A0A1S3YXM2,A0A1S4APB0,Q5CCT8,A0A1S4BEX7,F2ZAM0,A0A1S3Y0V5,A0A1S3ZTD0,Q8LK72,F2ZAM1,A0A1S4BVI1,A0A1S4DB48,A0A1S3YYF0,E3W9R1,A0A1S3ZG70,A0A1S3YDS7,A0A1S4CI59,A0A1S3XHI3,A0A1S4BTZ5,V5V1W1,A0A076KWG4,A0A1S4BCG6,A0A1S3WZI7,A0A1S4DNL5,A0A1S4DJK5,A0A1S3Y4F0,A0A1S3Y299	0.000578222	0.087962	0.269231
GO:0010876	lipid localization	P	7	26	405	6874	0.017284	0.00378237	over	F2ZAM0,Q8LK72,F2ZAM1,E3W9R1,A0A1S4DJK5,A0A1S3Y4F0,A0A1S3YXM2	A0A1S4BEX7,F2ZAM0,A0A1S3Y0V5,A0A1S3ZTD0,Q8LK72,F2ZAM1,A0A1S4BVI1,A0A1S4DB48,A0A1S3YYF0,E3W9R1,A0A1S3ZG70,A0A1S3YDS7,A0A1S4CI59,A0A1S3XHI3,A0A1S4BTZ5,V5V1W1,A0A076KWG4,A0A1S4BCG6,A0A1S3WZI7,A0A1S4DNL5,A0A1S4DJK5,A0A1S3Y4F0,A0A1S3Y299,A0A1S3YXM2,A0A1S4APB0,Q5CCT8	0.000578222	0.087962	0.269231
GO:0042743	hydrogen peroxide metabolic process	P	6	21	405	6874	0.0148148	0.00305499	over	A0A1S4BIW4,Q94IQ1,A0A1S4CQI1,A0A1S4A0W8,A0A1S3ZAS7,A0A1S3ZF49	A0A1S3ZFE6,A0A1S4D605,L0SQ20,L0SS91,Q9XIV8,A0A1S3Y048,A0A1S4BIW4,A0A1S3YY52,A0A1S3XK73,Q94IQ1,Q40555,A0A1S4A107,A0A1S4CQI1,A0A1S3ZT94,A0A1S4A0W8,A0A1S3WZE1,A0A1S3X8M7,A0A1S3ZAS7,A0A1S3ZF49,A0A1S4BEZ8,A0A1S3YMB5	0.00102436	0.110458	0.285714
GO:0042744	hydrogen peroxide catabolic process	P	6	21	405	6874	0.0148148	0.00305499	over	A0A1S4BIW4,Q94IQ1,A0A1S4CQI1,A0A1S4A0W8,A0A1S3ZAS7,A0A1S3ZF49	A0A1S3ZFE6,A0A1S4D605,L0SQ20,L0SS91,Q9XIV8,A0A1S3Y048,A0A1S4BIW4,A0A1S3YY52,A0A1S3XK73,Q94IQ1,Q40555,A0A1S4A107,A0A1S4CQI1,A0A1S3ZT94,A0A1S4A0W8,A0A1S3WZE1,A0A1S3X8M7,A0A1S3ZAS7,A0A1S3ZF49,A0A1S4BEZ8,A0A1S3YMB5	0.00102436	0.110458	0.285714
GO:0004784	superoxide dismutase activity	F	4	9	405	6874	0.00987654	0.00130928	over	A0A1S3XQ21,A0A1S4D5J3,A0A1S3ZTX1,A0A1S4DS24	A0A1S4DIN0,A0A1S4DGN5,A0A1S4APX1,A0A1S3XQ21,A0A1S4D5J3,A0A1S3ZTX1,A0A1S4B1I2,A0A1S4CKK0,A0A1S4DS24	0.00117991	0.110458	0.444444
GO:0016783	sulfurtransferase activity	F	4	9	405	6874	0.00987654	0.00130928	over	A0A1S3X699,A0A1S4B5N2,A0A1S4D4V1,A0A1S4A2J0	A0A1S3X699,A0A1S4BTY9,A0A1S3Z1D8,A0A1S4B5N2,A0A1S4D4V1,A0A1S4BKI6,A0A1S4A2J0,A0A1S3ZTF8,A0A1S4B3D9	0.00117991	0.110458	0.444444
GO:0016721	oxidoreductase activity, acting on superoxide radicals as acceptor	F	4	9	405	6874	0.00987654	0.00130928	over	A0A1S3XQ21,A0A1S4D5J3,A0A1S3ZTX1,A0A1S4DS24	A0A1S4DIN0,A0A1S4DGN5,A0A1S4APX1,A0A1S3XQ21,A0A1S4D5J3,A0A1S3ZTX1,A0A1S4B1I2,A0A1S4CKK0,A0A1S4DS24	0.00117991	0.110458	0.444444
GO:0006873	cellular ion homeostasis	P	3	5	405	6874	0.00740741	0.000727379	over	A0A1S4ATT8,A0A1S4DR45,A0A1S4CK71	A0A1S4A203,A0A1S3ZS78,A0A1S4ATT8,A0A1S4DR45,A0A1S4CK71	0.00185689	0.134271	0.6
GO:0006875	cellular metal ion homeostasis	P	3	5	405	6874	0.00740741	0.000727379	over	A0A1S4ATT8,A0A1S4DR45,A0A1S4CK71	A0A1S4A203,A0A1S3ZS78,A0A1S4ATT8,A0A1S4DR45,A0A1S4CK71	0.00185689	0.134271	0.6
GO:0030003	cellular cation homeostasis	P	3	5	405	6874	0.00740741	0.000727379	over	A0A1S4ATT8,A0A1S4DR45,A0A1S4CK71	A0A1S4A203,A0A1S3ZS78,A0A1S4ATT8,A0A1S4DR45,A0A1S4CK71	0.00185689	0.134271	0.6
GO:0016782	transferase activity, transferring sulfur-containing groups	F	4	10	405	6874	0.00987654	0.00145476	over	A0A1S3X699,A0A1S4B5N2,A0A1S4D4V1,A0A1S4A2J0	A0A1S3X699,A0A1S4BTY9,A0A1S3Z1D8,A0A1S4CL28,A0A1S4B5N2,A0A1S4D4V1,A0A1S4BKI6,A0A1S4A2J0,A0A1S3ZTF8,A0A1S4B3D9	0.0018756	0.134271	0.4
GO:0065007	biological regulation	P	31	307	405	6874	0.0765432	0.044661	over	A0A1S4AJW4,A0A1S3YRJ3,A0A1S3Y0V9,A0A1S3ZUX0,A0A1S4CX06,A0A1S4B900,A0A1S3X7Z1,A0A1S3YKH3,A0A1S3ZLD2,A0A1S3ZZI4,A0A077D9N5,A0A1S4D4R5,A0A1S4C8V8,A0A1S4CAE0,A0A1S4ATW2,A0A1S3ZWZ0,A0A1S3YX01,A0A1S3Y918,A0A1S3X7E5,A0A1S4ATT8,A0A1S4DR45,A0A1S3Y9M0,A0A1S3YHI6,A0A1S4CZX6,A0A1S4CK71,A0A1S3YCR6,Q6RUN4,A0A1S3YXL3,A0A1S4CVR8,A0A1S4AA79,A0A1S3Z5T3	A0A1S4C9J4,A0A1S3Z1G9,A0A1S4AQ50,A0A1S4AWS5,A0A1S3YV93,A0A1S3ZCE5,A0A1S4AIX9,A0A1S3XHX0,A0A1S4A1M8,A0A1S3XW19,Q6Q8A6,A0A1S4AH17,A0A1S3XLA8,Q6BDB4,A0A1S3ZUM6,A0A1S3XZS1,A0A1S3YRT4,A0A1S4CLA2,A0A1S4AJW4,A0A1S4A324,A0A1S3ZNI6,A0A1S3X160,A0A1S3X4J9,A0A1S4D4Z4,A0A1S3YRJ3,A0A1S3Z6D7,A0A1S3ZXV6,A0A1S3Y0V9,A0A1S3WY24,A0A076KWF9,A0A1S3ZUX0,A0A1S4B0A8,A0A1S4CPN2,A0A1S4BCB4,A0A1S4D678,A0A1S4CX06,A0A1S4B900,…	0.0021123	0.139994	0.100977
GO:0017001	antibiotic catabolic process	P	6	24	405	6874	0.0148148	0.00349142	over	A0A1S4BIW4,Q94IQ1,A0A1S4CQI1,A0A1S4A0W8,A0A1S3ZAS7,A0A1S3ZF49	A0A1S3ZHK0,A0A1S3ZFE6,A0A1S4D605,L0SQ20,L0SS91,Q9XIV8,A0A1S3Y048,A0A1S4BIW4,A0A1S3YY52,A0A1S3XK73,Q94IQ1,Q40555,A0A1S4A107,A0A1S4CQI1,A0A1S3ZT94,A0A1S4A0W8,A0A1S3WZE1,A0A1S3X8M7,A0A1S3ZAS7,A0A1S3ZF49,A0A1S4BEZ8,A0A1S3YMB5,A0A1S3YIE9,A0A1S3Z811	0.00218561	0.139994	0.25
GO:0009579	thylakoid	C	16	124	405	6874	0.0395062	0.018039	over	P35477,A0A1S4BG25,P18212,Q7DM39,A0A1S4A1K3,A0A1S4BSK7,A0A1S4AKK6,A0A1S3XUL6,A0A1S3XJD3,A0A1S3XWY6,A0A1S3YCR6,Q04126,Q6RUN4,A0A1S4BHU3,A0A1S4ARP7,A0A1S4CAI8	P35477,P35476,P62094,Q0PWS5,A0A1S4CEW8,A0A076L1Y1,A0A140G1X3,A0A1S4BPM1,A0A1S4BG25,A0A1S3Y8Q2,P18212,A0A1S3ZVQ8,A0A1S4BMB0,A0A1S3ZYV8,A0A1S4BC47,Q04127,Q7DM39,A0A1S3Y820,P00823,A0A1S4DJK0,A0A1S4DJK1,A0A140G1R8,A0A1S3YPE9,P29790,A0A1S3ZYT5,Q0PWS6,A0A1S4BG28,A0A1S3YYT8,A0A1S4C053,Q40481,P06409,A0A1S4A1K3,A0A1S4BSK7,P06411,P60139,A0A1S4BSH6,A0A1S4AKK6,A0A1S3YAU9,A0A1S3YEB3,A0A1S4CIH3,P69556,A0A1S4DJ…	0.0023926	0.144084	0.129032
GO:0065008	regulation of biological quality	P	16	125	405	6874	0.0395062	0.0181845	over	A0A1S3ZUX0,A0A1S4CX06,A0A1S4B900,A0A1S3X7Z1,A0A1S3YKH3,A0A1S3ZLD2,A0A1S3ZZI4,A0A077D9N5,A0A1S4D4R5,A0A1S4C8V8,A0A1S4CAE0,A0A1S4ATW2,A0A1S4ATT8,A0A1S4DR45,A0A1S4CZX6,A0A1S4CK71	A0A1S3ZCE5,A0A1S4AIX9,Q6Q8A6,A0A1S4AH17,A0A1S3XLA8,Q6BDB4,A0A1S3ZUM6,A0A1S3XZS1,A0A1S3YRT4,A0A1S4CLA2,A0A076KWF9,A0A1S3ZUX0,A0A1S4B0A8,A0A1S4CPN2,A0A1S4BCB4,A0A1S4D678,A0A1S4CX06,A0A1S4B900,A0A1S3X7Z1,A0A1S3YKH3,A0A1S4A4Z4,A0A1S4BXD1,A0A1S4DND2,A0A1S4AWU1,A0A1S4A3V7,A0A1S3ZLD2,A0A1S3ZZI4,A0A1S4CCW3,A0A077D9N5,A0A1S4BKR7,P80461,A0A1S4BUQ4,A0A1S4BDC1,A0A1S3YPD8,A0A1S4DPM9,A0A1S4B656,A0A1S3XJE6,A0A1…	0.00259965	0.144084	0.128
GO:0042737	drug catabolic process	P	9	51	405	6874	0.0222222	0.00741926	over	A0A1S4BIW4,Q94IQ1,A0A1S4CQI1,A0A1S4A0W8,A0A1S3ZAS7,A0A1S3ZF49,Q9LEB0,A0A1S3Z2T8,A0A1S4DBU0	A0A1S3YRT4,A0A1S4CLA2,A0A1S3ZVW5,A0A1S4D7J1,A0A1S3YRD6,A0A1S4AG99,A0A1S3XCI1,A0A1S3Z7S7,A0A1S4B9H4,A0A1S3Z4R3,A0A1S3YYG2,A0A1S3ZH48,A0A1S3XEH6,A0A1S3ZHK0,A0A1S3ZFE6,A0A1S4D605,L0SQ20,L0SS91,Q9XIV8,A0A1S3Y048,A0A1S4BIW4,A0A1S3YY52,A0A1S3XK73,Q94IQ1,Q40555,A0A1S4A107,A0A1S4CQI1,A0A1S3ZT94,A0A1S4A0W8,A0A1S3WZE1,A0A1S3X8M7,A0A1S3ZAS7,A0A1S3ZF49,A0A1S4BEZ8,A0A1S3YMB5,Q9LEB0,A0A1S3ZP75,A0A1S3Z2T8,A0A1S…	0.00260897	0.144084	0.176471
GO:0050794	regulation of cellular process	P	24	223	405	6874	0.0592593	0.0324411	over	A0A1S4AJW4,A0A1S3YRJ3,A0A1S3Y0V9,A0A1S3ZUX0,A0A1S4CX06,A0A1S4B900,A0A1S3X7Z1,A0A1S3YKH3,A0A1S3ZLD2,A0A1S3ZZI4,A0A077D9N5,A0A1S4D4R5,A0A1S4C8V8,A0A1S4CAE0,A0A1S4ATW2,A0A1S3ZWZ0,A0A1S3YX01,A0A1S3Y9M0,A0A1S3YHI6,A0A1S3YCR6,Q6RUN4,A0A1S3YXL3,A0A1S4CVR8,A0A1S4AA79	A0A1S4C9J4,A0A1S4AJW4,A0A1S4A324,A0A1S3ZNI6,A0A1S3X160,A0A1S3X4J9,A0A1S4D4Z4,A0A1S3YRJ3,A0A1S3Z6D7,A0A1S3ZXV6,A0A1S3Y0V9,A0A1S3WY24,A0A076KWF9,A0A1S3ZUX0,A0A1S4B0A8,A0A1S4CPN2,A0A1S4BCB4,A0A1S4D678,A0A1S4CX06,A0A1S4B900,A0A1S3X7Z1,A0A1S3YKH3,A0A1S4A4Z4,A0A1S4BXD1,A0A1S4DND2,A0A1S4AWU1,A0A1S4A3V7,A0A1S3ZLD2,A0A1S3ZZI4,A0A1S4CCW3,A0A077D9N5,A0A1S4BKR7,P80461,A0A1S4BUQ4,A0A1S4BDC1,A0A1S3YPD8,A0A1S4D…	0.00290017	0.144084	0.107623
GO:0019740	nitrogen utilization	P	2	2	405	6874	0.00493827	0.000290951	over	A0A1S3Y918,A0A1S3X7E5	A0A1S3Y918,A0A1S3X7E5	0.00346322	0.144084	1
GO:0006808	regulation of nitrogen utilization	P	2	2	405	6874	0.00493827	0.000290951	over	A0A1S3Y918,A0A1S3X7E5	A0A1S3Y918,A0A1S3X7E5	0.00346322	0.144084	1
GO:0045454	cell redox homeostasis	P	12	84	405	6874	0.0296296	0.01222	over	A0A1S3ZUX0,A0A1S4CX06,A0A1S4B900,A0A1S3X7Z1,A0A1S3YKH3,A0A1S3ZLD2,A0A1S3ZZI4,A0A077D9N5,A0A1S4D4R5,A0A1S4C8V8,A0A1S4CAE0,A0A1S4ATW2	A0A076KWF9,A0A1S3ZUX0,A0A1S4B0A8,A0A1S4CPN2,A0A1S4BCB4,A0A1S4D678,A0A1S4CX06,A0A1S4B900,A0A1S3X7Z1,A0A1S3YKH3,A0A1S4A4Z4,A0A1S4BXD1,A0A1S4DND2,A0A1S4AWU1,A0A1S4A3V7,A0A1S3ZLD2,A0A1S3ZZI4,A0A1S4CCW3,A0A077D9N5,A0A1S4BKR7,P80461,A0A1S4BUQ4,A0A1S4BDC1,A0A1S3YPD8,A0A1S4DPM9,A0A1S4B656,A0A1S3XJE6,A0A1S4BDA7,A0A1S4AZJ1,A0A1S4DRW2,A0A1S3X6Y4,A0A1S4BZQ6,A0A1S4CXY2,A0A1S4D459,A0A1S4DBP8,A0A1S3YFK6,A0A1S4D…	0.00352193	0.144084	0.142857
GO:0055065	metal ion homeostasis	P	3	6	405	6874	0.00740741	0.000872854	over	A0A1S4ATT8,A0A1S4DR45,A0A1S4CK71	A0A1S4A203,A0A1S3ZS78,A0A1S4ATT8,A0A1S4DR45,A0A1S4CK71,A0A1S3YCK1	0.00355178	0.144084	0.5
GO:0050801	ion homeostasis	P	3	6	405	6874	0.00740741	0.000872854	over	A0A1S4ATT8,A0A1S4DR45,A0A1S4CK71	A0A1S4A203,A0A1S3ZS78,A0A1S4ATT8,A0A1S4DR45,A0A1S3YCK1,A0A1S4CK71	0.00355178	0.144084	0.5
GO:0055080	cation homeostasis	P	3	6	405	6874	0.00740741	0.000872854	over	A0A1S4ATT8,A0A1S4DR45,A0A1S4CK71	A0A1S4A203,A0A1S3ZS78,A0A1S4ATT8,A0A1S4DR45,A0A1S3YCK1,A0A1S4CK71	0.00355178	0.144084	0.5
GO:0098771	inorganic ion homeostasis	P	3	6	405	6874	0.00740741	0.000872854	over	A0A1S4ATT8,A0A1S4DR45,A0A1S4CK71	A0A1S4A203,A0A1S3ZS78,A0A1S4ATT8,A0A1S4DR45,A0A1S3YCK1,A0A1S4CK71	0.00355178	0.144084	0.5
GO:0051187	cofactor catabolic process	P	6	27	405	6874	0.0148148	0.00392784	over	A0A1S4BIW4,Q94IQ1,A0A1S4CQI1,A0A1S4A0W8,A0A1S3ZAS7,A0A1S3ZF49	A0A1S3YTI7,A0A1S4A289,A0A1S4CGA1,A0A1S3Y814,A1KYB0,A1KYB1,A0A1S3ZFE6,A0A1S4D605,L0SQ20,L0SS91,Q9XIV8,A0A1S3Y048,A0A1S4BIW4,A0A1S3YY52,A0A1S3XK73,Q94IQ1,Q40555,A0A1S4A107,A0A1S4CQI1,A0A1S3ZT94,A0A1S4A0W8,A0A1S3WZE1,A0A1S3X8M7,A0A1S3ZAS7,A0A1S3ZF49,A0A1S4BEZ8,A0A1S3YMB5	0.00413702	0.162412	0.222222
GO:0050789	regulation of biological process	P	26	264	405	6874	0.0641975	0.0384056	over	A0A1S4AJW4,A0A1S3YRJ3,A0A1S3Y0V9,A0A1S3ZUX0,A0A1S4CX06,A0A1S4B900,A0A1S3X7Z1,A0A1S3YKH3,A0A1S3ZLD2,A0A1S3ZZI4,A0A077D9N5,A0A1S4D4R5,A0A1S4C8V8,A0A1S4CAE0,A0A1S4ATW2,A0A1S3ZWZ0,A0A1S3YX01,A0A1S3Y918,A0A1S3X7E5,A0A1S3Y9M0,A0A1S3YHI6,A0A1S3YCR6,Q6RUN4,A0A1S3YXL3,A0A1S4CVR8,A0A1S4AA79	A0A1S4C9J4,A0A1S3Z1G9,A0A1S4AQ50,A0A1S4AWS5,A0A1S3YV93,A0A1S3XHX0,A0A1S4A1M8,A0A1S3XW19,A0A1S4AJW4,A0A1S4A324,A0A1S3ZNI6,A0A1S3X160,A0A1S3X4J9,A0A1S4D4Z4,A0A1S3YRJ3,A0A1S3Z6D7,A0A1S3ZXV6,A0A1S3Y0V9,A0A1S3WY24,A0A076KWF9,A0A1S3ZUX0,A0A1S4B0A8,A0A1S4CPN2,A0A1S4BCB4,A0A1S4D678,A0A1S4CX06,A0A1S4B900,A0A1S3X7Z1,A0A1S3YKH3,A0A1S4A4Z4,A0A1S4BXD1,A0A1S4DND2,A0A1S4AWU1,A0A1S4A3V7,A0A1S3ZLD2,A0A1S3ZZI4,A0A…	0.00654726	0.249	0.0984848
GO:0020037	heme binding	F	12	94	405	6874	0.0296296	0.0136747	over	A0A1S4BIW4,A0A1S4CQQ3,Q94IQ1,A0A1S4CDV5,A0A1S3Z4G5,A0A1S4CQI1,A0A1S4AKY4,A0A1S3YEK6,A0A1S4A0W8,A0A1S3YRH9,A0A1S3ZAS7,A0A1S3ZF49	B2BL48,A0A1S3ZFE6,A0A1S4D605,A0A140G1S8,A0A1S3WYG6,A0A1S3YEU4,Q76KB0,L0SQ20,Q04032,L0SS91,Q9XIV8,A0A1S3ZZV0,A0A1S4A9E7,A0A1S3Y048,A0A1S4A3S2,A0A1S3YE60,A0A1S3YXR5,A0A1S3ZQ07,A0A1S4BIW4,A0A1S3XBP3,A0A1S3ZIR3,Q40589,A0A1S4CQQ3,A0A1S3YY52,A0A1S3XK73,A0A1S4AFI2,P49098,A0A1S3X6T0,Q94IQ1,A0A1S3XYH7,A0A1S4AV32,Q76G13,A0A1S3YU22,A0A1S4CDV5,A0A1S3XVT6,A0A1S3Y4V4,A0A1S3Y9E9,A0A1S4A792,A0A1S4BKX7,A0A1S4CW19…	0.00876435	0.26035	0.12766
GO:0006979	response to oxidative stress	P	9	61	405	6874	0.0222222	0.00887402	over	A0A1S3XD62,A0A1S4BIW4,A0A1S4CQQ3,Q9FXS3,Q94IQ1,A0A1S4CQI1,A0A1S4A0W8,A0A1S3ZAS7,A0A1S3ZF49	A0A1S4DSG4,A0A1S4BZQ6,A0A1S3Y4L8,A0A1S3X3C5,A0A1S4AD92,A0A1S4B5Y2,A0A1S4BLU8,A0A077DBL2,A0A1S4CSL9,A0A1S3WYA8,A0A1S3XVM3,B2BL48,A0A1S3ZFE6,A0A1S4D605,A0A1S3WYG6,L0SQ20,L0SS91,Q9XIV8,A0A1S3ZZV0,A0A1S3XD62,A0A1S4A9E7,A0A1S3Y048,A0A1S3YE60,A0A1S3YT69,A0A1S3YB42,A0A1S4BIW4,A0A1S3XBP3,Q40589,A0A1S4BWI9,A0A1S4CQQ3,A7U630,A0A1S3YY52,A0A1S3XK73,Q9FXS3,A0A1S3XEX0,Q94IQ1,A7U629,A0A1S3Y9E9,A0A1S4BKX7,Q40555…	0.00884921	0.26035	0.147541
GO:0016872	intramolecular lyase activity	F	3	8	405	6874	0.00740741	0.00116381	over	A0A1S4BI04,A0A1S3Y4P5,A0A1S4AER1	A0A1S3XLH4,A0A1S4ABR8,A0A1S4BI04,A0A1S4DQP7,A0A1S3Y4P5,A0A1S4D3L8,A0A1S4AER1,A0A1S3YG42	0.00910009	0.26035	0.375
GO:0046500	S-adenosylmethionine metabolic process	P	3	8	405	6874	0.00740741	0.00116381	over	A0A1S3ZDB8,A0A1S3XC54,A0A1S4AIA0	A0A1S3ZDB8,A0A1S3XC54,A0A1S3XHF5,A0A1S4BD96,A0A1S3XWB5,A0A1S4AIA0,A0A1S4A9X2,A0A1S3YD06	0.00910009	0.26035	0.375
GO:0006826	iron ion transport	P	2	3	405	6874	0.00493827	0.000436427	over	A0A1S4ATT8,A0A1S4DR45	A0A1S3ZS78,A0A1S4ATT8,A0A1S4DR45	0.00998348	0.26035	0.666667
GO:0016724	oxidoreductase activity, oxidizing metal ions, oxygen as acceptor	F	2	3	405	6874	0.00493827	0.000436427	over	A0A1S4ATT8,A0A1S4DR45	A0A1S3ZS78,A0A1S4ATT8,A0A1S4DR45	0.00998348	0.26035	0.666667
GO:0000041	transition metal ion transport	P	2	3	405	6874	0.00493827	0.000436427	over	A0A1S4ATT8,A0A1S4DR45	A0A1S3ZS78,A0A1S4ATT8,A0A1S4DR45	0.00998348	0.26035	0.666667
GO:0004322	ferroxidase activity	F	2	3	405	6874	0.00493827	0.000436427	over	A0A1S4ATT8,A0A1S4DR45	A0A1S3ZS78,A0A1S4ATT8,A0A1S4DR45	0.00998348	0.26035	0.666667
GO:0016992	lipoate synthase activity	F	2	3	405	6874	0.00493827	0.000436427	over	A0A1S4B5N2,A0A1S4D4V1	A0A1S4B5N2,A0A1S4D4V1,A0A1S4BKI6	0.00998348	0.26035	0.666667
GO:0055072	iron ion homeostasis	P	2	3	405	6874	0.00493827	0.000436427	over	A0A1S4ATT8,A0A1S4DR45	A0A1S3ZS78,A0A1S4ATT8,A0A1S4DR45	0.00998348	0.26035	0.666667
GO:0016722	oxidoreductase activity, oxidizing metal ions	F	2	3	405	6874	0.00493827	0.000436427	over	A0A1S4ATT8,A0A1S4DR45	A0A1S3ZS78,A0A1S4ATT8,A0A1S4DR45	0.00998348	0.26035	0.666667
GO:0006879	cellular iron ion homeostasis	P	2	3	405	6874	0.00493827	0.000436427	over	A0A1S4ATT8,A0A1S4DR45	A0A1S3ZS78,A0A1S4ATT8,A0A1S4DR45	0.00998348	0.26035	0.666667
GO:0055076	transition metal ion homeostasis	P	2	3	405	6874	0.00493827	0.000436427	over	A0A1S4ATT8,A0A1S4DR45	A0A1S3ZS78,A0A1S4ATT8,A0A1S4DR45	0.00998348	0.26035	0.666667
GO:0046916	cellular transition metal ion homeostasis	P	2	3	405	6874	0.00493827	0.000436427	over	A0A1S4ATT8,A0A1S4DR45	A0A1S3ZS78,A0A1S4ATT8,A0A1S4DR45	0.00998348	0.26035	0.666667
GO:0051186	cofactor metabolic process	P	21	207	405	6874	0.0518519	0.0301135	over	A0A1S3X1S5,A0A1S4D4C8,A0A1S3ZF58,A0A1S3ZDB8,A0A1S3XC54,A0A1S4CJS8,A0A1S3XBH0,A0A1S3ZMQ6,A0A1S3X699,A0A1S3ZHM0,A0A1S3ZIP8,A0A1S4AX59,A0A1S4AIA0,A0A1S4DQY5,A0A1S4CZX6,A0A1S4BIW4,Q94IQ1,A0A1S4CQI1,A0A1S4A0W8,A0A1S3ZAS7,A0A1S3ZF49	A0A1S3X1S5,A0A1S4AI06,A0A1S3X1E5,A0A1S4AK33,A0A1S4B2J2,A0A1S4C6W5,A0A1S4A908,Q42961,A0A1S4AJ36,A0A1S3ZKZ4,A0A068JFR6,A0A1S4CGR1,A0A1S4CWV3,A0A1S3XXM3,A0A1S3YIG1,A0A1S3XGM0,A0A1S3Y2I1,A0A1S4DK35,A0A1S3ZZL0,A0A1S3WYR8,A0A1S3ZX13,A0A1S4CXS6,A0A1S4BTZ7,A0A1S3Z8Z4,A0A1S3YQI2,A0A1S4BBF5,A0A1S3XQ62,A0A1S3ZPG2,A0A1S4BCN3,A0A1S4DGM0,A0A1S4CI25,A0A1S3Z0N4,A0A1S3Z8U8,A0A1S4BD66,A0A068JIB0,A0A1S4CQ40,A0A1S3X…	0.0100546	0.26035	0.101449
GO:0072593	reactive oxygen species metabolic process	P	6	33	405	6874	0.0148148	0.0048007	over	A0A1S4BIW4,Q94IQ1,A0A1S4CQI1,A0A1S4A0W8,A0A1S3ZAS7,A0A1S3ZF49	A0A1S4AR92,A0A1S4CXQ4,A0A1S3ZD90,A0A1S4DSG4,A0A1S4BZQ6,A0A1S3Y4L8,A0A1S3X3C5,A0A1S3ZFE6,A0A1S4D605,L0SQ20,L0SS91,Q9XIV8,A0A1S3Y048,A0A1S4BIW4,A0A1S3YY52,A0A1S3XK73,Q94IQ1,Q40555,A0A1S4A107,A0A1S4CQI1,A0A1S3ZT94,A0A1S4A0W8,A0A1S3WZE1,A0A1S3X8M7,A0A1S3ZAS7,A0A1S3ZF49,A0A1S4BEZ8,A0A1S3YMB5,A0A1S4BLU8,A0A077DBL2,A0A1S4CSL9,A0A1S3WYA8,A0A1S3XVM3	0.0114864	0.291228	0.181818
GO:0044435	plastid part	C	10	75	405	6874	0.0246914	0.0109107	over	A0A1S3X2G3,A0A1S4AFK0,A0A1S4DKY7,P35477,A0A1S4BG25,P18212,Q7DM39,A0A1S4A1K3,A0A1S4BSK7,A0A1S4AKK6	A0A1S3X2G3,P27141,Q84QE4,A0A1S4AFK0,A0A1S4AEC1,A0A1S4AME8,A0A1S3XU33,P12219,A0A140G1Y2,A0A1S3ZDH5,A0A1S3XRA9,A0A1S4DKY7,A0A1S4C149,P35477,P35476,P62094,Q0PWS5,A0A1S4CEW8,A0A076L1Y1,A0A140G1X3,A0A1S4BPM1,A0A1S4BG25,A0A1S3Y8Q2,P18212,A0A1S3ZVQ8,A0A1S4BMB0,A0A1S3ZYV8,A0A1S4BC47,Q04127,Q7DM39,A0A1S3Y820,P00823,A0A1S4DJK0,A0A1S4DJK1,A0A140G1R8,A0A1S3YPE9,P29790,A0A1S3ZYT5,Q0PWS6,A0A1S4BG28,A0A1S3YYT8,…	0.0120032	0.298121	0.133333
GO:0015979	photosynthesis	P	15	139	405	6874	0.037037	0.0202211	over	A0A1S4DQV4,A0A1S4BG25,A0A1S4AKK6,A0A1S3YCR6,Q6RUN4,P18212,Q04126,Q7DM39,A0A1S3ZHM0,A0A1S3XJD3,A0A1S4B5N2,A0A1S4D4V1,A0A1S3ZIP8,A0A1S3XWY6,A0A1S3XUL6	A0A1S4BTJ3,A0A1S4DQV4,P69384,A0A140G1T2,A0A1S4AEF0,A0A1S4AKA1,A0A140G1U8,Q0PWS5,A0A1S4CEW8,A0A076L1Y1,A0A1S4BPM1,A0A1S4BG25,A0A1S3Y8Q2,A0A1S3ZVQ8,A0A1S4BMB0,A0A1S3ZYV8,A0A1S4BC47,A0A1S3Y820,A0A1S4DJK0,A0A1S4DJK1,A0A1S3YPE9,A0A1S3ZYT5,Q0PWS6,A0A1S4BG28,A0A1S3YYT8,A0A1S4C053,Q40481,A0A1S4BSH6,A0A1S4AKK6,A0A1S3YAU9,A0A1S3YEB3,A0A1S4DJQ0,A0A1S4AFM6,A0A1S4BNY0,A0A1S3ZCM1,A0A1S4CVT5,P06411,A0A140G1Q8,P…	0.0163998	0.399171	0.107914
GO:0003824	catalytic activity	F	207	3160	405	6874	0.511111	0.459703	over	P35477,A0A1S4A1K3,A0A1S4BSK7,A0A1S4CVZ3,A0A1S4B8J4,Q5ZQU1,A0A1S4A1B7,A0A1S3Z5T3,A0A1S3ZH83,A0A1S3Y2L3,Q84KJ4,A0A1S3Y286,A0A1S3YHX9,A0A1S3Z722,A0A1S4AI83,A0A1S3ZRY0,A0A1S3ZF51,A0A1S3ZRE1,A0A1S3ZTP5,A0A140G1P9,A0A1S3Y9M0,A0A1S4APB5,A0A1S4BDR4,A0A1S3ZMS1,A0A1S3XL06,A0A1S4DFX8,A0A1S4BYP0,A0A1S3X699,A0A1S3Z4G5,A0A1S3Y891,A0A1S4DLM9,A0A1S3XB37,A0A077DBL0,A0A1S4AWK3,C3RSF4,T2BRU8,A0A1S4CEE8,A0A1S3XSW4,A…	A0A1S4DND2,A0A1S4BKR7,A0A1S4DPM9,A0A1S3Y2R6,A0A1S4D8A6,A0A1S4ADU3,A0A1S4DNK2,A0A1S4ATH4,A0A1S3Y5J2,A0A1S3Y874,A0A1S4CKQ6,P35477,P35476,P62094,A0A076KWF9,A0A140G1S8,A0A1S4B0A8,A0A1S4CPN2,P83526,A0A1S3ZQ07,A0A1S4BIG4,A0A1S4CCW3,P80461,A0A1S4BUQ4,A0A1S3ZW69,A0A1S4A1K3,A0A1S4BSK7,A0A1S4CG81,A0A1S4B656,A0A1S4AZJ1,A0A1S4AYE8,A0A1S4BVV4,A0A1S3Y0G0,A0A1S3XYH7,A0A1S3YU22,A3QN28,A0A1S3Z8Q0,A0A1S3ZC64,A0A1S…	0.0185036	0.400978	0.0655063
GO:0006790	sulfur compound metabolic process	P	11	92	405	6874	0.0271605	0.0133838	over	A0A1S3YMZ4,A0A1S3YZJ0,A0A1S3X1S5,A0A1S4A2J0,A0A1S4DQY5,A0A1S3ZDB8,A0A1S3XC54,A0A1S3X699,A0A1S4AFK0,A0A1S4AIA0,A0A1S4ATW2	A0A1S3XFX2,A0A1S3YMZ4,A0A1S3YZJ0,A0A1S3Y7M5,A0A1S4CGW9,A0A1S4C1Y9,A0A1S3X1S5,A0A1S4AI06,A0A1S3X1E5,A0A1S4AK33,A0A1S4B2J2,A0A1S4C6W5,A0A1S4A908,A0A1S4CCW3,P80461,A0A1S3YK07,A0A1S4A2J0,A0A1S3ZTF8,Q3LAG5,W8R6T6,A0A1S4CCJ9,A0A1S3ZI39,A0A1S3ZNU1,A0A1S4ABJ7,A0A1S3X0N4,A0A1S3Y9Q7,J7EQB2,A0A1S4DQY5,A0A1S3X4U8,A0A1S3ZDB8,A0A1S3XC54,A0A1S3XHF5,A0A1S4BD96,A0A1S3XWB5,A0A1S3ZQP5,A0A1S4APF7,A0A1S3Z8M2,A0A1S3YT…	0.0187429	0.400978	0.119565
GO:0000159	protein phosphatase type 2A complex	C	2	4	405	6874	0.00493827	0.000581903	over	A0A1S4AJW4,A0A1S3YRJ3	A0A1S4AJW4,A0A1S3ZNI6,A0A1S4DK02,A0A1S3YRJ3	0.0191902	0.400978	0.5
GO:0004781	sulfate adenylyltransferase (ATP) activity	F	2	4	405	6874	0.00493827	0.000581903	over	A0A1S3YMZ4,A0A1S3YZJ0	A0A1S3XFX2,A0A1S3YMZ4,A0A1S3YZJ0,A0A1S3Y7M5	0.0191902	0.400978	0.5
GO:0008199	ferric iron binding	F	2	4	405	6874	0.00493827	0.000581903	over	A0A1S4ATT8,A0A1S4DR45	A0A1S3ZS78,A0A1S4ATT8,A0A1S4DR45,A0A1S3X075	0.0191902	0.400978	0.5
GO:0004779	sulfate adenylyltransferase activity	F	2	4	405	6874	0.00493827	0.000581903	over	A0A1S3YMZ4,A0A1S3YZJ0	A0A1S3XFX2,A0A1S3YMZ4,A0A1S3YZJ0,A0A1S3Y7M5	0.0191902	0.400978	0.5
GO:0046906	tetrapyrrole binding	F	14	130	405	6874	0.0345679	0.0189118	over	A0A1S4BG25,A0A1S4AKK6,A0A1S4BIW4,A0A1S4CQQ3,Q94IQ1,A0A1S4CDV5,A0A1S3Z4G5,A0A1S4CQI1,A0A1S4AKY4,A0A1S3YEK6,A0A1S4A0W8,A0A1S3YRH9,A0A1S3ZAS7,A0A1S3ZF49	Q0PWS5,A0A1S4CEW8,A0A076L1Y1,A0A1S4BPM1,A0A1S4BG25,A0A1S3Y8Q2,A0A1S3ZVQ8,A0A1S4BMB0,A0A1S3ZYV8,A0A1S4BC47,A0A1S3Y820,A0A1S4DJK0,A0A1S4DJK1,A0A1S3YPE9,A0A1S3ZYT5,Q0PWS6,A0A1S4BG28,A0A1S3YYT8,A0A1S4C053,Q40481,P06411,A0A1S4BSH6,A0A140G1Q8,A0A1S4AKK6,A0A1S3YAU9,A0A1S3YEB3,P69556,A0A1S4DJQ0,P69686,P06407,A0A1S4AFM6,A0A1S4AEF0,A0A1S4BNY0,P06405,A0A1S3ZCM1,A0A1S4CVT5,B2BL48,A0A1S3ZFE6,A0A1S4D605,A0A140…	0.02035	0.400978	0.107692
GO:0030234	enzyme regulator activity	F	9	70	405	6874	0.0222222	0.0101833	over	A0A1S4BVY0,Q9LEB0,A0A1S3Z2T8,A0A1S4CSB7,A0A1S4B411,A0A1S4AJW4,A0A1S3YRJ3,A0A1S3Y918,A0A1S3X7E5	A0A1S3XKA7,A0A1S3XJ11,A0A1S4BVY0,A0A1S3X5I4,A0A1S3ZBM0,A0A1S4C9E6,A0A1S4A643,Q9LEB0,A0A1S3ZP75,A0A1S3ZE68,O49908,A0A1S3Z2T8,A0A1S4BUK0,A0A1S4CIY1,A0A1S4B2R4,A0A1S4D7J5,A0A1S4CSI1,A0A1S4DAR6,A0A1S3ZCN1,A0A1S4C289,A0A1S3XIZ9,A0A1S3YBS5,V9TLK1,A0A1S4BD91,A0A1S4CSB7,A0A1S3XG24,A0A1S3XJ89,A0A1S4B411,A0A1S3XJ20,E3W9P4,Q7M1P5,A0A1S4A0N1,A0A1S3ZK57,A0A059TCI1,A0A059TCM2,A0A059TCI3,A0A059TCN3,A0A1S4BYK5,A…	0.0208705	0.400978	0.128571
GO:0017144	drug metabolic process	P	24	263	405	6874	0.0592593	0.0382601	over	A0A1S4D4C8,A0A1S4D398,A0A1S3ZI08,A0A1S3ZDB8,A0A1S3XC54,A0A1S4CJS8,A0A1S3X699,A0A1S4AFK0,Q5ZQU1,A0A1S3ZRE1,A0A1S3ZTP5,A0A140G1P9,A0A140G1Q0,A0A1S4CZX6,A0A1S4AIA0,A0A1S4BIW4,Q94IQ1,A0A1S4CQI1,A0A1S4A0W8,A0A1S3ZAS7,A0A1S3ZF49,Q9LEB0,A0A1S3Z2T8,A0A1S4DBU0	A0A1S3YRT4,A0A1S4CLA2,A0A1S3ZVW5,A0A1S4D7J1,A0A1S3YRD6,A0A1S4AG99,A0A1S3XCI1,A0A1S3YLS8,A0A1S3ZYT7,Q42961,A0A1S4AJ36,A0A1S3ZKZ4,A0A068JFR6,A0A1S4CGR1,A0A1S4CWV3,A0A1S3XXM3,A0A1S3YIG1,A0A1S3XGM0,A0A1S3Y2I1,A0A1S4DK35,A0A1S3ZZL0,A0A1S3WYR8,A0A1S3ZX13,A0A1S4CXS6,A0A1S4BTZ7,A0A1S3Z8Z4,A0A1S3YQI2,A0A1S4BBF5,A0A1S3XQ62,A0A1S3ZPG2,A0A1S4BCN3,A0A1S4DGM0,A0A1S4CI25,A0A1S3Z0N4,A0A1S3Z8U8,A0A1S4BD66,A0A068J…	0.0209873	0.400978	0.0912548
GO:0034357	photosynthetic membrane	C	13	118	405	6874	0.0320988	0.0171661	over	P35477,A0A1S4BG25,P18212,Q7DM39,A0A1S4A1K3,A0A1S4BSK7,A0A1S4AKK6,A0A1S3YCR6,Q04126,Q6RUN4,A0A1S3XUL6,A0A1S3XJD3,A0A1S3XWY6	A0A140G1R4,A0A140G1Q8,A0A1S3XHZ1,A0A140G1S6,A0A140G1U8,A0A140G1W8,P35477,P35476,P62094,Q0PWS5,A0A1S4CEW8,A0A076L1Y1,A0A140G1X3,A0A1S4BPM1,A0A1S4BG25,A0A1S3Y8Q2,P18212,A0A1S3ZVQ8,A0A1S4BMB0,A0A1S3ZYV8,A0A1S4BC47,Q04127,Q7DM39,A0A1S3Y820,P00823,A0A1S4DJK0,A0A1S4DJK1,A0A140G1R8,A0A1S3YPE9,P29790,A0A1S3ZYT5,Q0PWS6,A0A1S4BG28,A0A1S3YYT8,A0A1S4C053,Q40481,P06409,A0A1S4A1K3,A0A1S4BSK7,P06411,P60139,A0A1…	0.0209975	0.400978	0.110169
GO:0044436	thylakoid part	C	13	118	405	6874	0.0320988	0.0171661	over	A0A1S3XJD3,A0A1S3XWY6,A0A1S3YCR6,P18212,Q04126,Q7DM39,Q6RUN4,A0A1S4BG25,A0A1S4AKK6,A0A1S3XUL6,P35477,A0A1S4A1K3,A0A1S4BSK7	A0A1S4CFV4,A0A1S3XBE6,A0A1S3Y055,A0A1S4C5L2,A0A1S3YVD0,A0A1S3XJD3,Q84QE7,A0A1S3YDU6,A0A1S4ARG7,A0A1S3XUG0,A0A1S3XWY6,P60139,P69384,A0A140G1T2,P69692,A0A1S4AKA1,Q84QE8,A0A1S3XLS3,A0A1S3ZHB8,A0A1S3YCF0,A0A1S3ZHH0,A0A1S3YCR6,A0A1S4BSA2,P18212,Q04127,Q04126,A0A1S4CHD5,Q7DM39,A0A1S4CNB7,A0A1S4CNZ1,Q6RUN4,A0A1S4A2H7,A0A1S4C967,A0A1S3XEK9,A0A1S3XRM3,A0A1S3ZFX1,A0A1S3XBA9,A0A1S4DCM1,A0A1S3Y8Z8,A0A1S4CEA3…	0.0209975	0.400978	0.110169
GO:0055082	cellular chemical homeostasis	P	3	11	405	6874	0.00740741	0.00160023	over	A0A1S4ATT8,A0A1S4DR45,A0A1S4CK71	Q6Q8A6,A0A1S4AH17,A0A1S3XLA8,Q6BDB4,A0A1S3ZUM6,A0A1S3XZS1,A0A1S4A203,A0A1S3ZS78,A0A1S4ATT8,A0A1S4DR45,A0A1S4CK71	0.0234944	0.400978	0.272727
GO:0004553	hydrolase activity, hydrolyzing O-glycosyl compounds	F	14	133	405	6874	0.0345679	0.0193483	over	A0A1S3ZQU2,A0A068JDA3,A0A1S4CQC9,A0A1S3XGF8,F5BFT0,A0A1S4D1X6,A0A1S4AQ72,A0A1S4DJL6,A0A1S4CR57,A0A1S4AA69,A0A1S3ZXL1,A0A1S3XQ86,A0A1S3YPW9,A0A1S3XL51	A0A1S4C8K7,A0A1S3ZN16,A0A1S4D3M5,A0A1S3ZNE8,A0A1S4C159,A0A1S4DHR3,A0A1S3XBE0,A0A1S4CLM5,A0A1S4B008,A0A1S4CNI7,A0A1S4APQ9,A0A1S4DQ09,A0A1S4DCI9,A0A1S4B787,A0A1S3Z5S0,U3PIW7,A0A1S3Z138,A0A1S3XM12,A0A1S3ZVW5,A0A1S4D7J1,A0A1S3YRD6,A0A1S4AG99,A0A1S3XCI1,A0A1S3Z244,A0A1S4C7P6,A0A1S4BNE0,Q8GUA3,A0A1S4BU36,A0A1S4C951,A0A1S4AWV6,A0A1S4D5M4,A0A1S3YU89,A0A1S3WZF4,A0A1S3WZN5,A0A1S3Z2G0,A0A1S3ZQU2,A0A1S4CHV0,…	0.0243002	0.400978	0.105263
GO:0046872	metal ion binding	F	52	676	405	6874	0.128395	0.0983416	over	A0A1S3YW39,A0A1S3ZJS9,A0A1S4APB5,A0A1S3Z6G0,A0A1S4AIA0,A0A077D837,A0A1S3ZN89,P18212,Q04126,Q7DM39,A0A1S4AKY4,A0A1S3YEK6,A0A1S4D1J5,A0A1S3Y0R5,A0A1S3YRH9,A0A1S4A0H5,P35477,A0A1S4A1K3,A0A1S4BSK7,A0A1S4ATT8,A0A1S4DR45,A0A1S4DPT4,A0A1S4DDB0,A0A1S4CPU2,A0A1S4DH57,A0A1S3ZDB8,A0A1S3ZHM0,A0A1S3XC54,A0A1S3YR16,A0A1S4BIW4,A0A1S3X7K3,A0A1S4AFK0,A0A1S4CDE1,A0A1S4A6L2,A0A1S4AIU1,Q94IQ1,A0A1S3XQ21,A0A1S4CDV5,A…	A0A075M4T0,S4X189,P00876,A0A1S3YIG1,A0A1S3XUI8,A0A1S3ZZL0,A0A1S4D9F1,A0A1S4AZS0,A0A1S4BCN3,A0A1S3ZZR4,A0A1S3YBI7,A0A1S4A194,A0A1S3XSQ4,A0A1S4D955,A0A1S3YW39,A0A1S3ZLP3,A0A1S3X9F6,A0A1S3X2H3,A0A1S4A6S4,A0A1S3Y892,A0A1S4DPF3,A0A1S3YR78,A0A1S4BYT9,A0A1S4CGB8,A0A1S3Z0B7,A0A1S3YLX2,A0A1S3ZJS9,A0A1S3XKP8,A0A1S3Z4L8,A0A1S3X0W6,A0A1S3Z8Z5,A0A1S3Z1V9,Q7DLX9,A0A1S3X706,A0A1S4CN84,A0A1S4BMK1,A0A1S4AR36,A0A1…	0.0253477	0.400978	0.0769231
GO:0051539	4 iron, 4 sulfur cluster binding	F	5	29	405	6874	0.0123457	0.0042188	over	A0A1S4CDE1,A0A1S4B5N2,A0A1S4D4V1,A0A1S3X699,Q75WU8	P62094,A0A140G1X3,Q76KB0,A0A1S3YK56,A0A1S3YXR5,Q9FVE9,A0A1S3ZIR3,A0A1S4D3F6,A0A1S3WZQ8,P06409,A0A1S3YIZ0,A0A140G1R9,A0A1S4CDE1,A0A1S4B5N2,A0A1S4D4V1,A0A1S4AYE8,A0A1S4C2Y6,A0A1S4AAX1,A0A1S3YBU2,P06407,A0A1S3ZYI1,P06405,A0A1S4CB73,A0A1S4BKI6,A0A1S3Y9S2,A0A1S3X699,Q75WU8,A0A1S3YXU3,A0A1S4B6R5	0.0254765	0.400978	0.172414
GO:0000272	polysaccharide catabolic process	P	5	29	405	6874	0.0123457	0.0042188	over	A0A068JDA3,A0A1S4CQC9,Q9LEB0,A0A1S3Z2T8,A0A1S4DBU0	A0A1S4ATF2,A0A1S3XLL1,A0A1S4CHV0,A0A068JDA3,A0A1S4CQC9,A0A1S4BG49,A0A1S4AGN8,A0A1S3Y9K3,Q9LEB0,A0A1S3ZP75,A0A1S3Z2T8,A0A1S3Z6E8,A0A1S4CIY1,A0A1S4DBU0,A0A1S4B2R4,A0A1S4D7J5,A0A1S4CSI1,A0A1S3WZH5,A0A1S3ZCN1,A0A1S3ZHQ4,V9TLK1,A0A1S4BD91,A0A1S4B6I1,A0A1S3XG24,A0A076L2F8,A0A1S4BFN8,A0A1S4AZI5,A0A1S4BZJ6,A0A1S3YX17	0.0254765	0.400978	0.172414
GO:0048037	cofactor binding	F	38	471	405	6874	0.0938272	0.0685191	over	A0A1S3Z844,O82077,A0A1S4BG25,A0A1S4AKK6,A0A1S4BIW4,A0A1S4CQQ3,Q94IQ1,A0A1S4CDV5,A0A1S3Z4G5,A0A1S4CQI1,A0A1S4AKY4,A0A1S3YEK6,A0A1S4A0W8,A0A1S3YRH9,A0A1S3ZAS7,A0A1S3ZF49,A0A1S4A2J0,A0A1S4CZX6,A0A1S3Z368,A0A1S4APB5,A0A077D837,A0A1S3YUT4,U3RE33,A0A1S4AB88,A0A1S3XBH0,A0A1S3ZF58,A0A1S4ACA5,A0A1S3YR16,A0A1S4B7A9,A0A1S3XL06,A0A1S4D1J5,A0A1S3Y0R5,A0A1S3X699,A0A1S4CDE1,A0A1S4B5N2,A0A1S4D4V1,Q75WU8,A0A1S3ZC…	A0A1S4D817,A0A1S3X642,A0A1S3YC88,A0A1S3Z844,A0A1S4ANB9,A0A1S4CCT3,A0A1S4DPP6,O82077,A0A1S4BJ94,A0A1S4A422,A0A1S4C2Y6,A0A1S4AAX1,A0A1S3Y739,A0A1S3Z4R9,A0A1S4CCQ3,A0A1S3XH26,A0A1S4BAZ2,A0A1S4C0H3,A0A1S4ALI3,V9TLJ9,A0A1S3ZTW8,A0A1S4BMH7,A0A1S3YSB0,A0A1S4B6R5,Q0PWS5,A0A1S4CEW8,A0A076L1Y1,A0A1S4BPM1,A0A1S4BG25,A0A1S3Y8Q2,A0A1S3ZVQ8,A0A1S4BMB0,A0A1S3ZYV8,A0A1S4BC47,A0A1S3Y820,A0A1S4DJK0,A0A1S4DJK1,A0A1…	0.027861	0.400978	0.0806794
GO:0050896	response to stimulus	P	18	188	405	6874	0.0444444	0.0273494	over	E3W9P7,A0A1S3Y9M0,A0A1S4AJW4,A0A1S3YRJ3,A0A1S3Y0V9,A0A1S3XD62,A0A1S4BIW4,A0A1S4CQQ3,Q9FXS3,Q94IQ1,A0A1S4CQI1,A0A1S4A0W8,A0A1S3ZAS7,A0A1S3ZF49,A0A1S4CXQ9,A0A1S3YHI6,A0A1S4CK56,A0A1S4AA79	A0A1S4DK45,A0A1S4BH38,E3W9N3,A0A1S4BAZ9,A0A1S4ATK0,A0A1S4BS12,A0A1S4DNH2,A0A1S4ACQ8,A0A0C4FST6,A0A1S3YG04,E3W9P7,E3W9P8,A0A1S4DIJ6,P14170,A0A1S3YW90,A0A1S3YL52,A0A1S3XN01,A0A1S4AJP9,A0A1S4CVM4,A0A1S3Y9M0,A0A1S4BDY1,A0A1S3X941,A0A1S3YHG1,A0A1S3X0J3,P29062,Q41230,A0A1S4A8H3,A0A1S4AJW4,A0A1S4A324,A0A1S3ZNI6,A0A1S3X160,A0A1S3X4J9,A0A1S4D4Z4,A0A1S3YRJ3,A0A1S3Z6D7,A0A1S3ZXV6,A0A1S3Y0V9,A0A1S3WY24,A0A1S…	0.0278694	0.400978	0.0957447
GO:0008289	lipid binding	F	6	40	405	6874	0.0148148	0.00581903	over	F2ZAM0,Q8LK72,F2ZAM1,A0A140G1P9,A0A1S4DJK5,A0A1S3Y4F0	A0A1S4DNK3,O24132,A0A1S4D206,Q9XEN8,A0A1S3ZQZ9,A0A1S4CZP1,A0A1S3Z557,A0A1S3Y8G8,A0A1S3YH56,A0A1S4B353,A0A1S4CUM8,A0A1S4CC44,A0A1S4AXR4,A0A0K0XR75,A0A1S4AJQ8,A0A1S4CU65,A0A1S4BEX7,F2ZAM0,A0A1S3Y0V5,A0A1S3ZTD0,Q8LK72,F2ZAM1,A0A1S4BVI1,A0A1S4DB48,A0A1S3YYF0,A0A1S3ZG70,A0A1S3YDS7,A0A1S3XHI3,A0A1S4BTZ5,V5V1W1,A0A076KWG4,A0A1S4BCG6,A0A140G1P9,A0A1S4C158,A0A1S3WZI7,A0A1S4DNL5,A0A1S4DJK5,A0A1S3Y4F0,A0A1S…	0.028193	0.400978	0.15
GO:0044434	chloroplast part	C	9	74	405	6874	0.0222222	0.0107652	over	P35477,A0A1S4BG25,P18212,Q7DM39,A0A1S4A1K3,A0A1S4BSK7,A0A1S4AKK6,A0A1S4AFK0,A0A1S4DKY7	P35477,P35476,P62094,Q0PWS5,A0A1S4CEW8,A0A076L1Y1,A0A140G1X3,A0A1S4BPM1,A0A1S4BG25,A0A1S3Y8Q2,P18212,A0A1S3ZVQ8,A0A1S4BMB0,A0A1S3ZYV8,A0A1S4BC47,Q04127,Q7DM39,A0A1S3Y820,P00823,A0A1S4DJK0,A0A1S4DJK1,A0A140G1R8,A0A1S3YPE9,P29790,A0A1S3ZYT5,Q0PWS6,A0A1S4BG28,A0A1S3YYT8,A0A1S4C053,Q40481,P06409,A0A1S4A1K3,A0A1S4BSK7,P06411,P60139,A0A1S4BSH6,A0A1S4AKK6,A0A1S3YAU9,A0A1S3YEB3,A0A1S4CIH3,P69556,A0A1S4DJ…	0.0288952	0.400978	0.121622
GO:0005576	extracellular region	C	9	74	405	6874	0.0222222	0.0107652	over	A0A1S4D1X6,A0A1S4AQ72,A0A1S4BIW4,Q9LEB0,Q94IQ1,A0A1S4CQI1,A0A1S4A0W8,A0A1S3ZAS7,A0A1S3ZF49	A0A1S4D1X6,A0A1S4A648,A0A1S4AQ72,A0A1S4CJR0,A0A1S3ZD62,A0A1S4CPH6,A0A1S4AWI1,A0A1S4DP41,A0A1S4CRE5,A0A1S4BF20,A0A1S3Z5V1,A0A1S3ZL08,A0A1S4CBM6,A0A1S4C6S9,A0A1S4DCB0,A0A1S3YPA6,A0A1S3XSZ4,A0A1S4A1S6,A0A1S3Y5P8,A0A1S4C158,A0A1S3X433,A0A1S3XQU9,A0A1S4BB21,Q9XIV8,A0A1S3Y048,A0A1S4BIW4,A0A1S4D6P0,Q9LEB0,A0A1S3XK73,A0A1S3ZP75,P29062,Q94IQ1,A0A1S3YF27,A0A1S4DHC1,A0A1S3Z922,Q40555,A0A1S4A107,A0A1S4AVA3,A…	0.0288952	0.400978	0.121622
GO:0048878	chemical homeostasis	P	3	12	405	6874	0.00740741	0.00174571	over	A0A1S4ATT8,A0A1S4DR45,A0A1S4CK71	Q6Q8A6,A0A1S4AH17,A0A1S3XLA8,Q6BDB4,A0A1S3ZUM6,A0A1S3XZS1,A0A1S4A203,A0A1S3ZS78,A0A1S4ATT8,A0A1S4DR45,A0A1S3YCK1,A0A1S4CK71	0.0299849	0.400978	0.25
GO:0022411	cellular component disassembly	P	3	12	405	6874	0.00740741	0.00174571	over	A0A1S3YWQ0,A0A1S3YXL3,A0A1S4CVR8	A0A1S3WZG9,A0A1S3Z7K3,A0A1S3YWQ0,A0A1S4CCB8,A0A1S4AHR6,A0A1S3ZPB2,A0A1S4AUN0,A0A1S3YXL3,A0A075EYQ6,A0A1S4CMV2,A0A1S4A482,A0A1S4CVR8	0.0299849	0.400978	0.25
GO:0043624	cellular protein complex disassembly	P	3	12	405	6874	0.00740741	0.00174571	over	A0A1S3YWQ0,A0A1S3YXL3,A0A1S4CVR8	A0A1S3WZG9,A0A1S3Z7K3,A0A1S3YWQ0,A0A1S4CCB8,A0A1S4AHR6,A0A1S3ZPB2,A0A1S4AUN0,A0A1S3YXL3,A0A075EYQ6,A0A1S4CMV2,A0A1S4A482,A0A1S4CVR8	0.0299849	0.400978	0.25
GO:0032984	protein-containing complex disassembly	P	3	12	405	6874	0.00740741	0.00174571	over	A0A1S3YWQ0,A0A1S3YXL3,A0A1S4CVR8	A0A1S3WZG9,A0A1S3Z7K3,A0A1S3YWQ0,A0A1S4CCB8,A0A1S4AHR6,A0A1S3ZPB2,A0A1S4AUN0,A0A1S3YXL3,A0A075EYQ6,A0A1S4CMV2,A0A1S4A482,A0A1S4CVR8	0.0299849	0.400978	0.25
GO:0016798	hydrolase activity, acting on glycosyl bonds	F	14	137	405	6874	0.0345679	0.0199302	over	A0A1S4D1X6,A0A1S4AQ72,A0A1S4DJL6,A0A1S4CR57,A0A1S4AA69,A0A1S3ZXL1,A0A1S3XQ86,A0A1S3YPW9,A0A1S3XL51,A0A1S3ZQU2,A0A068JDA3,A0A1S4CQC9,A0A1S3XGF8,F5BFT0	A0A1S4C8K7,A0A1S4D1X6,A0A1S4A648,A0A1S4AQ72,A0A1S4CJR0,A0A1S4CA17,A0A0A8JBT3,A0A1S4AIC6,A0A1S3ZD62,A0A1S4BUD7,A0A1S4DJL6,A0A1S4CWZ4,A0A1S4CR57,A0A1S4AA69,A0A1S3WZZ3,A0A1S3Y2L8,A0A1S4ASP4,A0A1S4CRE5,A0A1S4CD47,A0A1S3WXY4,A0A1S3YC07,A0A1S3ZD92,A0A1S3XBY8,A0A1S3Z5V1,A0A1S3ZXL1,A0A1S4B918,A0A1S4C9X5,A0A1S4BW82,A0A1S4BS49,A0A1S3YI10,A0A1S3X7L7,A0A1S3ZL08,A0A1S3ZVH4,A0A1S3YII5,A0A1S3XX96,A0A1S3Y013,A0A…	0.0304217	0.400978	0.10219
GO:0019888	protein phosphatase regulator activity	F	2	5	405	6874	0.00493827	0.000727379	over	A0A1S4AJW4,A0A1S3YRJ3	A0A1S3XVL4,A0A1S4AJW4,A0A1S3ZNI6,A0A1S4DK02,A0A1S3YRJ3	0.0307458	0.400978	0.4
GO:0019208	phosphatase regulator activity	F	2	5	405	6874	0.00493827	0.000727379	over	A0A1S4AJW4,A0A1S3YRJ3	A0A1S3XVL4,A0A1S4AJW4,A0A1S3ZNI6,A0A1S4DK02,A0A1S3YRJ3	0.0307458	0.400978	0.4
GO:0010277	chlorophyllide a oxygenase [overall] activity	F	2	5	405	6874	0.00493827	0.000727379	over	A0A1S4D1J5,A0A1S3Y0R5	A0A1S3ZHC8,A0A1S3X1Y4,A0A1S4D1J5,A0A1S3Y0R5,A9YTW3	0.0307458	0.400978	0.4
GO:0004478	methionine adenosyltransferase activity	F	2	5	405	6874	0.00493827	0.000727379	over	A0A1S3ZDB8,A0A1S3XC54	A0A1S3ZDB8,A0A1S3XC54,A0A1S3XHF5,A0A1S4BD96,A0A1S3XWB5	0.0307458	0.400978	0.4
GO:0008287	protein serine/threonine phosphatase complex	C	2	5	405	6874	0.00493827	0.000727379	over	A0A1S4AJW4,A0A1S3YRJ3	A0A1S4AJW4,A0A1S3ZNI6,A0A1S4DK02,A0A1S3YRJ3,A0A1S3XVL4	0.0307458	0.400978	0.4
GO:0003984	acetolactate synthase activity	F	2	5	405	6874	0.00493827	0.000727379	over	A0A1S4APB5,A0A1S4BDR4	A0A1S4CQX6,A0A1S4APB5,A0A1S4BDR4,A0A1S3XZ80,A0A1S3ZJD8	0.0307458	0.400978	0.4
GO:0006556	S-adenosylmethionine biosynthetic process	P	2	5	405	6874	0.00493827	0.000727379	over	A0A1S3ZDB8,A0A1S3XC54	A0A1S3ZDB8,A0A1S3XC54,A0A1S3XHF5,A0A1S4BD96,A0A1S3XWB5	0.0307458	0.400978	0.4
GO:0016703	oxidoreductase activity, acting on single donors with incorporation of molecular oxygen, incorporation of one atom of oxygen (internal monooxygenases or internal mixed function oxidases)	F	2	5	405	6874	0.00493827	0.000727379	over	A0A1S4D1J5,A0A1S3Y0R5	A0A1S3ZHC8,A0A1S3X1Y4,A0A1S4D1J5,A0A1S3Y0R5,A9YTW3	0.0307458	0.400978	0.4
GO:0009113	purine nucleobase biosynthetic process	P	2	5	405	6874	0.00493827	0.000727379	over	A0A1S3XL06,A0A1S4DK24	A0A1S3X040,A0A1S3XG19,A0A1S3ZA83,A0A1S3XL06,A0A1S4DK24	0.0307458	0.400978	0.4
GO:1903293	phosphatase complex	C	2	5	405	6874	0.00493827	0.000727379	over	A0A1S4AJW4,A0A1S3YRJ3	A0A1S4AJW4,A0A1S3ZNI6,A0A1S4DK02,A0A1S3YRJ3,A0A1S3XVL4	0.0307458	0.400978	0.4
GO:0043169	cation binding	F	52	684	405	6874	0.128395	0.0995054	over	A0A1S3YW39,A0A1S3ZJS9,A0A1S4APB5,A0A1S3Z6G0,A0A1S4AIA0,A0A077D837,A0A1S3ZN89,P18212,Q04126,Q7DM39,A0A1S3ZDB8,A0A1S3ZHM0,A0A1S3XC54,A0A1S3YR16,A0A1S4BIW4,A0A1S3X7K3,A0A1S4AFK0,A0A1S4CDE1,A0A1S4A6L2,A0A1S4AIU1,Q94IQ1,A0A1S3XQ21,A0A1S4CDV5,A0A077D7Q8,A0A1S4D5J3,A0A1S3ZTX1,A0A1S4AIA6,A0A1S4CQI1,A0A1S3XL06,A0A1S4DS24,A0A1S4DBU0,A0A1S3XQG1,A0A1S4A0W8,A0A1S3ZAS7,A0A1S4DK24,A0A1S3X699,A0A1S3ZF49,A0A1S4AK…	A0A075M4T0,S4X189,P00876,A0A1S3YIG1,A0A1S3XUI8,A0A1S3ZZL0,A0A1S4D9F1,A0A1S4AZS0,A0A1S4BCN3,A0A1S3ZZR4,A0A1S3YBI7,A0A1S4A194,A0A1S3XSQ4,A0A1S4D955,A0A1S3YW39,A0A1S3ZLP3,A0A1S3X9F6,A0A1S3X2H3,A0A1S4A6S4,A0A1S3Y892,A0A1S4DPF3,A0A1S3YR78,A0A1S4BYT9,A0A1S4CGB8,A0A1S3Z0B7,A0A1S3YLX2,A0A1S3ZJS9,A0A1S3XKP8,A0A1S3Z4L8,A0A1S3X0W6,A0A1S3Z8Z5,A0A1S3Z1V9,Q7DLX9,A0A1S3X706,A0A1S4CN84,A0A1S4BMK1,A0A1S4AR36,A0A1…	0.0307808	0.400978	0.0760234
GO:0016701	oxidoreductase activity, acting on single donors with incorporation of molecular oxygen	F	4	21	405	6874	0.00987654	0.00305499	over	A0A1S4D1J5,A0A1S3Y0R5,A0A077D7Q8,A0A1S3XQG1	A0A1S3YCH2,A0A1S4DRQ6,A0A1S3XEH6,A0A1S3ZHC8,A0A1S3X1Y4,A0A1S4D1J5,A0A1S3Y0R5,A9YTW3,A0A1S4A5L0,A0A1S4A5S7,A0A1S4AQL2,A0A1S4DC13,A0A0A7AF85,A0A0N7CV06,A0A077D7Q8,A0A1S3XQG1,A0A1S4DQP5,A0A1S4CL40,A0A1S4BAJ5,A0A1S4AZJ3,A0A1S3XZ55	0.0319737	0.400978	0.190476
GO:0098772	molecular function regulator	F	9	76	405	6874	0.0222222	0.0110562	over	A0A1S4BVY0,Q9LEB0,A0A1S3Z2T8,A0A1S4CSB7,A0A1S4B411,A0A1S4AJW4,A0A1S3YRJ3,A0A1S3Y918,A0A1S3X7E5	A0A1S3XKA7,A0A1S3XJ11,A0A1S4BVY0,A0A1S3X5I4,A0A1S3ZBM0,A0A1S4C9E6,A0A1S4A643,Q9LEB0,A0A1S3ZP75,A0A1S3ZE68,O49908,A0A1S3Z2T8,A0A1S4BUK0,A0A1S4CIY1,A0A1S4B2R4,A0A1S4D7J5,A0A1S4CSI1,A0A1S4DAR6,A0A1S3ZCN1,A0A1S4C289,A0A1S3XIZ9,A0A1S3YBS5,V9TLK1,A0A1S4BD91,A0A1S4CSB7,A0A1S3XG24,A0A1S3XJ89,A0A1S4B411,A0A1S3XJ20,E3W9P4,Q7M1P5,A0A1S4A0N1,A0A1S3ZK57,A0A059TCI1,A0A059TCM2,A0A059TCI3,A0A059TCN3,A0A1S4BYK5,A…	0.0336269	0.400978	0.118421
GO:0046148	pigment biosynthetic process	P	6	42	405	6874	0.0148148	0.00610998	over	A0A1S3XBH0,A0A1S3XL06,A0A1S4DK24,A0A1S3ZHM0,A0A1S3ZIP8,A0A1S4AX59	A0A1S3X040,A0A1S3XG19,A0A1S3ZA83,A0A1S4DF13,A0A1S4BE88,Q9SBI4,A0A1S3YXC4,A0A1S4C086,A0A1S3XBH0,A0A1S4AR72,A0A1S4C6L8,A0A1S3YUH8,A0A1S4DQT8,A0A1S3XCA1,A0A1S3XL06,A0A1S4DK24,A0A1S3Z5N4,Q8LSZ2,A0A1S4D3I3,A0A1S3YNG0,A0A1S3ZHM0,Q9FES7,Q8LSZ3,A0A1S4A5R2,Q9MUE2,A0A1S3ZPA7,A0A1S3ZIP8,A0A1S3ZYP6,A0A1S4AX59,A0A1S3Z1E0,A0A1S4CA25,A0A067YEL0,A0A1S3Y5A1,A0A1S3ZRT0,A0A1S3ZPL9,A0A1S4DL23,R9QMI6,A0A1S3ZX27,A0A1S…	0.0349363	0.400978	0.142857
GO:0016744	transferase activity, transferring aldehyde or ketonic groups	F	3	13	405	6874	0.00740741	0.00189118	over	A0A1S4APB5,A0A1S4BDR4,A0A1S4CGM2	A0A1S4CQX6,A0A1S4APB5,A0A1S4BDR4,A0A1S3XZ80,A0A1S3ZJD8,A0A076KWG3,A0A1S4DRP6,A0A1S4A353,A0A1S3ZDI1,A0A1S4C7C1,A0A1S4AGC9,A0A1S4CGM2,A0A1S4B4M5	0.0373172	0.400978	0.230769
GO:0006662	glycerol ether metabolic process	P	4	23	405	6874	0.00987654	0.00334594	over	A0A1S3ZUX0,A0A1S3X7Z1,A0A1S4D4R5,A0A1S4C8V8	A0A1S3ZUX0,A0A1S3X7Z1,A0A1S4A4Z4,A0A1S4BXD1,A0A1S3XJE6,A0A1S4DRW2,A0A1S4D459,A0A1S4DBP8,A0A1S4D700,A0A1S4CS12,A0A1S4C862,A0A1S4BQM8,A0A1S4BA66,A0A1S3YEW3,A0A1S3Y3Z1,A0A1S3Z7I6,A0A1S3X5X6,A0A1S4C6V5,A0A1S3X2I0,A0A1S4D4R5,A0A1S3YKL7,A0A1S4C8V8,A0A1S3XTA9	0.0431469	0.400978	0.173913
GO:0006730	one-carbon metabolic process	P	4	23	405	6874	0.00987654	0.00334594	over	A0A1S4DQY5,A0A1S4CZX6,A0A1S3ZDB8,A0A1S3XC54	A0A1S4B0F5,A0A1S3X4P8,A0A1S4A096,A0A1S4APM0,J7EQB2,A0A1S4DIW7,A0A1S3XCT6,A0A1S3Y2X0,A0A1S4DQY5,A0A1S3WXP0,A0A1S3X4U8,A0A1S3YUC2,A0A1S4CZX6,A1KYB0,A0A1S3ZDB8,A1KYB1,A0A1S3XC54,A0A1S3XHF5,A0A1S4BD96,A0A1S3XWB5,A0A1S3YTH8,A0A1S3Z5Y5,A0A1S4A6M3	0.0431469	0.400978	0.173913
GO:0018904	ether metabolic process	P	4	23	405	6874	0.00987654	0.00334594	over	A0A1S3ZUX0,A0A1S3X7Z1,A0A1S4D4R5,A0A1S4C8V8	A0A1S3ZUX0,A0A1S3X7Z1,A0A1S4A4Z4,A0A1S4BXD1,A0A1S3XJE6,A0A1S4DRW2,A0A1S4D459,A0A1S4DBP8,A0A1S4D700,A0A1S4CS12,A0A1S4C862,A0A1S4BQM8,A0A1S4BA66,A0A1S3YEW3,A0A1S3Y3Z1,A0A1S3Z7I6,A0A1S3X5X6,A0A1S4C6V5,A0A1S3X2I0,A0A1S4D4R5,A0A1S3YKL7,A0A1S4C8V8,A0A1S3XTA9	0.0431469	0.400978	0.173913
GO:0006144	purine nucleobase metabolic process	P	2	6	405	6874	0.00493827	0.000872854	over	A0A1S3XL06,A0A1S4DK24	A0A1S3X040,A0A1S3XG19,A0A1S3ZA83,A0A1S3XL06,A0A1S4DK24,A0A1S3ZYJ3	0.0443428	0.400978	0.333333
GO:0042549	photosystem II stabilization	P	2	6	405	6874	0.00493827	0.000872854	over	A0A1S3YCR6,Q6RUN4	Q84QE8,A0A1S3XLS3,A0A1S3ZHB8,A0A1S3YCR6,A0A1S4BSA2,Q6RUN4	0.0443428	0.400978	0.333333
GO:0043467	regulation of generation of precursor metabolites and energy	P	2	6	405	6874	0.00493827	0.000872854	over	A0A1S3YCR6,Q6RUN4	Q84QE8,A0A1S3XLS3,A0A1S3ZHB8,A0A1S3YCR6,A0A1S4BSA2,Q6RUN4	0.0443428	0.400978	0.333333
GO:0030880	RNA polymerase complex	C	2	6	405	6874	0.00493827	0.000872854	over	A0A1S3X2G3,A0A1S4A1B7	A0A1S3X2G3,A0A1S4A1B7,A0A1S4AU52,A0A1S4CLH0,A0A1S4DHG5,A0A1S3XHS5	0.0443428	0.400978	0.333333
GO:0000428	DNA-directed RNA polymerase complex	C	2	6	405	6874	0.00493827	0.000872854	over	A0A1S3X2G3,A0A1S4A1B7	A0A1S3X2G3,A0A1S4A1B7,A0A1S4AU52,A0A1S4CLH0,A0A1S4DHG5,A0A1S3XHS5	0.0443428	0.400978	0.333333
GO:0051275	beta-glucan catabolic process	P	2	6	405	6874	0.00493827	0.000872854	over	A0A068JDA3,A0A1S4CQC9	A0A1S4CHV0,A0A068JDA3,A0A1S4CQC9,A0A1S4BG49,A0A1S4AGN8,A0A1S3Y9K3	0.0443428	0.400978	0.333333
GO:0000103	sulfate assimilation	P	2	6	405	6874	0.00493827	0.000872854	over	A0A1S3YMZ4,A0A1S3YZJ0	A0A1S3XFX2,A0A1S3YMZ4,A0A1S3YZJ0,A0A1S3Y7M5,A0A1S4CGW9,A0A1S4C1Y9	0.0443428	0.400978	0.333333
GO:0010109	regulation of photosynthesis	P	2	6	405	6874	0.00493827	0.000872854	over	A0A1S3YCR6,Q6RUN4	Q84QE8,A0A1S3XLS3,A0A1S3ZHB8,A0A1S3YCR6,A0A1S4BSA2,Q6RUN4	0.0443428	0.400978	0.333333
GO:0008810	cellulase activity	F	2	6	405	6874	0.00493827	0.000872854	over	A0A068JDA3,A0A1S4CQC9	A0A1S4CHV0,A0A068JDA3,A0A1S4CQC9,A0A1S4BG49,A0A1S4AGN8,A0A1S3Y9K3	0.0443428	0.400978	0.333333
GO:0030245	cellulose catabolic process	P	2	6	405	6874	0.00493827	0.000872854	over	A0A068JDA3,A0A1S4CQC9	A0A1S4CHV0,A0A068JDA3,A0A1S4CQC9,A0A1S4BG49,A0A1S4AGN8,A0A1S3Y9K3	0.0443428	0.400978	0.333333
GO:0042548	regulation of photosynthesis, light reaction	P	2	6	405	6874	0.00493827	0.000872854	over	A0A1S3YCR6,Q6RUN4	Q84QE8,A0A1S3XLS3,A0A1S3ZHB8,A0A1S3YCR6,A0A1S4BSA2,Q6RUN4	0.0443428	0.400978	0.333333
GO:0010242	oxygen evolving activity	F	2	6	405	6874	0.00493827	0.000872854	over	A0A1S3YCR6,Q6RUN4	Q84QE8,A0A1S3XLS3,A0A1S3ZHB8,A0A1S3YCR6,A0A1S4BSA2,Q6RUN4	0.0443428	0.400978	0.333333
GO:0015994	chlorophyll metabolic process	P	3	14	405	6874	0.00740741	0.00203666	over	A0A1S3ZHM0,A0A1S3ZIP8,A0A1S4AX59	A0A1S3Z5N4,Q8LSZ2,A0A1S4D3I3,A0A1S3YNG0,A0A1S3ZHM0,Q9FES7,Q8LSZ3,A0A1S4A5R2,Q9MUE2,A0A1S3ZPA7,A0A1S3ZIP8,A0A1S3ZYP6,A0A1S4AX59,A0A1S3Z1E0	0.045475	0.400978	0.214286
GO:0015995	chlorophyll biosynthetic process	P	3	14	405	6874	0.00740741	0.00203666	over	A0A1S3ZHM0,A0A1S3ZIP8,A0A1S4AX59	A0A1S3Z5N4,Q8LSZ2,A0A1S4D3I3,A0A1S3YNG0,A0A1S3ZHM0,Q9FES7,Q8LSZ3,A0A1S4A5R2,Q9MUE2,A0A1S3ZPA7,A0A1S3ZIP8,A0A1S3ZYP6,A0A1S4AX59,A0A1S3Z1E0	0.045475	0.400978	0.214286
GO:0046165	alcohol biosynthetic process	P	3	14	405	6874	0.00740741	0.00203666	over	A0A1S4BI04,A0A1S4CJS8,A0A1S3YHI6	A0A1S3XLH4,A0A1S4ABR8,A0A1S4CQY1,A0A1S4BI04,A0A1S4DLY5,B3GK03,A0A1S3Y5Z5,A0A1S4CJS8,A0A1S4AH78,A0A1S3XDC8,A0A1S4D2Y6,A0A1S3YHI6,A0A1S3YJS7,A0A1S4C602	0.045475	0.400978	0.214286
GO:0042440	pigment metabolic process	P	6	45	405	6874	0.0148148	0.00654641	over	A0A1S3XBH0,A0A1S3XL06,A0A1S4DK24,A0A1S3ZHM0,A0A1S3ZIP8,A0A1S4AX59	A0A1S3X040,A0A1S3XG19,A0A1S3ZA83,A0A1S4DF13,A0A1S4BE88,Q9SBI4,A0A1S3YXC4,A0A1S4C086,A0A1S3XBH0,A0A1S4AR72,A0A1S4C6L8,A0A1S3YUH8,A0A1S4DQT8,A0A1S3XCA1,A0A1S4A289,A0A1S4CGA1,A0A1S3Y814,A0A1S3XL06,A0A1S4DK24,A0A1S3Z5N4,Q8LSZ2,A0A1S4D3I3,A0A1S3YNG0,A0A1S3ZHM0,Q9FES7,Q8LSZ3,A0A1S4A5R2,Q9MUE2,A0A1S3ZPA7,A0A1S3ZIP8,A0A1S3ZYP6,A0A1S4AX59,A0A1S3Z1E0,A0A1S4CA25,A0A067YEL0,A0A1S3Y5A1,A0A1S3ZRT0,A0A1S3ZPL9,A…	0.0468613	0.400978	0.133333
GO:0016999	antibiotic metabolic process	P	8	69	405	6874	0.0197531	0.0100378	over	A0A1S4D398,A0A1S3ZI08,A0A1S4BIW4,Q94IQ1,A0A1S4CQI1,A0A1S4A0W8,A0A1S3ZAS7,A0A1S3ZF49	A0A1S3YLS8,A0A1S3ZYT7,A0A1S3Y6M1,A0A1S4DHV3,A0A1S4DJ63,A0A1S4BMX4,A0A1S4D398,A0A1S3XUI8,A0A1S4AGW0,A0A075EZS4,A0A1S3XCK8,A0A075F1V0,A0A1S3YXG6,A0A1S3YLC5,A0A1S3Y9D7,A0A1S4CBR9,Q9XQP4,A0A1S3ZW53,A0A1S4A9C7,A0A1S3XSQ4,A0A1S4D955,A0A1S3ZYE5,A0A1S3ZM96,A0A1S4AYE8,A0A1S4BYT9,A0A1S3YGR9,A0A1S3ZX20,A0A1S4A7M3,Q7DLX9,A0A1S3ZI08,A0A1S4AC19,A0A1S4BEA5,A0A1S3YKI8,A0A1S3Y462,A0A1S3X2B9,A0A1S4CM31,A0A1S4BL98,…	0.0487115	0.400978	0.115942
GO:0006950	response to stress	P	13	134	405	6874	0.0320988	0.0194937	over	E3W9P7,A0A1S3Y9M0,A0A1S3XD62,A0A1S4BIW4,A0A1S4CQQ3,Q9FXS3,Q94IQ1,A0A1S4CQI1,A0A1S4A0W8,A0A1S3ZAS7,A0A1S3ZF49,A0A1S4CXQ9,A0A1S3YHI6	A0A1S4DK45,A0A1S4BH38,E3W9N3,A0A1S4BAZ9,A0A1S4ATK0,A0A1S4BS12,A0A1S4DNH2,A0A1S4ACQ8,A0A0C4FST6,A0A1S3YG04,E3W9P7,E3W9P8,A0A1S4DIJ6,P14170,A0A1S3YW90,A0A1S3YL52,A0A1S3XN01,A0A1S4AJP9,A0A1S4CVM4,A0A1S3Y9M0,A0A1S4BDY1,A0A1S3X941,A0A1S3YHG1,A0A1S3X0J3,P29062,Q41230,A0A1S4A8H3,A0A1S4B2W9,A0A1S3XXF3,A0A1S4AI27,A0A1S3Z3S3,A0A1S3ZCE5,A0A1S3X6Y2,A0A1S3X4B5,A0A1S3ZYL6,A0A1S3X7G8,A0A1S3YX78,A0A1S4AIX9,A0A1S…	0.0514917	0.400978	0.0970149
GO:0005506	iron ion binding	F	8	70	405	6874	0.0197531	0.0101833	over	A0A1S4ATT8,A0A1S4DR45,A0A1S4AKY4,A0A1S3YEK6,A0A1S4D1J5,A0A1S3Y0R5,A0A1S3YRH9,A0A1S4A0H5	P83526,A0A1S3ZS78,A0A1S4ATT8,A0A1S4DR45,A0A1S3X075,A0A140G1S8,A0A140G1X3,A0A1S4ADE2,P06409,A0A1S4AU18,A0A140G1R9,A0A1S4AFI2,A0A1S3X6T0,A0A1S3ZCU7,A0A1S4AV32,A0A1S3XVT6,A0A1S4A5L0,P69556,P69686,A0A1S4A5S7,A0A1S4BPZ2,P69384,A0A1S3YJ90,A0A140G1T2,A0A1S4BZW1,A0A1S3YZ82,A0A1S3WXP3,A0A1S3ZFJ3,A0A1S4B899,A0A1S4AKY4,A0A1S3YEK6,A0A1S4D7V1,A1XEL1,A0A1S3XRR9,A0A1S4D1J5,A0A1S4B1V9,A0A1S4CU31,A0A1S4CDD6,A0A1S…	0.0523039	0.400978	0.114286
GO:0030001	metal ion transport	P	3	15	405	6874	0.00740741	0.00218214	over	A0A1S4ATT8,A0A1S4DR45,A0A1S4A6L2	A0A1S4CET6,A0A1S3Y1U8,A0A1S3ZP88,Q8L7Z8,A0A1S3YAP0,A0A1S4B9G8,A0A1S3ZS78,A0A1S4ATT8,A0A1S4DR45,A0A1S4CZJ5,A0A1S4A6L2,A0A1S3X398,A0A1S3XCX6,A0A1S4AR92,A0A1S4DNR5	0.0544346	0.400978	0.2
GO:0009521	photosystem	C	10	97	405	6874	0.0246914	0.0141111	over	A0A1S4BG25,A0A1S4AKK6,A0A1S3XUL6,A0A1S3XJD3,A0A1S3XWY6,A0A1S3YCR6,P18212,Q04126,Q7DM39,Q6RUN4	P62094,Q0PWS5,A0A1S4CEW8,A0A076L1Y1,A0A1S4BPM1,A0A1S4BG25,A0A1S3Y8Q2,A0A1S3ZVQ8,A0A1S4BMB0,A0A1S3ZYV8,A0A1S4BC47,A0A1S3Y820,A0A1S4DJK0,A0A1S4DJK1,A0A1S3YPE9,A0A1S3ZYT5,Q0PWS6,A0A1S4BG28,A0A1S3YYT8,A0A1S4C053,Q40481,A0A1S4BSH6,D2K7Z2,A0A1S4AKK6,A0A1S3YAU9,A0A1S3YEB3,A0A1S4DJQ0,P06407,A0A1S4AFM6,A0A140G1S6,A0A1S4AEF0,A0A1S4BNY0,A0A1S4A667,A0A1S4A6B7,P06405,A0A1S3ZCM1,A0A1S3XUL6,A0A1S3YNT8,A0A1S4CVT…	0.0585118	0.400978	0.103093
GO:0015605	organophosphate ester transmembrane transporter activity	F	1	1	405	6874	0.00246914	0.000145476	over	A0A1S4DKY7	A0A1S4DKY7	0.0589177	0.400978	1
GO:0016307	phosphatidylinositol phosphate kinase activity	F	1	1	405	6874	0.00246914	0.000145476	over	A0A1S4CTK7	A0A1S4CTK7	0.0589177	0.400978	1
GO:0015918	sterol transport	P	1	1	405	6874	0.00246914	0.000145476	over	A0A1S3YXM2	A0A1S3YXM2	0.0589177	0.400978	1
GO:0016303	1-phosphatidylinositol-3-kinase activity	F	1	1	405	6874	0.00246914	0.000145476	over	A0A1S4AA79	A0A1S4AA79	0.0589177	0.400978	1
GO:0052854	medium-chain-(S)-2-hydroxy-acid oxidase activity	F	1	1	405	6874	0.00246914	0.000145476	over	O82077	O82077	0.0589177	0.400978	1
GO:0042793	plastid transcription	P	1	1	405	6874	0.00246914	0.000145476	over	A0A1S3X2G3	A0A1S3X2G3	0.0589177	0.400978	1
GO:0035004	phosphatidylinositol 3-kinase activity	F	1	1	405	6874	0.00246914	0.000145476	over	A0A1S4AA79	A0A1S4AA79	0.0589177	0.400978	1
GO:0071431	tRNA-containing ribonucleoprotein complex export from nucleus	P	1	1	405	6874	0.00246914	0.000145476	over	A0A1S3XIE9	A0A1S3XIE9	0.0589177	0.400978	1
GO:0000295	adenine nucleotide transmembrane transporter activity	F	1	1	405	6874	0.00246914	0.000145476	over	A0A1S4DKY7	A0A1S4DKY7	0.0589177	0.400978	1
GO:0008883	glutamyl-tRNA reductase activity	F	1	1	405	6874	0.00246914	0.000145476	over	A0A1S3XBH0	A0A1S3XBH0	0.0589177	0.400978	1
GO:0034722	gamma-glutamyl-peptidase activity	F	1	1	405	6874	0.00246914	0.000145476	over	A0A075F2G1	A0A075F2G1	0.0589177	0.400978	1
GO:0004637	phosphoribosylamine-glycine ligase activity	F	1	1	405	6874	0.00246914	0.000145476	over	A0A1S4DK24	A0A1S4DK24	0.0589177	0.400978	1
GO:0043295	glutathione binding	F	1	1	405	6874	0.00246914	0.000145476	over	A0A077D837	A0A077D837	0.0589177	0.400978	1
GO:0008124	4-alpha-hydroxytetrahydrobiopterin dehydratase activity	F	1	1	405	6874	0.00246914	0.000145476	over	A0A1S4CJS8	A0A1S4CJS8	0.0589177	0.400978	1
GO:0009102	biotin biosynthetic process	P	1	1	405	6874	0.00246914	0.000145476	over	A0A1S3X699	A0A1S3X699	0.0589177	0.400978	1
GO:0052853	long-chain-(S)-2-hydroxy-long-chain-acid oxidase activity	F	1	1	405	6874	0.00246914	0.000145476	over	O82077	O82077	0.0589177	0.400978	1
GO:0032366	intracellular sterol transport	P	1	1	405	6874	0.00246914	0.000145476	over	A0A1S3YXM2	A0A1S3YXM2	0.0589177	0.400978	1
GO:0035601	protein deacylation	P	1	1	405	6874	0.00246914	0.000145476	over	A0A1S3Z6Y2	A0A1S3Z6Y2	0.0589177	0.400978	1
GO:0008661	1-deoxy-D-xylulose-5-phosphate synthase activity	F	1	1	405	6874	0.00246914	0.000145476	over	A0A1S4CGM2	A0A1S4CGM2	0.0589177	0.400978	1
GO:0006409	tRNA export from nucleus	P	1	1	405	6874	0.00246914	0.000145476	over	A0A1S3XIE9	A0A1S3XIE9	0.0589177	0.400978	1
GO:0034311	diol metabolic process	P	1	1	405	6874	0.00246914	0.000145476	over	A0A1S4CJS8	A0A1S4CJS8	0.0589177	0.400978	1
GO:0052742	phosphatidylinositol kinase activity	F	1	1	405	6874	0.00246914	0.000145476	over	A0A1S4AA79	A0A1S4AA79	0.0589177	0.400978	1
GO:0015301	anion:anion antiporter activity	F	1	1	405	6874	0.00246914	0.000145476	over	A0A1S4DKY7	A0A1S4DKY7	0.0589177	0.400978	1
GO:1900750	oligopeptide binding	F	1	1	405	6874	0.00246914	0.000145476	over	A0A077D837	A0A077D837	0.0589177	0.400978	1
GO:0006768	biotin metabolic process	P	1	1	405	6874	0.00246914	0.000145476	over	A0A1S3X699	A0A1S3X699	0.0589177	0.400978	1
GO:0032469	endoplasmic reticulum calcium ion homeostasis	P	1	1	405	6874	0.00246914	0.000145476	over	A0A1S4CK71	A0A1S4CK71	0.0589177	0.400978	1
GO:0006476	protein deacetylation	P	1	1	405	6874	0.00246914	0.000145476	over	A0A1S3Z6Y2	A0A1S3Z6Y2	0.0589177	0.400978	1
GO:0097064	ncRNA export from nucleus	P	1	1	405	6874	0.00246914	0.000145476	over	A0A1S3XIE9	A0A1S3XIE9	0.0589177	0.400978	1
GO:0000427	plastid-encoded plastid RNA polymerase complex	C	1	1	405	6874	0.00246914	0.000145476	over	A0A1S3X2G3	A0A1S3X2G3	0.0589177	0.400978	1
GO:0015216	purine nucleotide transmembrane transporter activity	F	1	1	405	6874	0.00246914	0.000145476	over	A0A1S4DKY7	A0A1S4DKY7	0.0589177	0.400978	1
GO:0006729	tetrahydrobiopterin biosynthetic process	P	1	1	405	6874	0.00246914	0.000145476	over	A0A1S4CJS8	A0A1S4CJS8	0.0589177	0.400978	1
GO:0034312	diol biosynthetic process	P	1	1	405	6874	0.00246914	0.000145476	over	A0A1S4CJS8	A0A1S4CJS8	0.0589177	0.400978	1
GO:0005347	ATP transmembrane transporter activity	F	1	1	405	6874	0.00246914	0.000145476	over	A0A1S4DKY7	A0A1S4DKY7	0.0589177	0.400978	1
GO:0003973	(S)-2-hydroxy-acid oxidase activity	F	1	1	405	6874	0.00246914	0.000145476	over	O82077	O82077	0.0589177	0.400978	1
GO:0016575	histone deacetylation	P	1	1	405	6874	0.00246914	0.000145476	over	A0A1S3Z6Y2	A0A1S3Z6Y2	0.0589177	0.400978	1
GO:0071528	tRNA re-export from nucleus	P	1	1	405	6874	0.00246914	0.000145476	over	A0A1S3XIE9	A0A1S3XIE9	0.0589177	0.400978	1
GO:0098732	macromolecule deacylation	P	1	1	405	6874	0.00246914	0.000145476	over	A0A1S3Z6Y2	A0A1S3Z6Y2	0.0589177	0.400978	1
GO:0015215	nucleotide transmembrane transporter activity	F	1	1	405	6874	0.00246914	0.000145476	over	A0A1S4DKY7	A0A1S4DKY7	0.0589177	0.400978	1
GO:0051031	tRNA transport	P	1	1	405	6874	0.00246914	0.000145476	over	A0A1S3XIE9	A0A1S3XIE9	0.0589177	0.400978	1
GO:0052852	very-long-chain-(S)-2-hydroxy-acid oxidase activity	F	1	1	405	6874	0.00246914	0.000145476	over	O82077	O82077	0.0589177	0.400978	1
GO:0047066	phospholipid-hydroperoxide glutathione peroxidase activity	F	1	1	405	6874	0.00246914	0.000145476	over	Q9FXS3	Q9FXS3	0.0589177	0.400978	1
GO:0005471	ATP:ADP antiporter activity	F	1	1	405	6874	0.00246914	0.000145476	over	A0A1S4DKY7	A0A1S4DKY7	0.0589177	0.400978	1
GO:0004363	glutathione synthase activity	F	1	1	405	6874	0.00246914	0.000145476	over	A0A077D837	A0A077D837	0.0589177	0.400978	1
GO:0005346	purine ribonucleotide transmembrane transporter activity	F	1	1	405	6874	0.00246914	0.000145476	over	A0A1S4DKY7	A0A1S4DKY7	0.0589177	0.400978	1
GO:0015850	organic hydroxy compound transport	P	1	1	405	6874	0.00246914	0.000145476	over	A0A1S3YXM2	A0A1S3YXM2	0.0589177	0.400978	1
GO:0016308	1-phosphatidylinositol-4-phosphate 5-kinase activity	F	1	1	405	6874	0.00246914	0.000145476	over	A0A1S4CTK7	A0A1S4CTK7	0.0589177	0.400978	1
GO:0103012	ferredoxin-thioredoxin reductase activity	F	1	1	405	6874	0.00246914	0.000145476	over	A0A1S4CDE1	A0A1S4CDE1	0.0589177	0.400978	1
GO:0004076	biotin synthase activity	F	1	1	405	6874	0.00246914	0.000145476	over	A0A1S3X699	A0A1S3X699	0.0589177	0.400978	1
GO:0046146	tetrahydrobiopterin metabolic process	P	1	1	405	6874	0.00246914	0.000145476	over	A0A1S4CJS8	A0A1S4CJS8	0.0589177	0.400978	1
GO:0015217	ADP transmembrane transporter activity	F	1	1	405	6874	0.00246914	0.000145476	over	A0A1S4DKY7	A0A1S4DKY7	0.0589177	0.400978	1
GO:0032365	intracellular lipid transport	P	1	1	405	6874	0.00246914	0.000145476	over	A0A1S3YXM2	A0A1S3YXM2	0.0589177	0.400978	1
GO:0004044	amidophosphoribosyltransferase activity	F	1	1	405	6874	0.00246914	0.000145476	over	A0A1S3XL06	A0A1S3XL06	0.0589177	0.400978	1
GO:0043243	positive regulation of protein complex disassembly	P	2	7	405	6874	0.00493827	0.00101833	over	A0A1S3YXL3,A0A1S4CVR8	A0A1S3ZPB2,A0A1S4AUN0,A0A1S3YXL3,A0A075EYQ6,A0A1S4CMV2,A0A1S4A482,A0A1S4CVR8	0.0597017	0.400978	0.285714
GO:0045901	positive regulation of translational elongation	P	2	7	405	6874	0.00493827	0.00101833	over	A0A1S3YXL3,A0A1S4CVR8	A0A1S3ZPB2,A0A1S4AUN0,A0A1S3YXL3,A0A075EYQ6,A0A1S4CMV2,A0A1S4A482,A0A1S4CVR8	0.0597017	0.400978	0.285714
GO:0045905	positive regulation of translational termination	P	2	7	405	6874	0.00493827	0.00101833	over	A0A1S3YXL3,A0A1S4CVR8	A0A1S3ZPB2,A0A1S4AUN0,A0A1S3YXL3,A0A075EYQ6,A0A1S4CMV2,A0A1S4A482,A0A1S4CVR8	0.0597017	0.400978	0.285714
GO:0006452	translational frameshifting	P	2	7	405	6874	0.00493827	0.00101833	over	A0A1S3YXL3,A0A1S4CVR8	A0A1S3ZPB2,A0A1S4AUN0,A0A1S3YXL3,A0A075EYQ6,A0A1S4CMV2,A0A1S4A482,A0A1S4CVR8	0.0597017	0.400978	0.285714
GO:0006415	translational termination	P	2	7	405	6874	0.00493827	0.00101833	over	A0A1S3YXL3,A0A1S4CVR8	A0A1S3ZPB2,A0A1S4AUN0,A0A1S3YXL3,A0A075EYQ6,A0A1S4CMV2,A0A1S4A482,A0A1S4CVR8	0.0597017	0.400978	0.285714
GO:0061695	transferase complex, transferring phosphorus-containing groups	C	2	7	405	6874	0.00493827	0.00101833	over	A0A1S3X2G3,A0A1S4A1B7	A0A1S3X2G3,A0A1S4A1B7,A0A1S4AU52,A0A1S4CLH0,A0A1S4CWT8,A0A1S4DHG5,A0A1S3XHS5	0.0597017	0.400978	0.285714
GO:0042803	protein homodimerization activity	F	2	7	405	6874	0.00493827	0.00101833	over	A0A1S4BVY0,A0A077D837	A0A1S3XKA7,A0A1S3XJ11,A0A1S4BVY0,A0A1S3X5I4,A0A1S4ABA0,A0A077D837,A0A1S3XQ77	0.0597017	0.400978	0.285714
GO:0042802	identical protein binding	F	2	7	405	6874	0.00493827	0.00101833	over	A0A1S4BVY0,A0A077D837	A0A1S3XKA7,A0A1S3XJ11,A0A1S4BVY0,A0A1S3X5I4,A0A1S4ABA0,A0A077D837,A0A1S3XQ77	0.0597017	0.400978	0.285714
GO:0006449	regulation of translational termination	P	2	7	405	6874	0.00493827	0.00101833	over	A0A1S3YXL3,A0A1S4CVR8	A0A1S3ZPB2,A0A1S4AUN0,A0A1S3YXL3,A0A075EYQ6,A0A1S4CMV2,A0A1S4A482,A0A1S4CVR8	0.0597017	0.400978	0.285714
GO:0043244	regulation of protein complex disassembly	P	2	7	405	6874	0.00493827	0.00101833	over	A0A1S3YXL3,A0A1S4CVR8	A0A1S3ZPB2,A0A1S4AUN0,A0A1S3YXL3,A0A075EYQ6,A0A1S4CMV2,A0A1S4A482,A0A1S4CVR8	0.0597017	0.400978	0.285714
GO:0051130	positive regulation of cellular component organization	P	2	7	405	6874	0.00493827	0.00101833	over	A0A1S3YXL3,A0A1S4CVR8	A0A1S3ZPB2,A0A1S4AUN0,A0A1S3YXL3,A0A075EYQ6,A0A1S4CMV2,A0A1S4A482,A0A1S4CVR8	0.0597017	0.400978	0.285714
GO:0015629	actin cytoskeleton	C	2	7	405	6874	0.00493827	0.00101833	over	Q84KJ4,A0A1S3YWQ0	A0A1S3XJA5,A0A1S4BQ28,A0A1S4CLC5,Q84KJ4,A0A1S3WZG9,A0A1S3Z7K3,A0A1S3YWQ0	0.0597017	0.400978	0.285714
GO:0051540	metal cluster binding	F	8	72	405	6874	0.0197531	0.0104743	over	A0A1S3XL06,A0A1S4D1J5,A0A1S3Y0R5,A0A1S3X699,A0A1S4CDE1,A0A1S4B5N2,A0A1S4D4V1,Q75WU8	Q04032,A0A1S4BIG4,A0A1S4CG81,Q76G13,A0A1S3Z2I2,A0A1S4BYR0,A0A1S3XQ22,A0A1S4CBU5,A0A1S4BZW1,A0A1S3YZ82,A0A1S3XL06,A0A1S4C6U0,A0A1S4D370,A0A1S4CU31,A0A1S4CDD6,A0A1S4CR91,A0A1S3ZFA7,A0A1S3XS81,A0A1S3WYW5,A0A1S4D0J5,A0A1S4B0H5,A0A1S4AGJ6,A0A1S3YZS6,A0A1S3ZDZ0,P83526,A0A1S3ZTZ0,A0A1S4B2J5,A0A1S4AYE8,A0A1S3XHZ1,A3QN28,A0A1S4CHV1,A0A1S4C0U2,A0A1S4B0I0,A0A1S3ZHC8,A0A1S3YN60,A0A1S4AM78,A0A1S3X1Y4,A0A1S3ZY…	0.0599889	0.400978	0.111111
GO:0051536	iron-sulfur cluster binding	F	8	72	405	6874	0.0197531	0.0104743	over	A0A1S4D1J5,A0A1S3Y0R5,A0A1S3X699,A0A1S4CDE1,A0A1S4B5N2,A0A1S4D4V1,Q75WU8,A0A1S3XL06	A0A1S3ZDZ0,P83526,A0A1S3ZTZ0,A0A1S4B2J5,A0A1S4AYE8,A0A1S3XHZ1,A3QN28,A0A1S4CHV1,A0A1S4C0U2,A0A1S4B0I0,A0A1S3ZHC8,A0A1S3YN60,A0A1S4AM78,A0A1S3X1Y4,A0A1S3ZYI1,P49729,A0A1S4D1J5,A0A1S3Y0R5,A0A1S3ZY06,A9YTW3,A0A1S3X699,A0A1S3Z8W6,A0A1S3X7W0,P62094,A0A140G1X3,Q76KB0,A0A1S3YK56,A0A1S3YXR5,Q9FVE9,A0A1S3ZIR3,A0A1S4D3F6,A0A1S3WZQ8,P06409,A0A1S3YIZ0,A0A140G1R9,A0A1S4CDE1,A0A1S4B5N2,A0A1S4D4V1,A0A1S4C2Y6,A0…	0.0599889	0.400978	0.111111
GO:0004386	helicase activity	F	6	48	405	6874	0.0148148	0.00698283	over	A0A1S3Z7E5,A0A1S4DDB0,A0A1S4CPU2,A0A1S3X2C4,A0A1S4A2G9,A0A1S3Z169	A0A1S3ZCE5,A0A1S3YC25,A0A1S4AIX9,A0A1S3YGH0,A0A1S3Y536,A0A1S4A9R1,A0A1S3YM69,A0A1S3Z7E5,A0A1S3Z7M8,A0A1S4B5X7,A0A1S4DDB0,A0A1S4CPU2,A0A1S3XQ54,A0A1S3X077,A0A1S4BXI4,A0A1S4D4A7,A0A1S4A7G6,A0A1S3Z2W4,A0A1S4A2R8,A0A1S4BFE9,A0A1S3X2C4,A0A1S4BKN4,A0A1S3ZZF5,A0A1S4C3M1,A0A1S4C9M3,A0A1S4A2G9,A0A1S4CWY3,A0A1S3Z1G9,A0A1S3ZEQ6,A0A1S4A533,A0A1S3XBH3,A0A1S4A7H3,A0A1S3YYZ2,A0A1S3X644,Q9FQ84,A0A1S3Z169,A0A1S3X…	0.061034	0.400978	0.125
GO:0009534	chloroplast thylakoid	C	7	60	405	6874	0.017284	0.00872854	over	P35477,A0A1S4BG25,P18212,Q7DM39,A0A1S4A1K3,A0A1S4BSK7,A0A1S4AKK6	P35477,P35476,P62094,Q0PWS5,A0A1S4CEW8,A0A076L1Y1,A0A140G1X3,A0A1S4BPM1,A0A1S4BG25,A0A1S3Y8Q2,P18212,A0A1S3ZVQ8,A0A1S4BMB0,A0A1S3ZYV8,A0A1S4BC47,Q04127,Q7DM39,A0A1S3Y820,P00823,A0A1S4DJK0,A0A1S4DJK1,A0A140G1R8,A0A1S3YPE9,P29790,A0A1S3ZYT5,Q0PWS6,A0A1S4BG28,A0A1S3YYT8,A0A1S4C053,Q40481,P06409,A0A1S4A1K3,A0A1S4BSK7,P06411,P60139,A0A1S4BSH6,A0A1S4AKK6,A0A1S3YAU9,A0A1S3YEB3,A0A1S4CIH3,P69556,A0A1S4DJ…	0.0612834	0.400978	0.116667
GO:0055035	plastid thylakoid membrane	C	7	60	405	6874	0.017284	0.00872854	over	P35477,A0A1S4BG25,P18212,Q7DM39,A0A1S4A1K3,A0A1S4BSK7,A0A1S4AKK6	P35477,P35476,P62094,Q0PWS5,A0A1S4CEW8,A0A076L1Y1,A0A140G1X3,A0A1S4BPM1,A0A1S4BG25,A0A1S3Y8Q2,P18212,A0A1S3ZVQ8,A0A1S4BMB0,A0A1S3ZYV8,A0A1S4BC47,Q04127,Q7DM39,A0A1S3Y820,P00823,A0A1S4DJK0,A0A1S4DJK1,A0A140G1R8,A0A1S3YPE9,P29790,A0A1S3ZYT5,Q0PWS6,A0A1S4BG28,A0A1S3YYT8,A0A1S4C053,Q40481,P06409,A0A1S4A1K3,A0A1S4BSK7,P06411,P60139,A0A1S4BSH6,A0A1S4AKK6,A0A1S3YAU9,A0A1S3YEB3,A0A1S4CIH3,P69556,A0A1S4DJ…	0.0612834	0.400978	0.116667
GO:0031976	plastid thylakoid	C	7	60	405	6874	0.017284	0.00872854	over	P35477,A0A1S4BG25,P18212,Q7DM39,A0A1S4A1K3,A0A1S4BSK7,A0A1S4AKK6	P35477,P35476,P62094,Q0PWS5,A0A1S4CEW8,A0A076L1Y1,A0A140G1X3,A0A1S4BPM1,A0A1S4BG25,A0A1S3Y8Q2,P18212,A0A1S3ZVQ8,A0A1S4BMB0,A0A1S3ZYV8,A0A1S4BC47,Q04127,Q7DM39,A0A1S3Y820,P00823,A0A1S4DJK0,A0A1S4DJK1,A0A140G1R8,A0A1S3YPE9,P29790,A0A1S3ZYT5,Q0PWS6,A0A1S4BG28,A0A1S3YYT8,A0A1S4C053,Q40481,P06409,A0A1S4A1K3,A0A1S4BSK7,P06411,P60139,A0A1S4BSH6,A0A1S4AKK6,A0A1S3YAU9,A0A1S3YEB3,A0A1S4CIH3,P69556,A0A1S4DJ…	0.0612834	0.400978	0.116667
GO:0009535	chloroplast thylakoid membrane	C	7	60	405	6874	0.017284	0.00872854	over	P35477,A0A1S4BG25,P18212,Q7DM39,A0A1S4A1K3,A0A1S4BSK7,A0A1S4AKK6	P35477,P35476,P62094,Q0PWS5,A0A1S4CEW8,A0A076L1Y1,A0A140G1X3,A0A1S4BPM1,A0A1S4BG25,A0A1S3Y8Q2,P18212,A0A1S3ZVQ8,A0A1S4BMB0,A0A1S3ZYV8,A0A1S4BC47,Q04127,Q7DM39,A0A1S3Y820,P00823,A0A1S4DJK0,A0A1S4DJK1,A0A140G1R8,A0A1S3YPE9,P29790,A0A1S3ZYT5,Q0PWS6,A0A1S4BG28,A0A1S3YYT8,A0A1S4C053,Q40481,P06409,A0A1S4A1K3,A0A1S4BSK7,P06411,P60139,A0A1S4BSH6,A0A1S4AKK6,A0A1S3YAU9,A0A1S3YEB3,A0A1S4CIH3,P69556,A0A1S4DJ…	0.0612834	0.400978	0.116667
GO:0009110	vitamin biosynthetic process	P	4	26	405	6874	0.00987654	0.00378237	over	A0A1S3X699,A0A1S4AFK0,Q5ZQU1,A0A1S3ZRE1	A0A1S4BAZ2,A0A1S3ZTW8,A0A1S3X699,Q84QE4,A0A1S4AFK0,A0A1S3Z2I2,A0A1S3XQV7,A0A1S4CDG9,A0A1S4ANL1,Q9XH13,Q5ZQU1,A0A1S4BMA7,A0A1S4BK34,A0A1S4D2U6,A0A1S3YBU4,A0A1S3ZRV5,A0A1S4A1I3,A0A1S3ZRE1,A0A1S3X921,A0A1S3X4E0,A0A1S3Z096,A0A1S4A5U2,A0A1S4B8L3,Q6QND3,A0A1S3YVS9,A0A1S4DQ34	0.0635077	0.411005	0.153846
GO:0042364	water-soluble vitamin biosynthetic process	P	4	26	405	6874	0.00987654	0.00378237	over	A0A1S3X699,A0A1S4AFK0,Q5ZQU1,A0A1S3ZRE1	A0A1S4BAZ2,A0A1S3ZTW8,A0A1S3X699,Q84QE4,A0A1S4AFK0,A0A1S3Z2I2,A0A1S3XQV7,A0A1S4CDG9,A0A1S4ANL1,Q9XH13,Q5ZQU1,A0A1S4BMA7,A0A1S4BK34,A0A1S4D2U6,A0A1S3YBU4,A0A1S3ZRV5,A0A1S4A1I3,A0A1S3ZRE1,A0A1S3X921,A0A1S3X4E0,A0A1S3Z096,A0A1S4A5U2,A0A1S4B8L3,Q6QND3,A0A1S3YVS9,A0A1S4DQ34	0.0635077	0.411005	0.153846
GO:0009654	photosystem II oxygen evolving complex	C	5	37	405	6874	0.0123457	0.0053826	over	A0A1S3YCR6,P18212,Q04126,Q7DM39,Q6RUN4	Q84QE8,A0A1S3XLS3,A0A1S3ZHB8,A0A1S3YCF0,A0A1S3ZHH0,A0A1S3YCR6,A0A1S4BSA2,P18212,Q04127,Q04126,A0A1S4CHD5,Q7DM39,A0A1S4CNB7,A0A1S4CNZ1,Q6RUN4,A0A1S4A2H7,A0A1S4C967,A0A1S3XEK9,A0A1S3XRM3,A0A1S3ZFX1,A0A1S3XBA9,A0A1S4DCM1,A0A1S3Y8Z8,A0A1S4CEA3,A0A1S4DLH8,A0A1S4AA25,A0A1S4ASN5,A0A1S3XRN0,A0A1S4AFD5,A0A1S3ZIT1,A0A1S3YVN6,Q40519,A0A1S3Z424,A0A1S4BRS0,A0A1S4CJP7,A0A1S3YEM7,A0A1S4B3M6	0.0639177	0.411005	0.135135
GO:0045490	pectin catabolic process	P	3	16	405	6874	0.00740741	0.00232761	over	Q9LEB0,A0A1S3Z2T8,A0A1S4DBU0	Q9LEB0,A0A1S3ZP75,A0A1S3Z2T8,A0A1S3Z6E8,A0A1S4CIY1,A0A1S4DBU0,A0A1S4B2R4,A0A1S4D7J5,A0A1S4CSI1,A0A1S3WZH5,A0A1S3ZCN1,A0A1S3ZHQ4,V9TLK1,A0A1S4BD91,A0A1S4B6I1,A0A1S3XG24	0.0641667	0.411005	0.1875
GO:0042651	thylakoid membrane	C	10	100	405	6874	0.0246914	0.0145476	over	A0A1S3YCR6,P18212,Q04126,Q7DM39,Q6RUN4,P35477,A0A1S4BG25,A0A1S4A1K3,A0A1S4BSK7,A0A1S4AKK6	Q84QE8,A0A1S3XLS3,A0A1S3ZHB8,A0A1S3YCF0,A0A1S3ZHH0,A0A1S3YCR6,A0A1S4BSA2,P18212,Q04127,Q04126,A0A1S4CHD5,Q7DM39,A0A1S4CNB7,A0A1S4CNZ1,Q6RUN4,A0A1S4A2H7,A0A1S4C967,A0A1S3XEK9,A0A1S3XRM3,A0A1S3ZFX1,A0A1S3XBA9,A0A1S4DCM1,A0A1S3Y8Z8,A0A1S4CEA3,A0A1S4DLH8,A0A1S4AA25,A0A1S4ASN5,A0A1S3XRN0,A0A1S4AFD5,A0A1S3ZIT1,A0A1S3YVN6,Q40519,A0A1S3Z424,A0A1S4BRS0,A0A1S4CJP7,A0A1S3YEM7,A0A1S4B3M6,P35477,P35476,P62094…	0.0690945	0.440252	0.1
GO:0006766	vitamin metabolic process	P	4	27	405	6874	0.00987654	0.00392784	over	A0A1S3X699,A0A1S4AFK0,Q5ZQU1,A0A1S3ZRE1	A0A1S4B180,A0A1S4BAZ2,A0A1S3ZTW8,A0A1S3X699,Q84QE4,A0A1S4AFK0,A0A1S3Z2I2,A0A1S3XQV7,A0A1S4CDG9,A0A1S4ANL1,Q9XH13,Q5ZQU1,A0A1S4BMA7,A0A1S4BK34,A0A1S4D2U6,A0A1S3YBU4,A0A1S3ZRV5,A0A1S4A1I3,A0A1S3ZRE1,A0A1S3X921,A0A1S3X4E0,A0A1S3Z096,A0A1S4A5U2,A0A1S4B8L3,Q6QND3,A0A1S3YVS9,A0A1S4DQ34	0.071237	0.449199	0.148148
GO:0006767	water-soluble vitamin metabolic process	P	4	27	405	6874	0.00987654	0.00392784	over	A0A1S3X699,A0A1S4AFK0,Q5ZQU1,A0A1S3ZRE1	A0A1S4B180,A0A1S4BAZ2,A0A1S3ZTW8,A0A1S3X699,Q84QE4,A0A1S4AFK0,A0A1S3Z2I2,A0A1S3XQV7,A0A1S4CDG9,A0A1S4ANL1,Q9XH13,Q5ZQU1,A0A1S4BMA7,A0A1S4BK34,A0A1S4D2U6,A0A1S3YBU4,A0A1S3ZRV5,A0A1S4A1I3,A0A1S3ZRE1,A0A1S3X921,A0A1S3X4E0,A0A1S3Z096,A0A1S4A5U2,A0A1S4B8L3,Q6QND3,A0A1S3YVS9,A0A1S4DQ34	0.071237	0.449199	0.148148
GO:0009251	glucan catabolic process	P	2	8	405	6874	0.00493827	0.00116381	over	A0A068JDA3,A0A1S4CQC9	A0A1S4ATF2,A0A1S3XLL1,A0A1S4CHV0,A0A068JDA3,A0A1S4CQC9,A0A1S4BG49,A0A1S4AGN8,A0A1S3Y9K3	0.076569	0.470628	0.25
GO:0044247	cellular polysaccharide catabolic process	P	2	8	405	6874	0.00493827	0.00116381	over	A0A068JDA3,A0A1S4CQC9	A0A1S4ATF2,A0A1S3XLL1,A0A1S4CHV0,A0A068JDA3,A0A1S4CQC9,A0A1S4BG49,A0A1S4AGN8,A0A1S3Y9K3	0.076569	0.470628	0.25
GO:0044275	cellular carbohydrate catabolic process	P	2	8	405	6874	0.00493827	0.00116381	over	A0A068JDA3,A0A1S4CQC9	A0A1S4ATF2,A0A1S3XLL1,A0A1S4CHV0,A0A068JDA3,A0A1S4CQC9,A0A1S4BG49,A0A1S4AGN8,A0A1S3Y9K3	0.076569	0.470628	0.25
GO:0046173	polyol biosynthetic process	P	2	8	405	6874	0.00493827	0.00116381	over	A0A1S4BI04,A0A1S4CJS8	A0A1S3XLH4,A0A1S4ABR8,A0A1S4CQY1,A0A1S4BI04,A0A1S4DLY5,B3GK03,A0A1S4CJS8,A0A1S4C602	0.076569	0.470628	0.25
GO:0006448	regulation of translational elongation	P	2	8	405	6874	0.00493827	0.00116381	over	A0A1S3YXL3,A0A1S4CVR8	A0A1S4A2H0,A0A1S3ZPB2,A0A1S4AUN0,A0A1S3YXL3,A0A075EYQ6,A0A1S4CMV2,A0A1S4A482,A0A1S4CVR8	0.076569	0.470628	0.25
GO:0004497	monooxygenase activity	F	6	51	405	6874	0.0148148	0.00741926	over	A0A1S4D1J5,A0A1S3Y0R5,A0A1S3ZHM0,A0A1S4AKY4,A0A1S3YEK6,A0A1S3YRH9	A0A1S3YS18,A0A1S4DEG5,A0A1S4AH78,A0A1S3XDC8,A0A1S3ZHC8,A0A1S3X1Y4,A0A1S4D1J5,A0A1S3Y0R5,A9YTW3,A0A1S4CQH8,A0A1S3YNG0,A0A1S3ZHM0,A0A1S4AZ56,A0A075M4T0,S4X189,P00876,A0A1S3YBB8,A0A1S3ZY67,A0A1S3XJ34,Q84QE5,A0A1S4AFI2,A0A1S3X6T0,A0A1S4AV32,A0A1S4BPZ2,A0A1S3WXP3,A0A1S4AKY4,A0A1S3YEK6,A0A1S4D7V1,A1XEL1,A0A1S3XRR9,A0A1S4B1V9,A0A1S4DAU7,A0A1S4DSM6,A0A1S3YRH9,A0A1S4D8F0,A0A1S3XLD8,A1XEH7,A0A1S3ZPC5,A0A1S…	0.0774885	0.473887	0.117647
GO:0006779	porphyrin-containing compound biosynthetic process	P	4	28	405	6874	0.00987654	0.00407332	over	A0A1S3XBH0,A0A1S3ZHM0,A0A1S3ZIP8,A0A1S4AX59	A0A1S4DF13,A0A1S4BE88,Q9SBI4,A0A1S3YXC4,A0A1S4C086,A0A1S3XBH0,A0A1S4AR72,A0A1S4C6L8,A0A1S3YUH8,A0A1S4DQT8,A0A1S3XCA1,A0A1S3Z5N4,Q8LSZ2,A0A1S4D3I3,A0A1S3YNG0,A0A1S3ZHM0,Q9FES7,Q8LSZ3,A0A1S4A5R2,Q9MUE2,A0A1S3ZPA7,A0A1S3ZIP8,A0A1S3ZYP6,A0A1S4AX59,A0A1S3Z1E0,A0A1S3XMU0,A0A076FNJ9,A0A1S4C5X4	0.0794231	0.48329	0.142857
GO:0009536	plastid	C	18	215	405	6874	0.0444444	0.0312773	over	P02376,A0A1S4CVZ3,A0A1S4AI83,A0A1S3ZIP8,A0A1S4BCN1,A0A1S3ZR78,A0A1S3X2G3,P35477,A0A1S4BG25,P18212,Q7DM39,A0A1S4A1K3,A0A1S4BSK7,A0A1S4AKK6,A0A1S4AFK0,A0A1S4DKY7,A0A140G1P9,A0A140G1Q0	A0A1S3WZJ6,A0A1S4DEY3,A0A1S4BSU5,A0A1S3YXJ3,A0A1S4BWL1,A0A1S3YP91,P02376,A0A1S4AZ56,Q42961,A0A075M4T0,S4X189,P00876,A0A1S3YBB8,A0A1S3ZY67,A0A1S3XJ34,A0A1S3Y5Z1,P06373,A0A1S3X0Y5,O80360,A0A1S3YBU5,P69656,P68158,Q84QE5,Q8LSZ2,P06359,A0A1S4D3I3,A0A1S4C9G4,A0A1S4BB89,P06384,P06357,P06379,P06374,A0A1S4CVZ3,Q9FES7,P62732,P06363,P83526,A0A1S3ZF21,Q9XQP4,Q8LSZ3,A0A1S3ZJG0,A0A1S3YQ87,A0A1S3XKB8,A0A1S4A5R2…	0.0823701	0.498728	0.0837209
GO:0006066	alcohol metabolic process	P	3	18	405	6874	0.00740741	0.00261856	over	A0A1S4BI04,A0A1S4CJS8,A0A1S3YHI6	A0A1S3XLH4,A0A1S4ABR8,A0A1S4CQY1,A0A1S4BI04,A0A1S4DLY5,B3GK03,A0A1S3YLS8,A0A1S3ZYT7,A0A1S3Z1X2,A0A1S3Y5Z5,A0A1S4CJS8,A0A1S4AH78,A0A1S3XDC8,A0A1S4D2Y6,A0A1S3YHI6,A0A1S3YJS7,A0A1S3XGL8,A0A1S4C602	0.0858081	0.511904	0.166667
GO:0042558	pteridine-containing compound metabolic process	P	3	18	405	6874	0.00740741	0.00261856	over	A0A1S4CJS8,A0A1S4DQY5,A0A1S4CZX6	A0A1S4CJS8,A0A1S3XUS2,A0A1S4BFJ4,A0A1S4B0F5,A0A1S3X4P8,A0A1S4A096,A0A1S4APM0,J7EQB2,A0A1S4DIW7,A0A1S3XCT6,A0A1S3Y2X0,A0A1S4DQY5,A0A1S3WXP0,A0A1S3X4U8,A0A1S3YUC2,A0A1S4CZX6,A0A1S4DQ34,A0A1S4A6M3	0.0858081	0.511904	0.166667
GO:0005507	copper ion binding	F	3	18	405	6874	0.00740741	0.00261856	over	P35477,A0A1S4A1K3,A0A1S4BSK7	P35477,P35476,A0A1S4A1K3,A0A1S4BSK7,A0A1S4AXF2,A0A1S4B7K9,A0A1S4BGH4,A0A1S3Z7T3,A0A1S3XRI8,A0A1S4BVU3,A0A1S4BIV5,Q5MA02,A0A1S4C2M3,A0A1S3YXX8,A0A1S4D7M5,A0A1S3XK16,A0A1S3YNZ9,A0A1S4B3Q6	0.0858081	0.511904	0.166667
GO:0008234	cysteine-type peptidase activity	F	4	29	405	6874	0.00987654	0.0042188	over	A0A1S3Z5T3,C3RSF4,T2BRU8,A0A1S4CEE8	A0A1S3Z6B3,A0A1S3Z5T3,A0A1S3ZFK9,A0A1S4ATN6,A0A1S4DBY4,A0A1S4C8R8,A0A1S4C2D4,A0A1S4AJF4,A0A1S3XRB1,A0A1S3YX08,A0A1S3YJB8,A0A1S4D3E9,A0A1S3XW99,A0A1S3X1X5,A0A1S3Z7E1,B6V765,A0A1S3ZI51,A0A1S3YDK8,A0A1S4DKN0,Q43579,A0A1S3X211,A0A1S4AAW5,Q84YH8,C3RSF4,T2BRU8,A0A1S4B1Z6,A0A1S4CEE8,A0A1S3ZFS6,A0A1S4CU54	0.0880546	0.522744	0.137931
GO:0044272	sulfur compound biosynthetic process	P	6	53	405	6874	0.0148148	0.00771021	over	A0A1S3X1S5,A0A1S3ZDB8,A0A1S3XC54,A0A1S3X699,A0A1S4AFK0,A0A1S4AIA0	A0A1S3X1S5,A0A1S4AI06,A0A1S3X1E5,A0A1S4AK33,A0A1S4B2J2,A0A1S4C6W5,A0A1S4A908,Q3LAG5,W8R6T6,A0A1S4CCJ9,A0A1S3ZI39,A0A1S3ZNU1,A0A1S4ABJ7,A0A1S3X0N4,A0A1S3Y9Q7,A0A1S3ZDB8,A0A1S3XC54,A0A1S3XHF5,A0A1S4BD96,A0A1S3XWB5,A0A1S4APF7,A0A1S3Z8M2,A0A1S4AHL1,A0A1S4BRD0,A0A1S4D9K9,A0A1S3ZYM9,A0A1S3XCV6,A0A1S4BYV8,A0A1S4CLB7,A0A1S4D6A8,A0A1S4DLE3,A0A1S3X086,A0A1S3XSJ9,A0A1S3X699,Q84QE4,A0A1S4AFK0,A0A1S3Z2I2,A0A1…	0.0897179	0.527472	0.113208
GO:0046983	protein dimerization activity	F	6	53	405	6874	0.0148148	0.00771021	over	A0A1S4BVY0,A0A077D837,A0A1S3YX01,A0A1S4A1B7,A0A1S3ZEY6,A0A1S3ZRY0	A0A1S3XKA7,A0A1S3XJ11,A0A1S4BVY0,A0A1S3X5I4,A0A1S4ABA0,A0A077D837,A0A1S3XQ77,A0A1S3YFP6,A0A1S4CBT7,A0A1S4C2T9,Q8H0G7,A0A1S3YPS5,A0A1S3Y108,A8J6V0,A0A1S4B4Z9,A0A1S4AKB5,A0A9R6,A7VMP6,A0A1S3Y3U0,A0A1S4B4I6,A0A1S3XXL6,A0A1S3XTF0,A0A1S3ZW20,A0A1S3ZXF3,A0A1S4CES1,A0A1S3ZJ41,A0A076FQ13,A0A1S4AB61,A0A1S3YX01,A0A1S4BMX8,A0A1S4DM04,A0A1S4CYK3,A0A1S3YTV3,A0A1S3Z3R3,A7WPL0,A0A1S3Z8F4,A0A1S4BYV8,A0A1S4CLB7,A…	0.0897179	0.527472	0.113208
GO:0009415	response to water	P	2	9	405	6874	0.00493827	0.00130928	over	A0A1S4CXQ9,A0A1S4CK56	A0A1S3X3Q5,A0A1S4DKZ0,A0A1S4CDV2,A0A1S4CXQ9,A0A1S3ZGY3,A0A1S4DGY4,A0A1S4CK56,A0A1S4CK65,A0A1S4D404	0.0947143	0.541599	0.222222
GO:0004602	glutathione peroxidase activity	F	2	9	405	6874	0.00493827	0.00130928	over	A0A1S3XD62,Q9FXS3	A0A1S3XD62,A0A1S3YT69,A0A1S3YB42,A0A1S4BWI9,Q9FXS3,A0A1S4D7I2,A0A1S4ACD5,A0A1S4BYA0,A0A1S3X4L0	0.0947143	0.541599	0.222222
GO:0045727	positive regulation of translation	P	2	9	405	6874	0.00493827	0.00130928	over	A0A1S3YXL3,A0A1S4CVR8	A0A1S3ZPB2,A0A1S4AUN0,A0A1S3YXL3,A0A075EYQ6,A0A1S4CMV2,A0A1S4A482,A0A1S4CVR8,A0A1S4B8X7,A0A1S4A7A5	0.0947143	0.541599	0.222222
GO:0034250	positive regulation of cellular amide metabolic process	P	2	9	405	6874	0.00493827	0.00130928	over	A0A1S3YXL3,A0A1S4CVR8	A0A1S4B8X7,A0A1S4A7A5,A0A1S3ZPB2,A0A1S4AUN0,A0A1S3YXL3,A0A075EYQ6,A0A1S4CMV2,A0A1S4A482,A0A1S4CVR8	0.0947143	0.541599	0.222222
GO:0000287	magnesium ion binding	F	7	67	405	6874	0.017284	0.00974687	over	A0A1S3YW39,A0A1S3ZJS9,A0A1S4APB5,A0A1S3Z6G0,A0A1S4AIA0,A0A077D837,A0A1S3ZN89	A0A075M4T0,S4X189,P00876,A0A1S3YIG1,A0A1S3XUI8,A0A1S3ZZL0,A0A1S4D9F1,A0A1S4AZS0,A0A1S4BCN3,A0A1S3ZZR4,A0A1S3YBI7,A0A1S4A194,A0A1S3XSQ4,A0A1S4D955,A0A1S3YW39,A0A1S3ZLP3,A0A1S3X9F6,A0A1S3X2H3,A0A1S4A6S4,A0A1S3Y892,A0A1S4DPF3,A0A1S3YR78,A0A1S4BYT9,A0A1S4CGB8,A0A1S3Z0B7,A0A1S3YLX2,A0A1S3ZJS9,A0A1S3XKP8,A0A1S3Z4L8,A0A1S3X0W6,A0A1S3Z8Z5,A0A1S3Z1V9,Q7DLX9,A0A1S3X706,A0A1S4CN84,A0A1S4BMK1,A0A1S4AR36,A0A1…	0.0978685	0.541599	0.104478
GO:0007165	signal transduction	P	5	42	405	6874	0.0123457	0.00610998	over	A0A1S3Y0V9,A0A1S3Y9M0,A0A1S4AA79,A0A1S4AJW4,A0A1S3YRJ3	A0A1S3ZXV6,A0A1S3Y0V9,A0A1S3WY24,A0A1S3Y9M0,A0A1S4BDY1,A0A1S3X0J3,A0A1S3ZTL3,O22402,Q9ZRD2,A0A1S4CT71,A0A1S3ZKU5,A0A1S3XCI2,A0A1S4DDD5,A0A1S4AJ05,A0A1S4AU77,A0A1S3XQ77,A0A1S4AX27,M4N8I7,A0A1S3YN80,A0A1S3YQR5,A0A1S3ZEF6,A0A1S3X5T5,A0A1S3ZV74,A0A1S3ZB62,Q5MJV3,A0A1S4DME6,A0A1S3X5G4,A0A096ZJR2,A0A1S3YI12,A0A1S4C2H7,A0A1S4CNE1,A0A1S4AA79,A0A1S4A6X8,A0A1S3X3G2,A0A1S4AJW4,A0A1S4A324,A0A1S3ZNI6,A0A1S3X1…	0.098639	0.541599	0.119048
GO:0023052	signaling	P	5	42	405	6874	0.0123457	0.00610998	over	A0A1S4AJW4,A0A1S3YRJ3,A0A1S3Y0V9,A0A1S3Y9M0,A0A1S4AA79	A0A1S4AJW4,A0A1S4A324,A0A1S3ZNI6,A0A1S3X160,A0A1S3X4J9,A0A1S4D4Z4,A0A1S3YRJ3,A0A1S3Z6D7,A0A1S3ZXV6,A0A1S3Y0V9,A0A1S3WY24,A0A1S3Y9M0,A0A1S4BDY1,A0A1S3X0J3,A0A1S3ZTL3,O22402,Q9ZRD2,A0A1S4CT71,A0A1S3ZKU5,A0A1S3XCI2,A0A1S4DDD5,A0A1S4AJ05,A0A1S4AU77,A0A1S3XQ77,A0A1S4AX27,M4N8I7,A0A1S3YN80,A0A1S3YQR5,A0A1S3ZEF6,A0A1S3X5T5,A0A1S3ZV74,A0A1S3ZB62,Q5MJV3,A0A1S4DME6,A0A1S3X5G4,A0A096ZJR2,A0A1S3YI12,A0A1S4C2…	0.098639	0.541599	0.119048
GO:0044248	cellular catabolic process	P	17	207	405	6874	0.0419753	0.0301135	over	A0A1S4D4C8,A0A1S4BQK3,A0A1S3YPR6,A0A1S3YBJ7,A0A1S3XUT4,A0A1S4DFX8,A0A068JDA3,A0A1S4CQC9,A0A1S4BIW4,Q94IQ1,A0A1S4CQI1,A0A1S4A0W8,A0A1S3ZAS7,A0A1S3ZF49,Q9LEB0,A0A1S3Z2T8,A0A1S4DBU0	A0A1S3Z1G9,A0A1S4AQ50,A0A1S4AWS5,A0A1S3YV93,A0A1S3XHX0,A0A1S4A1M8,A0A1S3XW19,A0A1S3YRT4,A0A1S4CLA2,A0A1S4ATF2,A0A1S3XLL1,A0A1S3ZVW5,A0A1S4D7J1,A0A1S3YRD6,A0A1S4AG99,A0A1S3XCI1,Q42961,A0A1S4AJ36,A0A1S3ZKZ4,A0A068JFR6,A0A1S4CGR1,A0A1S4CWV3,A0A1S3XXM3,A0A1S3YIG1,A0A1S3XGM0,A0A1S3Y2I1,A0A1S4DK35,A0A1S3ZZL0,A0A1S3WYR8,A0A1S3ZX13,A0A1S4CXS6,A0A1S4BTZ7,A0A1S3Z8Z4,A0A1S3YQI2,A0A1S4BBF5,A0A1S3XQ62,A0A1S3Z…	0.102228	0.541599	0.0821256
GO:0006778	porphyrin-containing compound metabolic process	P	4	31	405	6874	0.00987654	0.00450975	over	A0A1S3XBH0,A0A1S3ZHM0,A0A1S3ZIP8,A0A1S4AX59	A0A1S3XMU0,A0A076FNJ9,A0A1S4C5X4,A0A1S4DF13,A0A1S4BE88,Q9SBI4,A0A1S3YXC4,A0A1S4C086,A0A1S3XBH0,A0A1S4AR72,A0A1S4C6L8,A0A1S3YUH8,A0A1S4DQT8,A0A1S3XCA1,A0A1S4A289,A0A1S4CGA1,A0A1S3Y814,A0A1S3Z5N4,Q8LSZ2,A0A1S4D3I3,A0A1S3YNG0,A0A1S3ZHM0,Q9FES7,Q8LSZ3,A0A1S4A5R2,Q9MUE2,A0A1S3ZPA7,A0A1S3ZIP8,A0A1S3ZYP6,A0A1S4AX59,A0A1S3Z1E0	0.106598	0.541599	0.129032
GO:0010393	galacturonan metabolic process	P	3	20	405	6874	0.00740741	0.00290951	over	Q9LEB0,A0A1S3Z2T8,A0A1S4DBU0	A0A1S4DG79,A0A1S4A3S7,A0A1S4C0G5,A0A1S4DQX1,Q9LEB0,A0A1S3ZP75,A0A1S3Z2T8,A0A1S3Z6E8,A0A1S4CIY1,A0A1S4DBU0,A0A1S4B2R4,A0A1S4D7J5,A0A1S4CSI1,A0A1S3WZH5,A0A1S3ZCN1,A0A1S3ZHQ4,V9TLK1,A0A1S4BD91,A0A1S4B6I1,A0A1S3XG24	0.110085	0.541599	0.15
GO:0045488	pectin metabolic process	P	3	20	405	6874	0.00740741	0.00290951	over	Q9LEB0,A0A1S3Z2T8,A0A1S4DBU0	A0A1S4DG79,A0A1S4A3S7,A0A1S4C0G5,A0A1S4DQX1,Q9LEB0,A0A1S3ZP75,A0A1S3Z2T8,A0A1S3Z6E8,A0A1S4CIY1,A0A1S4DBU0,A0A1S4B2R4,A0A1S4D7J5,A0A1S4CSI1,A0A1S3WZH5,A0A1S3ZCN1,A0A1S3ZHQ4,V9TLK1,A0A1S4BD91,A0A1S4B6I1,A0A1S3XG24	0.110085	0.541599	0.15
GO:0008152	metabolic process	P	137	2129	405	6874	0.338272	0.309718	over	A0A1S3YMZ4,A0A1S3YZJ0,A0A1S4D864,A0A1S4B7J0,A0A1S3X7K3,A0A1S3X1L9,A0A1S4DJL6,A0A1S3ZI08,A0A1S4CR57,A0A1S4AA69,A0A1S4AUK5,F5BFT0,A0A1S3ZXL1,A0A1S3XQ86,A0A1S3YPW9,A0A1S3XL51,A0A1S4AFJ2,A0A1S3ZQU2,A0A1S3ZD87,A0A1S3ZF58,A0A1S4BI04,A0A1S3X1S5,A0A1S4D4C8,A0A1S4D398,A0A1S3ZHA1,A0A1S4D3E6,A0A1S3XL06,A0A1S3ZF51,A0A1S3ZRY0,A0A1S3ZWZ0,A0A1S3YX01,A0A1S3X7S2,A0A1S4DJ40,A0A1S4ASZ9,A0A1S4AP04,A0A1S3XAT8,A0A1S3Z…	A0A1S3YP30,A0A1S4B2W9,A0A1S4AYR0,A0A1S3X366,A0A1S4CS17,A0A1S3YV94,A0A1S3X6Y2,A0A1S4AHH6,A0A1S3X4V3,A0A1S4C9J4,A0A1S3XFX2,A0A1S3YMZ4,A0A1S3YZJ0,A0A1S3Y7M5,A0A1S4CGW9,A0A1S4C1Y9,A0A1S3ZZR4,A0A1S3YTZ6,A0A1S4BE22,A0A1S4CW41,W8SRK9,A0A1S4BH30,A0A1S4CPI7,A0A1S4C1M5,A0A1S3X2J0,A0A1S3ZVR8,A0A1S4BJI7,A0A1S4D9Q7,A0A1S3Z1G9,A0A1S4AQ50,A0A1S3XVA1,A0A1S3YDK8,A0A076L2F8,A0A1S4BFN8,A0A1S4AZI5,A0A1S4BZJ6,A0A1S3Y…	0.110697	0.541599	0.0643495
GO:0051247	positive regulation of protein metabolic process	P	2	10	405	6874	0.00493827	0.00145476	over	A0A1S3YXL3,A0A1S4CVR8	A0A1S4B8X7,A0A1S4A7A5,A0A1S4BCZ7,A0A1S3ZPB2,A0A1S4AUN0,A0A1S3YXL3,A0A075EYQ6,A0A1S4CMV2,A0A1S4A482,A0A1S4CVR8	0.11393	0.541599	0.2
GO:0032270	positive regulation of cellular protein metabolic process	P	2	10	405	6874	0.00493827	0.00145476	over	A0A1S3YXL3,A0A1S4CVR8	A0A1S4B8X7,A0A1S4A7A5,A0A1S4BCZ7,A0A1S3ZPB2,A0A1S4AUN0,A0A1S3YXL3,A0A075EYQ6,A0A1S4CMV2,A0A1S4A482,A0A1S4CVR8	0.11393	0.541599	0.2
GO:0010207	photosystem II assembly	P	2	10	405	6874	0.00493827	0.00145476	over	A0A1S3YCR6,Q6RUN4	Q84QE8,A0A1S3XLS3,A0A1S3ZHB8,A0A1S3YCR6,A0A1S4BSA2,Q6RUN4,A0A1S4DN09,A0A1S4DRV5,A0A1S3YHZ1,A0A1S4C1Y4	0.11393	0.541599	0.2
GO:0019751	polyol metabolic process	P	2	10	405	6874	0.00493827	0.00145476	over	A0A1S4BI04,A0A1S4CJS8	A0A1S3XLH4,A0A1S4ABR8,A0A1S4CQY1,A0A1S4BI04,A0A1S4DLY5,B3GK03,A0A1S3Z1X2,A0A1S4CJS8,A0A1S3XGL8,A0A1S4C602	0.11393	0.541599	0.2
GO:0048529	magnesium-protoporphyrin IX monomethyl ester (oxidative) cyclase activity	F	1	2	405	6874	0.00246914	0.000290951	over	A0A1S3ZHM0	A0A1S3YNG0,A0A1S3ZHM0	0.114372	0.541599	0.5
GO:0043631	RNA polyadenylation	P	1	2	405	6874	0.00246914	0.000290951	over	A0A1S3X7S2	A0A1S3X7S2,A0A1S3XM95	0.114372	0.541599	0.5
GO:0004197	cysteine-type endopeptidase activity	F	1	2	405	6874	0.00246914	0.000290951	over	A0A1S3Z5T3	A0A1S3Z6B3,A0A1S3Z5T3	0.114372	0.541599	0.5
GO:0015932	nucleobase-containing compound transmembrane transporter activity	F	1	2	405	6874	0.00246914	0.000290951	over	A0A1S4DKY7	A0A1S3YEJ1,A0A1S4DKY7	0.114372	0.541599	0.5
GO:0006378	mRNA polyadenylation	P	1	2	405	6874	0.00246914	0.000290951	over	A0A1S3X7S2	A0A1S3X7S2,A0A1S3XM95	0.114372	0.541599	0.5
GO:0006874	cellular calcium ion homeostasis	P	1	2	405	6874	0.00246914	0.000290951	over	A0A1S4CK71	A0A1S4CK71,A0A1S4A203	0.114372	0.541599	0.5
GO:0008242	omega peptidase activity	F	1	2	405	6874	0.00246914	0.000290951	over	A0A075F2G1	A0A1S3YR22,A0A075F2G1	0.114372	0.541599	0.5
GO:0043715	2,3-diketo-5-methylthiopentyl-1-phosphate enolase activity	F	1	2	405	6874	0.00246914	0.000290951	over	A0A1S4AIA0	A0A1S4AIA0,A0A1S4A9X2	0.114372	0.541599	0.5
GO:0046570	methylthioribulose 1-phosphate dehydratase activity	F	1	2	405	6874	0.00246914	0.000290951	over	A0A1S4AIA0	A0A1S4AIA0,A0A1S4A9X2	0.114372	0.541599	0.5
GO:0009439	cyanate metabolic process	P	1	2	405	6874	0.00246914	0.000290951	over	A0A1S4ATY4	A0A1S4ATY4,A0A1S4CQN8	0.114372	0.541599	0.5
GO:0019419	sulfate reduction	P	1	2	405	6874	0.00246914	0.000290951	over	A0A1S4ATW2	A0A1S4ATW2,A0A1S3XTZ5	0.114372	0.541599	0.5
GO:0061505	DNA topoisomerase II activity	F	1	2	405	6874	0.00246914	0.000290951	over	A0A1S3ZF51	A0A1S3YTA0,A0A1S3ZF51	0.114372	0.541599	0.5
GO:0008514	organic anion transmembrane transporter activity	F	1	2	405	6874	0.00246914	0.000290951	over	A0A1S4DKY7	A0A1S4DKY7,A0A1S3WZL4	0.114372	0.541599	0.5
GO:0016862	intramolecular oxidoreductase activity, interconverting keto- and enol-groups	F	1	2	405	6874	0.00246914	0.000290951	over	A0A1S4AIA0	A0A1S4AIA0,A0A1S4A9X2	0.114372	0.541599	0.5
GO:0018131	oxazole or thiazole biosynthetic process	P	1	2	405	6874	0.00246914	0.000290951	over	A0A1S4AFK0	Q84QE4,A0A1S4AFK0	0.114372	0.541599	0.5
GO:0043874	acireductone synthase activity	F	1	2	405	6874	0.00246914	0.000290951	over	A0A1S4AIA0	A0A1S4AIA0,A0A1S4A9X2	0.114372	0.541599	0.5
GO:0008824	cyanate hydratase activity	F	1	2	405	6874	0.00246914	0.000290951	over	A0A1S4ATY4	A0A1S4ATY4,A0A1S4CQN8	0.114372	0.541599	0.5
GO:0032296	double-stranded RNA-specific ribonuclease activity	F	1	2	405	6874	0.00246914	0.000290951	over	A0A1S4DJ40	A0A1S4DJ40,A0A1S3Y747	0.114372	0.541599	0.5
GO:0052838	thiazole metabolic process	P	1	2	405	6874	0.00246914	0.000290951	over	A0A1S4AFK0	Q84QE4,A0A1S4AFK0	0.114372	0.541599	0.5
GO:0004525	ribonuclease III activity	F	1	2	405	6874	0.00246914	0.000290951	over	A0A1S4DJ40	A0A1S4DJ40,A0A1S3Y747	0.114372	0.541599	0.5
GO:0031124	mRNA 3'-end processing	P	1	2	405	6874	0.00246914	0.000290951	over	A0A1S3X7S2	A0A1S3X7S2,A0A1S3XM95	0.114372	0.541599	0.5
GO:0048015	phosphatidylinositol-mediated signaling	P	1	2	405	6874	0.00246914	0.000290951	over	A0A1S4AA79	A0A1S4CNE1,A0A1S4AA79	0.114372	0.541599	0.5
GO:1901505	carbohydrate derivative transmembrane transporter activity	F	1	2	405	6874	0.00246914	0.000290951	over	A0A1S4DKY7	A0A1S3YEJ1,A0A1S4DKY7	0.114372	0.541599	0.5
GO:0052837	thiazole biosynthetic process	P	1	2	405	6874	0.00246914	0.000290951	over	A0A1S4AFK0	Q84QE4,A0A1S4AFK0	0.114372	0.541599	0.5
GO:0003918	DNA topoisomerase type II (ATP-hydrolyzing) activity	F	1	2	405	6874	0.00246914	0.000290951	over	A0A1S3ZF51	A0A1S3YTA0,A0A1S3ZF51	0.114372	0.541599	0.5
GO:0072341	modified amino acid binding	F	1	2	405	6874	0.00246914	0.000290951	over	A0A077D837	A0A1S3YHX3,A0A077D837	0.114372	0.541599	0.5
GO:0055074	calcium ion homeostasis	P	1	2	405	6874	0.00246914	0.000290951	over	A0A1S4CK71	A0A1S4A203,A0A1S4CK71	0.114372	0.541599	0.5
GO:0048017	inositol lipid-mediated signaling	P	1	2	405	6874	0.00246914	0.000290951	over	A0A1S4AA79	A0A1S4CNE1,A0A1S4AA79	0.114372	0.541599	0.5
GO:0005849	mRNA cleavage factor complex	C	1	2	405	6874	0.00246914	0.000290951	over	A0A1S3X7S2	A0A1S3XM95,A0A1S3X7S2	0.114372	0.541599	0.5
GO:0046484	oxazole or thiazole metabolic process	P	1	2	405	6874	0.00246914	0.000290951	over	A0A1S4AFK0	Q84QE4,A0A1S4AFK0	0.114372	0.541599	0.5
GO:0072507	divalent inorganic cation homeostasis	P	1	2	405	6874	0.00246914	0.000290951	over	A0A1S4CK71	A0A1S4A203,A0A1S4CK71	0.114372	0.541599	0.5
GO:0043716	2-hydroxy-3-keto-5-methylthiopentenyl-1-phosphate phosphatase activity	F	1	2	405	6874	0.00246914	0.000290951	over	A0A1S4AIA0	A0A1S4AIA0,A0A1S4A9X2	0.114372	0.541599	0.5
GO:0001055	RNA polymerase II activity	F	1	2	405	6874	0.00246914	0.000290951	over	A0A1S4A1B7	A0A1S4A1B7,A0A1S4AU52	0.114372	0.541599	0.5
GO:0072503	cellular divalent inorganic cation homeostasis	P	1	2	405	6874	0.00246914	0.000290951	over	A0A1S4CK71	A0A1S4A203,A0A1S4CK71	0.114372	0.541599	0.5
GO:0071103	DNA conformation change	P	4	32	405	6874	0.00987654	0.00465522	over	A0A1S4BFY1,A0A1S4DPI0,A0A1S4A813,A0A1S3ZF51	A0A1S3Z9Z2,A0A1S4AKB5,A0A9R6,A0A1S3Z6C5,A0A1S3ZDD8,A0A1S4BP93,A0A1S3XKN4,Q9SLS1,A0A1S4BFY1,A0A1S3ZAZ9,A0A1S3YYD6,A0A1S4DPI0,A0A1S4CRU8,A0A1S4CDH7,A0A1S4B7Q9,A0A1S4DGW5,A0A1S3XHP5,A0A1S3YQV4,A0A1S4CH29,A0A1S4BBS1,A0A1S3ZJ22,A0A1S3XYS0,A0A1S4A813,A0A1S4AV66,A0A1S3X230,A0A1S3YTA0,A0A1S3ZF51,B6V765,A0A1S4AVI5,A0A1S4D178,A0A1S4D7Y0,Q8H0G9	0.116479	0.547319	0.125
GO:0006325	chromatin organization	P	4	32	405	6874	0.00987654	0.00465522	over	A0A1S4BFY1,A0A1S4DPI0,A0A1S4A813,A0A1S3Z6Y2	A0A1S3Z9Z2,A0A1S4AKB5,A0A9R6,A0A1S3Z6C5,A0A1S3ZDD8,A0A1S4BP93,A0A1S3XKN4,Q9SLS1,A0A1S4BFY1,A0A1S3ZAZ9,A0A1S3YYD6,A0A1S4DPI0,A0A1S4CRU8,A0A1S4CDH7,A0A1S4B7Q9,A0A1S4DGW5,A0A1S3XHP5,A0A1S3YQV4,A0A1S4CH29,A0A1S4BBS1,A0A1S3ZJ22,A0A1S3XYS0,A0A1S4A813,A0A1S4AV66,A0A1S3X230,A0A1S3XHS5,A0A1S4BR50,A0A1S4D7Y0,A0A1S3Y3N2,A0A1S3Z6Y2,A0A1S3XB46,A0A1S4A8M7	0.116479	0.547319	0.125
GO:0007154	cell communication	P	5	45	405	6874	0.0123457	0.00654641	over	A0A1S4AJW4,A0A1S3YRJ3,A0A1S3Y0V9,A0A1S3Y9M0,A0A1S4AA79	A0A1S4AJW4,A0A1S4A324,A0A1S3ZNI6,A0A1S3X160,A0A1S3X4J9,A0A1S4D4Z4,A0A1S3YRJ3,A0A1S3Z6D7,A0A1S3ZXV6,A0A1S3Y0V9,A0A1S3WY24,A0A1S3Y9M0,A0A1S4BDY1,A0A1S3X0J3,A0A1S3ZTL3,O22402,Q9ZRD2,A0A1S4CT71,A0A1S3ZKU5,A0A1S3XCI2,A0A1S4DDD5,A0A1S4AJ05,A0A1S4AU77,A0A1S3XQ77,A0A1S4AX27,M4N8I7,A0A1S3YN80,A0A1S3YQR5,A0A1S3ZEF6,A0A1S3X5T5,A0A1S3ZV74,A0A1S3ZB62,Q5MJV3,A0A1S4DME6,A0A1S3X5G4,A0A096ZJR2,A0A1S3YI12,A0A1S4C2…	0.123204	0.576688	0.111111
GO:1990234	transferase complex	C	4	33	405	6874	0.00987654	0.0048007	over	A0A1S3XUS9,Q5ZQU1,A0A1S3X2G3,A0A1S4A1B7	A0A1S3X1Q4,A0A1S3YMJ1,A0A1S3YYD3,A0A1S4BUG5,A0A1S3X493,A0A1S4D2C3,A0A1S3X6L4,A0A1S4BB07,A0A1S3YMJ6,A0A1S3ZLS4,A0A1S3XCI2,A0A1S4A8R6,A0A1S4AWG0,A0A1S3XUS9,A0A1S3YAN1,A0A1S4ANL1,Q9XH13,Q5ZQU1,A0A1S4DBD5,A0A1S4CKP8,A0A1S3Y073,A0A1S3YP84,A0A1S3Z735,A0A1S4CWT8,A0A1S3X2G3,A0A1S3XBJ3,A0A1S3Y536,A0A1S4A9R1,A0A1S4A1B7,A0A1S4AU52,A0A1S4CLH0,A0A1S4DHG5,A0A1S3XHS5	0.126744	0.582504	0.121212
GO:0006732	coenzyme metabolic process	P	11	127	405	6874	0.0271605	0.0184754	over	A0A1S3X1S5,A0A1S4D4C8,A0A1S3ZF58,A0A1S3ZDB8,A0A1S3XC54,A0A1S4CJS8,A0A1S3ZMQ6,A0A1S3X699,A0A1S4AIA0,A0A1S4DQY5,A0A1S4CZX6	A0A1S3X1S5,A0A1S4AI06,A0A1S3X1E5,A0A1S4AK33,A0A1S4B2J2,A0A1S4C6W5,A0A1S4A908,Q42961,A0A1S4AJ36,A0A1S3ZKZ4,A0A068JFR6,A0A1S4CGR1,A0A1S4CWV3,A0A1S3XXM3,A0A1S3YIG1,A0A1S3XGM0,A0A1S3Y2I1,A0A1S4DK35,A0A1S3ZZL0,A0A1S3WYR8,A0A1S3ZX13,A0A1S4CXS6,A0A1S4BTZ7,A0A1S3Z8Z4,A0A1S3YQI2,A0A1S4BBF5,A0A1S3XQ62,A0A1S3ZPG2,A0A1S4BCN3,A0A1S4DGM0,A0A1S4CI25,A0A1S3Z0N4,A0A1S3Z8U8,A0A1S4BD66,A0A068JIB0,A0A1S4CQ40,A0A1S3X…	0.127647	0.582504	0.0866142
GO:0051276	chromosome organization	P	5	46	405	6874	0.0123457	0.00669188	over	A0A1S4BFY1,A0A1S4DPI0,A0A1S4A813,A0A1S3ZF51,A0A1S3Z6Y2	A0A1S3ZCE5,A0A1S4AIX9,A0A1S3XWU3,A0A1S3Z9Z2,A0A1S4AKB5,A0A9R6,A0A1S3Z6C5,A0A1S3ZDD8,A0A1S4BP93,A0A1S3XKN4,Q9SLS1,A0A1S4BFY1,A0A1S3ZAZ9,A0A1S3YYD6,A0A1S4DPI0,A0A1S4CRU8,A0A1S4CDH7,A0A1S4B7Q9,A0A1S4DGW5,A0A1S3XHP5,A0A1S3YQV4,A0A1S4CH29,A0A1S4BBS1,A0A1S3ZJ22,A0A1S3XYS0,A0A1S4A813,A0A1S4AV66,A0A1S3X230,A0A1S3YTA0,A0A1S3ZF51,B6V765,A0A1S4AVI5,A0A1S4D178,A0A1S3XHS5,A0A1S4BR50,A0A1S4A8M7,A0A1S4D7Y0,A0A1…	0.131968	0.582504	0.108696
GO:0006812	cation transport	P	8	86	405	6874	0.0197531	0.0125109	over	A0A1S4A6L2,A0A1S4ATT8,A0A1S4DR45,A0A1S3ZTP5,A0A140G1P9,A0A140G1Q0,A0A1S3ZF04,A0A1S3YDC8	A0A1S4CET6,A0A1S3Y1U8,A0A1S3ZP88,Q8L7Z8,A0A1S3YAP0,A0A1S4B9G8,A0A1S4CZJ5,A0A1S4A6L2,A0A1S3X398,A0A1S3XCX6,A0A1S4AR92,A0A1S4DNR5,A0A1S3ZS78,A0A1S4ATT8,A0A1S4DR45,A0A1S3XD60,A0A1S4B7I9,A0A1S3X544,A0A1S4C7N1,A0A1S3YD88,A0A1S4BJR2,A0A1S4C3D5,A0A1S4ANU3,A0A140G1S2,A0A1S4A1J2,A0A1S4CK04,A0A1S3XQF4,A0A140G1P8,Q5M9V4,A0A1S4AHW5,A0A1S4CSA5,A0A140G1P7,P00823,A0A140G1S1,P29790,A0A1S4A0E0,A0A1S3ZVH3,A0A1S3WZ…	0.13274	0.582504	0.0930233
GO:0009507	chloroplast	C	15	186	405	6874	0.037037	0.0270585	over	P35477,A0A1S4BG25,P18212,Q7DM39,A0A1S4A1K3,A0A1S4BSK7,A0A1S4AKK6,A0A1S4AFK0,A0A1S4DKY7,P02376,A0A1S4CVZ3,A0A1S4AI83,A0A1S3ZIP8,A0A1S4BCN1,A0A1S3ZR78	P35477,P35476,P62094,Q0PWS5,A0A1S4CEW8,A0A076L1Y1,A0A140G1X3,A0A1S4BPM1,A0A1S4BG25,A0A1S3Y8Q2,P18212,A0A1S3ZVQ8,A0A1S4BMB0,A0A1S3ZYV8,A0A1S4BC47,Q04127,Q7DM39,A0A1S3Y820,P00823,A0A1S4DJK0,A0A1S4DJK1,A0A140G1R8,A0A1S3YPE9,P29790,A0A1S3ZYT5,Q0PWS6,A0A1S4BG28,A0A1S3YYT8,A0A1S4C053,Q40481,P06409,A0A1S4A1K3,A0A1S4BSK7,P06411,P60139,A0A1S4BSH6,A0A1S4AKK6,A0A1S3YAU9,A0A1S3YEB3,A0A1S4CIH3,P69556,A0A1S4DJ…	0.133223	0.582504	0.0806452
GO:0009231	riboflavin biosynthetic process	P	2	11	405	6874	0.00493827	0.00160023	over	Q5ZQU1,A0A1S3ZRE1	A0A1S4ANL1,Q9XH13,Q5ZQU1,A0A1S4BMA7,A0A1S4BK34,A0A1S4D2U6,A0A1S3YBU4,A0A1S3ZRV5,A0A1S4A1I3,A0A1S3ZRE1,A0A1S3X921	0.134026	0.582504	0.181818
GO:0042726	flavin-containing compound metabolic process	P	2	11	405	6874	0.00493827	0.00160023	over	Q5ZQU1,A0A1S3ZRE1	A0A1S4ANL1,Q9XH13,Q5ZQU1,A0A1S4BMA7,A0A1S4BK34,A0A1S4D2U6,A0A1S3YBU4,A0A1S3ZRV5,A0A1S4A1I3,A0A1S3ZRE1,A0A1S3X921	0.134026	0.582504	0.181818
GO:0006771	riboflavin metabolic process	P	2	11	405	6874	0.00493827	0.00160023	over	Q5ZQU1,A0A1S3ZRE1	A0A1S4ANL1,Q9XH13,Q5ZQU1,A0A1S4BMA7,A0A1S4BK34,A0A1S4D2U6,A0A1S3YBU4,A0A1S3ZRV5,A0A1S4A1I3,A0A1S3ZRE1,A0A1S3X921	0.134026	0.582504	0.181818
GO:0030599	pectinesterase activity	F	2	11	405	6874	0.00493827	0.00160023	over	Q9LEB0,A0A1S3Z2T8	Q9LEB0,A0A1S3ZP75,A0A1S3Z2T8,A0A1S4CIY1,A0A1S4B2R4,A0A1S4D7J5,A0A1S4CSI1,A0A1S3ZCN1,V9TLK1,A0A1S4BD91,A0A1S3XG24	0.134026	0.582504	0.181818
GO:0006586	indolalkylamine metabolic process	P	2	11	405	6874	0.00493827	0.00160023	over	A0A1S3ZU87,A0A1S4DFX8	A0A1S3ZVR8,A0A1S4BJI7,A0A1S4D9Q7,A0A1S4A8M3,A0A1S3ZU87,A0A1S3XWU1,A0A1S4BDN4,A0A1S4DQL5,A0A1S4APA1,A0A1S4DFX8,A0A1S3YGX2	0.134026	0.582504	0.181818
GO:0001101	response to acid chemical	P	2	11	405	6874	0.00493827	0.00160023	over	A0A1S4CXQ9,A0A1S4CK56	A0A1S3X3Q5,A0A1S4DKZ0,A0A1S4CDV2,A0A1S4CXQ9,A0A1S3ZGY3,A0A1S4DGY4,A0A1S4CK56,A0A1S4CK65,A0A1S4D404,A0A1S3Z4K4,A0A1S3Z4Z7	0.134026	0.582504	0.181818
GO:0045330	aspartyl esterase activity	F	2	11	405	6874	0.00493827	0.00160023	over	Q9LEB0,A0A1S3Z2T8	Q9LEB0,A0A1S3ZP75,A0A1S3Z2T8,A0A1S4CIY1,A0A1S4B2R4,A0A1S4D7J5,A0A1S4CSI1,A0A1S3ZCN1,V9TLK1,A0A1S4BD91,A0A1S3XG24	0.134026	0.582504	0.181818
GO:0042727	flavin-containing compound biosynthetic process	P	2	11	405	6874	0.00493827	0.00160023	over	Q5ZQU1,A0A1S3ZRE1	A0A1S4ANL1,Q9XH13,Q5ZQU1,A0A1S4BMA7,A0A1S4BK34,A0A1S4D2U6,A0A1S3YBU4,A0A1S3ZRV5,A0A1S4A1I3,A0A1S3ZRE1,A0A1S3X921	0.134026	0.582504	0.181818
GO:0042545	cell wall modification	P	2	11	405	6874	0.00493827	0.00160023	over	Q9LEB0,A0A1S3Z2T8	Q9LEB0,A0A1S3ZP75,A0A1S3Z2T8,A0A1S4CIY1,A0A1S4B2R4,A0A1S4D7J5,A0A1S4CSI1,A0A1S3ZCN1,V9TLK1,A0A1S4BD91,A0A1S3XG24	0.134026	0.582504	0.181818
GO:0006568	tryptophan metabolic process	P	2	11	405	6874	0.00493827	0.00160023	over	A0A1S4DFX8,A0A1S3ZU87	A0A1S3ZVR8,A0A1S4BJI7,A0A1S4D9Q7,A0A1S4APA1,A0A1S4DFX8,A0A1S3YGX2,A0A1S4A8M3,A0A1S3ZU87,A0A1S3XWU1,A0A1S4BDN4,A0A1S4DQL5	0.134026	0.582504	0.181818
GO:0042430	indole-containing compound metabolic process	P	2	11	405	6874	0.00493827	0.00160023	over	A0A1S3ZU87,A0A1S4DFX8	A0A1S3ZVR8,A0A1S4BJI7,A0A1S4D9Q7,A0A1S4A8M3,A0A1S3ZU87,A0A1S3XWU1,A0A1S4BDN4,A0A1S4DQL5,A0A1S4APA1,A0A1S4DFX8,A0A1S3YGX2	0.134026	0.582504	0.181818
GO:0070566	adenylyltransferase activity	F	2	11	405	6874	0.00493827	0.00160023	over	A0A1S3YMZ4,A0A1S3YZJ0	A0A1S3X921,A0A1S3XFX2,A0A1S3YMZ4,A0A1S3YZJ0,A0A1S3Y7M5,A0A1S3YBU5,A0A1S4C9G4,A0A1S4BB89,A0A1S3X9G6,A0A1S3YKV8,A0A1S3Z1D8	0.134026	0.582504	0.181818
GO:0009538	photosystem I reaction center	C	2	11	405	6874	0.00493827	0.00160023	over	A0A1S3XJD3,A0A1S3XWY6	A0A1S4CFV4,A0A1S3XBE6,A0A1S3Y055,A0A1S4C5L2,A0A1S3YVD0,A0A1S3XJD3,Q84QE7,A0A1S3YDU6,A0A1S4ARG7,A0A1S3XUG0,A0A1S3XWY6	0.134026	0.582504	0.181818
GO:0033177	proton-transporting two-sector ATPase complex, proton-transporting domain	C	3	22	405	6874	0.00740741	0.00320047	over	A0A140G1P9,A0A140G1Q0,A0A1S3ZF04	A0A140G1P8,A0A1S3ZWF6,A0A1S4AX40,A0A140G1P9,Q5MA53,A0A140G1Q0,A0A1S3XCE8,A0A1S4B2Y4,A0A1S4AIA1,A0A1S3XWT1,A0A1S3ZF04,A0A1S3XQF4,A0A1S3ZVH3,A0A1S3ZF45,A0A1S3ZXT5,A0A1S3Z224,A0A172CTE5,A0A1S4DL41,A0A1S4AAI5,A0A1S4AP74,A0A1S4ADZ6,A0A1S4CCN1	0.136649	0.582504	0.136364
GO:0009987	cellular process	P	139	2186	405	6874	0.34321	0.31801	over	A0A1S3YMZ4,A0A1S3YZJ0,A0A1S4D864,A0A1S4B7J0,A0A1S3ZPC7,A0A1S4BVY0,A0A1S4BFY1,A0A1S4DPI0,A0A1S4A813,A0A1S4DIY1,A0A1S4D7A4,A0A1S3YWQ0,A0A1S3X7K3,A0A1S4AJW4,A0A1S3YRJ3,A0A1S3Y0V9,A0A1S4BI04,A0A1S3X1S5,A0A1S4D4C8,A0A1S3ZF58,A0A1S4D398,A0A1S3ZI08,A0A1S3ZHA1,A0A1S3ZUX0,A0A1S4CX06,A0A1S4B900,A0A1S3X7Z1,A0A1S3YKH3,A0A1S3ZLD2,A0A1S3ZZI4,A0A077D9N5,A0A1S4D4R5,A0A1S4C8V8,A0A1S4CAE0,A0A1S4ATW2,A0A1S4D3E6,A0A…	A0A1S3Y9X4,A0A1S3Y1R0,A0A1S4BZJ1,A0A1S3YJD9,A0A1S3YP30,A0A1S4B2W9,A0A1S4AYR0,A0A1S3X366,A0A1S4CS17,A0A1S3YV94,A0A1S3X6Y2,A0A1S4AHH6,A0A1S3X4V3,A0A1S3XJ23,A0A0S0N610,A0A1S3YDP0,A0A1S4D7I7,A0A1S4AFG1,Q8VXD0,A0A1S4C3U3,A0A0S0N6E8,A0A1S4DS33,A0A1S3Y8Q8,A0A1S4C0B3,Q9M437,Q9M438,A0A1S4BU43,A0A1S3ZK43,A0A1S4C9J4,A0A1S3XFX2,A0A1S3YMZ4,A0A1S3YZJ0,A0A1S3Y7M5,A0A1S4CGW9,A0A1S4C1Y9,A0A1S3ZZR4,A0A1S3YTZ6,A0A1…	0.143025	0.582504	0.0635865
GO:1901362	organic cyclic compound biosynthetic process	P	25	340	405	6874	0.0617284	0.0494617	over	A0A1S3X1S5,A0A1S4D4C8,A0A1S4D3E6,A0A1S3XL06,A0A1S3ZRY0,A0A1S3ZWZ0,A0A1S3YX01,O24154,A0A1S4D4M9,A0A1S4CJS8,A0A1S3XBH0,A0A1S4AI83,A0A1S3X699,A0A1S4DK24,A0A1S3ZN89,A0A1S4AFK0,Q5ZQU1,A0A1S3ZRE1,A0A1S3ZTP5,A0A140G1P9,A0A140G1Q0,A0A1S3ZHM0,A0A1S3ZIP8,A0A1S4AX59,A0A1S3X2G3	A0A1S3ZZR4,A0A1S3YTZ6,A0A1S4BE22,A0A1S4CW41,W8SRK9,A0A1S4BH30,A0A1S4CPI7,A0A1S4C1M5,A0A1S3X2J0,A0A1S3ZVR8,A0A1S4BJI7,A0A1S4D9Q7,A0A1S4CLH0,A0A1S4BL24,A0A1S4B2F9,A0A1S4CGT1,A0A1S3X1S5,A0A1S4AI06,A0A1S3X1E5,A0A1S4AK33,A0A1S4B2J2,A0A1S4C6W5,A0A1S4A908,Q42961,A0A1S4AJ36,A0A1S3ZKZ4,A0A068JFR6,A0A1S4CGR1,A0A1S4CWV3,A0A1S3XXM3,A0A1S3YIG1,A0A1S3XGM0,A0A1S3Y2I1,A0A1S4DK35,A0A1S3ZZL0,A0A1S3WYR8,A0A1S3ZX13,…	0.146006	0.582504	0.0735294
GO:0004857	enzyme inhibitor activity	F	4	35	405	6874	0.00987654	0.00509165	over	A0A1S4B411,Q9LEB0,A0A1S3Z2T8,A0A1S4CSB7	A0A1S3XJ89,A0A1S4B411,A0A1S3XJ20,E3W9P4,Q7M1P5,A0A1S4A0N1,A0A1S3ZK57,A0A059TCI1,A0A059TCM2,A0A059TCI3,A0A059TCN3,A0A1S4BYK5,A0A1S3XZ03,A0A1S4CGZ8,A0A1S4D091,A0A1S3X7E0,Q9LEB0,A0A1S3ZP75,A0A1S3ZE68,O49908,A0A1S3Z2T8,A0A1S4BUK0,A0A1S4CIY1,A0A1S4B2R4,A0A1S4D7J5,A0A1S4CSI1,A0A1S4DAR6,A0A1S3ZCN1,A0A1S4C289,A0A1S3XIZ9,A0A1S3YBS5,V9TLK1,A0A1S4BD91,A0A1S4CSB7,A0A1S3XG24	0.148347	0.582504	0.114286
GO:0051537	2 iron, 2 sulfur cluster binding	F	3	23	405	6874	0.00740741	0.00334594	over	A0A1S4D1J5,A0A1S3Y0R5,A0A1S3X699	A0A1S3ZDZ0,P83526,A0A1S3ZTZ0,A0A1S4B2J5,A0A1S4AYE8,A0A1S3XHZ1,A3QN28,A0A1S4CHV1,A0A1S4C0U2,A0A1S4B0I0,A0A1S3ZHC8,A0A1S3YN60,A0A1S4AM78,A0A1S3X1Y4,A0A1S3ZYI1,P49729,A0A1S4D1J5,A0A1S3Y0R5,A0A1S3ZY06,A9YTW3,A0A1S3X699,A0A1S3Z8W6,A0A1S3X7W0	0.150674	0.582504	0.130435
GO:0030036	actin cytoskeleton organization	P	2	12	405	6874	0.00493827	0.00174571	over	A0A1S3YWQ0,Q84KJ4	A0A1S4BZ24,A0A1S3ZAC5,A0A1S4BCE3,A0A1S3Y2J0,A0A1S4D2X9,A0A1S4D7L4,A0A1S4BZF6,A0A1S3WZG9,A0A1S3Z7K3,A0A1S3YWQ0,A0A1S3XJA5,Q84KJ4	0.154834	0.582504	0.166667
GO:0010410	hemicellulose metabolic process	P	2	12	405	6874	0.00493827	0.00174571	over	A0A1S4D1X6,A0A1S4AQ72	A0A1S4D1X6,A0A1S4A648,A0A1S4AQ72,A0A1S4CJR0,A0A1S3ZD62,A0A1S4CRE5,A0A1S3Z5V1,A0A1S3ZL08,A0A1S4CBM6,A0A1S4C6S9,A0A1S3YPA6,A0A1S3XSZ4	0.154834	0.582504	0.166667
GO:0030955	potassium ion binding	F	2	12	405	6874	0.00493827	0.00174571	over	A0A1S3ZJS9,A0A1S3Z6G0	A0A1S4D9F1,A0A1S4AZS0,A0A1S3X2H3,A0A1S3Y892,A0A1S3YR78,A0A1S4CGB8,A0A1S3YLX2,A0A1S3ZJS9,A0A1S3Z4L8,A0A1S4CN84,A0A1S3Z6G0,A0A1S4AIM7	0.154834	0.582504	0.166667
GO:0004743	pyruvate kinase activity	F	2	12	405	6874	0.00493827	0.00174571	over	A0A1S3ZJS9,A0A1S3Z6G0	A0A1S4D9F1,A0A1S4AZS0,A0A1S3X2H3,A0A1S3Y892,A0A1S3YR78,A0A1S4CGB8,A0A1S3YLX2,A0A1S3ZJS9,A0A1S3Z4L8,A0A1S4CN84,A0A1S3Z6G0,A0A1S4AIM7	0.154834	0.582504	0.166667
GO:0010411	xyloglucan metabolic process	P	2	12	405	6874	0.00493827	0.00174571	over	A0A1S4D1X6,A0A1S4AQ72	A0A1S4D1X6,A0A1S4A648,A0A1S4AQ72,A0A1S4CJR0,A0A1S3ZD62,A0A1S4CRE5,A0A1S3Z5V1,A0A1S3ZL08,A0A1S4CBM6,A0A1S4C6S9,A0A1S3YPA6,A0A1S3XSZ4	0.154834	0.582504	0.166667
GO:0030029	actin filament-based process	P	2	12	405	6874	0.00493827	0.00174571	over	A0A1S3YWQ0,Q84KJ4	A0A1S4BZ24,A0A1S3ZAC5,A0A1S4BCE3,A0A1S3Y2J0,A0A1S4D2X9,A0A1S4D7L4,A0A1S4BZF6,A0A1S3WZG9,A0A1S3Z7K3,A0A1S3YWQ0,A0A1S3XJA5,Q84KJ4	0.154834	0.582504	0.166667
GO:1901681	sulfur compound binding	F	2	12	405	6874	0.00493827	0.00174571	over	A0A1S4APB5,A0A077D837	A0A1S4D817,A0A1S3X642,A0A1S3YC88,A0A1S4B180,A0A1S3Y462,A0A1S3X2B9,A0A1S4APB5,A0A1S4D325,A0A1S3Z143,A0A1S3ZJD8,A0A1S4B4M5,A0A077D837	0.154834	0.582504	0.166667
GO:0007015	actin filament organization	P	2	12	405	6874	0.00493827	0.00174571	over	A0A1S3YWQ0,Q84KJ4	A0A1S4BZ24,A0A1S3ZAC5,A0A1S4BCE3,A0A1S3Y2J0,A0A1S4D2X9,A0A1S4D7L4,A0A1S4BZF6,A0A1S3WZG9,A0A1S3Z7K3,A0A1S3YWQ0,A0A1S3XJA5,Q84KJ4	0.154834	0.582504	0.166667
GO:0010383	cell wall polysaccharide metabolic process	P	2	12	405	6874	0.00493827	0.00174571	over	A0A1S4D1X6,A0A1S4AQ72	A0A1S4D1X6,A0A1S4A648,A0A1S4AQ72,A0A1S4CJR0,A0A1S3ZD62,A0A1S4CRE5,A0A1S3Z5V1,A0A1S3ZL08,A0A1S4CBM6,A0A1S4C6S9,A0A1S3YPA6,A0A1S3XSZ4	0.154834	0.582504	0.166667
GO:0016762	xyloglucan:xyloglucosyl transferase activity	F	2	12	405	6874	0.00493827	0.00174571	over	A0A1S4D1X6,A0A1S4AQ72	A0A1S4D1X6,A0A1S4A648,A0A1S4AQ72,A0A1S4CJR0,A0A1S3ZD62,A0A1S4CRE5,A0A1S3Z5V1,A0A1S3ZL08,A0A1S4CBM6,A0A1S4C6S9,A0A1S3YPA6,A0A1S3XSZ4	0.154834	0.582504	0.166667
GO:0031420	alkali metal ion binding	F	2	12	405	6874	0.00493827	0.00174571	over	A0A1S3ZJS9,A0A1S3Z6G0	A0A1S4D9F1,A0A1S4AZS0,A0A1S3X2H3,A0A1S3Y892,A0A1S3YR78,A0A1S4CGB8,A0A1S3YLX2,A0A1S3ZJS9,A0A1S3Z4L8,A0A1S4CN84,A0A1S3Z6G0,A0A1S4AIM7	0.154834	0.582504	0.166667
GO:0009523	photosystem II	C	7	76	405	6874	0.017284	0.0110562	over	A0A1S3YCR6,P18212,Q04126,Q7DM39,Q6RUN4,A0A1S4BG25,A0A1S4AKK6	P60139,P69384,A0A140G1T2,P69692,A0A1S4AKA1,Q84QE8,A0A1S3XLS3,A0A1S3ZHB8,A0A1S3YCF0,A0A1S3ZHH0,A0A1S3YCR6,A0A1S4BSA2,P18212,Q04127,Q04126,A0A1S4CHD5,Q7DM39,A0A1S4CNB7,A0A1S4CNZ1,Q6RUN4,A0A1S4A2H7,A0A1S4C967,A0A1S3XEK9,A0A1S3XRM3,A0A1S3ZFX1,A0A1S3XBA9,A0A1S4DCM1,A0A1S3Y8Z8,A0A1S4CEA3,A0A1S4DLH8,A0A1S4AA25,A0A1S4ASN5,A0A1S3XRN0,A0A1S4AFD5,A0A1S3ZIT1,A0A1S3YVN6,Q40519,A0A1S3Z424,A0A1S4BRS0,A0A1S4CJP7…	0.159002	0.582504	0.0921053
GO:0004425	indole-3-glycerol-phosphate synthase activity	F	1	3	405	6874	0.00246914	0.000436427	over	A0A1S3ZU87	A0A1S4A8M3,A0A1S3ZU87,A0A1S3XWU1	0.166566	0.582504	0.333333
GO:0010115	regulation of abscisic acid biosynthetic process	P	1	3	405	6874	0.00246914	0.000436427	over	A0A1S3YHI6	A0A1S4D2Y6,A0A1S3YHI6,A0A1S3YJS7	0.166566	0.582504	0.333333
GO:0070189	kynurenine metabolic process	P	1	3	405	6874	0.00246914	0.000436427	over	A0A1S4DFX8	A0A1S4APA1,A0A1S4DFX8,A0A1S3YGX2	0.166566	0.582504	0.333333
GO:0005665	RNA polymerase II, core complex	C	1	3	405	6874	0.00246914	0.000436427	over	A0A1S4A1B7	A0A1S4A1B7,A0A1S4AU52,A0A1S4CLH0	0.166566	0.582504	0.333333
GO:0042402	cellular biogenic amine catabolic process	P	1	3	405	6874	0.00246914	0.000436427	over	A0A1S4DFX8	A0A1S4APA1,A0A1S4DFX8,A0A1S3YGX2	0.166566	0.582504	0.333333
GO:0033353	S-adenosylmethionine cycle	P	1	3	405	6874	0.00246914	0.000436427	over	A0A1S4AIA0	A0A1S4AIA0,A0A1S4A9X2,A0A1S3YD06	0.166566	0.582504	0.333333
GO:0006569	tryptophan catabolic process	P	1	3	405	6874	0.00246914	0.000436427	over	A0A1S4DFX8	A0A1S4APA1,A0A1S4DFX8,A0A1S3YGX2	0.166566	0.582504	0.333333
GO:0042436	indole-containing compound catabolic process	P	1	3	405	6874	0.00246914	0.000436427	over	A0A1S4DFX8	A0A1S4APA1,A0A1S4DFX8,A0A1S3YGX2	0.166566	0.582504	0.333333
GO:0004489	methylenetetrahydrofolate reductase (NAD(P)H) activity	F	1	3	405	6874	0.00246914	0.000436427	over	A0A1S4DQY5	J7EQB2,A0A1S4DQY5,A0A1S3X4U8	0.166566	0.582504	0.333333
GO:0004072	aspartate kinase activity	F	1	3	405	6874	0.00246914	0.000436427	over	A0A1S4BYP0	A0A1S4A693,A0A1S3ZL31,A0A1S4BYP0	0.166566	0.582504	0.333333
GO:0019441	tryptophan catabolic process to kynurenine	P	1	3	405	6874	0.00246914	0.000436427	over	A0A1S4DFX8	A0A1S4APA1,A0A1S4DFX8,A0A1S3YGX2	0.166566	0.582504	0.333333
GO:0004143	diacylglycerol kinase activity	F	1	3	405	6874	0.00246914	0.000436427	over	A0A1S3Y9M0	A0A1S3Y9M0,A0A1S4BDY1,A0A1S3X0J3	0.166566	0.582504	0.333333
GO:0009941	chloroplast envelope	C	1	3	405	6874	0.00246914	0.000436427	over	A0A1S4DKY7	A0A1S4DKY7,P12222,A0A1S3YYU8	0.166566	0.582504	0.333333
GO:0004629	phospholipase C activity	F	1	3	405	6874	0.00246914	0.000436427	over	A0A1S3Y0V9	A0A1S3ZXV6,A0A1S3Y0V9,A0A1S3WY24	0.166566	0.582504	0.333333
GO:1902930	regulation of alcohol biosynthetic process	P	1	3	405	6874	0.00246914	0.000436427	over	A0A1S3YHI6	A0A1S4D2Y6,A0A1S3YHI6,A0A1S3YJS7	0.166566	0.582504	0.333333
GO:0004725	protein tyrosine phosphatase activity	F	1	3	405	6874	0.00246914	0.000436427	over	A0A1S4APF2	A0A1S4APF2,A0A1S3ZZS4,A0A1S4C3I1	0.166566	0.582504	0.333333
GO:0051261	protein depolymerization	P	1	3	405	6874	0.00246914	0.000436427	over	A0A1S3YWQ0	A0A1S3WZG9,A0A1S3Z7K3,A0A1S3YWQ0	0.166566	0.582504	0.333333
GO:0019216	regulation of lipid metabolic process	P	1	3	405	6874	0.00246914	0.000436427	over	A0A1S3YHI6	A0A1S4D2Y6,A0A1S3YHI6,A0A1S3YJS7	0.166566	0.582504	0.333333
GO:0099516	ion antiporter activity	F	1	3	405	6874	0.00246914	0.000436427	over	A0A1S4DKY7	A0A1S4DKY7,A0A1S4AJR2,A0A1S3YCK1	0.166566	0.582504	0.333333
GO:0008154	actin polymerization or depolymerization	P	1	3	405	6874	0.00246914	0.000436427	over	A0A1S3YWQ0	A0A1S3WZG9,A0A1S3Z7K3,A0A1S3YWQ0	0.166566	0.582504	0.333333
GO:0031969	chloroplast membrane	C	1	3	405	6874	0.00246914	0.000436427	over	A0A1S4DKY7	P12222,A0A1S3YYU8,A0A1S4DKY7	0.166566	0.582504	0.333333
GO:0030042	actin filament depolymerization	P	1	3	405	6874	0.00246914	0.000436427	over	A0A1S3YWQ0	A0A1S3WZG9,A0A1S3Z7K3,A0A1S3YWQ0	0.166566	0.582504	0.333333
GO:0050567	glutaminyl-tRNA synthase (glutamine-hydrolyzing) activity	F	1	3	405	6874	0.00246914	0.000436427	over	A0A1S4BCN1	A0A1S4AD65,A0A1S4AME8,A0A1S4BCN1	0.166566	0.582504	0.333333
GO:0042277	peptide binding	F	1	3	405	6874	0.00246914	0.000436427	over	A0A077D837	A0A1S3ZSG1,A0A077D837,A0A1S3Y3D4	0.166566	0.582504	0.333333
GO:0004061	arylformamidase activity	F	1	3	405	6874	0.00246914	0.000436427	over	A0A1S4DFX8	A0A1S4APA1,A0A1S4DFX8,A0A1S3YGX2	0.166566	0.582504	0.333333
GO:0009349	riboflavin synthase complex	C	1	3	405	6874	0.00246914	0.000436427	over	Q5ZQU1	A0A1S4ANL1,Q9XH13,Q5ZQU1	0.166566	0.582504	0.333333
GO:0019747	regulation of isoprenoid metabolic process	P	1	3	405	6874	0.00246914	0.000436427	over	A0A1S3YHI6	A0A1S4D2Y6,A0A1S3YHI6,A0A1S3YJS7	0.166566	0.582504	0.333333
GO:0019284	L-methionine salvage from S-adenosylmethionine	P	1	3	405	6874	0.00246914	0.000436427	over	A0A1S4AIA0	A0A1S4AIA0,A0A1S4A9X2,A0A1S3YD06	0.166566	0.582504	0.333333
GO:0005262	calcium channel activity	F	1	3	405	6874	0.00246914	0.000436427	over	A0A1S4CK71	A0A1S3XZM2,A0A1S4CIN7,A0A1S4CK71	0.166566	0.582504	0.333333
GO:0046439	L-cysteine metabolic process	P	1	3	405	6874	0.00246914	0.000436427	over	A0A1S4AIA0	A0A1S4AIA0,A0A1S4A9X2,A0A1S3YD06	0.166566	0.582504	0.333333
GO:0000906	6,7-dimethyl-8-ribityllumazine synthase activity	F	1	3	405	6874	0.00246914	0.000436427	over	Q5ZQU1	A0A1S4ANL1,Q9XH13,Q5ZQU1	0.166566	0.582504	0.333333
GO:0046218	indolalkylamine catabolic process	P	1	3	405	6874	0.00246914	0.000436427	over	A0A1S4DFX8	A0A1S4APA1,A0A1S4DFX8,A0A1S3YGX2	0.166566	0.582504	0.333333
GO:0015238	drug transmembrane transporter activity	F	1	3	405	6874	0.00246914	0.000436427	over	A0A1S4DKY7	A0A1S4DKY7,A0A1S3XZ26,A0A1S4DD85	0.166566	0.582504	0.333333
GO:0008250	oligosaccharyltransferase complex	C	1	3	405	6874	0.00246914	0.000436427	over	A0A1S3XUS9	A0A1S4AWG0,A0A1S3XUS9,A0A1S3YAN1	0.166566	0.582504	0.333333
GO:0007186	G protein-coupled receptor signaling pathway	P	1	3	405	6874	0.00246914	0.000436427	over	A0A1S3Y9M0	A0A1S3Y9M0,A0A1S4BDY1,A0A1S3X0J3	0.166566	0.582504	0.333333
GO:0016673	oxidoreductase activity, acting on a sulfur group of donors, iron-sulfur protein as acceptor	F	1	3	405	6874	0.00246914	0.000436427	over	A0A1S4CDE1	A0A1S3YXR5,A0A1S3ZIR3,A0A1S4CDE1	0.166566	0.582504	0.333333
GO:0007205	protein kinase C-activating G protein-coupled receptor signaling pathway	P	1	3	405	6874	0.00246914	0.000436427	over	A0A1S3Y9M0	A0A1S3Y9M0,A0A1S4BDY1,A0A1S3X0J3	0.166566	0.582504	0.333333
GO:0030956	glutamyl-tRNA(Gln) amidotransferase complex	C	1	3	405	6874	0.00246914	0.000436427	over	A0A1S4BCN1	A0A1S4AD65,A0A1S4AME8,A0A1S4BCN1	0.166566	0.582504	0.333333
GO:0009526	plastid envelope	C	1	3	405	6874	0.00246914	0.000436427	over	A0A1S4DKY7	A0A1S4DKY7,P12222,A0A1S3YYU8	0.166566	0.582504	0.333333
GO:0004435	phosphatidylinositol phospholipase C activity	F	1	3	405	6874	0.00246914	0.000436427	over	A0A1S3Y0V9	A0A1S3ZXV6,A0A1S3Y0V9,A0A1S3WY24	0.166566	0.582504	0.333333
GO:0016570	histone modification	P	1	3	405	6874	0.00246914	0.000436427	over	A0A1S3Z6Y2	A0A1S3Z6Y2,A0A1S3XHS5,A0A1S4BR50	0.166566	0.582504	0.333333
GO:0010565	regulation of cellular ketone metabolic process	P	1	3	405	6874	0.00246914	0.000436427	over	A0A1S3YHI6	A0A1S4D2Y6,A0A1S3YHI6,A0A1S3YJS7	0.166566	0.582504	0.333333
GO:0003849	3-deoxy-7-phosphoheptulonate synthase activity	F	1	3	405	6874	0.00246914	0.000436427	over	A0A1S4AI83	A0A1S4AI83,A0A1S3ZMB9,A0A1S4CQF5	0.166566	0.582504	0.333333
GO:0009310	amine catabolic process	P	1	3	405	6874	0.00246914	0.000436427	over	A0A1S4DFX8	A0A1S4APA1,A0A1S4DFX8,A0A1S3YGX2	0.166566	0.582504	0.333333
GO:0051920	peroxiredoxin activity	F	1	3	405	6874	0.00246914	0.000436427	over	A0A1S3ZLD2	A0A1S4A3V7,A0A1S3ZLD2,A0A1S4BDA7	0.166566	0.582504	0.333333
GO:0004512	inositol-3-phosphate synthase activity	F	1	3	405	6874	0.00246914	0.000436427	over	A0A1S4BI04	A0A1S3XLH4,A0A1S4ABR8,A0A1S4BI04	0.166566	0.582504	0.333333
GO:0070681	glutaminyl-tRNAGln biosynthesis via transamidation	P	1	3	405	6874	0.00246914	0.000436427	over	A0A1S4BCN1	A0A1S4AD65,A0A1S4AME8,A0A1S4BCN1	0.166566	0.582504	0.333333
GO:0046890	regulation of lipid biosynthetic process	P	1	3	405	6874	0.00246914	0.000436427	over	A0A1S3YHI6	A0A1S4D2Y6,A0A1S3YHI6,A0A1S3YJS7	0.166566	0.582504	0.333333
GO:0031071	cysteine desulfurase activity	F	1	3	405	6874	0.00246914	0.000436427	over	A0A1S4A2J0	A0A1S4A2J0,A0A1S3ZTF8,A0A1S4B3D9	0.166566	0.582504	0.333333
GO:0004345	glucose-6-phosphate dehydrogenase activity	F	1	3	405	6874	0.00246914	0.000436427	over	A0A1S3ZF58	A0A1S4CS04,A0A1S3ZF58,A0A1S4DMZ3	0.166566	0.582504	0.333333
GO:0016569	covalent chromatin modification	P	1	3	405	6874	0.00246914	0.000436427	over	A0A1S3Z6Y2	A0A1S3XHS5,A0A1S4BR50,A0A1S3Z6Y2	0.166566	0.582504	0.333333
GO:0043455	regulation of secondary metabolic process	P	1	3	405	6874	0.00246914	0.000436427	over	A0A1S3YHI6	A0A1S4D2Y6,A0A1S3YHI6,A0A1S3YJS7	0.166566	0.582504	0.333333
GO:0042170	plastid membrane	C	1	3	405	6874	0.00246914	0.000436427	over	A0A1S4DKY7	A0A1S4DKY7,A0A1S3YYU8,P12222	0.166566	0.582504	0.333333
GO:0005996	monosaccharide metabolic process	P	5	50	405	6874	0.0123457	0.00727379	over	A0A1S3ZD87,A0A1S3ZF58,A0A1S4D4C8,A0A1S3ZMS1,A0A1S3XGF8	A0A1S3ZGA0,A0A1S4CWU3,A0A1S3WY65,A0A1S3Y8C8,A0A1S4AGR3,A0A1S3Z6E5,A0A1S4C766,A0A1S3ZPA1,A0A1S3ZD87,A0A1S4DBQ6,Q9XG67,A0A0K2GN10,A0A1S3YLA5,A0A1S3YV19,A0A1S3XFT6,A0A1S4AET0,A0A1S4ATB8,A0A1S3XP71,A0A1S4CS04,A0A1S3ZF58,A0A1S4DMZ3,A0A1S4DA75,A0A1S3XWD3,A0A1S4DNF2,A0A1S4BD28,A0A1S4BDF8,A0A1S3Z206,A0A1S3Z159,A0A1S3ZNE8,A0A1S4C159,A0A1S4DHR3,A0A1S3ZPG2,A0A1S4CI25,A0A1S4D4C8,A0A1S4BT88,A0A1S3X593,A0A1S4A…	0.169644	0.585893	0.1
GO:0009522	photosystem I	C	5	50	405	6874	0.0123457	0.00727379	over	A0A1S3XJD3,A0A1S3XWY6,A0A1S4BG25,A0A1S4AKK6,A0A1S3XUL6	A0A1S4CFV4,A0A1S3XBE6,A0A1S3Y055,A0A1S4C5L2,A0A1S3YVD0,A0A1S3XJD3,Q84QE7,A0A1S3YDU6,A0A1S4ARG7,A0A1S3XUG0,A0A1S3XWY6,P62094,Q0PWS5,A0A1S4CEW8,A0A076L1Y1,A0A1S4BPM1,A0A1S4BG25,A0A1S3Y8Q2,A0A1S3ZVQ8,A0A1S4BMB0,A0A1S3ZYV8,A0A1S4BC47,A0A1S3Y820,A0A1S4DJK0,A0A1S4DJK1,A0A1S3YPE9,A0A1S3ZYT5,Q0PWS6,A0A1S4BG28,A0A1S3YYT8,A0A1S4C053,Q40481,A0A1S4BSH6,D2K7Z2,A0A1S4AKK6,A0A1S3YAU9,A0A1S3YEB3,A0A1S4DJQ0,P0640…	0.169644	0.585893	0.1
GO:0033014	tetrapyrrole biosynthetic process	P	4	37	405	6874	0.00987654	0.0053826	over	A0A1S3XBH0,A0A1S3ZHM0,A0A1S3ZIP8,A0A1S4AX59	A0A1S3XMU0,A0A076FNJ9,A0A1S4C5X4,A0A1S4DF13,A0A1S4BE88,Q9SBI4,A0A1S3YXC4,A0A1S4C086,A0A1S3XBH0,A0A1S4AR72,A0A1S4C6L8,A0A1S3YUH8,A0A1S4DQT8,A0A1S3XCA1,A0A1S3X4E0,A0A1S4CWC5,A0A1S3Z5N4,Q8LSZ2,A0A1S4D3I3,A0A1S3YNG0,A0A1S3ZHM0,Q9FES7,Q8LSZ3,A0A1S4A5R2,Q9MUE2,A0A1S3ZPA7,A0A1S3ZIP8,A0A1S3ZYP6,A0A1S4AX59,A0A1S3Z1E0,A0A1S3XXN7,A0A1S4D6G2,A0A1S3XSC6,A0A1S4AY65,A0A1S4AYZ7,A0A1S3YQA6,A0A1S3XCK3	0.171249	0.585893	0.108108
GO:0015035	protein disulfide oxidoreductase activity	F	4	37	405	6874	0.00987654	0.0053826	over	A0A1S3ZUX0,A0A1S3X7Z1,A0A1S4D4R5,A0A1S4C8V8	A0A076KWF9,A0A1S3ZUX0,A0A1S3X7Z1,A0A1S4A4Z4,A0A1S4BXD1,A0A1S4BUQ4,A0A1S4B656,A0A1S3XJE6,A0A1S4DRW2,A0A1S4D459,A0A1S4DBP8,A0A1S4D700,A0A1S4CS12,A0A1S4C862,A0A1S3WXV2,A0A1S4CZ83,A0A1S4BQM8,A0A1S4BA66,A0A1S3YEW3,A0A1S3Y3Z1,A0A1S3Z7I6,A0A1S3X5X6,A0A1S4C6V5,A0A1S4A6T4,A0A1S3X2I0,A0A1S4D4R5,A0A1S3YKL7,A0A1S4DDP5,A0A1S4C8V8,A0A1S3YH99,A0A1S3Z8R6,A0A1S4B339,A0A1S4CEJ7,A0A1S3XR17,A0A1S3YIE0,A0A1S3XTA9,A0A…	0.171249	0.585893	0.108108
GO:0043933	protein-containing complex subunit organization	P	9	106	405	6874	0.0222222	0.0154204	over	A0A1S4B7J0,A0A1S4BFY1,A0A1S4DPI0,A0A1S4A813,A0A1S3YWQ0,A0A1S3YCR6,Q6RUN4,A0A1S3YXL3,A0A1S4CVR8	A0A1S3Y9X4,A0A1S3Y1R0,A0A1S4BZJ1,A0A1S3YJD9,A0A1S3XVA1,A0A1S3YDK8,A0A1S4BWJ9,A0A1S4CDB1,A0A1S3XS39,A0A1S3Z0X9,A0A1S4DQK0,A0A1S3X4J0,A0A1S3ZLB1,A0A1S3ZGF1,A0A1S4DNT1,A0A1S3XJX0,A0A1S3XPL9,A0A1S3ZPV7,A0A1S4DG37,A0A1S3Z0C4,A0A1S4B978,A0A1S4ADF2,A0A1S3Y1I3,A0A1S4BA51,A0A1S3XKL8,A0A1S3Z3K3,Q40554,A0A1S3X314,A0A1S4BAS1,P56821,A0A1S3X5F8,A0A1S3ZQM0,A0A1S4B7J0,A0A1S4C5Q6,A0A1S3XDH0,A0A1S3Z9Z2,A0A1S4AKB5,…	0.171482	0.585893	0.0849057
GO:0016667	oxidoreductase activity, acting on a sulfur group of donors	F	6	64	405	6874	0.0148148	0.00931045	over	A0A1S3ZUX0,A0A1S3X7Z1,A0A1S4D4R5,A0A1S4C8V8,A0A1S4ATW2,A0A1S4CDE1	A0A1S3Y864,A0A1S4B0A8,A0A1S4CPN2,A0A1S4C004,A0A1S4CCW3,P80461,A0A1S3YK07,A0A1S4DSG4,A0A1S4BZQ6,A0A1S3Y4L8,A0A1S3X3C5,A0A1S4C620,A0A076L1Z7,A0A076KWF9,A0A1S3ZUX0,A0A1S3X7Z1,A0A1S4A4Z4,A0A1S4BXD1,A0A1S4BUQ4,A0A1S4B656,A0A1S3XJE6,A0A1S4DRW2,A0A1S4D459,A0A1S4DBP8,A0A1S4D700,A0A1S4CS12,A0A1S4C862,A0A1S3WXV2,A0A1S4CZ83,A0A1S4BQM8,A0A1S4BA66,A0A1S3YEW3,A0A1S3Y3Z1,A0A1S3Z7I6,A0A1S3X5X6,A0A1S4C6V5,A0A1S4A…	0.17367	0.585893	0.09375
GO:0051188	cofactor biosynthetic process	P	10	121	405	6874	0.0246914	0.0176026	over	A0A1S3X1S5,A0A1S4D4C8,A0A1S3ZDB8,A0A1S3XC54,A0A1S4CJS8,A0A1S3XBH0,A0A1S3X699,A0A1S3ZHM0,A0A1S3ZIP8,A0A1S4AX59	A0A1S3X1S5,A0A1S4AI06,A0A1S3X1E5,A0A1S4AK33,A0A1S4B2J2,A0A1S4C6W5,A0A1S4A908,Q42961,A0A1S4AJ36,A0A1S3ZKZ4,A0A068JFR6,A0A1S4CGR1,A0A1S4CWV3,A0A1S3XXM3,A0A1S3YIG1,A0A1S3XGM0,A0A1S3Y2I1,A0A1S4DK35,A0A1S3ZZL0,A0A1S3WYR8,A0A1S3ZX13,A0A1S4CXS6,A0A1S4BTZ7,A0A1S3Z8Z4,A0A1S3YQI2,A0A1S4BBF5,A0A1S3XQ62,A0A1S3ZPG2,A0A1S4BCN3,A0A1S4DGM0,A0A1S4CI25,A0A1S3Z0N4,A0A1S3Z8U8,A0A1S4BD66,A0A068JIB0,A0A1S4CQ40,A0A1S3X…	0.174945	0.585893	0.0826446
GO:0003899	DNA-directed 5'-3' RNA polymerase activity	F	2	13	405	6874	0.00493827	0.00189118	over	A0A1S4A1B7,A0A1S3ZRY0	A0A1S4A1B7,A0A1S4AU52,A0A140G1U9,P06271,A0A140G1Q2,P12116,A0A1S3Z389,A0A1S3Z422,A0A1S4BDR9,A0A1S3ZRY0,A0A1S3ZKL1,A0A1S4CLH0,A0A1S4CFN5	0.176201	0.585893	0.153846
GO:0035999	tetrahydrofolate interconversion	P	2	13	405	6874	0.00493827	0.00189118	over	A0A1S4DQY5,A0A1S4CZX6	A0A1S4B0F5,A0A1S3X4P8,A0A1S4A096,A0A1S4APM0,J7EQB2,A0A1S4DIW7,A0A1S3XCT6,A0A1S3Y2X0,A0A1S4DQY5,A0A1S3WXP0,A0A1S3X4U8,A0A1S3YUC2,A0A1S4CZX6	0.176201	0.585893	0.153846
GO:0010557	positive regulation of macromolecule biosynthetic process	P	2	13	405	6874	0.00493827	0.00189118	over	A0A1S3YXL3,A0A1S4CVR8	A0A1S4B8X7,A0A1S4A7A5,A0A1S4BGX4,A0A1S3YMH7,A0A1S3ZYR2,A0A1S4CJ66,A0A1S3ZPB2,A0A1S4AUN0,A0A1S3YXL3,A0A075EYQ6,A0A1S4CMV2,A0A1S4A482,A0A1S4CVR8	0.176201	0.585893	0.153846
GO:0006534	cysteine metabolic process	P	2	13	405	6874	0.00493827	0.00189118	over	A0A1S4AIA0,A0A1S4A2J0	Q3LAG5,W8R6T6,A0A1S4CCJ9,A0A1S3ZI39,A0A1S3ZNU1,A0A1S4ABJ7,A0A1S3X0N4,A0A1S3Y9Q7,A0A1S4AIA0,A0A1S4A9X2,A0A1S3YD06,A0A1S4A2J0,A0A1S3ZTF8	0.176201	0.585893	0.153846
GO:0045263	proton-transporting ATP synthase complex, coupling factor F(o)	C	2	13	405	6874	0.00493827	0.00189118	over	A0A140G1P9,A0A140G1Q0	A0A1S3XQF4,A0A1S3ZVH3,A0A1S3ZF45,A0A1S3ZXT5,A0A1S3Z224,A0A172CTE5,A0A1S4DL41,A0A140G1P8,A0A1S3ZWF6,A0A1S4AX40,A0A140G1P9,Q5MA53,A0A140G1Q0	0.176201	0.585893	0.153846
GO:0010628	positive regulation of gene expression	P	2	13	405	6874	0.00493827	0.00189118	over	A0A1S3YXL3,A0A1S4CVR8	A0A1S4B8X7,A0A1S4A7A5,A0A1S4BGX4,A0A1S3YMH7,A0A1S3ZYR2,A0A1S4CJ66,A0A1S3ZPB2,A0A1S4AUN0,A0A1S3YXL3,A0A075EYQ6,A0A1S4CMV2,A0A1S4A482,A0A1S4CVR8	0.176201	0.585893	0.153846
GO:0051128	regulation of cellular component organization	P	2	13	405	6874	0.00493827	0.00189118	over	A0A1S3YXL3,A0A1S4CVR8	A0A1S3YQ83,A0A1S3XAC7,A0A1S3ZUF9,A0A0A7U556,A0A1S3ZPB2,A0A1S4AUN0,A0A1S3YXL3,A0A075EYQ6,A0A1S4CMV2,A0A1S4A482,A0A1S4CVR8,A0A1S4BCZ7,Q8H0G9	0.176201	0.585893	0.153846
GO:0031328	positive regulation of cellular biosynthetic process	P	2	13	405	6874	0.00493827	0.00189118	over	A0A1S3YXL3,A0A1S4CVR8	A0A1S4B8X7,A0A1S4A7A5,A0A1S4BGX4,A0A1S3YMH7,A0A1S3ZYR2,A0A1S4CJ66,A0A1S3ZPB2,A0A1S4AUN0,A0A1S3YXL3,A0A075EYQ6,A0A1S4CMV2,A0A1S4A482,A0A1S4CVR8	0.176201	0.585893	0.153846
GO:0009891	positive regulation of biosynthetic process	P	2	13	405	6874	0.00493827	0.00189118	over	A0A1S3YXL3,A0A1S4CVR8	A0A1S4B8X7,A0A1S4A7A5,A0A1S4BGX4,A0A1S3YMH7,A0A1S3ZYR2,A0A1S4CJ66,A0A1S3ZPB2,A0A1S4AUN0,A0A1S3YXL3,A0A075EYQ6,A0A1S4CMV2,A0A1S4A482,A0A1S4CVR8	0.176201	0.585893	0.153846
GO:0034062	5'-3' RNA polymerase activity	F	2	13	405	6874	0.00493827	0.00189118	over	A0A1S4A1B7,A0A1S3ZRY0	A0A1S4A1B7,A0A1S4AU52,A0A140G1U9,P06271,A0A140G1Q2,P12116,A0A1S3Z389,A0A1S3Z422,A0A1S4BDR9,A0A1S3ZRY0,A0A1S3ZKL1,A0A1S4CLH0,A0A1S4CFN5	0.176201	0.585893	0.153846
GO:0097747	RNA polymerase activity	F	2	13	405	6874	0.00493827	0.00189118	over	A0A1S4A1B7,A0A1S3ZRY0	A0A1S4A1B7,A0A1S4AU52,A0A140G1U9,P06271,A0A140G1Q2,P12116,A0A1S3Z389,A0A1S3Z422,A0A1S4BDR9,A0A1S3ZRY0,A0A1S3ZKL1,A0A1S4CLH0,A0A1S4CFN5	0.176201	0.585893	0.153846
GO:0008168	methyltransferase activity	F	9	107	405	6874	0.0222222	0.0155659	over	A0A1S3ZEY6,A0A1S4AP04,A0A1S4DBZ0,O24154,A0A1S4CZX6,A0A1S3ZYB5,A0A1S3XS72,A0A1S4D4M9,A0A1S3YRH9	A0A1S4BWY8,A0A1S3YUX6,A0A1S4AHL1,A0A1S4BRD0,A0A1S4D9K9,A0A1S3ZYM9,A0A1S3XCV6,A0A1S3XSJ9,A0A1S3Z7S7,A0A1S4B9H4,A0A1S3YBG7,A0A1S4A6M3,A0A1S3XMI7,A0A1S3ZEY6,A0A1S3ZKU8,A0A1S4D6Z4,A0A1S4BLL5,A0A1S4BGK6,A0A1S4CGX8,A0A1S4CM09,A0A1S4AP04,A0A1S4D9K7,A0A1S4CEX6,A0A1S4A706,A0A1S3YKS5,A0A1S4BJ32,A0A1S3XBJ3,A0A1S3Y9K6,A0A1S3X6X9,A0A1S3YMX4,A0A1S4DGP6,A0A1S4DAQ7,A0A1S3Y8H3,P94026,A0A1S4BM70,A0A1S3ZJM8,A0A1S4D…	0.178207	0.590947	0.0841121
GO:0004180	carboxypeptidase activity	F	3	25	405	6874	0.00740741	0.00363689	over	A0A1S4DLM9,A0A1S3XB37,A0A1S3Y891	A0A1S3ZF69,A0A1S4C4R0,A0A1S4DLM9,A0A1S3XB37,A0A1S4C7D4,A0A1S4CS57,A0A1S4BYQ8,A0A1S4CSI9,A0A1S3XTW0,A0A1S4B5K5,A0A1S3X8J3,A0A1S3YP51,A0A1S3Y1E8,A0A1S3Z5W0,A0A1S4CD43,A0A1S4A003,A0A1S4C3Q3,A0A1S4BZ46,A0A1S4AC85,A0A1S3Z0R3,A0A1S3Y891,A0A1S4ACZ3,A0A1S4C6I0,A0A1S3XJF1,A0A1S3YHW1	0.179982	0.595212	0.12
GO:0016740	transferase activity	F	59	892	405	6874	0.145679	0.129764	over	Q5ZQU1,A0A1S4A1B7,A0A1S4AI83,A0A1S3ZRY0,A0A1S3Y9M0,A0A1S4APB5,A0A1S4BDR4,A0A1S3XL06,A0A1S4BYP0,A0A1S3X699,A0A1S4B7A9,A0A1S4CZX6,A0A1S4CTK7,A0A1S3ZDB8,A0A1S3XC54,A0A1S4D3E6,A0A1S3XUS9,A0A1S4CQM6,A0A1S3X0L3,A0A1S3XQ44,A0A1S3ZAS9,A0A1S4DDN7,A0A1S3ZJS9,A0A1S3Z6G0,A0A1S3ZN89,A0A1S3YMZ4,A0A1S3YZJ0,A0A1S4DBZ0,O24154,A0A1S3ZYB5,A0A1S3XS72,A0A1S4D4M9,A0A1S3YRH9,A0A1S3ZEY6,A0A1S4AP04,A0A1S4CGM2,A0A1S4AA79,…	A0A1S4CKQ6,W8SRK9,A0A1S3XQ77,A0A1S4BWY8,A0A1S3YUX6,A0A1S4C602,A0A1S4C8J7,A0A1S4ANL1,Q9XH13,Q5ZQU1,A0A1S4A1B7,A0A1S4AU52,A0A1S4BL34,A0A1S4ANL2,A0A1S3X1Q4,A0A1S3YMJ1,A0A1S3YYD3,A0A1S4BUG5,A0A1S3X493,A0A1S4D2C3,A0A1S3X6L4,A0A1S4BB07,A0A1S3XGQ6,A0A1S3YR13,A0A1S4D5Y3,A0A1S3Z172,A0A1S4A7L4,A0A1S3XUS2,A0A1S4BFJ4,A0A1S4AI83,A0A1S3ZMB9,A0A1S4CQF5,A0A1S3X320,A0A1S4CVK8,A0A1S4B8L3,A0A1S4AH62,A0A1S4AEH4,A0A1…	0.181555	0.598787	0.0661435
GO:0005976	polysaccharide metabolic process	P	7	79	405	6874	0.017284	0.0114926	over	A0A1S4D1X6,A0A1S4AQ72,A0A068JDA3,A0A1S4CQC9,Q9LEB0,A0A1S3Z2T8,A0A1S4DBU0	A0A076L2F8,A0A1S4BFN8,A0A1S4AZI5,A0A1S4BZJ6,A0A1S3YX17,A0A1S3YBU5,A0A1S4C9G4,A0A1S4BB89,A0A1S3XGQ6,A0A1S3YR13,A0A1S3X9G6,A0A1S4D5Y3,A0A1S3Z172,A0A1S4A7L4,A0A1S3YKV8,A0A1S4BXI3,A0A075F1U5,A0A1S4ATF2,A0A1S3XLL1,A0A1S3X1Q4,A0A1S3YMJ1,A0A1S3YYD3,A0A1S4BUG5,A0A1S3X493,A0A1S4D2C3,A0A1S3X6L4,A0A1S4BB07,A0A1S4D1X6,A0A1S4A648,A0A1S4AQ72,A0A1S4CJR0,A0A1S3ZD62,A0A1S4CRE5,A0A1S3Z5V1,A0A1S3ZL08,A0A1S4CBM6,A0A…	0.18253	0.600375	0.0886076
GO:0034728	nucleosome organization	P	3	26	405	6874	0.00740741	0.00378237	over	A0A1S4BFY1,A0A1S4DPI0,A0A1S4A813	A0A1S3Z9Z2,A0A1S4AKB5,A0A9R6,A0A1S3Z6C5,A0A1S3ZDD8,A0A1S4BP93,A0A1S3XKN4,Q9SLS1,A0A1S4BFY1,A0A1S3ZAZ9,A0A1S3YYD6,A0A1S4DPI0,A0A1S4CRU8,A0A1S4CDH7,A0A1S4B7Q9,A0A1S4DGW5,A0A1S3XHP5,A0A1S3YQV4,A0A1S4CH29,A0A1S4BBS1,A0A1S3ZJ22,A0A1S3XYS0,A0A1S4A813,A0A1S4AV66,A0A1S3X230,A0A1S4D7Y0	0.195174	0.625836	0.115385
GO:1901617	organic hydroxy compound biosynthetic process	P	3	26	405	6874	0.00740741	0.00378237	over	A0A1S4BI04,A0A1S4CJS8,A0A1S3YHI6	A0A1S3XLH4,A0A1S4ABR8,A0A1S4CQY1,A0A1S4BI04,A0A1S4DLY5,B3GK03,A0A1S3Y5Z5,A0A1S4CJS8,A0A1S4BAZ2,A0A1S3ZTW8,A0A1S3Z096,A0A1S4AH78,A0A1S3XDC8,A0A1S4D2Y6,A0A1S3YHI6,A0A1S3YJS7,A0A1S4AYZ4,A0A1S4AK38,A0A1S4B6K8,A0A1S3WZY8,A0A076L2G4,A0A1S4C6A5,A0A1S4DEG5,A0A1S4C602,Q6QND3,A0A1S3YVS9	0.195174	0.625836	0.115385
GO:0031497	chromatin assembly	P	3	26	405	6874	0.00740741	0.00378237	over	A0A1S4BFY1,A0A1S4DPI0,A0A1S4A813	A0A1S3Z9Z2,A0A1S4AKB5,A0A9R6,A0A1S3Z6C5,A0A1S3ZDD8,A0A1S4BP93,A0A1S3XKN4,Q9SLS1,A0A1S4BFY1,A0A1S3ZAZ9,A0A1S3YYD6,A0A1S4DPI0,A0A1S4CRU8,A0A1S4CDH7,A0A1S4B7Q9,A0A1S4DGW5,A0A1S3XHP5,A0A1S3YQV4,A0A1S4CH29,A0A1S4BBS1,A0A1S3ZJ22,A0A1S3XYS0,A0A1S4A813,A0A1S4AV66,A0A1S3X230,A0A1S4D7Y0	0.195174	0.625836	0.115385
GO:0071824	protein-DNA complex subunit organization	P	3	26	405	6874	0.00740741	0.00378237	over	A0A1S4BFY1,A0A1S4DPI0,A0A1S4A813	A0A1S3Z9Z2,A0A1S4AKB5,A0A9R6,A0A1S3Z6C5,A0A1S3ZDD8,A0A1S4BP93,A0A1S3XKN4,Q9SLS1,A0A1S4BFY1,A0A1S3ZAZ9,A0A1S3YYD6,A0A1S4DPI0,A0A1S4CRU8,A0A1S4CDH7,A0A1S4B7Q9,A0A1S4DGW5,A0A1S3XHP5,A0A1S3YQV4,A0A1S4CH29,A0A1S4BBS1,A0A1S3ZJ22,A0A1S3XYS0,A0A1S4A813,A0A1S4AV66,A0A1S3X230,A0A1S4D7Y0	0.195174	0.625836	0.115385
GO:0006333	chromatin assembly or disassembly	P	3	26	405	6874	0.00740741	0.00378237	over	A0A1S4BFY1,A0A1S4DPI0,A0A1S4A813	A0A1S3Z9Z2,A0A1S4AKB5,A0A9R6,A0A1S3Z6C5,A0A1S3ZDD8,A0A1S4BP93,A0A1S3XKN4,Q9SLS1,A0A1S4BFY1,A0A1S3ZAZ9,A0A1S3YYD6,A0A1S4DPI0,A0A1S4CRU8,A0A1S4CDH7,A0A1S4B7Q9,A0A1S4DGW5,A0A1S3XHP5,A0A1S3YQV4,A0A1S4CH29,A0A1S4BBS1,A0A1S3ZJ22,A0A1S3XYS0,A0A1S4A813,A0A1S4AV66,A0A1S3X230,A0A1S4D7Y0	0.195174	0.625836	0.115385
GO:0065004	protein-DNA complex assembly	P	3	26	405	6874	0.00740741	0.00378237	over	A0A1S4BFY1,A0A1S4DPI0,A0A1S4A813	A0A1S3Z9Z2,A0A1S4AKB5,A0A9R6,A0A1S3Z6C5,A0A1S3ZDD8,A0A1S4BP93,A0A1S3XKN4,Q9SLS1,A0A1S4BFY1,A0A1S3ZAZ9,A0A1S3YYD6,A0A1S4DPI0,A0A1S4CRU8,A0A1S4CDH7,A0A1S4B7Q9,A0A1S4DGW5,A0A1S3XHP5,A0A1S3YQV4,A0A1S4CH29,A0A1S4BBS1,A0A1S3ZJ22,A0A1S3XYS0,A0A1S4A813,A0A1S4AV66,A0A1S3X230,A0A1S4D7Y0	0.195174	0.625836	0.115385
GO:0006323	DNA packaging	P	3	26	405	6874	0.00740741	0.00378237	over	A0A1S4BFY1,A0A1S4DPI0,A0A1S4A813	A0A1S3Z9Z2,A0A1S4AKB5,A0A9R6,A0A1S3Z6C5,A0A1S3ZDD8,A0A1S4BP93,A0A1S3XKN4,Q9SLS1,A0A1S4BFY1,A0A1S3ZAZ9,A0A1S3YYD6,A0A1S4DPI0,A0A1S4CRU8,A0A1S4CDH7,A0A1S4B7Q9,A0A1S4DGW5,A0A1S3XHP5,A0A1S3YQV4,A0A1S4CH29,A0A1S4BBS1,A0A1S3ZJ22,A0A1S3XYS0,A0A1S4A813,A0A1S4AV66,A0A1S3X230,A0A1S4D7Y0	0.195174	0.625836	0.115385
GO:0006334	nucleosome assembly	P	3	26	405	6874	0.00740741	0.00378237	over	A0A1S4BFY1,A0A1S4DPI0,A0A1S4A813	A0A1S4D7Y0,A0A1S3Z9Z2,A0A1S4AKB5,A0A9R6,A0A1S3Z6C5,A0A1S3ZDD8,A0A1S4BP93,A0A1S3XKN4,Q9SLS1,A0A1S4BFY1,A0A1S3ZAZ9,A0A1S3YYD6,A0A1S4DPI0,A0A1S4CRU8,A0A1S4CDH7,A0A1S4B7Q9,A0A1S4DGW5,A0A1S3XHP5,A0A1S3YQV4,A0A1S4CH29,A0A1S4BBS1,A0A1S3ZJ22,A0A1S3XYS0,A0A1S4A813,A0A1S4AV66,A0A1S3X230	0.195174	0.625836	0.115385
GO:0042026	protein refolding	P	2	14	405	6874	0.00493827	0.00203666	over	A0A1S4DIY1,A0A1S4D7A4	A0A1S4DIY1,A0A1S4D7A4,A0A1S4AHG8,A0A1S4DSL7,A0A1S4BNP6,A0A1S3Z427,A0A1S4A7X9,A0A1S3XY51,A0A1S4D2P7,A0A1S4CAS7,A0A1S3YLL8,A0A1S3XUT7,A0A1S3XRJ7,A0A1S4CIG0	0.197989	0.625836	0.142857
GO:0042180	cellular ketone metabolic process	P	2	14	405	6874	0.00493827	0.00203666	over	A0A1S3YHI6,A0A1S4DFX8	A0A1S3YSU1,A0A1S3ZIU5,A0A1S4CQH8,A0A1S3ZIK1,A0A1S3XMZ5,A0A1S4B4M5,A0A1S4D2Y6,A0A1S3YHI6,A0A1S3YJS7,A0A1S4DCC6,A0A1S3XBJ1,A0A1S4APA1,A0A1S4DFX8,A0A1S3YGX2	0.197989	0.625836	0.142857
GO:0030243	cellulose metabolic process	P	2	14	405	6874	0.00493827	0.00203666	over	A0A068JDA3,A0A1S4CQC9	A0A1S3Y185,A0A1S4B8K7,A0A1S4C921,A0A1S3Z7H5,A0A1S4BZ11,A0A1S3YHJ0,A0A1S3ZXT9,A0A1S3ZGC9,A0A1S4CHV0,A0A068JDA3,A0A1S4CQC9,A0A1S4BG49,A0A1S4AGN8,A0A1S3Y9K3	0.197989	0.625836	0.142857
GO:0044451	nucleoplasm part	C	2	14	405	6874	0.00493827	0.00203666	over	A0A1S4A1B7,A0A1S3X7S2	A0A1S4A1B7,A0A1S4AU52,A0A1S4CLH0,A0A1S4DHG5,A0A1S3X7S2,A0A1S4DCI8,A0A1S3X586,A0A1S3XQ04,A0A1S3XM95,A0A1S3XHS5,A0A1S3YQ42,A0A1S4AWB7,A0A1S3Y536,A0A1S4A9R1	0.197989	0.625836	0.142857
GO:0043650	dicarboxylic acid biosynthetic process	P	2	14	405	6874	0.00493827	0.00203666	over	A0A1S4BK01,A0A1S4AI83	A0A1S3Z1F3,A0A1S4A4P8,A0A1S4BK01,A0A1S3XS81,A0A1S3ZK76,A0A1S4AI83,A0A1S3XSV4,A0A1S4AH62,A0A1S4AEH4,U3PHS9,A0A1S3XXI4,A0A1S3ZMB9,A0A1S4CQF5,A0A1S4DQ34	0.197989	0.625836	0.142857
GO:0042546	cell wall biogenesis	P	2	14	405	6874	0.00493827	0.00203666	over	A0A1S4D1X6,A0A1S4AQ72	A0A1S3X3T0,A0A1S4CM45,A0A1S4D1X6,A0A1S4A648,A0A1S4AQ72,A0A1S4CJR0,A0A1S3ZD62,A0A1S4CRE5,A0A1S3Z5V1,A0A1S3ZL08,A0A1S4CBM6,A0A1S4C6S9,A0A1S3YPA6,A0A1S3XSZ4	0.197989	0.625836	0.142857
GO:0046112	nucleobase biosynthetic process	P	2	14	405	6874	0.00493827	0.00203666	over	A0A1S3XL06,A0A1S4DK24	A0A1S3X040,A0A1S3XG19,A0A1S3ZA83,A0A1S3YP68,Q8L6J8,Q42942,A0A1S4A7T6,A0A1S4DPS7,A0A1S4BH43,A0A1S4B8P7,P93394,A0A1S3XL06,A0A1S4DK24,A0A1S4B400	0.197989	0.625836	0.142857
GO:0046914	transition metal ion binding	F	16	215	405	6874	0.0395062	0.0312773	over	A0A1S4AKY4,A0A1S3YEK6,A0A1S4D1J5,A0A1S3Y0R5,A0A1S3YRH9,A0A1S4A0H5,P35477,A0A1S4A1K3,A0A1S4BSK7,A0A1S4ATT8,A0A1S4DR45,A0A1S4DPT4,A0A1S4DDB0,A0A1S4CPU2,A0A1S4AIA0,A0A1S4DH57	A0A140G1S8,A0A140G1X3,A0A1S4ADE2,P06409,A0A1S4AU18,A0A140G1R9,A0A1S4AFI2,A0A1S3X6T0,A0A1S3ZCU7,A0A1S4AV32,A0A1S3XVT6,A0A1S4A5L0,P69556,P69686,A0A1S4A5S7,A0A1S4BPZ2,P69384,A0A1S3YJ90,A0A140G1T2,A0A1S4BZW1,A0A1S3YZ82,A0A1S3WXP3,A0A1S3ZFJ3,A0A1S4B899,A0A1S4AKY4,A0A1S3YEK6,A0A1S4D7V1,A1XEL1,A0A1S3XRR9,A0A1S4D1J5,A0A1S4B1V9,A0A1S4CU31,A0A1S4CDD6,A0A1S4DAU7,A0A1S3Y0R5,A0A1S4DSM6,A0A1S3YRH9,A0A1S4D8F0,A…	0.198498	0.625836	0.0744186
GO:0018130	heterocycle biosynthetic process	P	22	308	405	6874	0.054321	0.0448065	over	A0A1S3X1S5,A0A1S4D4C8,A0A1S4D3E6,A0A1S3XL06,A0A1S3ZRY0,A0A1S3ZWZ0,A0A1S3YX01,A0A1S4CJS8,A0A1S3XBH0,A0A1S3X699,A0A1S4DK24,A0A1S3ZN89,A0A1S4AFK0,Q5ZQU1,A0A1S3ZRE1,A0A1S3ZTP5,A0A140G1P9,A0A140G1Q0,A0A1S3ZHM0,A0A1S3ZIP8,A0A1S4AX59,A0A1S3X2G3	A0A1S3ZZR4,A0A1S3YTZ6,A0A1S4BE22,A0A1S4CW41,W8SRK9,A0A1S4BH30,A0A1S4CPI7,A0A1S4C1M5,A0A1S3X2J0,A0A1S3ZVR8,A0A1S4BJI7,A0A1S4D9Q7,A0A1S4CLH0,A0A1S4BL24,A0A1S4B2F9,A0A1S4CGT1,A0A1S3X1S5,A0A1S4AI06,A0A1S3X1E5,A0A1S4AK33,A0A1S4B2J2,A0A1S4C6W5,A0A1S4A908,Q42961,A0A1S4AJ36,A0A1S3ZKZ4,A0A068JFR6,A0A1S4CGR1,A0A1S4CWV3,A0A1S3XXM3,A0A1S3YIG1,A0A1S3XGM0,A0A1S3Y2I1,A0A1S4DK35,A0A1S3ZZL0,A0A1S3WYR8,A0A1S3ZX13,…	0.200109	0.626484	0.0714286
GO:0016705	oxidoreductase activity, acting on paired donors, with incorporation or reduction of molecular oxygen	F	5	53	405	6874	0.0123457	0.00771021	over	A0A1S4DNZ3,A0A1S3ZHM0,A0A1S4AKY4,A0A1S3YEK6,A0A1S3YRH9	A0A1S4A289,A0A1S4CGA1,A0A1S3Y814,A0A1S3YS18,A0A1S4DEG5,A0A1S4AH78,A0A1S3XDC8,A0A1S4CQH8,A0A059XDF2,P93350,A0A1S4DNZ3,A0A1S4BRR8,A0A067YEL0,A0A1S3Y5A1,A0A1S3YMX8,A0A1S3YC69,A0A1S3YAU3,A0A1S3YNG0,A0A1S3ZHM0,A0A1S4AFI2,A0A1S3X6T0,A0A1S4AV32,A0A1S3ZRT0,A0A1S4BPZ2,A0A1S4DL23,A0A1S3WXP3,A0A1S4AKY4,A0A1S3YEK6,A0A1S4D7V1,A1XEL1,A0A1S3XRR9,A0A1S4B1V9,A0A1S4DAU7,A0A1S4DSM6,A0A1S4BJW8,A0A1S3YRH9,A0A1S4D8F0,…	0.200328	0.626484	0.0943396
GO:0005975	carbohydrate metabolic process	P	26	372	405	6874	0.0641975	0.054117	over	A0A1S3ZD87,A0A1S3ZF58,A0A1S4BI04,A0A1S4D4C8,A0A1S4D1X6,A0A1S4AQ72,A0A1S3ZMS1,A0A068JDA3,A0A1S4CQC9,Q9LEB0,A0A1S3Z2T8,A0A1S4DBU0,A0A1S3XGF8,A0A1S3X1L9,A0A1S4DJL6,A0A1S3ZI08,A0A1S4CR57,A0A1S4AA69,A0A1S4AUK5,F5BFT0,A0A1S3ZXL1,A0A1S3XQ86,A0A1S3YPW9,A0A1S3XL51,A0A1S4AFJ2,A0A1S3ZQU2	A0A076L2F8,A0A1S4BFN8,A0A1S4AZI5,A0A1S4BZJ6,A0A1S3YX17,A0A1S3YBU5,A0A1S4C9G4,A0A1S4BB89,A0A1S3XGQ6,A0A1S3YR13,A0A1S3X9G6,A0A1S4D5Y3,A0A1S3Z172,A0A1S4A7L4,A0A1S3YKV8,A0A1S4BXI3,A0A075F1U5,A0A1S4ATF2,A0A1S3XLL1,A0A1S3YFR7,A0A1S3X5N4,A0A1S4D611,A0A1S3XWR1,A0A1S3ZE42,A0A1S3YFW3,A0A1S3Y1Y3,A0A1S4DDM4,A0A1S4BJ28,A0A1S4D3G4,A0A1S4BQS8,A0A1S4CIA3,A0A1S3X9R8,A0A1S3Y074,A0A1S4D237,A0A1S4BL34,A0A1S3ZGA0,A0A…	0.205621	0.626484	0.0698925
GO:0033013	tetrapyrrole metabolic process	P	4	40	405	6874	0.00987654	0.00581903	over	A0A1S3XBH0,A0A1S3ZHM0,A0A1S3ZIP8,A0A1S4AX59	A0A1S3XMU0,A0A076FNJ9,A0A1S4C5X4,A0A1S4DF13,A0A1S4BE88,Q9SBI4,A0A1S3YXC4,A0A1S4C086,A0A1S3XBH0,A0A1S4AR72,A0A1S4C6L8,A0A1S3YUH8,A0A1S4DQT8,A0A1S3XCA1,A0A1S4A289,A0A1S4CGA1,A0A1S3Y814,A0A1S3X4E0,A0A1S4CWC5,A0A1S3Z5N4,Q8LSZ2,A0A1S4D3I3,A0A1S3YNG0,A0A1S3ZHM0,Q9FES7,Q8LSZ3,A0A1S4A5R2,Q9MUE2,A0A1S3ZPA7,A0A1S3ZIP8,A0A1S3ZYP6,A0A1S4AX59,A0A1S3Z1E0,A0A1S3XXN7,A0A1S4D6G2,A0A1S3XSC6,A0A1S4AY65,A0A1S4AYZ7,A…	0.207673	0.626484	0.1
GO:1901657	glycosyl compound metabolic process	P	4	40	405	6874	0.00987654	0.00581903	over	A0A1S4D3E6,A0A1S3XL06,A0A1S3ZN89,A0A1S4AIA0	Q5DKV0,Q5DKU9,Q5DKU6,Q5DKU8,A0A1S3YES5,A0A1S3XEK0,A0A1S3Y388,A0A1S4DGP1,A0A1S4D3E6,A0A1S3Z1Y6,A0A1S3XRQ5,A0A1S4B8M1,A0A1S4BH43,P93394,A0A1S3X040,A0A1S3XG19,A0A1S3Y3C4,A0A1S4B0C8,Q42942,A0A1S3ZMF8,A0A1S3XZJ1,A0A1S4A7T6,A0A1S3ZA83,A0A1S3XL06,A0A1S4CPD1,A0A1S3XWH6,A0A1S4D5G3,A0A1S4AG57,A0A1S3ZN89,A0A1S3Y567,A0A1S3ZNF6,A0A1S4AIQ9,A0A1S4AIA0,A0A1S4A9X2,A0A1S3YD06,A1KYB0,A1KYB1,A0A1S4BXC5,A0A1S4CUD0,A0…	0.207673	0.626484	0.1
GO:0009116	nucleoside metabolic process	P	4	40	405	6874	0.00987654	0.00581903	over	A0A1S4D3E6,A0A1S4AIA0,A0A1S3XL06,A0A1S3ZN89	Q5DKV0,Q5DKU9,Q5DKU6,Q5DKU8,A0A1S3YES5,A0A1S3XEK0,A0A1S3Y388,A0A1S4DGP1,A0A1S4D3E6,A0A1S3Z1Y6,A0A1S3XRQ5,A0A1S4B8M1,A0A1S4BH43,A0A1S4AIQ9,A0A1S4AIA0,A0A1S4A9X2,A0A1S3YD06,A1KYB0,A1KYB1,A0A1S4BXC5,A0A1S4CUD0,Q42942,A0A1S4A7T6,P93394,A0A1S4CPD1,A0A1S3ZNF6,A0A1S3XMK7,A0A1S3X040,A0A1S3XG19,A0A1S3Y3C4,A0A1S4B0C8,A0A1S3ZMF8,A0A1S3XZJ1,A0A1S3ZA83,A0A1S3XL06,A0A1S3XWH6,A0A1S4D5G3,A0A1S4AG57,A0A1S3ZN89,A0…	0.207673	0.626484	0.1
GO:0062012	regulation of small molecule metabolic process	P	1	4	405	6874	0.00246914	0.000581903	over	A0A1S3YHI6	A0A1S4D2Y6,A0A1S3YHI6,A0A1S3YJS7,A0A1S4CWM1	0.215692	0.626484	0.25
GO:0051003	ligase activity, forming nitrogen-metal bonds, forming coordination complexes	F	1	4	405	6874	0.00246914	0.000581903	over	A0A1S4AX59	Q9FES7,A0A1S3ZPA7,A0A1S3ZYP6,A0A1S4AX59	0.215692	0.626484	0.25
GO:0004749	ribose phosphate diphosphokinase activity	F	1	4	405	6874	0.00246914	0.000581903	over	A0A1S3ZN89	A0A1S3ZMF8,A0A1S3XZJ1,A0A1S4D5G3,A0A1S3ZN89	0.215692	0.626484	0.25
GO:0009088	threonine biosynthetic process	P	1	4	405	6874	0.00246914	0.000581903	over	A0A1S4BYP0	A0A1S4BYV8,A0A1S4CLB7,A0A1S4BYP0,A0A1S3X086	0.215692	0.626484	0.25
GO:0030176	integral component of endoplasmic reticulum membrane	C	1	4	405	6874	0.00246914	0.000581903	over	A0A1S4CK71	A0A1S4AVC7,A0A1S3ZNW6,A0A1S4BHD6,A0A1S4CK71	0.215692	0.626484	0.25
GO:0031123	RNA 3'-end processing	P	1	4	405	6874	0.00246914	0.000581903	over	A0A1S3X7S2	A0A1S3X7S2,A0A1S3XM95,A0A1S4DCF7,A0A1S3ZEB0	0.215692	0.626484	0.25
GO:0016459	myosin complex	C	1	4	405	6874	0.00246914	0.000581903	over	Q84KJ4	A0A1S3XJA5,A0A1S4BQ28,A0A1S4CLC5,Q84KJ4	0.215692	0.626484	0.25
GO:0003916	DNA topoisomerase activity	F	1	4	405	6874	0.00246914	0.000581903	over	A0A1S3ZF51	A0A1S4AVI5,A0A1S4D178,A0A1S3YTA0,A0A1S3ZF51	0.215692	0.626484	0.25
GO:0042537	benzene-containing compound metabolic process	P	1	4	405	6874	0.00246914	0.000581903	over	A0A1S4DFX8	A0A1S3ZH48,A0A1S4APA1,A0A1S4DFX8,A0A1S3YGX2	0.215692	0.626484	0.25
GO:0046556	alpha-L-arabinofuranosidase activity	F	1	4	405	6874	0.00246914	0.000581903	over	A0A1S3XGF8	A0A1S3ZMF4,A0A1S4BLL1,A0A1S3XGF8,A0A1S3ZPF2	0.215692	0.626484	0.25
GO:0031227	intrinsic component of endoplasmic reticulum membrane	C	1	4	405	6874	0.00246914	0.000581903	over	A0A1S4CK71	A0A1S4CK71,A0A1S4AVC7,A0A1S3ZNW6,A0A1S4BHD6	0.215692	0.626484	0.25
GO:0003935	GTP cyclohydrolase II activity	F	1	4	405	6874	0.00246914	0.000581903	over	A0A1S3ZRE1	A0A1S4BK34,A0A1S3ZRV5,A0A1S4A1I3,A0A1S3ZRE1	0.215692	0.626484	0.25
GO:0006537	glutamate biosynthetic process	P	1	4	405	6874	0.00246914	0.000581903	over	A0A1S4BK01	A0A1S3Z1F3,A0A1S4A4P8,A0A1S4BK01,A0A1S3XS81	0.215692	0.626484	0.25
GO:0004347	glucose-6-phosphate isomerase activity	F	1	4	405	6874	0.00246914	0.000581903	over	A0A1S4D4C8	A0A1S3ZPG2,A0A1S4CI25,A0A1S4D4C8,A0A1S4BT88	0.215692	0.626484	0.25
GO:0004579	dolichyl-diphosphooligosaccharide-protein glycotransferase activity	F	1	4	405	6874	0.00246914	0.000581903	over	A0A1S3XUS9	A0A1S4CNM0,A0A1S4CEN4,A0A1S4CMN8,A0A1S3XUS9	0.215692	0.626484	0.25
GO:0004316	3-oxoacyl-[acyl-carrier-protein] reductase (NADPH) activity	F	1	4	405	6874	0.00246914	0.000581903	over	A0A1S4B7A9	A0A1S3XFF8,H9CCH7,A0A1S3X5Z5,A0A1S4B7A9	0.215692	0.626484	0.25
GO:0016851	magnesium chelatase activity	F	1	4	405	6874	0.00246914	0.000581903	over	A0A1S4AX59	Q9FES7,A0A1S3ZPA7,A0A1S3ZYP6,A0A1S4AX59	0.215692	0.626484	0.25
GO:0009099	valine biosynthetic process	P	1	4	405	6874	0.00246914	0.000581903	over	A0A1S4APB5	A0A1S4CS20,A0A1S4CMC2,A0A1S4APB5,A0A1S3ZJD8	0.215692	0.626484	0.25
GO:0003951	NAD+ kinase activity	F	1	4	405	6874	0.00246914	0.000581903	over	A0A1S3Y9M0	A0A1S3Y9M0,A0A1S4BDY1,A0A1S3Y1I8,A0A1S3X0J3	0.215692	0.626484	0.25
GO:0008686	3,4-dihydroxy-2-butanone-4-phosphate synthase activity	F	1	4	405	6874	0.00246914	0.000581903	over	A0A1S3ZRE1	A0A1S4BK34,A0A1S3ZRV5,A0A1S4A1I3,A0A1S3ZRE1	0.215692	0.626484	0.25
GO:0046373	L-arabinose metabolic process	P	1	4	405	6874	0.00246914	0.000581903	over	A0A1S3XGF8	A0A1S3ZMF4,A0A1S4BLL1,A0A1S3XGF8,A0A1S3ZPF2	0.215692	0.626484	0.25
GO:0009269	response to desiccation	P	1	4	405	6874	0.00246914	0.000581903	over	A0A1S4CXQ9	A0A1S3X3Q5,A0A1S4DKZ0,A0A1S4CDV2,A0A1S4CXQ9	0.215692	0.626484	0.25
GO:0051002	ligase activity, forming nitrogen-metal bonds	F	1	4	405	6874	0.00246914	0.000581903	over	A0A1S4AX59	Q9FES7,A0A1S3ZPA7,A0A1S3ZYP6,A0A1S4AX59	0.215692	0.626484	0.25
GO:0000774	adenyl-nucleotide exchange factor activity	F	1	4	405	6874	0.00246914	0.000581903	over	A0A1S4BVY0	A0A1S3XKA7,A0A1S3XJ11,A0A1S4BVY0,A0A1S3X5I4	0.215692	0.626484	0.25
GO:0019566	arabinose metabolic process	P	1	4	405	6874	0.00246914	0.000581903	over	A0A1S3XGF8	A0A1S3ZMF4,A0A1S4BLL1,A0A1S3XGF8,A0A1S3ZPF2	0.215692	0.626484	0.25
GO:0015930	glutamate synthase activity	F	1	4	405	6874	0.00246914	0.000581903	over	A0A1S4BK01	A0A1S3Z1F3,A0A1S4A4G8,A0A1S4A4P8,A0A1S4BK01	0.215692	0.626484	0.25
GO:0003933	GTP cyclohydrolase activity	F	1	4	405	6874	0.00246914	0.000581903	over	A0A1S3ZRE1	A0A1S4BK34,A0A1S3ZRV5,A0A1S4A1I3,A0A1S3ZRE1	0.215692	0.626484	0.25
GO:0009056	catabolic process	P	18	250	405	6874	0.0444444	0.0363689	over	A0A1S4D4C8,A0A1S4BQK3,A0A1S3YPR6,A0A1S3YBJ7,A0A1S3XUT4,A0A1S3Y0V9,A0A1S4DFX8,A0A068JDA3,A0A1S4CQC9,A0A1S4BIW4,Q94IQ1,A0A1S4CQI1,A0A1S4A0W8,A0A1S3ZAS7,A0A1S3ZF49,Q9LEB0,A0A1S3Z2T8,A0A1S4DBU0	A0A1S3Z1G9,A0A1S4AQ50,A0A076L2F8,A0A1S4BFN8,A0A1S4AZI5,A0A1S4BZJ6,A0A1S3YX17,A0A1S4AWS5,A0A1S3YV93,A0A1S3XHX0,A0A1S4A1M8,A0A1S3XW19,A0A1S3YRT4,A0A1S4CLA2,A0A1S4ATF2,A0A1S3XLL1,A0A1S3XWD3,A0A1S4DNF2,A0A1S3ZVW5,A0A1S4D7J1,A0A1S3YRD6,A0A1S4AG99,A0A1S3XCI1,Q42961,A0A1S4AJ36,A0A1S3ZKZ4,A0A068JFR6,A0A1S4CGR1,A0A1S4CWV3,A0A1S3XXM3,A0A1S3YIG1,A0A1S3XGM0,A0A1S3Y2I1,A0A1S4DK35,A0A1S3ZZL0,A0A1S3WYR8,A0A1S3Z…	0.219336	0.630189	0.072
GO:0010604	positive regulation of macromolecule metabolic process	P	2	15	405	6874	0.00493827	0.00218214	over	A0A1S3YXL3,A0A1S4CVR8	A0A1S4B8X7,A0A1S4A7A5,A0A1S4BCZ7,A0A1S4BGX4,A0A1S3YMH7,A0A1S3ZYR2,A0A1S3WXX0,A0A1S4CJ66,A0A1S3ZPB2,A0A1S4AUN0,A0A1S3YXL3,A0A075EYQ6,A0A1S4CMV2,A0A1S4A482,A0A1S4CVR8	0.220074	0.630189	0.133333
GO:0046653	tetrahydrofolate metabolic process	P	2	15	405	6874	0.00493827	0.00218214	over	A0A1S4DQY5,A0A1S4CZX6	A0A1S4B0F5,A0A1S3X4P8,A0A1S4A096,A0A1S4APM0,J7EQB2,A0A1S4DIW7,A0A1S3XCT6,A0A1S3Y2X0,A0A1S4DQY5,A0A1S3WXP0,A0A1S3X4U8,A0A1S3YUC2,A0A1S4CZX6,A0A1S4DQ34,A0A1S4A6M3	0.220074	0.630189	0.133333
GO:0006694	steroid biosynthetic process	P	2	15	405	6874	0.00493827	0.00218214	over	O24154,A0A1S4D4M9	A0A1S3Y5Z5,A0A1S4AYZ4,A0A1S4AK38,A0A1S4B6K8,A0A1S3WZY8,A0A076L2G4,A0A1S4C6A5,A0A1S4DEG5,O24154,A0A1S4AQF6,A0A1S4D4M9,A0A1S4AA17,A0A1S4CF66,A0A1S4BZM3,A0A1S3Y3E5	0.220074	0.630189	0.133333
GO:0051173	positive regulation of nitrogen compound metabolic process	P	2	15	405	6874	0.00493827	0.00218214	over	A0A1S3YXL3,A0A1S4CVR8	A0A1S4B8X7,A0A1S4A7A5,A0A1S4BCZ7,A0A1S4BGX4,A0A1S3YMH7,A0A1S3ZYR2,A0A1S3WXX0,A0A1S4CJ66,A0A1S3ZPB2,A0A1S4AUN0,A0A1S3YXL3,A0A075EYQ6,A0A1S4CMV2,A0A1S4A482,A0A1S4CVR8	0.220074	0.630189	0.133333
GO:0009112	nucleobase metabolic process	P	2	15	405	6874	0.00493827	0.00218214	over	A0A1S3XL06,A0A1S4DK24	A0A1S3ZYJ3,A0A1S3X040,A0A1S3XG19,A0A1S3ZA83,A0A1S3YP68,Q8L6J8,Q42942,A0A1S4A7T6,A0A1S4DPS7,A0A1S4BH43,A0A1S4B8P7,P93394,A0A1S3XL06,A0A1S4DK24,A0A1S4B400	0.220074	0.630189	0.133333
GO:0070011	peptidase activity, acting on L-amino acid peptides	F	19	266	405	6874	0.0469136	0.0386965	over	A0A1S3Z5T3,A0A1S3Y286,A0A1S3YHX9,A0A1S3Z722,A0A1S3Y891,A0A1S4DLM9,A0A1S3XB37,A0A077DBL0,A0A1S4AWK3,C3RSF4,T2BRU8,A0A1S4CEE8,A0A1S3XSW4,A0A1S4C133,A0A1S3YKG1,A0A1S4BQK3,A0A1S3YPR6,A0A075F2G1,A0A1S3X7K3	A0A1S3Z6B3,A0A1S3Z5T3,A0A1S3XHP3,A0A1S3ZAR8,A0A1S4AL63,A0A1S4D9V6,A0A140G1U2,A0A1S4CUR0,A0A1S3XTY1,A0A1S4BLL2,A0A1S4ARK2,A0A1S3YB37,A0A1S3ZU04,A0A1S3XMM0,A0A1S4DLV7,A0A1S4CAU4,A0A077DCK3,D2CNC6,A0A1S4BYP6,A0A1S3Y286,A0A1S3YYA2,A0A1S4DBM2,A0A1S3YPY3,A0A1S3YK97,A0A1S4CNY8,A0A1S3YYW3,A0A1S3ZXI3,A0A1S3Y1D2,A0A1S3Z362,A0A1S3XPN7,A0A1S4BMH5,A0A1S4CH40,A0A1S3YK58,A0A1S4BS96,A0A1S4AAX6,A0A1S4BUX0,A0A1S3W…	0.221491	0.632756	0.0714286
GO:0006811	ion transport	P	8	99	405	6874	0.0197531	0.0144021	over	A0A1S4A6L2,A0A1S4ATT8,A0A1S4DR45,A0A1S3ZTP5,A0A140G1P9,A0A140G1Q0,A0A1S3ZF04,A0A1S3YDC8	A0A1S3ZPU9,A0A1S4CQ67,A0A1S3ZH35,A0A1S4CET6,A0A1S3Y1U8,A0A1S3ZP88,Q8L7Z8,A0A1S3YAP0,A0A1S4B9G8,A0A1S3XRZ3,A0A1S4CZJ5,A0A1S4A6L2,A0A1S3X398,A0A1S3XCX6,A0A1S4AR92,A0A1S4DNR5,A0A1S3ZS78,A0A1S4ATT8,A0A1S4DR45,A0A1S3YCD0,A0A1S3XDD7,A0A1S3ZVC1,A0A1S4B0F0,A0A1S3XD60,A0A1S4B7I9,A0A1S3X544,A0A1S4C7N1,A0A1S3YD88,A0A1S4BJR2,A0A1S4C3D5,A0A1S4ANU3,A0A140G1S2,A0A1S4A1J2,A0A1S4CK04,A0A1S3XQF4,A0A140G1P8,Q5M9V4,…	0.227291	0.647806	0.0808081
GO:0008238	exopeptidase activity	F	5	56	405	6874	0.0123457	0.00814664	over	A0A1S3Y891,A0A1S4DLM9,A0A1S3XB37,A0A075F2G1,A0A1S3X7K3	A0A1S3Z311,A0A1S4C403,U3PLK3,A0A1S4AV83,A0A1S4DDX1,A0A1S4AR48,A0A1S4DNN5,A0A1S3Y8S6,A0A1S4BAI3,A0A1S4CL94,A0A1S4CBK7,A0A1S4B0G9,A0A1S3YM90,A0A1S3YWI1,A0A1S4CZV7,A0A1S4DEB9,A0A1S4AS88,A0A1S4AC85,A0A1S3Z0R3,A0A1S3Y891,A0A1S4ACZ3,A0A1S4C6I0,A0A1S3XJF1,A0A1S3YHW1,A0A1S3ZF69,A0A1S4C4R0,A0A1S4DLM9,A0A1S3XB37,A0A1S4C7D4,A0A1S4CS57,A0A1S4BYQ8,A0A1S4CSI9,A0A1S3XTW0,A0A1S4B5K5,A0A1S3X8J3,A0A1S3YP51,A0A1S3Y…	0.23272	0.655899	0.0892857
GO:0016702	oxidoreductase activity, acting on single donors with incorporation of molecular oxygen, incorporation of two atoms of oxygen	F	2	16	405	6874	0.00493827	0.00232761	over	A0A077D7Q8,A0A1S3XQG1	A0A1S3YCH2,A0A1S4DRQ6,A0A1S3XEH6,A0A1S4A5L0,A0A1S4A5S7,A0A1S4AQL2,A0A1S4DC13,A0A0A7AF85,A0A0N7CV06,A0A077D7Q8,A0A1S3XQG1,A0A1S4DQP5,A0A1S4CL40,A0A1S4BAJ5,A0A1S4AZJ3,A0A1S3XZ55	0.242347	0.655899	0.125
GO:0010608	posttranscriptional regulation of gene expression	P	2	16	405	6874	0.00493827	0.00232761	over	A0A1S3YXL3,A0A1S4CVR8	A0A1S3Z4F1,A0A1S4DIM1,A0A1S4AJR8,A0A1S4BKZ4,A0A1S4B672,A0A1S3ZPV7,A0A1S4B8X7,A0A1S4A7A5,A0A1S4A2H0,A0A1S3ZPB2,A0A1S4AUN0,A0A1S3YXL3,A0A075EYQ6,A0A1S4CMV2,A0A1S4A482,A0A1S4CVR8	0.242347	0.655899	0.125
GO:0006417	regulation of translation	P	2	16	405	6874	0.00493827	0.00232761	over	A0A1S3YXL3,A0A1S4CVR8	A0A1S3ZPV7,A0A1S4B8X7,A0A1S4A7A5,A0A1S4A2H0,A0A1S3ZPB2,A0A1S4AUN0,A0A1S3YXL3,A0A075EYQ6,A0A1S4CMV2,A0A1S4A482,A0A1S4CVR8,A0A1S3Z4F1,A0A1S4DIM1,A0A1S4AJR8,A0A1S4BKZ4,A0A1S4B672	0.242347	0.655899	0.125
GO:0034248	regulation of cellular amide metabolic process	P	2	16	405	6874	0.00493827	0.00232761	over	A0A1S3YXL3,A0A1S4CVR8	A0A1S3Z4F1,A0A1S4DIM1,A0A1S4AJR8,A0A1S4BKZ4,A0A1S4B672,A0A1S3ZPV7,A0A1S4B8X7,A0A1S4A7A5,A0A1S4A2H0,A0A1S3ZPB2,A0A1S4AUN0,A0A1S3YXL3,A0A075EYQ6,A0A1S4CMV2,A0A1S4A482,A0A1S4CVR8	0.242347	0.655899	0.125
GO:0008081	phosphoric diester hydrolase activity	F	2	16	405	6874	0.00493827	0.00232761	over	A0A1S3Y0V9,A0A1S3ZWA1	A0A1S3ZXV6,A0A1S3Y0V9,A0A1S3WY24,A0A1S3YU94,A0A1S3Z1Q7,A0A1S3YUZ2,A0A1S4CMM8,A0A1S3YWY2,A0A1S3WZ46,Q2WGN6,A0A1S3YN86,A0A1S4BFT0,A0A1S3ZWA1,A0A1S4DQ90,A0A1S4CSA0,A0A1S4AP18	0.242347	0.655899	0.125
GO:0005618	cell wall	C	3	29	405	6874	0.00740741	0.0042188	over	A0A1S4D1X6,A0A1S4AQ72,Q9LEB0	A0A1S3XQU9,A0A1S4BB21,A0A1S4D1X6,A0A1S4A648,A0A1S4AQ72,A0A1S4CJR0,A0A1S4D6P0,Q9LEB0,A0A1S3ZD62,A0A1S3ZP75,P29062,A0A1S3YF27,A0A1S4CRE5,A0A1S4CIY1,A0A1S3Z5V1,A0A1S4BAH9,A0A1S4AWF6,A0A1S3ZL08,A0A1S4D2L8,A0A1S4BHA6,Q9ZP39,A0A1S4CBM6,A0A1S4CSI1,Q9ZP35,A0A1S4C6S9,A0A1S3ZCN1,V9TLK1,A0A1S3YPA6,A0A1S3XSZ4	0.24238	0.655899	0.103448
GO:0030312	external encapsulating structure	C	3	29	405	6874	0.00740741	0.0042188	over	A0A1S4D1X6,A0A1S4AQ72,Q9LEB0	A0A1S3XQU9,A0A1S4BB21,A0A1S4D1X6,A0A1S4A648,A0A1S4AQ72,A0A1S4CJR0,A0A1S4D6P0,Q9LEB0,A0A1S3ZD62,A0A1S3ZP75,P29062,A0A1S3YF27,A0A1S4CRE5,A0A1S4CIY1,A0A1S3Z5V1,A0A1S4BAH9,A0A1S4AWF6,A0A1S3ZL08,A0A1S4D2L8,A0A1S4BHA6,Q9ZP39,A0A1S4CBM6,A0A1S4CSI1,Q9ZP35,A0A1S4C6S9,A0A1S3ZCN1,V9TLK1,A0A1S3YPA6,A0A1S3XSZ4	0.24238	0.655899	0.103448
GO:0045259	proton-transporting ATP synthase complex	C	3	29	405	6874	0.00740741	0.0042188	over	A0A140G1P9,A0A140G1Q0,A0A1S3ZTP5	A0A140G1P8,A0A1S3ZWF6,A0A1S4AX40,A0A140G1P9,Q5MA53,A0A140G1Q0,A0A140G1S2,Q5M9V4,A0A140G1P7,P00823,A0A140G1S1,P29790,A0A1S4A0E0,A0A1S3ZTP5,A0A1S4DS02,A0A1S4BAA8,A0A1S3XR26,A0A1S4CXJ8,A0A1S4DCZ3,A0A1S4A1J2,A0A1S4CK04,A0A1S3XUA2,A0A1S3XQF4,A0A1S3ZVH3,A0A1S3ZF45,A0A1S3ZXT5,A0A1S3Z224,A0A172CTE5,A0A1S4DL41	0.24238	0.655899	0.103448
GO:0003677	DNA binding	F	10	131	405	6874	0.0246914	0.0190573	over	A0A1S3ZWZ0,A0A1S3YX01,A0A1S4ATY4,A0A1S4BFY1,A0A1S4DPI0,A0A1S4A1B7,A0A1S4A813,A0A1S3ZF51,A0A1S3Z0X0,A0A1S3ZRY0	A0A1S4CHE7,A0A1S3YRN7,A0A1S3X328,A0A1S3Z6X4,A0A1S3ZBV2,A0A1S3XE40,A0A1S3ZTA0,A0A1S3Z556,A0A1S3X4V3,A0A1S3YX75,A0A1S3ZWZ0,A0A1S3XAJ2,B6V765,A0A1S4A5M8,A0A1S4B9F2,A0A1S4ACQ8,A0A1S4ACD6,A0A1S3YV94,A0A1S3ZJD0,Q8S939,A0A1S4DC25,A0A1S3XIK8,A0A1S3YX01,Q9M6E0,A0A1S4AD92,A0A1S4BMU5,Q9SQK1,A0A1S4DL65,A0A1S3YVW1,A0A1S4BMT8,A0A1S3YFP6,A0A1S4CBT7,A0A1S4C2T9,Q8H0G7,A0A1S4ATY4,A0A1S3YPS5,A0A1S3Y108,A0A1S3Z9Z2,A…	0.242774	0.655899	0.0763359
GO:0019318	hexose metabolic process	P	4	43	405	6874	0.00987654	0.00625546	over	A0A1S3ZD87,A0A1S3ZF58,A0A1S4D4C8,A0A1S3ZMS1	A0A1S3ZGA0,A0A1S4CWU3,A0A1S3WY65,A0A1S3Y8C8,A0A1S4AGR3,A0A1S3Z6E5,A0A1S4C766,A0A1S3ZPA1,A0A1S3ZD87,A0A1S4DBQ6,Q9XG67,A0A0K2GN10,A0A1S3YLA5,A0A1S3YV19,A0A1S3XFT6,A0A1S4AET0,A0A1S4ATB8,A0A1S3XP71,A0A1S4CS04,A0A1S3ZF58,A0A1S4DMZ3,A0A1S4DA75,A0A1S3XWD3,A0A1S4DNF2,A0A1S4BD28,A0A1S4BDF8,A0A1S3Z206,A0A1S3Z159,A0A1S3ZNE8,A0A1S4C159,A0A1S4DHR3,A0A1S3ZPG2,A0A1S4CI25,A0A1S4D4C8,A0A1S4BT88,A0A1S3X593,A0A1S4C…	0.246064	0.655899	0.0930233
GO:0009072	aromatic amino acid family metabolic process	P	4	43	405	6874	0.00987654	0.00625546	over	A0A1S3ZU87,A0A1S4AI83,A0A1S4DFX8,A0A1S4DBX2	A0A1S3ZZR4,A0A1S3YTZ6,A0A1S4BE22,A0A1S4CW41,W8SRK9,A0A1S4BH30,A0A1S4CPI7,A0A1S4C1M5,A0A1S3X2J0,A0A1S3ZVR8,A0A1S4BJI7,A0A1S4D9Q7,A0A1S3ZH48,A0A1S3XEH6,A0A1S4A8M3,A0A1S3ZU87,A0A1S3XWU1,A0A1S4BDN4,A0A1S4DQL5,A0A1S4B8I6,A0A1S3YV60,A0A1S3ZK76,A0A1S4AI83,A0A1S3XSV4,A0A1S4AH62,A0A1S4AEH4,U3PHS9,A0A1S3XXI4,A0A1S3ZMB9,A0A1S3XSG1,A0A1S4ASG9,A0A1S4CQF5,A0A1S4B805,A0A1S3ZDH5,A0A1S3XRA9,A0A1S4APA1,A0A1S4DFX8,…	0.246064	0.655899	0.0930233
GO:1902494	catalytic complex	C	13	178	405	6874	0.0320988	0.0258947	over	A0A1S3YCR6,P18212,Q04126,Q7DM39,Q6RUN4,A0A1S3XUS9,Q5ZQU1,A0A1S4AJW4,A0A1S3YRJ3,A0A1S3X2G3,A0A1S4A1B7,A0A1S4BQK3,A0A1S3YPR6	A0A1S3YIG1,A0A1S3ZZL0,A0A1S4BCN3,A0A1S3Z1L6,A0A1S4BGN1,A0A1S3ZAL2,A0A1S3ZDU3,A0A1S3ZQ73,P12219,A0A1S4ALM6,A0A076KX89,A0A1S4B787,A0A1S3Z5S0,A0A1S4BU43,A0A1S3ZK43,A0A1S3XAL0,A0A1S4AVC7,A0A1S3ZNW6,A0A1S4A1M8,A0A1S4D5L2,A0A1S3Y536,A0A1S4A9R1,A0A1S4BMA3,A0A1S4AMU7,A0A1S3XUX3,A0A1S3ZKV8,A0A1S3ZYZ9,A0A1S4B679,A0A1S3X7Q5,A0A1S3YD39,A0A1S3YRT4,A0A1S4CLA2,A0A1S3ZK30,A0A1S3YUN5,A0A1S3ZLY0,A0A1S4DA19,A0A1S3Y…	0.249719	0.655899	0.0730337
GO:0031984	organelle subcompartment	C	10	132	405	6874	0.0246914	0.0192028	over	P35477,A0A1S4BG25,P18212,Q7DM39,A0A1S4A1K3,A0A1S4BSK7,A0A1S4AKK6,A0A1S4AX54,A0A1S3XUS9,A0A1S4CK71	P35477,P35476,P62094,Q0PWS5,A0A1S4CEW8,A0A076L1Y1,A0A140G1X3,A0A1S4BPM1,A0A1S4BG25,A0A1S3Y8Q2,P18212,A0A1S3ZVQ8,A0A1S4BMB0,A0A1S3ZYV8,A0A1S4BC47,Q04127,Q7DM39,A0A1S3Y820,P00823,A0A1S4DJK0,A0A1S4DJK1,A0A140G1R8,A0A1S3YPE9,P29790,A0A1S3ZYT5,Q0PWS6,A0A1S4BG28,A0A1S3YYT8,A0A1S4C053,Q40481,P06409,A0A1S4A1K3,A0A1S4BSK7,P06411,P60139,A0A1S4BSH6,A0A1S4AKK6,A0A1S3YAU9,A0A1S3YEB3,A0A1S4CIH3,P69556,A0A1S4DJ…	0.250037	0.655899	0.0757576
GO:1990204	oxidoreductase complex	C	5	58	405	6874	0.0123457	0.00843759	over	A0A1S3YCR6,P18212,Q04126,Q7DM39,Q6RUN4	A0A1S3ZYZ9,A0A1S4B679,A0A1S3X7Q5,A0A1S3YD39,A0A1S3YRT4,A0A1S4CLA2,A0A1S3ZK30,A0A1S3YUN5,A0A1S3ZLY0,A0A1S4DA19,A0A1S3Y542,A0A1S3XS80,Q84QE8,A0A1S3XLS3,A0A1S3ZHB8,A0A1S3YCF0,A0A1S3ZHH0,A0A1S3YCR6,A0A1S4BSA2,P18212,Q04127,Q04126,A0A1S4CHD5,Q7DM39,A0A1S4CNB7,A0A1S4CNZ1,Q6RUN4,A0A1S4A2H7,A0A1S4C967,A0A1S3XEK9,A0A1S3XRM3,A0A1S3ZFX1,A0A1S3XBA9,A0A1S4DCM1,A0A1S3Y8Z8,A0A1S4CEA3,A0A1S4DLH8,A0A1S4AA25,A0A1S…	0.25509	0.655899	0.0862069
GO:0009628	response to abiotic stimulus	P	3	30	405	6874	0.00740741	0.00436427	over	A0A1S4CXQ9,A0A1S3YHI6,A0A1S4CK56	A0A1S3X3Q5,A0A1S4DKZ0,A0A1S4CDV2,A0A1S4CXQ9,A0A1S4D2Y6,A0A1S3YHI6,A0A1S4CAS7,A0A1S3YLL8,A0A1S4AFU6,A0A1S4D2X1,A0A1S4A3P1,A0A1S3YJS7,P49729,A0A1S3XCQ1,A0A1S3Y6C2,A0A1S4DCN5,A0A1S4AA42,A0A1S3ZGY3,A0A1S4DGY4,A0A1S4CK56,A0A1S4CK65,A0A1S4D404,A0A1S3XSN3,A0A1S4A6X8,A0A1S3XQ77,A0A1S4ANF6,A0A1S3XYA7,A0A1S3YCK1,A0A1S4ABA0,A0A1S4BNV8	0.258521	0.655899	0.1
GO:0019898	extrinsic component of membrane	C	3	30	405	6874	0.00740741	0.00436427	over	P18212,Q04126,Q7DM39	A0A1S3ZIU5,A0A1S4CQH8,A0A1S4CWT8,A0A1S3YCF0,A0A1S3ZHH0,P18212,Q04127,Q04126,A0A1S4CHD5,Q7DM39,A0A1S4CNB7,A0A1S4CNZ1,A0A1S4A2H7,A0A1S4C967,A0A1S3XEK9,A0A1S3XRM3,A0A1S3ZFX1,A0A1S3XBA9,A0A1S4DCM1,A0A1S3Y8Z8,A0A1S4CEA3,A0A1S4DLH8,A0A1S4AA25,A0A1S4ASN5,A0A1S3ZIT1,A0A1S3YVN6,A0A1S3Z424,A0A1S4BRS0,A0A1S4CJP7,A0A1S3YEM7	0.258521	0.655899	0.1
GO:0016765	transferase activity, transferring alkyl or aryl (other than methyl) groups	F	4	44	405	6874	0.00987654	0.00640093	over	Q5ZQU1,A0A1S4AI83,A0A1S3ZDB8,A0A1S3XC54	A0A1S4ANL1,Q9XH13,Q5ZQU1,A0A1S4AI83,A0A1S3ZMB9,A0A1S4CQF5,A0A1S4AH62,A0A1S4AEH4,Q3LAG5,W8R6T6,A0A1S4CCJ9,A0A1S3ZI39,A0A1S3ZNU1,A0A1S4ABJ7,A0A1S3X0N4,A0A1S3XUS2,A0A1S4BFJ4,A0A1S3YVG4,A0A1S4BBL2,A0A1S3XHA2,D3W9H9,A0A1S3Y5Z5,A0A1S4DC28,A0A1S4DJM3,A0A1S3XSC6,A0A1S4AY65,A0A1S4AYZ7,A0A1S3ZDB8,A0A1S3XC54,A0A1S3XHF5,A0A1S4BD96,A0A1S3XWB5,A0A1S3XQV7,A0A1S4CDG9,A0A1S4AK11,A0A1S4A8R6,A0A076L2E7,A0A1S4CB73,A…	0.259198	0.655899	0.0909091
GO:0015036	disulfide oxidoreductase activity	F	4	44	405	6874	0.00987654	0.00640093	over	A0A1S3ZUX0,A0A1S3X7Z1,A0A1S4D4R5,A0A1S4C8V8	A0A1S4CCW3,P80461,A0A1S3YK07,A0A1S4DSG4,A0A1S4BZQ6,A0A1S3Y4L8,A0A1S3X3C5,A0A076KWF9,A0A1S3ZUX0,A0A1S3X7Z1,A0A1S4A4Z4,A0A1S4BXD1,A0A1S4BUQ4,A0A1S4B656,A0A1S3XJE6,A0A1S4DRW2,A0A1S4D459,A0A1S4DBP8,A0A1S4D700,A0A1S4CS12,A0A1S4C862,A0A1S3WXV2,A0A1S4CZ83,A0A1S4BQM8,A0A1S4BA66,A0A1S3YEW3,A0A1S3Y3Z1,A0A1S3Z7I6,A0A1S3X5X6,A0A1S4C6V5,A0A1S4A6T4,A0A1S3X2I0,A0A1S4D4R5,A0A1S3YKL7,A0A1S4DDP5,A0A1S4C8V8,A0A1S3Y…	0.259198	0.655899	0.0909091
GO:0043648	dicarboxylic acid metabolic process	P	4	44	405	6874	0.00987654	0.00640093	over	A0A1S3ZI08,A0A1S4BK01,A0A1S4BYP0,A0A1S4AI83	A0A1S3WYC1,A0A1S4A7M3,A0A1S3Y6M1,A0A1S4BMX4,A0A1S3XCK8,A0A075F1V0,A0A1S3YXG6,A0A1S3YQS9,A0A1S3Y9D7,A0A1S4CBR9,Q9XQP4,A0A1S3ZW53,A0A1S4A9C7,A0A075EYQ1,A0A1S3ZM96,A0A1S3YGR9,A0A1S3ZX20,A0A1S3ZI08,O81102,A0A1S3Z1F3,A0A1S4A4P8,A0A1S4BK01,A0A1S3XS81,A0A1S4A6G7,A0A1S4A1U3,A0A1S3XMT7,A0A1S4BYV8,A0A1S4AEJ3,A0A1S4CLB7,A0A1S3ZEX5,A0A1S4AZ88,A0A1S4BYP0,A0A1S3ZK76,A0A1S4AI83,A0A1S3XSV4,A0A1S4AH62,A0A1S4AEH4,…	0.259198	0.655899	0.0909091
GO:0016741	transferase activity, transferring one-carbon groups	F	9	118	405	6874	0.0222222	0.0171661	over	A0A1S4CZX6,A0A1S4DBZ0,O24154,A0A1S3ZYB5,A0A1S3XS72,A0A1S4D4M9,A0A1S3YRH9,A0A1S3ZEY6,A0A1S4AP04	A0A1S4BWY8,A0A1S3YUX6,A0A1S4B8L3,A0A1S4AHL1,A0A1S4BRD0,A0A1S4D9K9,A0A1S3ZYM9,A0A1S3XCV6,A0A1S3XSJ9,A0A1S3Z7S7,A0A1S4B9H4,A0A1S4B8P7,A0A1S4B0F5,A0A1S3X4P8,A0A1S4A096,A0A1S4APM0,A0A1S4DIW7,A0A1S3XCT6,A0A1S3Y2X0,A0A1S3WXP0,A0A1S3YUC2,A0A1S4CZX6,A0A1S3YMU0,A0A1S3ZHV9,A0A1S4CJ12,A0A1S4CST9,A0A1S4D742,A0A1S4B0Q7,A0A1S3YBG7,A0A1S4A6M3,A0A1S3XMI7,A0A1S3XUH8,Q5DT22,A0A1S4DBZ0,A0A1S4C1W2,A0A1S3WXP6,A0A1S3X…	0.259214	0.655899	0.0762712
GO:0044237	cellular metabolic process	P	110	1766	405	6874	0.271605	0.25691	over	A0A1S3YMZ4,A0A1S3YZJ0,A0A1S4D864,A0A1S4B7J0,A0A1S3X7K3,A0A1S4BI04,A0A1S3X1S5,A0A1S4D4C8,A0A1S3ZF58,A0A1S4D398,A0A1S3ZI08,A0A1S3ZHA1,A0A1S4D3E6,A0A1S3XL06,A0A1S3ZF51,A0A1S3ZRY0,A0A1S3ZWZ0,A0A1S3YX01,A0A1S3X7S2,A0A1S4DJ40,A0A1S4ASZ9,A0A1S4AP04,A0A1S3XAT8,A0A1S3ZF93,Q75WU8,P02376,A0A1S4C068,A0A1S3ZZ60,A0A1S3Y197,A0A1S4DPT4,A0A1S4CC61,A0A1S3YPM6,A0A1S4BWG5,A0A1S4A807,A0A1S4BVE0,A0A1S3WYF7,A0A1S3YEX6,…	A0A1S3YP30,A0A1S4B2W9,A0A1S4AYR0,A0A1S3X366,A0A1S4CS17,A0A1S3YV94,A0A1S3X6Y2,A0A1S4AHH6,A0A1S3X4V3,A0A1S4C9J4,A0A1S3XFX2,A0A1S3YMZ4,A0A1S3YZJ0,A0A1S3Y7M5,A0A1S4CGW9,A0A1S4C1Y9,A0A1S3ZZR4,A0A1S3YTZ6,A0A1S4BE22,A0A1S4CW41,W8SRK9,A0A1S4BH30,A0A1S4CPI7,A0A1S4C1M5,A0A1S3X2J0,A0A1S3ZVR8,A0A1S4BJI7,A0A1S4D9Q7,A0A1S3Z1G9,A0A1S4AQ50,A0A1S3XVA1,A0A1S3YDK8,A0A1S4AWS5,A0A1S3YV93,A0A1S3WZK9,A0A1S3YAX1,A0A1S3Y…	0.259795	0.655899	0.0622877
GO:0006396	RNA processing	P	8	103	405	6874	0.0197531	0.014984	over	A0A1S4D864,A0A1S3X7S2,Q75WU8,A0A1S4DJ40,A0A1S4ASZ9,A0A1S4AP04,A0A1S3XAT8,A0A1S3ZF93	A0A1S3XVA1,A0A1S3YDK8,A0A1S4BWJ9,A0A1S3ZWI9,A0A1S4CDB1,A0A1S3XS39,A0A1S3Z0X9,A0A1S4DQK0,A0A1S3X4J0,A0A1S3XHX0,A0A1S3YBJ9,A0A1S3XWB6,A0A1S4A1M8,A0A1S3XYP1,A0A1S3XXF3,A0A1S4CBM9,A0A1S4A5A8,A0A1S3XW19,A0A1S3WY26,A0A1S3XHI6,A0A1S4AYP6,A0A1S4D864,A0A1S3XGK7,A0A1S4C6N4,A0A1S4AX47,A0A1S3ZNU7,A0A1S4A621,A0A1S3ZW41,A0A1S4D5L2,A0A1S3XS42,A0A1S3ZI94,A0A1S4A013,A0A1S3Y1R0,A0A1S3YKS5,A0A1S3YA01,A0A1S3Z1D8,A0A…	0.260397	0.655899	0.0776699
GO:0006405	RNA export from nucleus	P	1	5	405	6874	0.00246914	0.000727379	over	A0A1S3XIE9	A0A1S3YSL4,A0A1S3WXS2,A0A1S3XWU3,A0A1S3ZML8,A0A1S3XIE9	0.261928	0.655899	0.2
GO:0071267	L-methionine salvage	P	1	5	405	6874	0.00246914	0.000727379	over	A0A1S4AIA0	A0A1S4AIA0,A0A1S4A9X2,A0A1S3YD06,A0A1S4A5L0,A0A1S4A5S7	0.261928	0.655899	0.2
GO:0019509	L-methionine salvage from methylthioadenosine	P	1	5	405	6874	0.00246914	0.000727379	over	A0A1S4AIA0	A0A1S4A5L0,A0A1S4A5S7,A0A1S4AIA0,A0A1S4A9X2,A0A1S3YD06	0.261928	0.655899	0.2
GO:0043288	apocarotenoid metabolic process	P	1	5	405	6874	0.00246914	0.000727379	over	A0A1S3YHI6	A0A1S4AH78,A0A1S3XDC8,A0A1S4D2Y6,A0A1S3YHI6,A0A1S3YJS7	0.261928	0.655899	0.2
GO:0016591	RNA polymerase II, holoenzyme	C	1	5	405	6874	0.00246914	0.000727379	over	A0A1S4A1B7	A0A1S4A1B7,A0A1S4AU52,A0A1S4CLH0,A0A1S4DHG5,A0A1S3XHS5	0.261928	0.655899	0.2
GO:0008643	carbohydrate transport	P	1	5	405	6874	0.00246914	0.000727379	over	A0A1S3Z8K3	A0A1S3Z8K3,A0A1S3X785,A0A1S4A0H6,A0A1S4ADK5,A0A1S3XRY4	0.261928	0.655899	0.2
GO:0009228	thiamine biosynthetic process	P	1	5	405	6874	0.00246914	0.000727379	over	A0A1S4AFK0	Q84QE4,A0A1S4AFK0,A0A1S3Z2I2,A0A1S3XQV7,A0A1S4CDG9	0.261928	0.655899	0.2
GO:0006573	valine metabolic process	P	1	5	405	6874	0.00246914	0.000727379	over	A0A1S4APB5	A0A1S4C0B5,A0A1S4CS20,A0A1S4CMC2,A0A1S4APB5,A0A1S3ZJD8	0.261928	0.655899	0.2
GO:0016106	sesquiterpenoid biosynthetic process	P	1	5	405	6874	0.00246914	0.000727379	over	A0A1S3YHI6	A0A1S4AH78,A0A1S3XDC8,A0A1S4D2Y6,A0A1S3YHI6,A0A1S3YJS7	0.261928	0.655899	0.2
GO:0042724	thiamine-containing compound biosynthetic process	P	1	5	405	6874	0.00246914	0.000727379	over	A0A1S4AFK0	Q84QE4,A0A1S4AFK0,A0A1S3Z2I2,A0A1S3XQV7,A0A1S4CDG9	0.261928	0.655899	0.2
GO:0043289	apocarotenoid biosynthetic process	P	1	5	405	6874	0.00246914	0.000727379	over	A0A1S3YHI6	A0A1S4AH78,A0A1S3XDC8,A0A1S4D2Y6,A0A1S3YHI6,A0A1S3YJS7	0.261928	0.655899	0.2
GO:0042559	pteridine-containing compound biosynthetic process	P	1	5	405	6874	0.00246914	0.000727379	over	A0A1S4CJS8	A0A1S4CJS8,A0A1S3XUS2,A0A1S4BFJ4,A0A1S4DQ34,A0A1S4A6M3	0.261928	0.655899	0.2
GO:0004751	ribose-5-phosphate isomerase activity	F	1	5	405	6874	0.00246914	0.000727379	over	A0A1S3ZMQ6	A0A1S3YG65,A0A1S3Z1X1,A0A1S3XYP7,A0A1S3ZMQ6,A0A1S3ZHU5	0.261928	0.655899	0.2
GO:0071166	ribonucleoprotein complex localization	P	1	5	405	6874	0.00246914	0.000727379	over	A0A1S3XIE9	A0A1S3YSL4,A0A1S3WXS2,A0A1S3XWU3,A0A1S3ZML8,A0A1S3XIE9	0.261928	0.655899	0.2
GO:0030570	pectate lyase activity	F	1	5	405	6874	0.00246914	0.000727379	over	A0A1S4DBU0	A0A1S3Z6E8,A0A1S4DBU0,A0A1S3WZH5,A0A1S3ZHQ4,A0A1S4B6I1	0.261928	0.655899	0.2
GO:0070084	protein initiator methionine removal	P	1	5	405	6874	0.00246914	0.000727379	over	A0A1S3X7K3	A0A1S4BWM5,A0A1S3X7K3,A0A1S4B6R7,A0A1S4A4S5,A0A1S3XYW5	0.261928	0.655899	0.2
GO:0043102	amino acid salvage	P	1	5	405	6874	0.00246914	0.000727379	over	A0A1S4AIA0	A0A1S4AIA0,A0A1S4A9X2,A0A1S3YD06,A0A1S4A5L0,A0A1S4A5S7	0.261928	0.655899	0.2
GO:0016837	carbon-oxygen lyase activity, acting on polysaccharides	F	1	5	405	6874	0.00246914	0.000727379	over	A0A1S4DBU0	A0A1S3Z6E8,A0A1S4DBU0,A0A1S3WZH5,A0A1S3ZHQ4,A0A1S4B6I1	0.261928	0.655899	0.2
GO:0006265	DNA topological change	P	1	5	405	6874	0.00246914	0.000727379	over	A0A1S3ZF51	A0A1S3YTA0,A0A1S3ZF51,B6V765,A0A1S4AVI5,A0A1S4D178	0.261928	0.655899	0.2
GO:0046498	S-adenosylhomocysteine metabolic process	P	1	5	405	6874	0.00246914	0.000727379	over	A0A1S4AIA0	A0A1S4AIA0,A0A1S4A9X2,A0A1S3YD06,A1KYB0,A1KYB1	0.261928	0.655899	0.2
GO:0009688	abscisic acid biosynthetic process	P	1	5	405	6874	0.00246914	0.000727379	over	A0A1S3YHI6	A0A1S4D2Y6,A0A1S3YHI6,A0A1S3YJS7,A0A1S4AH78,A0A1S3XDC8	0.261928	0.655899	0.2
GO:0006611	protein export from nucleus	P	1	5	405	6874	0.00246914	0.000727379	over	A0A1S3XIE9	A0A1S3YSL4,A0A1S3WXS2,A0A1S3XWU3,A0A1S3ZML8,A0A1S3XIE9	0.261928	0.655899	0.2
GO:0031503	protein-containing complex localization	P	1	5	405	6874	0.00246914	0.000727379	over	A0A1S3XIE9	A0A1S3YSL4,A0A1S3WXS2,A0A1S3XWU3,A0A1S3ZML8,A0A1S3XIE9	0.261928	0.655899	0.2
GO:0016630	protochlorophyllide reductase activity	F	1	5	405	6874	0.00246914	0.000727379	over	A0A1S3ZIP8	Q8LSZ2,A0A1S4D3I3,Q8LSZ3,A0A1S4A5R2,A0A1S3ZIP8	0.261928	0.655899	0.2
GO:0071426	ribonucleoprotein complex export from nucleus	P	1	5	405	6874	0.00246914	0.000727379	over	A0A1S3XIE9	A0A1S3YSL4,A0A1S3WXS2,A0A1S3XWU3,A0A1S3ZML8,A0A1S3XIE9	0.261928	0.655899	0.2
GO:1902644	tertiary alcohol metabolic process	P	1	5	405	6874	0.00246914	0.000727379	over	A0A1S3YHI6	A0A1S4AH78,A0A1S3XDC8,A0A1S4D2Y6,A0A1S3YHI6,A0A1S3YJS7	0.261928	0.655899	0.2
GO:0008964	phosphoenolpyruvate carboxylase activity	F	1	5	405	6874	0.00246914	0.000727379	over	A0A1S4D398	A0A1S4DHV3,A0A1S4DJ63,A0A1S4D398,A0A1S3YLC5,A0A1S4BEA5	0.261928	0.655899	0.2
GO:0006714	sesquiterpenoid metabolic process	P	1	5	405	6874	0.00246914	0.000727379	over	A0A1S3YHI6	A0A1S4AH78,A0A1S3XDC8,A0A1S4D2Y6,A0A1S3YHI6,A0A1S3YJS7	0.261928	0.655899	0.2
GO:0051168	nuclear export	P	1	5	405	6874	0.00246914	0.000727379	over	A0A1S3XIE9	A0A1S3YSL4,A0A1S3WXS2,A0A1S3XWU3,A0A1S3ZML8,A0A1S3XIE9	0.261928	0.655899	0.2
GO:0055029	nuclear DNA-directed RNA polymerase complex	C	1	5	405	6874	0.00246914	0.000727379	over	A0A1S4A1B7	A0A1S4A1B7,A0A1S4AU52,A0A1S4CLH0,A0A1S4DHG5,A0A1S3XHS5	0.261928	0.655899	0.2
GO:0009687	abscisic acid metabolic process	P	1	5	405	6874	0.00246914	0.000727379	over	A0A1S3YHI6	A0A1S4AH78,A0A1S3XDC8,A0A1S4D2Y6,A0A1S3YHI6,A0A1S3YJS7	0.261928	0.655899	0.2
GO:0006536	glutamate metabolic process	P	1	5	405	6874	0.00246914	0.000727379	over	A0A1S4BK01	A0A1S3Z1F3,A0A1S4A4P8,A0A1S4BK01,A0A1S3XS81,O81102	0.261928	0.655899	0.2
GO:0009074	aromatic amino acid family catabolic process	P	1	5	405	6874	0.00246914	0.000727379	over	A0A1S4DFX8	A0A1S3ZH48,A0A1S3XEH6,A0A1S4APA1,A0A1S4DFX8,A0A1S3YGX2	0.261928	0.655899	0.2
GO:1902645	tertiary alcohol biosynthetic process	P	1	5	405	6874	0.00246914	0.000727379	over	A0A1S3YHI6	A0A1S4AH78,A0A1S3XDC8,A0A1S4D2Y6,A0A1S3YHI6,A0A1S3YJS7	0.261928	0.655899	0.2
GO:0009052	pentose-phosphate shunt, non-oxidative branch	P	1	5	405	6874	0.00246914	0.000727379	over	A0A1S3ZMQ6	A0A1S3YG65,A0A1S3Z1X1,A0A1S3XYP7,A0A1S3ZMQ6,A0A1S3ZHU5	0.261928	0.655899	0.2
GO:0008094	DNA-dependent ATPase activity	F	1	5	405	6874	0.00246914	0.000727379	over	A0A1S3ZF51	A0A1S3X4V3,A0A1S3YTA0,A0A1S3ZF51,A0A1S3Y536,A0A1S4A9R1	0.261928	0.655899	0.2
GO:0048046	apoplast	C	2	17	405	6874	0.00493827	0.00247309	over	A0A1S4D1X6,A0A1S4AQ72	A0A1S4D1X6,A0A1S4A648,A0A1S4AQ72,A0A1S4CJR0,A0A1S3ZD62,A0A1S4CPH6,A0A1S4AWI1,A0A1S4DP41,A0A1S4CRE5,A0A1S4BF20,A0A1S3Z5V1,A0A1S3ZL08,A0A1S4CBM6,A0A1S4C6S9,A0A1S4DCB0,A0A1S3YPA6,A0A1S3XSZ4	0.264708	0.656109	0.117647
GO:0008202	steroid metabolic process	P	2	17	405	6874	0.00493827	0.00247309	over	O24154,A0A1S4D4M9	O24154,A0A1S4AQF6,A0A1S4D4M9,A0A1S4AA17,A0A1S4CF66,A0A1S4BZM3,A0A1S3Y3E5,A0A1S3Y5Z5,A0A1S3XUG1,A0A1S4AYZ4,A0A1S4AK38,A0A1S4B6K8,A0A1S3WZY8,A0A076L2G4,A0A1S4C6A5,A0A1S4DEG5,A0A1S3ZIP1	0.264708	0.656109	0.117647
GO:0016840	carbon-nitrogen lyase activity	F	2	17	405	6874	0.00493827	0.00247309	over	A0A1S4ATY4,A0A1S4A1V8	A0A1S3YTI7,A0A1S3ZLR0,A0A1S4BZ30,A0A1S3Z7A0,A0A077DCK1,A0A1S4ATY4,A0A1S4CQN8,A0A1S3ZPE6,A0A1S4B0L4,A0A1S4BRP2,A0A1S3WZ87,A0A1S3ZBU6,A0A1S4A1V8,A0A1S3XF96,A0A1S3YEM0,A0A1S3ZH48,A0A1S4B5G9	0.264708	0.656109	0.117647
GO:0006760	folic acid-containing compound metabolic process	P	2	17	405	6874	0.00493827	0.00247309	over	A0A1S4DQY5,A0A1S4CZX6	A0A1S3XUS2,A0A1S4BFJ4,A0A1S4B0F5,A0A1S3X4P8,A0A1S4A096,A0A1S4APM0,J7EQB2,A0A1S4DIW7,A0A1S3XCT6,A0A1S3Y2X0,A0A1S4DQY5,A0A1S3WXP0,A0A1S3X4U8,A0A1S3YUC2,A0A1S4CZX6,A0A1S4DQ34,A0A1S4A6M3	0.264708	0.656109	0.117647
GO:0044036	cell wall macromolecule metabolic process	P	2	17	405	6874	0.00493827	0.00247309	over	A0A1S4D1X6,A0A1S4AQ72	A0A1S4D1X6,A0A1S4A648,A0A1S4AQ72,A0A1S4CJR0,A0A1S3ZD62,A0A1S4CRE5,A0A1S3Z5V1,A0A1S3ZL08,A0A1S4CBM6,A0A1S4C6S9,A0A1S3YPA6,A0A1S3XSZ4,A0A1S3ZVW5,A0A1S4D7J1,A0A1S3YRD6,A0A1S4AG99,A0A1S3XCI1	0.264708	0.656109	0.117647
GO:0006575	cellular modified amino acid metabolic process	P	3	31	405	6874	0.00740741	0.00450975	over	A0A1S4AIA0,A0A1S4DQY5,A0A1S4CZX6	A0A1S4CCW3,P80461,A0A1S3YK07,A0A1S4APF7,A0A1S3Z8M2,A0A1S3YTI7,A0A1S3XUS2,A0A1S4BFJ4,A0A1S4A5U2,A0A1S4B8L3,A0A1S4AIA0,A0A1S4A9X2,A0A1S3YD06,A1KYB0,A1KYB1,A0A1S3Y864,A0A1S4B0F5,A0A1S3X4P8,A0A1S4A096,A0A1S4APM0,J7EQB2,A0A1S4DIW7,A0A1S3XCT6,A0A1S3Y2X0,A0A1S4DQY5,A0A1S3WXP0,A0A1S3X4U8,A0A1S3YUC2,A0A1S4CZX6,A0A1S4DQ34,A0A1S4A6M3	0.274798	0.678355	0.0967742
GO:0000096	sulfur amino acid metabolic process	P	3	31	405	6874	0.00740741	0.00450975	over	A0A1S4A2J0,A0A1S4DQY5,A0A1S4AIA0	A0A1S4A2J0,A0A1S3ZTF8,Q3LAG5,W8R6T6,A0A1S4CCJ9,A0A1S3ZI39,A0A1S3ZNU1,A0A1S4ABJ7,A0A1S3X0N4,A0A1S3Y9Q7,J7EQB2,A0A1S4DQY5,A0A1S3X4U8,A0A1S4AHL1,A0A1S4BRD0,A0A1S4D9K9,A0A1S3ZYM9,A0A1S3XCV6,A0A1S4BYV8,A0A1S4CLB7,A0A1S4D6A8,A0A1S4DLE3,A0A1S3X086,A0A1S3XSJ9,A0A1S4AIA0,A0A1S4A9X2,A0A1S3YD06,A0A1S4A5L0,A0A1S4A5S7,A0A1S3Y864,A0A1S3Z968	0.274798	0.678355	0.0967742
GO:0030246	carbohydrate binding	F	5	60	405	6874	0.0123457	0.00872854	over	A0A0R4X9V9,A0A1S4AUK5,A0A1S3X0L3,A0A1S4AT28,A0A1S3ZMS1	A0A1S4BD28,A0A1S3XF52,Q6Q8A6,A0A1S4AH17,A0A1S3XLA8,Q6BDB4,A0A1S3ZUM6,A0A1S3XZS1,A0A1S3XXH0,A0A1S3ZH46,A0A1S4CZ71,A0A1S4AR00,A0A1S4DEZ0,A0A1S3ZGA0,A0A1S3Y081,A0A1S4AVP9,A0A1S4A0T5,A0A1S3YN88,A0A1S4C1V4,A0A1S3ZEI2,A0A1S4C4Q9,A0A0R4X9V9,A0A1S3ZNE8,A0A1S4APQ9,A0A1S4DQ09,A0A1S4C159,A0A0R4WFQ1,A0A1S4AUK5,A0A1S3XGW1,A0A1S3WZZ3,A0A1S3Y2L8,A0A1S4ASP4,A0A1S3YLH9,A0A0R4WFW8,A0A1S3XBY8,A0A1S4BRU0,A0A1S4B787,…	0.277958	0.683322	0.0833333
GO:0031323	regulation of cellular metabolic process	P	7	90	405	6874	0.017284	0.0130928	over	A0A1S3ZWZ0,A0A1S3YX01,A0A1S3YHI6,A0A1S3YCR6,Q6RUN4,A0A1S3YXL3,A0A1S4CVR8	A0A1S4C9J4,A0A1S3YP30,A0A1S3Y3N2,A0A1S3Z6C5,A0A1S4BP93,A0A1S4ACQ8,A0A1S3YX75,A0A1S3ZWZ0,A0A1S3WYZ2,A0A1S3XAJ2,A0A1S3YJ63,A0A1S4C149,A0A076KWG4,A0A1S4BCG6,A0A1S3YX01,A0A1S4A6X8,A0A1S3ZGY1,A0A1S4CWD9,A0A1S4A5M8,A0A076KXA2,A0A1S3Z2E3,A0A1S4DD35,A0A1S4A269,A0A1S4B066,A0A1S4BWE6,A0A1S4DRV3,A0A1S4B9F2,A0A1S3ZSV2,A0A1S3ZIQ7,A0A1S4D6K1,A0A1S4BWD9,A0A1S4AZB4,A0A1S3X586,A0A1S4CSD0,A0A1S4CD64,A0A1S3XQ77,A0A…	0.27912	0.683322	0.0777778
GO:0044281	small molecule metabolic process	P	46	716	405	6874	0.11358	0.104161	over	A0A1S3ZD87,A0A1S3ZF58,A0A1S4BI04,A0A1S3X1S5,A0A1S4D4C8,A0A1S4D398,A0A1S3ZI08,A0A1S4D3E6,A0A1S3XL06,A0A1S4A2J0,A0A1S4BK01,A0A1S4DQY5,A0A1S3ZU87,A0A1S4B7A9,A0A1S3ZR78,A0A1S3ZUX0,A0A1S3X7Z1,A0A1S4D4R5,A0A1S4C8V8,A0A1S4CJS8,A0A1S3ZDB8,A0A1S3XC54,A0A1S3ZMQ6,A0A1S4DBX2,A0A1S4AI83,A0A1S4BDR4,A0A1S4BYP0,A0A1S4APB5,A0A1S3X699,A0A1S4DK24,A0A1S3ZN89,A0A1S4AFK0,Q5ZQU1,A0A1S3ZRE1,A0A1S4ATY4,A0A1S3YHI6,A0A1S3Z…	A0A1S3ZZR4,A0A1S3YTZ6,A0A1S4BE22,A0A1S4CW41,W8SRK9,A0A1S4BH30,A0A1S4CPI7,A0A1S4C1M5,A0A1S3X2J0,A0A1S3ZVR8,A0A1S4BJI7,A0A1S4D9Q7,A0A1S3YRT4,A0A1S4CLA2,A0A1S3ZGA0,A0A1S4CWU3,A0A1S3WY65,A0A1S3Y8C8,A0A1S4AGR3,A0A1S3Z6E5,A0A1S4C766,A0A1S3ZPA1,A0A1S3ZD87,A0A1S4DBQ6,Q9XG67,A0A0K2GN10,A0A1S3YLA5,A0A1S3YV19,A0A1S3XFT6,A0A1S4AET0,A0A1S4ATB8,A0A1S3XP71,A0A1S4CS04,A0A1S3ZF58,A0A1S4DMZ3,A0A1S4DA75,A0A1S3XWD3,…	0.284589	0.683322	0.0642458
GO:0032268	regulation of cellular protein metabolic process	P	2	18	405	6874	0.00493827	0.00261856	over	A0A1S3YXL3,A0A1S4CVR8	A0A1S4C9J4,A0A1S3Z4F1,A0A1S4DIM1,A0A1S4AJR8,A0A1S4BKZ4,A0A1S4B672,A0A1S3ZPV7,A0A1S4B8X7,A0A1S4A7A5,A0A1S4BCZ7,A0A1S4A2H0,A0A1S3ZPB2,A0A1S4AUN0,A0A1S3YXL3,A0A075EYQ6,A0A1S4CMV2,A0A1S4A482,A0A1S4CVR8	0.287071	0.683322	0.111111
GO:0044106	cellular amine metabolic process	P	2	18	405	6874	0.00493827	0.00261856	over	A0A1S3ZU87,A0A1S4DFX8	A0A1S3ZVR8,A0A1S4BJI7,A0A1S4D9Q7,A0A1S4A8M3,A0A1S3ZU87,A0A1S3XWU1,A0A1S4BDN4,A0A1S4DQL5,A0A1S3XII8,A0A1S3XB16,A0A1S3ZI49,A0A1S4D2V8,A0A1S4A433,A0A1S3ZMW2,A0A1S4APA1,A0A1S4DFX8,A0A1S3YGX2,A0A1S4BIM8	0.287071	0.683322	0.111111
GO:0006739	NADP metabolic process	P	2	18	405	6874	0.00493827	0.00261856	over	A0A1S3ZF58,A0A1S3ZMQ6	A0A1S3YKL6,A0A139ZSG9,A0A1S4ALE9,A0A076KWG3,A0A1S4DRP6,A0A1S4A353,A0A1S4CS04,A0A1S4A2M2,A0A1S4D990,A0A1S3YKU4,A0A1S3ZF58,A0A1S4DMZ3,A0A1S4AWU6,A0A1S3YG65,A0A1S3Z1X1,A0A1S3XYP7,A0A1S3ZMQ6,A0A1S3ZHU5	0.287071	0.683322	0.111111
GO:0006098	pentose-phosphate shunt	P	2	18	405	6874	0.00493827	0.00261856	over	A0A1S3ZMQ6,A0A1S3ZF58	A0A1S3YG65,A0A1S3Z1X1,A0A1S3XYP7,A0A1S3ZMQ6,A0A1S3ZHU5,A0A1S3YKL6,A0A139ZSG9,A0A1S4ALE9,A0A076KWG3,A0A1S4DRP6,A0A1S4A353,A0A1S4CS04,A0A1S4A2M2,A0A1S4D990,A0A1S3YKU4,A0A1S3ZF58,A0A1S4DMZ3,A0A1S4AWU6	0.287071	0.683322	0.111111
GO:0004185	serine-type carboxypeptidase activity	F	2	18	405	6874	0.00493827	0.00261856	over	A0A1S4DLM9,A0A1S3XB37	A0A1S3ZF69,A0A1S4C4R0,A0A1S4DLM9,A0A1S3XB37,A0A1S4C7D4,A0A1S4CS57,A0A1S4BYQ8,A0A1S4CSI9,A0A1S3XTW0,A0A1S4B5K5,A0A1S3X8J3,A0A1S3YP51,A0A1S3Y1E8,A0A1S3Z5W0,A0A1S4CD43,A0A1S4A003,A0A1S4C3Q3,A0A1S4BZ46	0.287071	0.683322	0.111111
GO:0006414	translational elongation	P	2	18	405	6874	0.00493827	0.00261856	over	A0A1S3YXL3,A0A1S4CVR8	A0A1S3ZPB2,A0A1S4AUN0,A0A1S3YXL3,A0A075EYQ6,A0A1S4CMV2,A0A1S4A482,A0A1S4CVR8,A0A1S4A2H0,A0A1S4C503,A0A1S3X6F5,A0A1S3Z2P9,A0A1S4BJ93,A0A1S4AKW7,A0A1S3Y0Y1,A0A1S3Y124,A0A1S3YY25,A0A1S4C137,A0A1S4DKA2	0.287071	0.683322	0.111111
GO:0005654	nucleoplasm	C	2	18	405	6874	0.00493827	0.00261856	over	A0A1S4A1B7,A0A1S3X7S2	A0A1S4A1B7,A0A1S4AU52,A0A1S4CLH0,A0A1S4DHG5,A0A1S3XM95,A0A1S3X7S2,A0A1S4DCI8,A0A1S3X586,A0A1S3XQ04,A0A1S3XHS5,A0A1S3YQ42,A0A1S4AWB7,A0A1S3Y536,A0A1S4A9R1,A0A1S4CS17,A0A1S3XS42,A0A1S3ZI94,A0A1S4A013	0.287071	0.683322	0.111111
GO:0097435	supramolecular fiber organization	P	2	18	405	6874	0.00493827	0.00261856	over	A0A1S3YWQ0,Q84KJ4	A0A1S4BZ24,A0A1S3ZAC5,A0A1S4BCE3,A0A1S3Y2J0,A0A1S4D2X9,A0A1S4D7L4,A0A1S4BZF6,A0A1S3WZG9,A0A1S3Z7K3,A0A1S3YWQ0,A0A1S3XJA5,Q84KJ4,Q1HMQ7,A0A1S4DPC6,A0A1S4CMR7,A0A1S3YIL4,A0A1S3Y7Q1,A0A1S3Z108	0.287071	0.683322	0.111111
GO:0006576	cellular biogenic amine metabolic process	P	2	18	405	6874	0.00493827	0.00261856	over	A0A1S3ZU87,A0A1S4DFX8	A0A1S3ZVR8,A0A1S4BJI7,A0A1S4D9Q7,A0A1S4A8M3,A0A1S3ZU87,A0A1S3XWU1,A0A1S4BDN4,A0A1S4DQL5,A0A1S3XII8,A0A1S3XB16,A0A1S3ZI49,A0A1S4D2V8,A0A1S4A433,A0A1S3ZMW2,A0A1S4APA1,A0A1S4DFX8,A0A1S3YGX2,A0A1S4BIM8	0.287071	0.683322	0.111111
GO:0051213	dioxygenase activity	F	2	18	405	6874	0.00493827	0.00261856	over	A0A077D7Q8,A0A1S3XQG1	A0A1S3YCH2,A0A1S4DRQ6,A0A1S3XEH6,A0A1S4A5L0,A0A1S4A5S7,A0A1S4AQL2,A0A1S4DC13,A0A0A7AF85,A0A0N7CV06,A0A077D7Q8,A0A1S3XQG1,A0A1S4DQP5,A0A1S4CL40,A0A1S4BAJ5,A0A1S4AZJ3,A0A1S3XZ55,A0A1S3ZX38,A0A1S4C2T7	0.287071	0.683322	0.111111
GO:0051156	glucose 6-phosphate metabolic process	P	2	18	405	6874	0.00493827	0.00261856	over	A0A1S3ZF58,A0A1S3ZMQ6	A0A1S3YKL6,A0A139ZSG9,A0A1S4ALE9,A0A076KWG3,A0A1S4DRP6,A0A1S4A353,A0A1S4CS04,A0A1S4A2M2,A0A1S4D990,A0A1S3YKU4,A0A1S3ZF58,A0A1S4DMZ3,A0A1S4AWU6,A0A1S3YG65,A0A1S3Z1X1,A0A1S3XYP7,A0A1S3ZMQ6,A0A1S3ZHU5	0.287071	0.683322	0.111111
GO:0043022	ribosome binding	F	2	18	405	6874	0.00493827	0.00261856	over	A0A1S3YXL3,A0A1S4CVR8	A0A1S3ZPB2,A0A1S4AUN0,A0A1S3YXL3,A0A1S3ZKM9,A0A075EYQ6,A0A1S4CMV2,A0A1S4A482,A0A1S4CVR8,A0A1S3ZPV7,A0A1S3ZVC8,A0A1S4BIX4,A0A1S4B8X7,A0A1S3ZSW6,A0A1S4CVQ8,A0A1S4AJR8,A0A1S4BKZ4,A0A1S3YBF1,A0A1S3YFU4	0.287071	0.683322	0.111111
GO:0019684	photosynthesis, light reaction	P	5	61	405	6874	0.0123457	0.00887402	over	A0A1S4DQV4,A0A1S4BG25,A0A1S4AKK6,A0A1S3YCR6,Q6RUN4	A0A1S4BTJ3,A0A1S4DQV4,P69384,A0A140G1T2,A0A1S4AEF0,A0A1S4AKA1,A0A140G1U8,Q0PWS5,A0A1S4CEW8,A0A076L1Y1,A0A1S4BPM1,A0A1S4BG25,A0A1S3Y8Q2,A0A1S3ZVQ8,A0A1S4BMB0,A0A1S3ZYV8,A0A1S4BC47,A0A1S3Y820,A0A1S4DJK0,A0A1S4DJK1,A0A1S3YPE9,A0A1S3ZYT5,Q0PWS6,A0A1S4BG28,A0A1S3YYT8,A0A1S4C053,Q40481,A0A1S4BSH6,A0A1S4AKK6,A0A1S3YAU9,A0A1S3YEB3,A0A1S4DJQ0,A0A1S4AFM6,A0A1S4BNY0,A0A1S3ZCM1,A0A1S4CVT5,P06411,A0A140G1Q8,P…	0.289545	0.683322	0.0819672
GO:0016052	carbohydrate catabolic process	P	6	76	405	6874	0.0148148	0.0110562	over	A0A1S4D4C8,A0A068JDA3,A0A1S4CQC9,Q9LEB0,A0A1S3Z2T8,A0A1S4DBU0	A0A076L2F8,A0A1S4BFN8,A0A1S4AZI5,A0A1S4BZJ6,A0A1S3YX17,A0A1S4ATF2,A0A1S3XLL1,A0A1S3XWD3,A0A1S4DNF2,Q42961,A0A1S4AJ36,A0A1S3ZKZ4,A0A068JFR6,A0A1S4CGR1,A0A1S4CWV3,A0A1S3XXM3,A0A1S3YIG1,A0A1S3XGM0,A0A1S3Y2I1,A0A1S4DK35,A0A1S3ZZL0,A0A1S3WYR8,A0A1S3ZX13,A0A1S4CXS6,A0A1S4BTZ7,A0A1S3Z8Z4,A0A1S3YQI2,A0A1S4BBF5,A0A1S3XQ62,A0A1S3ZPG2,A0A1S4BCN3,A0A1S4DGM0,A0A1S4CI25,A0A1S3Z0N4,A0A1S3Z8U8,A0A1S4BD66,A0A068J…	0.289904	0.683322	0.0789474
GO:0015985	energy coupled proton transport, down electrochemical gradient	P	3	32	405	6874	0.00740741	0.00465522	over	A0A1S3ZTP5,A0A140G1P9,A0A140G1Q0	A0A140G1S2,A0A1S4A1J2,A0A1S4CK04,A0A1S3XQF4,A0A140G1P8,Q5M9V4,A0A1S4AHW5,A0A1S4CSA5,A0A140G1P7,P00823,A0A140G1S1,P29790,A0A1S4A0E0,A0A1S3ZVH3,A0A1S3WZA4,A0A1S3XUA2,A0A1S3ZTP5,A0A1S4DS02,A0A1S3ZF45,A0A1S3ZXT5,A0A1S3ZWF6,A0A1S4AX40,A0A1S4BAA8,A0A1S3XR26,A0A1S4CXJ8,A0A1S3Z224,A0A172CTE5,A0A1S4DL41,A0A1S4DCZ3,A0A140G1P9,Q5MA53,A0A140G1Q0	0.291176	0.683322	0.09375
GO:0015986	ATP synthesis coupled proton transport	P	3	32	405	6874	0.00740741	0.00465522	over	A0A1S3ZTP5,A0A140G1P9,A0A140G1Q0	A0A140G1S2,A0A1S4A1J2,A0A1S4CK04,A0A1S3XQF4,A0A140G1P8,Q5M9V4,A0A1S4AHW5,A0A1S4CSA5,A0A140G1P7,P00823,A0A140G1S1,P29790,A0A1S4A0E0,A0A1S3ZVH3,A0A1S3WZA4,A0A1S3XUA2,A0A1S3ZTP5,A0A1S4DS02,A0A1S3ZF45,A0A1S3ZXT5,A0A1S3ZWF6,A0A1S4AX40,A0A1S4BAA8,A0A1S3XR26,A0A1S4CXJ8,A0A1S3Z224,A0A172CTE5,A0A1S4DL41,A0A1S4DCZ3,A0A140G1P9,Q5MA53,A0A140G1Q0	0.291176	0.683322	0.09375
GO:0009066	aspartate family amino acid metabolic process	P	3	32	405	6874	0.00740741	0.00465522	over	A0A1S4DQY5,A0A1S4BYP0,A0A1S4AIA0	A0A1S4BZ26,A0A1S4A1C0,J7EQB2,A0A1S4DQY5,A0A1S3X4U8,A0A1S3Y890,A0A1S4BR13,A0A1S3ZRA3,A0A1S4AHL1,A0A1S4BRD0,A0A1S4D9K9,A0A1S3ZYM9,A0A1S3XCV6,A0A1S4BYV8,A0A1S4CLB7,A0A1S4D6A8,A0A1S4DLE3,A0A1S3X086,A0A1S3XSJ9,A0A1S4BYP0,A0A1S4A6G7,A0A1S4A1U3,A0A1S3XMT7,A0A1S4AEJ3,A0A1S3ZEX5,A0A1S4AZ88,A0A1S4AIA0,A0A1S4A9X2,A0A1S3YD06,A0A1S4A5L0,A0A1S4A5S7,A0A1S3Z968	0.291176	0.683322	0.09375
GO:0005488	binding	F	152	2486	405	6874	0.375309	0.361653	over	A0A1S3ZPC7,A0A1S3XIE9,A0A1S3YW39,A0A1S3ZJS9,A0A1S4APB5,A0A1S3Z6G0,A0A1S4AIA0,A0A077D837,A0A1S3ZN89,A0A1S4BVY0,P18212,Q04126,Q7DM39,A0A1S3X2C4,A0A1S4A2G9,A0A1S3Z169,A0A1S3ZYI4,A0A1S4ATY4,A0A1S4BFY1,A0A1S4DPI0,A0A1S4A1B7,A0A1S4A813,A0A1S3ZF51,A0A1S3Z0X0,A0A1S3ZRY0,A0A1S3ZWZ0,A0A1S4BWG5,A0A1S4C3J4,A0A1S4A807,A0A1S4AHU7,A0A1S4DDB0,A0A1S3X1G1,A0A1S4CPU2,A0A1S4CVZ2,A0A1S4BVE0,E2F3S9,A0A1S4A1K5,A0A1S4AP…	A0A1S4A548,A0A1S4CB32,A0A1S4D3T4,A0A1S3ZUI8,A0A1S3YDH7,E9NZ46,A0A1S3XGK4,A0A1S3ZDE0,A0A1S4C3F4,A0A1S3ZPC7,Q40567,A0A1S3Y346,A0A1S3ZQV2,A0A1S4CZ48,G9MD86,A0A1S4C9T5,A0A1S3XI60,A0A1S4B696,A0A1S3YGZ0,A0A1S3YCI6,A0A1S3YCI5,A0A1S3Y4Y6,A0A1S4CGS1,A0A1S3YBV7,A0A1S4CUE9,A0A1S4AFU6,A0A077DBL4,A0A1S3XJN1,A0A1S3XW41,A0A1S4CT76,A0A1S3YV22,A0A1S3Z9L1,A0A1S3XBR3,A0A1S3ZH59,A0A1S3YU20,A0A1S4D2X1,A0A1S4A3P1,A0A1…	0.294831	0.683322	0.0611424
GO:1901360	organic cyclic compound metabolic process	P	43	671	405	6874	0.106173	0.0976142	over	A0A1S4D864,A0A1S3X1S5,A0A1S4D4C8,A0A1S3ZF58,A0A1S4D3E6,A0A1S3XL06,A0A1S3ZF51,A0A1S3ZRY0,A0A1S3ZWZ0,A0A1S3YX01,A0A1S3X7S2,A0A1S4DJ40,A0A1S4ASZ9,A0A1S4AP04,A0A1S3XAT8,A0A1S3ZF93,Q75WU8,A0A1S3ZU87,O24154,A0A1S4D4M9,A0A1S4CJS8,A0A1S3XBH0,A0A1S3ZMQ6,A0A1S4DBX2,A0A1S4AI83,A0A1S3X699,A0A1S4DK24,A0A1S3ZN89,A0A1S4AFK0,Q5ZQU1,A0A1S3ZRE1,A0A1S3ZTP5,A0A140G1P9,A0A140G1Q0,A0A1S3ZHM0,A0A1S3ZIP8,A0A1S4AX59,A0A1…	A0A1S3YP30,A0A1S4B2W9,A0A1S4AYR0,A0A1S3X366,A0A1S4CS17,A0A1S3YV94,A0A1S3X6Y2,A0A1S4AHH6,A0A1S3X4V3,A0A1S3ZZR4,A0A1S3YTZ6,A0A1S4BE22,A0A1S4CW41,W8SRK9,A0A1S4BH30,A0A1S4CPI7,A0A1S4C1M5,A0A1S3X2J0,A0A1S3ZVR8,A0A1S4BJI7,A0A1S4D9Q7,A0A1S3Z1G9,A0A1S4AQ50,A0A1S3XVA1,A0A1S3YDK8,A0A1S4AWS5,A0A1S3YV93,A0A1S4BWJ9,A0A1S3ZWI9,A0A1S4CDB1,A0A1S3XS39,A0A1S3Z0X9,A0A1S4DQK0,A0A1S3X4J0,A0A1S3XHX0,A0A1S3YBJ9,A0A1S3X…	0.299134	0.683322	0.0640835
GO:0009057	macromolecule catabolic process	P	9	123	405	6874	0.0222222	0.0178935	over	A0A1S4BQK3,A0A1S3YPR6,A0A1S3YBJ7,A0A1S3XUT4,A0A068JDA3,A0A1S4CQC9,Q9LEB0,A0A1S3Z2T8,A0A1S4DBU0	A0A1S3Z1G9,A0A1S4AQ50,A0A076L2F8,A0A1S4BFN8,A0A1S4AZI5,A0A1S4BZJ6,A0A1S3YX17,A0A1S4AWS5,A0A1S3YV93,A0A1S3XHX0,A0A1S4A1M8,A0A1S3XW19,A0A1S4ATF2,A0A1S3XLL1,A0A1S3ZVW5,A0A1S4D7J1,A0A1S3YRD6,A0A1S4AG99,A0A1S3XCI1,A0A1S4BGN0,A0A1S3Z2C0,A0A1S4ATX1,A0A1S3YIU8,A0A1S4AJZ8,A0A1S4BQK3,A0A1S3YBR4,A0A1S3XDX4,A0A1S4CAN4,A0A1S3ZC38,A0A1S4CDK8,A0A1S4BQH6,A0A1S3YP28,A0A1S3YPR6,A0A1S4CYK4,A0A1S4CXU6,A0A1S4AET6,A0A…	0.299434	0.683322	0.0731707
GO:0043167	ion binding	F	97	1566	405	6874	0.239506	0.227815	over	A0A1S3YW39,A0A1S3ZJS9,A0A1S4APB5,A0A1S3Z6G0,A0A1S4AIA0,A0A077D837,A0A1S3ZN89,P18212,Q04126,Q7DM39,A0A1S3ZDB8,A0A1S3ZHM0,A0A1S3XC54,A0A1S3YR16,A0A1S4BIW4,A0A1S3X7K3,A0A1S4AFK0,A0A1S4CDE1,A0A1S4A6L2,A0A1S4AIU1,Q94IQ1,A0A1S3XQ21,A0A1S4CDV5,A0A077D7Q8,A0A1S4D5J3,A0A1S3ZTX1,A0A1S4AIA6,A0A1S4CQI1,A0A1S3XL06,A0A1S4DS24,A0A1S4DBU0,A0A1S3XQG1,A0A1S4A0W8,A0A1S3ZAS7,A0A1S4DK24,A0A1S3X699,A0A1S3ZF49,A0A1S4AK…	A0A1S4D817,A0A1S3X642,A0A1S3YC88,A0A075M4T0,S4X189,P00876,A0A1S3YIG1,A0A1S3XUI8,A0A1S3ZZL0,A0A1S4D9F1,A0A1S4AZS0,A0A1S4BCN3,A0A1S3ZZR4,A0A1S3YBI7,A0A1S4A194,A0A1S3XSQ4,A0A1S4D955,A0A1S3YW39,A0A1S3ZLP3,A0A1S3X9F6,A0A1S3X2H3,A0A1S4A6S4,A0A1S3Y892,A0A1S4DPF3,A0A1S3YR78,A0A1S4BYT9,A0A1S4CGB8,A0A1S3Z0B7,A0A1S3YLX2,A0A1S3ZJS9,A0A1S3XKP8,A0A1S3Z4L8,A0A1S3X0W6,A0A1S3Z8Z5,A0A1S3Z1V9,Q7DLX9,A0A1S3X706,A0A1…	0.300043	0.683322	0.0619413
GO:0032543	mitochondrial translation	P	1	6	405	6874	0.00246914	0.000872854	over	A0A1S4BCN1	A0A1S4BYR7,A0A1S4AD65,A0A1S4AME8,A0A1S4BCN1,A0A1S3XHH4,A0A1S3YFI0	0.305445	0.683322	0.166667
GO:0140053	mitochondrial gene expression	P	1	6	405	6874	0.00246914	0.000872854	over	A0A1S4BCN1	A0A1S4AD65,A0A1S4AME8,A0A1S4BCN1,A0A1S3XHH4,A0A1S3YFI0,A0A1S4BYR7	0.305445	0.683322	0.166667
GO:0140115	export across plasma membrane	P	1	6	405	6874	0.00246914	0.000872854	over	A0A1S3YDC8	A0A1S3YZU3,A0A1S3XJZ1,A0A1S3YDC8,A0A1S4ADW0,A0A1S4DN58,A0A1S3XV07	0.305445	0.683322	0.166667
GO:0006021	inositol biosynthetic process	P	1	6	405	6874	0.00246914	0.000872854	over	A0A1S4BI04	A0A1S3XLH4,A0A1S4ABR8,A0A1S4CQY1,A0A1S4BI04,A0A1S4DLY5,B3GK03	0.305445	0.683322	0.166667
GO:0046051	UTP metabolic process	P	1	6	405	6874	0.00246914	0.000872854	over	A0A1S4D3E6	A0A1S3Y388,A0A1S4DGP1,A0A1S4D3E6,A0A1S3Z1Y6,A0A1S3XRQ5,A0A1S4B8M1	0.305445	0.683322	0.166667
GO:0019238	cyclohydrolase activity	F	1	6	405	6874	0.00246914	0.000872854	over	A0A1S3ZRE1	A0A1S4BK34,A0A1S3ZRV5,A0A1S4A1I3,A0A1S3ZRE1,A0A1S4D742,A0A1S3X2J0	0.305445	0.683322	0.166667
GO:0019319	hexose biosynthetic process	P	1	6	405	6874	0.00246914	0.000872854	over	A0A1S4D4C8	A0A1S3ZPG2,A0A1S4CI25,A0A1S4D4C8,A0A1S4BT88,A0A1S3X593,A0A1S4CWM1	0.305445	0.683322	0.166667
GO:0120029	proton export across plasma membrane	P	1	6	405	6874	0.00246914	0.000872854	over	A0A1S3YDC8	A0A1S3YZU3,A0A1S3XJZ1,A0A1S3YDC8,A0A1S4ADW0,A0A1S4DN58,A0A1S3XV07	0.305445	0.683322	0.166667
GO:0006183	GTP biosynthetic process	P	1	6	405	6874	0.00246914	0.000872854	over	A0A1S4D3E6	A0A1S3Y388,A0A1S4DGP1,A0A1S4D3E6,A0A1S3Z1Y6,A0A1S3XRQ5,A0A1S4B8M1	0.305445	0.683322	0.166667
GO:0046364	monosaccharide biosynthetic process	P	1	6	405	6874	0.00246914	0.000872854	over	A0A1S4D4C8	A0A1S3ZPG2,A0A1S4CI25,A0A1S4D4C8,A0A1S4BT88,A0A1S3X593,A0A1S4CWM1	0.305445	0.683322	0.166667
GO:0004576	oligosaccharyl transferase activity	F	1	6	405	6874	0.00246914	0.000872854	over	A0A1S3XUS9	A0A1S4CNM0,A0A1S4CEN4,A0A1S4CMN8,A0A1S3XUS9,A0A1S4DLZ3,A0A1S3ZJR4	0.305445	0.683322	0.166667
GO:0006772	thiamine metabolic process	P	1	6	405	6874	0.00246914	0.000872854	over	A0A1S4AFK0	Q84QE4,A0A1S4AFK0,A0A1S3Z2I2,A0A1S3XQV7,A0A1S4CDG9,A0A1S4B180	0.305445	0.683322	0.166667
GO:0004550	nucleoside diphosphate kinase activity	F	1	6	405	6874	0.00246914	0.000872854	over	A0A1S4D3E6	A0A1S3Y388,A0A1S4DGP1,A0A1S4D3E6,A0A1S3Z1Y6,A0A1S3XRQ5,A0A1S4B8M1	0.305445	0.683322	0.166667
GO:0008553	proton-exporting ATPase activity, phosphorylative mechanism	F	1	6	405	6874	0.00246914	0.000872854	over	A0A1S3YDC8	A0A1S3YZU3,A0A1S3XJZ1,A0A1S3YDC8,A0A1S4ADW0,A0A1S4DN58,A0A1S3XV07	0.305445	0.683322	0.166667
GO:0047938	glucose-6-phosphate 1-epimerase activity	F	1	6	405	6874	0.00246914	0.000872854	over	A0A1S4AUK5	A0A1S4A0T5,A0A1S3ZEI2,A0A1S4C4Q9,A0A1S4AUK5,A0A1S3XGW1,A0A1S3YLH9	0.305445	0.683322	0.166667
GO:0003729	mRNA binding	F	1	6	405	6874	0.00246914	0.000872854	over	A0A1S3X7S2	A0A1S4BAS1,A0A1S3X7S2,A0A1S4A4G2,A0A1S4DQ33,A0A1S4A2P2,A0A1S3XVA1	0.305445	0.683322	0.166667
GO:0052692	raffinose alpha-galactosidase activity	F	1	6	405	6874	0.00246914	0.000872854	over	F5BFT0	A0A1S3XW02,F5BFT0,A0A1S4ALI5,A0A1S4AU86,A0A1S4DMV8,A0A1S3XBB0	0.305445	0.683322	0.166667
GO:0009414	response to water deprivation	P	1	6	405	6874	0.00246914	0.000872854	over	A0A1S4CXQ9	A0A1S3X3Q5,A0A1S4DKZ0,A0A1S4CDV2,A0A1S4CXQ9,A0A1S3ZGY3,A0A1S4DGY4	0.305445	0.683322	0.166667
GO:0016899	oxidoreductase activity, acting on the CH-OH group of donors, oxygen as acceptor	F	1	6	405	6874	0.00246914	0.000872854	over	O82077	A0A1S4BCZ4,A0A1S3ZJB7,A0A1S4BTK0,A0A1S3Y5A7,A0A1S4CM61,O82077	0.305445	0.683322	0.166667
GO:0006094	gluconeogenesis	P	1	6	405	6874	0.00246914	0.000872854	over	A0A1S4D4C8	A0A1S4CWM1,A0A1S3ZPG2,A0A1S4CI25,A0A1S4D4C8,A0A1S4BT88,A0A1S3X593	0.305445	0.683322	0.166667
GO:0004034	aldose 1-epimerase activity	F	1	6	405	6874	0.00246914	0.000872854	over	A0A1S3ZMS1	A0A1S3ZLJ6,A0A1S3ZIM4,A0A1S4AYJ2,A0A1S3ZMS1,A0A1S3ZM21,A0A1S3ZIA8	0.305445	0.683322	0.166667
GO:0006228	UTP biosynthetic process	P	1	6	405	6874	0.00246914	0.000872854	over	A0A1S4D3E6	A0A1S3Y388,A0A1S4DGP1,A0A1S4D3E6,A0A1S3Z1Y6,A0A1S3XRQ5,A0A1S4B8M1	0.305445	0.683322	0.166667
GO:0071265	L-methionine biosynthetic process	P	1	6	405	6874	0.00246914	0.000872854	over	A0A1S4AIA0	A0A1S4AIA0,A0A1S4A9X2,A0A1S3YD06,A0A1S4A5L0,A0A1S4A5S7,A0A1S3Z968	0.305445	0.683322	0.166667
GO:0004611	phosphoenolpyruvate carboxykinase activity	F	1	6	405	6874	0.00246914	0.000872854	over	A0A1S4D398	A0A1S3X593,A0A1S4DHV3,A0A1S4DJ63,A0A1S4D398,A0A1S3YLC5,A0A1S4BEA5	0.305445	0.683322	0.166667
GO:0042723	thiamine-containing compound metabolic process	P	1	6	405	6874	0.00246914	0.000872854	over	A0A1S4AFK0	A0A1S4B180,Q84QE4,A0A1S4AFK0,A0A1S3Z2I2,A0A1S3XQV7,A0A1S4CDG9	0.305445	0.683322	0.166667
GO:0006020	inositol metabolic process	P	1	6	405	6874	0.00246914	0.000872854	over	A0A1S4BI04	A0A1S3XLH4,A0A1S4ABR8,A0A1S4CQY1,A0A1S4BI04,A0A1S4DLY5,B3GK03	0.305445	0.683322	0.166667
GO:0004557	alpha-galactosidase activity	F	1	6	405	6874	0.00246914	0.000872854	over	F5BFT0	A0A1S3XW02,F5BFT0,A0A1S4ALI5,A0A1S4AU86,A0A1S4DMV8,A0A1S3XBB0	0.305445	0.683322	0.166667
GO:0003746	translation elongation factor activity	F	3	33	405	6874	0.00740741	0.0048007	over	A0A1S4CVZ3,A0A1S3YXL3,A0A1S4CVR8	A0A1S4CLZ9,A0A1S4CSG9,A0A1S4BU79,A0A1S3Y6D9,A0A1S3ZYK1,A0A1S4CIT2,P68158,A0A1S4DCB8,A0A1S4CVZ3,A0A1S3Y0T4,A0A1S4BVP1,A0A1S4DJU8,A0A1S4AVN0,A0A1S3ZPB2,A0A1S4AUN0,A0A1S4C0X2,A0A1S3YXL3,A0A1S3WZX1,A0A075EYQ6,A0A1S4CMV2,A0A1S4A482,A0A1S4CVR8,B2LT58,A0A1S4B235,A0A1S4DA79,A0A1S3XNA5,A0A1S4BZK6,A0A1S3ZML9,A0A1S4C631,A0A1S4BGX4,A0A1S3X0H2,A0A1S3ZYR2,A0A1S3Z9Y3	0.307619	0.686922	0.0909091
GO:0035556	intracellular signal transduction	P	2	19	405	6874	0.00493827	0.00276404	over	A0A1S4AA79,A0A1S3Y0V9	O22402,Q9ZRD2,A0A1S4CT71,A0A1S3ZKU5,A0A1S3XCI2,A0A1S4DDD5,A0A1S4AJ05,A0A1S4AU77,A0A1S3X5T5,A0A1S4DME6,A0A1S3X5G4,A0A096ZJR2,A0A1S3YI12,A0A1S4CNE1,A0A1S4AA79,A0A1S3X3G2,A0A1S3ZXV6,A0A1S3Y0V9,A0A1S3WY24	0.309357	0.689537	0.105263
GO:0005694	chromosome	C	4	48	405	6874	0.00987654	0.00698283	over	A0A1S4BFY1,A0A1S4DPI0,A0A1S4A813,A0A1S3ZF51	A0A1S4DM04,A0A1S3Y3N2,A0A1S3YFP6,A0A1S4CBT7,A0A1S4C2T9,Q8H0G7,A0A1S3YPS5,A0A1S3Y108,A0A1S3Z9Z2,A8J6V0,A0A1S4B4Z9,A0A1S4AKB5,A0A9R6,A0A1S3Z6C5,A7VMP6,A0A1S3ZDD8,A0A1S4BP93,A0A1S3Y3U0,A0A1S3XKN4,Q9SLS1,A0A1S4B4I6,A0A1S4BFY1,A0A1S3ZAZ9,A0A1S3XXL6,A0A1S3YYD6,A0A1S3XTF0,A0A1S3ZW20,A0A1S4DPI0,A0A1S3ZXF3,A0A1S4CDH7,A0A1S4CES1,A0A1S3XHP5,A0A1S3YQV4,A0A1S3ZJ41,A0A1S3ZJ22,A0A1S4A813,A0A1S3X4V3,A0A1S3XB46,A…	0.312868	0.696087	0.0833333
GO:0019438	aromatic compound biosynthetic process	P	20	300	405	6874	0.0493827	0.0436427	over	A0A1S3X1S5,A0A1S4D4C8,A0A1S4D3E6,A0A1S3XL06,A0A1S3ZRY0,A0A1S3ZWZ0,A0A1S3YX01,A0A1S4CJS8,A0A1S3XBH0,A0A1S4AI83,A0A1S4DK24,A0A1S3ZN89,A0A1S4AFK0,A0A1S3ZTP5,A0A140G1P9,A0A140G1Q0,A0A1S3ZHM0,A0A1S3ZIP8,A0A1S4AX59,A0A1S3X2G3	A0A1S3ZZR4,A0A1S3YTZ6,A0A1S4BE22,A0A1S4CW41,W8SRK9,A0A1S4BH30,A0A1S4CPI7,A0A1S4C1M5,A0A1S3X2J0,A0A1S3ZVR8,A0A1S4BJI7,A0A1S4D9Q7,A0A1S4CLH0,A0A1S4BL24,A0A1S4B2F9,A0A1S4CGT1,A0A1S3X1S5,A0A1S4AI06,A0A1S3X1E5,A0A1S4AK33,A0A1S4B2J2,A0A1S4C6W5,A0A1S4A908,Q42961,A0A1S4AJ36,A0A1S3ZKZ4,A0A068JFR6,A0A1S4CGR1,A0A1S4CWV3,A0A1S3XXM3,A0A1S3YIG1,A0A1S3XGM0,A0A1S3Y2I1,A0A1S4DK35,A0A1S3ZZL0,A0A1S3WYR8,A0A1S3ZX13,…	0.314221	0.697822	0.0666667
GO:0000786	nucleosome	C	3	34	405	6874	0.00740741	0.00494617	over	A0A1S4BFY1,A0A1S4DPI0,A0A1S4A813	A0A1S3YFP6,A0A1S4CBT7,A0A1S4C2T9,Q8H0G7,A0A1S3YPS5,A0A1S3Y108,A0A1S3Z9Z2,A8J6V0,A0A1S4B4Z9,A0A1S4AKB5,A0A9R6,A0A1S3Z6C5,A7VMP6,A0A1S3ZDD8,A0A1S4BP93,A0A1S3Y3U0,A0A1S3XKN4,Q9SLS1,A0A1S4B4I6,A0A1S4BFY1,A0A1S3ZAZ9,A0A1S3XXL6,A0A1S3YYD6,A0A1S3XTF0,A0A1S3ZW20,A0A1S4DPI0,A0A1S3ZXF3,A0A1S4CDH7,A0A1S4CES1,A0A1S3XHP5,A0A1S3YQV4,A0A1S3ZJ41,A0A1S3ZJ22,A0A1S4A813	0.324094	0.714534	0.0882353
GO:0044815	DNA packaging complex	C	3	34	405	6874	0.00740741	0.00494617	over	A0A1S4BFY1,A0A1S4DPI0,A0A1S4A813	A0A1S3YFP6,A0A1S4CBT7,A0A1S4C2T9,Q8H0G7,A0A1S3YPS5,A0A1S3Y108,A0A1S3Z9Z2,A8J6V0,A0A1S4B4Z9,A0A1S4AKB5,A0A9R6,A0A1S3Z6C5,A7VMP6,A0A1S3ZDD8,A0A1S4BP93,A0A1S3Y3U0,A0A1S3XKN4,Q9SLS1,A0A1S4B4I6,A0A1S4BFY1,A0A1S3ZAZ9,A0A1S3XXL6,A0A1S3YYD6,A0A1S3XTF0,A0A1S3ZW20,A0A1S4DPI0,A0A1S3ZXF3,A0A1S4CDH7,A0A1S4CES1,A0A1S3XHP5,A0A1S3YQV4,A0A1S3ZJ41,A0A1S3ZJ22,A0A1S4A813	0.324094	0.714534	0.0882353
GO:0032993	protein-DNA complex	C	3	34	405	6874	0.00740741	0.00494617	over	A0A1S4BFY1,A0A1S4DPI0,A0A1S4A813	A0A1S3YFP6,A0A1S4CBT7,A0A1S4C2T9,Q8H0G7,A0A1S3YPS5,A0A1S3Y108,A0A1S3Z9Z2,A8J6V0,A0A1S4B4Z9,A0A1S4AKB5,A0A9R6,A0A1S3Z6C5,A7VMP6,A0A1S3ZDD8,A0A1S4BP93,A0A1S3Y3U0,A0A1S3XKN4,Q9SLS1,A0A1S4B4I6,A0A1S4BFY1,A0A1S3ZAZ9,A0A1S3XXL6,A0A1S3YYD6,A0A1S3XTF0,A0A1S3ZW20,A0A1S4DPI0,A0A1S3ZXF3,A0A1S4CDH7,A0A1S4CES1,A0A1S3XHP5,A0A1S3YQV4,A0A1S3ZJ41,A0A1S3ZJ22,A0A1S4A813	0.324094	0.714534	0.0882353
GO:0016831	carboxy-lyase activity	F	3	34	405	6874	0.00740741	0.00494617	over	A0A1S3ZU87,A0A1S4D398,A0A1S3Z368	A0A1S3WZY8,A0A076L2G4,O81102,A0A1S4A8M3,A0A1S3ZU87,A0A1S3XWU1,Q42942,A0A1S4A7T6,A0A1S3X5C0,A0A1S3X593,A0A1S4D558,Q6T7F1,A0A1S4DF13,A0A1S4BE88,A0A1S4C086,A0A1S4AR72,A0A1S4A6G7,A0A1S4A1U3,A0A1S4DHV3,A0A1S4DJ63,A0A1S4D398,A0A1S3YLC5,A0A1S4BEA5,A0A1S4AZ56,A0A075M4T0,S4X189,P00876,A0A1S3YBB8,A0A1S3ZY67,A0A1S3XJ34,Q84QE5,A0A1S3ZV43,A0A1S4CAR6,A0A1S3Z368	0.324094	0.714534	0.0882353
GO:0016857	racemase and epimerase activity, acting on carbohydrates and derivatives	F	2	20	405	6874	0.00493827	0.00290951	over	A0A1S3ZMS1,A0A1S4AUK5	A0A1S4BDF8,A0A1S3Z206,A0A1S3Z159,A0A1S3ZLJ6,A0A1S3ZIM4,A0A1S4AYJ2,A0A1S3ZMS1,A0A1S3ZM21,A0A1S3ZIA8,A0A1S4AWU6,A0A1S4AGN4,A0A1S4D5X6,A0A1S4BXE7,A0A1S4A0T5,A0A1S3ZEI2,A0A1S4C4Q9,A0A1S4AUK5,A0A1S3XGW1,A0A1S3YLH9,A0A1S4CHS5	0.331498	0.719132	0.1
GO:0006555	methionine metabolic process	P	2	20	405	6874	0.00493827	0.00290951	over	A0A1S4AIA0,A0A1S4DQY5	A0A1S4AHL1,A0A1S4BRD0,A0A1S4D9K9,A0A1S3ZYM9,A0A1S3XCV6,A0A1S4BYV8,A0A1S4CLB7,A0A1S4D6A8,A0A1S4DLE3,A0A1S3X086,A0A1S3XSJ9,A0A1S4AIA0,A0A1S4A9X2,A0A1S3YD06,A0A1S4A5L0,A0A1S4A5S7,A0A1S3Z968,J7EQB2,A0A1S4DQY5,A0A1S3X4U8	0.331498	0.719132	0.1
GO:0042278	purine nucleoside metabolic process	P	2	20	405	6874	0.00493827	0.00290951	over	A0A1S4D3E6,A0A1S4AIA0	Q5DKV0,Q5DKU9,Q5DKU6,Q5DKU8,A0A1S3YES5,A0A1S3XEK0,A0A1S3Y388,A0A1S4DGP1,A0A1S4D3E6,A0A1S3Z1Y6,A0A1S3XRQ5,A0A1S4B8M1,A0A1S4AIQ9,A0A1S4AIA0,A0A1S4A9X2,A0A1S3YD06,A1KYB0,A1KYB1,A0A1S4BXC5,A0A1S4CUD0	0.331498	0.719132	0.1
GO:0009082	branched-chain amino acid biosynthetic process	P	2	20	405	6874	0.00493827	0.00290951	over	A0A1S4APB5,A0A1S4BDR4	A0A1S4CS20,A0A1S4CMC2,A0A1S4BYV8,A0A1S4APB5,A0A1S4CLB7,A0A077DCK1,A0A1S3ZJD8,A0A1S3X086,A0A1S3X320,A0A1S3X0W6,A0A1S3Z8Z5,A0A1S4CVK8,A0A1S3ZK66,A0A1S4CQX6,A0A1S4ACS8,A0A1S4BDR4,A0A1S3XZ80,A0A1S4CZS6,A0A1S4AS44,A0A1S3YD69	0.331498	0.719132	0.1
GO:0019682	glyceraldehyde-3-phosphate metabolic process	P	2	20	405	6874	0.00493827	0.00290951	over	A0A1S3ZF58,A0A1S3ZMQ6	A0A1S3YKL6,A0A139ZSG9,A0A1S4ALE9,A0A076KWG3,A0A1S4DRP6,A0A1S4A353,A0A1S4CS04,A0A1S4A2M2,A0A1S4D990,A0A1S3YKU4,A0A1S3ZF58,A0A1S4DMZ3,A0A1S4AWU6,A0A1S3YG65,A0A1S3Z1X1,A0A1S3XYP7,A0A1S3ZMQ6,A0A1S3ZHU5,A0A1S3X1H5,A0A1S3XI75	0.331498	0.719132	0.1
GO:0070008	serine-type exopeptidase activity	F	2	20	405	6874	0.00493827	0.00290951	over	A0A1S4DLM9,A0A1S3XB37	A0A1S3ZF69,A0A1S4C4R0,A0A1S4DLM9,A0A1S3XB37,A0A1S4C7D4,A0A1S4CS57,A0A1S4BYQ8,A0A1S4CSI9,A0A1S3XTW0,A0A1S4B5K5,A0A1S3X8J3,A0A1S3YP51,A0A1S3Y1E8,A0A1S3Z5W0,A0A1S4CD43,A0A1S4A003,A0A1S4C3Q3,A0A1S4BZ46,A0A1S3ZXI3,A0A1S4DEB9	0.331498	0.719132	0.1
GO:0046933	proton-transporting ATP synthase activity, rotational mechanism	F	2	20	405	6874	0.00493827	0.00290951	over	A0A1S3ZTP5,A0A140G1P9	A0A140G1S2,A0A1S4A1J2,A0A1S4CK04,Q5M9V4,A0A1S4AHW5,A0A1S4CSA5,A0A140G1P7,P00823,A0A140G1S1,P29790,A0A1S4A0E0,A0A1S3WZA4,A0A1S3XUA2,A0A1S3ZTP5,A0A1S4DS02,A0A1S4BAA8,A0A1S3XR26,A0A1S4CXJ8,A0A1S4DCZ3,A0A140G1P9	0.331498	0.719132	0.1
GO:0046128	purine ribonucleoside metabolic process	P	2	20	405	6874	0.00493827	0.00290951	over	A0A1S4D3E6,A0A1S4AIA0	Q5DKV0,Q5DKU9,Q5DKU6,Q5DKU8,A0A1S3YES5,A0A1S3XEK0,A0A1S3Y388,A0A1S4DGP1,A0A1S4D3E6,A0A1S3Z1Y6,A0A1S3XRQ5,A0A1S4B8M1,A0A1S4AIQ9,A0A1S4AIA0,A0A1S4A9X2,A0A1S3YD06,A1KYB0,A1KYB1,A0A1S4BXC5,A0A1S4CUD0	0.331498	0.719132	0.1
GO:0009308	amine metabolic process	P	2	20	405	6874	0.00493827	0.00290951	over	A0A1S3ZU87,A0A1S4DFX8	A0A1S3ZVR8,A0A1S4BJI7,A0A1S4D9Q7,A0A1S4A8M3,A0A1S3ZU87,A0A1S3XWU1,A0A1S4BDN4,A0A1S4DQL5,A0A1S3XII8,A0A1S3XB16,A0A1S3ZI49,A0A1S4D2V8,A0A1S4A433,A0A1S3ZMW2,A0A1S3Z855,A0A1S4APA1,A0A1S4DFX8,A0A1S3YGX2,A0A1S4BIM8,A0A1S3YNZ9	0.331498	0.719132	0.1
GO:0008233	peptidase activity	F	20	304	405	6874	0.0493827	0.0442246	over	A0A1S3Z5T3,A0A1S3Y286,A0A1S3YHX9,A0A1S3Z722,A0A1S3Y891,A0A1S4DLM9,A0A1S3XB37,A0A077DBL0,A0A1S4AWK3,C3RSF4,T2BRU8,A0A1S4CEE8,A0A1S3XSW4,A0A1S4C133,A0A1S3YKG1,A0A1S4BQK3,A0A1S3YPR6,A0A075F2G1,A0A1S3X7K3,A0A1S3YXV1	A0A1S3Z6B3,A0A1S3Z5T3,A0A1S3XHP3,A0A1S3ZAR8,A0A1S4AL63,A0A1S4D9V6,A0A140G1U2,A0A1S4CUR0,A0A1S3XTY1,A0A1S4BLL2,A0A1S4ARK2,A0A1S3YB37,A0A1S3ZU04,A0A1S3XMM0,A0A1S4DLV7,A0A1S4CAU4,A0A077DCK3,D2CNC6,A0A1S4BYP6,A0A1S3Y286,A0A1S3YYA2,A0A1S4DBM2,A0A1S3YPY3,A0A1S3YK97,A0A1S4CNY8,A0A1S3YYW3,A0A1S3ZXI3,A0A1S3Y1D2,A0A1S3Z362,A0A1S3XPN7,A0A1S4BMH5,A0A1S4CH40,A0A1S3YK58,A0A1S4BS96,A0A1S4AAX6,A0A1S4BUX0,A0A1S3W…	0.33583	0.720636	0.0657895
GO:0015078	proton transmembrane transporter activity	F	5	65	405	6874	0.0123457	0.00945592	over	A0A1S3ZTP5,A0A140G1P9,A0A1S3YDC8,A0A1S3ZF04,A0A140G1Q0	A0A1S4BL36,A0A097BTV9,A0A1S3Z3P5,A0A1S4BGV4,A0A1S3Z6E6,A0A1S3X1F6,A0A1S4DA59,A0A1S4DC16,A0A1S3YPC4,A0A140G1S2,A0A1S4A1J2,A0A1S4CK04,Q5M9V4,A0A1S4AHW5,A0A1S4CSA5,A0A140G1P7,P00823,A0A140G1S1,P29790,A0A1S4A0E0,A0A1S3WZA4,A0A1S3XUA2,A0A1S3ZTP5,A0A1S4DS02,A0A1S4BAA8,A0A1S3XR26,A0A1S4CXJ8,A0A1S4DCZ3,A0A140G1P9,A0A1S3YI67,A0A1S3XAH3,Q5MA02,A0A0M4K6A6,A0A1S3YZU3,A0A1S3XJZ1,A0A1S3YDC8,A0A1S4ADW0,A0A1S4DN…	0.336618	0.720636	0.0769231
GO:0019843	rRNA binding	F	3	35	405	6874	0.00740741	0.00509165	over	P02376,A0A1S4C068,A0A1S3WYF7	A0A1S4B5C2,A0A1S3XE16,A0A1S4A8K0,A0A1S4BV03,P02376,A0A1S4AYN5,A0A1S3XV78,O80360,P69656,A0A1S3X1I5,A0A1S4B2Y7,A0A1S4C068,P06359,P06384,P06357,P06379,A0A1S3ZPZ6,A0A1S3X7A0,A0A1S3YYQ3,A0A1S4A731,A0A1S4BGG6,A0A1S3YK35,A0A1S3ZGZ9,P62732,P06363,A0A1S3YAC1,A0A140G1U0,A0A2H4MYF9,A0A1S3XVB2,P62129,A0A1S3YPH7,A0A1S3XDY9,A0A1S4DJD3,A0A1S3WYF7,A0A1S3Y1R0	0.340571	0.720636	0.0857143
GO:1901615	organic hydroxy compound metabolic process	P	3	35	405	6874	0.00740741	0.00509165	over	A0A1S4BI04,A0A1S4CJS8,A0A1S3YHI6	A0A1S3XLH4,A0A1S4ABR8,A0A1S4CQY1,A0A1S4BI04,A0A1S4DLY5,B3GK03,A0A1S3YLS8,A0A1S3ZYT7,A0A1S3Z1X2,A0A1S3Y5Z5,A0A1S4CJS8,A0A1S4BAZ2,A0A1S3ZTW8,A0A1S3Z096,A0A1S4AH78,A0A1S3XDC8,A0A1S4D2Y6,A0A1S3YHI6,A0A1S3YJS7,A0A1S3XUG1,A0A1S4AYZ4,A0A1S4AK38,A0A1S4B6K8,A0A1S3WZY8,A0A076L2G4,A0A1S4C6A5,A0A1S4DEG5,A0A1S4DCC6,A0A1S3XBJ1,A0A1S4A4S0,A0A1S3ZWB9,A0A1S3XGL8,A0A1S4C602,Q6QND3,A0A1S3YVS9	0.340571	0.720636	0.0857143
GO:0009069	serine family amino acid metabolic process	P	3	35	405	6874	0.00740741	0.00509165	over	A0A1S4A2J0,A0A1S4CZX6,A0A1S4AIA0	A0A1S3YRT4,A0A1S4CLA2,A0A1S4A2J0,A0A1S3ZTF8,Q3LAG5,W8R6T6,A0A1S4CCJ9,A0A1S3ZI39,A0A1S3ZNU1,A0A1S4ABJ7,A0A1S3X0N4,A0A1S3Y9Q7,A0A1S3Z7S7,A0A1S4B9H4,A0A1S3Z4R3,A0A1S3YYG2,A0A1S4A5W5,A0A1S4BI71,A0A1S3Y159,A0A1S3YKP6,A0A1S4B482,A0A1S3ZW90,A0A1S4B0F5,A0A1S3X4P8,A0A1S4A096,A0A1S4APM0,A0A1S4DIW7,A0A1S3XCT6,A0A1S3Y2X0,A0A1S3WXP0,A0A1S3YUC2,A0A1S4CZX6,A0A1S4AIA0,A0A1S4A9X2,A0A1S3YD06	0.340571	0.720636	0.0857143
GO:0033218	amide binding	F	1	7	405	6874	0.00246914	0.00101833	over	A0A077D837	A0A1S4D817,A0A1S3X642,A0A1S3YC88,A0A1S3YHX3,A0A1S3ZSG1,A0A077D837,A0A1S3Y3D4	0.346403	0.720636	0.142857
GO:0016730	oxidoreductase activity, acting on iron-sulfur proteins as donors	F	1	7	405	6874	0.00246914	0.00101833	over	A0A1S4CDE1	A0A1S3Y5Z1,A0A1S3X0Y5,A0A1S4AIY0,A0A1S4D3S7,A0A1S4CDE1,A0A1S4CIH3,A0A1S4B6M0	0.346403	0.720636	0.142857
GO:0006086	acetyl-CoA biosynthetic process from pyruvate	P	1	7	405	6874	0.00246914	0.00101833	over	A0A1S3X1S5	A0A1S3X1S5,A0A1S4AI06,A0A1S3X1E5,A0A1S4AK33,A0A1S4B2J2,A0A1S4C6W5,A0A1S4A908	0.346403	0.720636	0.142857
GO:0019321	pentose metabolic process	P	1	7	405	6874	0.00246914	0.00101833	over	A0A1S3XGF8	A0A1S4AF69,A0A1S3X6V0,A0A1S4B2G1,A0A1S3ZMF4,A0A1S4BLL1,A0A1S3XGF8,A0A1S3ZPF2	0.346403	0.720636	0.142857
GO:0016717	oxidoreductase activity, acting on paired donors, with oxidation of a pair of donors resulting in the reduction of molecular oxygen to two molecules of water	F	1	7	405	6874	0.00246914	0.00101833	over	A0A1S4DNZ3	A0A1S3YMX8,A0A1S3YC69,A0A1S3YAU3,A0A059XDF2,P93350,A0A1S4DNZ3,A0A1S4BRR8	0.346403	0.720636	0.142857
GO:0015085	calcium ion transmembrane transporter activity	F	1	7	405	6874	0.00246914	0.00101833	over	A0A1S4CK71	A0A1S3XZM2,A0A1S4CIN7,A0A1S4CK71,A0A1S4AV24,A0A1S4C2K7,A0A1S3YD84,A0A1S4AJR2	0.346403	0.720636	0.142857
GO:0016891	endoribonuclease activity, producing 5'-phosphomonoesters	F	1	7	405	6874	0.00246914	0.00101833	over	A0A1S4DJ40	A0A1S3ZR09,A0A1S4A317,A0A1S3Y3R9,A0A1S4DJ40,A0A1S3Y747,A0A1S4DCF7,A0A1S3ZEB0	0.346403	0.720636	0.142857
GO:0004738	pyruvate dehydrogenase activity	F	1	7	405	6874	0.00246914	0.00101833	over	A0A1S3X1S5	A0A1S3X1S5,A0A1S4AI06,A0A1S3X1E5,A0A1S4AK33,A0A1S4B2J2,A0A1S4C6W5,A0A1S4A908	0.346403	0.720636	0.142857
GO:0060590	ATPase regulator activity	F	1	7	405	6874	0.00246914	0.00101833	over	A0A1S4BVY0	A0A1S3XKA7,A0A1S3XJ11,A0A1S4BVY0,A0A1S3X5I4,A0A1S3ZBM0,A0A1S4C9E6,A0A1S4A643	0.346403	0.720636	0.142857
GO:0006566	threonine metabolic process	P	1	7	405	6874	0.00246914	0.00101833	over	A0A1S4BYP0	A0A1S4BYV8,A0A1S4CLB7,A0A1S4BYP0,A0A1S3X086,A0A1S3Y890,A0A1S4BR13,A0A1S3ZRA3	0.346403	0.720636	0.142857
GO:0006400	tRNA modification	P	1	7	405	6874	0.00246914	0.00101833	over	Q75WU8	A0A1S3YKS5,A0A1S3YA01,A0A1S3Z1D8,A0A1S3ZLI0,A0A1S4A406,A0A1S3Z1J6,Q75WU8	0.346403	0.720636	0.142857
GO:0016778	diphosphotransferase activity	F	1	7	405	6874	0.00246914	0.00101833	over	A0A1S3ZN89	A0A1S3XUS2,A0A1S4BFJ4,A0A1S3ZMF8,A0A1S3XZJ1,A0A1S4D5G3,A0A1S3ZN89,A0A1S4B180	0.346403	0.720636	0.142857
GO:0030976	thiamine pyrophosphate binding	F	1	7	405	6874	0.00246914	0.00101833	over	A0A1S4APB5	A0A1S3Y462,A0A1S3X2B9,A0A1S4APB5,A0A1S4D325,A0A1S3Z143,A0A1S3ZJD8,A0A1S4B4M5	0.346403	0.720636	0.142857
GO:0004739	pyruvate dehydrogenase (acetyl-transferring) activity	F	1	7	405	6874	0.00246914	0.00101833	over	A0A1S3X1S5	A0A1S3X1S5,A0A1S4AI06,A0A1S3X1E5,A0A1S4AK33,A0A1S4B2J2,A0A1S4C6W5,A0A1S4A908	0.346403	0.720636	0.142857
GO:0015297	antiporter activity	F	1	7	405	6874	0.00246914	0.00101833	over	A0A1S4DKY7	A0A1S4DKY7,A0A1S4DLF6,A0A1S3Y1U8,A0A1S4AJR2,A0A1S3YCK1,A0A1S3XZ26,A0A1S4DD85	0.346403	0.720636	0.142857
GO:0016646	oxidoreductase activity, acting on the CH-NH group of donors, NAD or NADP as acceptor	F	1	7	405	6874	0.00246914	0.00101833	over	A0A1S4DQY5	A0A1S4A6M3,A0A1S3Y611,A0A1S4DEX2,J7EQB2,A0A1S4DQY5,A0A1S3X4U8,A0A1S4C1H9	0.346403	0.720636	0.142857
GO:0005261	cation channel activity	F	1	7	405	6874	0.00246914	0.00101833	over	A0A1S4CK71	A0A1S3XZM2,A0A1S4CIN7,A0A1S3XFN7,A0A1S4CK71,A0A1S3ZW46,A0A1S3Y296,A0A1S3ZQ39	0.346403	0.720636	0.142857
GO:0016709	oxidoreductase activity, acting on paired donors, with incorporation or reduction of molecular oxygen, NAD(P)H as one donor, and incorporation of one atom of oxygen	F	1	7	405	6874	0.00246914	0.00101833	over	A0A1S3ZHM0	A0A1S3YS18,A0A1S4DEG5,A0A1S4AH78,A0A1S3XDC8,A0A1S3YNG0,A0A1S3ZHM0,A0A1S4CQH8	0.346403	0.720636	0.142857
GO:0019748	secondary metabolic process	P	1	7	405	6874	0.00246914	0.00101833	over	A0A1S3YHI6	A0A1S3ZH48,A0A1S4D2Y6,A0A1S3YHI6,A0A1S3YJS7,A0A1S4CMN6,A0A1S4CGW9,A0A1S4C1Y9	0.346403	0.720636	0.142857
GO:0009081	branched-chain amino acid metabolic process	P	2	21	405	6874	0.00493827	0.00305499	over	A0A1S4BDR4,A0A1S4APB5	A0A1S4C0B5,A0A1S3ZK66,A0A1S4CQX6,A0A1S4ACS8,A0A1S4BDR4,A0A1S3XZ80,A0A1S4CZS6,A0A1S4AS44,A0A1S3YD69,A0A1S4CS20,A0A1S4CMC2,A0A1S4BYV8,A0A1S4APB5,A0A1S4CLB7,A0A077DCK1,A0A1S3ZJD8,A0A1S3X086,A0A1S3X320,A0A1S3X0W6,A0A1S3Z8Z5,A0A1S4CVK8	0.353434	0.72115	0.0952381
GO:0010181	FMN binding	F	2	21	405	6874	0.00493827	0.00305499	over	A0A1S3Z844,O82077	A0A1S3Z844,A0A1S4ANB9,A0A1S4CCT3,A0A1S4DPP6,O82077,A0A1S4BJ94,A0A1S4A422,A0A1S4C2Y6,A0A1S4AAX1,A0A1S3Y739,A0A1S3Z4R9,A0A1S4CCQ3,A0A1S3XH26,A0A1S4BAZ2,A0A1S4C0H3,A0A1S4ALI3,V9TLJ9,A0A1S3ZTW8,A0A1S4BMH7,A0A1S3YSB0,A0A1S4B6R5	0.353434	0.72115	0.0952381
GO:0010035	response to inorganic substance	P	2	21	405	6874	0.00493827	0.00305499	over	A0A1S4CXQ9,A0A1S4CK56	A0A1S3X3Q5,A0A1S4DKZ0,A0A1S4CDV2,A0A1S4CXQ9,A0A1S4AZE4,A0A1S4CMN6,A0A1S3ZGY3,A0A1S4DGY4,A0A1S4CK56,A0A1S4CK65,A0A1S4D404,A0A1S4DSG4,A0A1S4BZQ6,A0A1S3Y4L8,A0A1S3X3C5,A0A1S3Z4Z7,A0A1S4BLU8,A0A077DBL2,A0A1S4CSL9,A0A1S3WYA8,A0A1S3XVM3	0.353434	0.72115	0.0952381
GO:0016114	terpenoid biosynthetic process	P	2	21	405	6874	0.00493827	0.00305499	over	A0A1S3YHI6,A0A1S4CGM2	A0A1S4AH78,A0A1S3XDC8,A0A1S4D2Y6,A0A1S3YHI6,A0A1S3YJS7,A0A1S4CA25,A0A067YEL0,A0A1S3Y5A1,A0A1S3ZRT0,A0A1S3ZPL9,A0A1S4DL23,R9QMI6,A0A1S3ZX27,A0A1S4BJW8,A0A1S3YVG4,A0A1S4BBL2,A0A1S3XHA2,A0A1S4ADE2,A0A1S3YCA3,A0A1S4CGM2,A0A1S3ZLD8	0.353434	0.72115	0.0952381
GO:0006006	glucose metabolic process	P	2	21	405	6874	0.00493827	0.00305499	over	A0A1S4D4C8,A0A1S3ZF58	A0A1S3XWD3,A0A1S4DNF2,A0A1S3ZPG2,A0A1S4CI25,A0A1S4D4C8,A0A1S4BT88,A0A1S3X593,A0A1S4CWM1,A0A1S4DBQ6,Q9XG67,A0A0K2GN10,A0A1S3YLA5,A0A1S3YV19,A0A1S3XFT6,A0A1S4AET0,A0A1S4ATB8,A0A1S3XP71,A0A1S4CS04,A0A1S3ZF58,A0A1S4DMZ3,A0A1S4DA75	0.353434	0.72115	0.0952381
GO:0016861	intramolecular oxidoreductase activity, interconverting aldoses and ketoses	F	2	21	405	6874	0.00493827	0.00305499	over	A0A1S4D4C8,A0A1S3ZMQ6	A0A1S4CPI7,A0A1S3ZPG2,A0A1S4CI25,A0A1S4D4C8,A0A1S4BT88,A0A1S4BDN4,A0A1S4DQL5,A0A1S3YG65,A0A1S3Z1X1,A0A1S3XYP7,A0A1S3ZMQ6,A0A1S3ZHU5,A0A068JFR6,A0A1S3XXM3,A0A1S3XGM0,A0A1S4DK35,A0A1S4BBF5,A0A1S4AAL1,A0A1S3X6V0,A0A1S4B2G1,A0A1S3YD06	0.353434	0.72115	0.0952381
GO:0006721	terpenoid metabolic process	P	2	21	405	6874	0.00493827	0.00305499	over	A0A1S3YHI6,A0A1S4CGM2	A0A1S4AH78,A0A1S3XDC8,A0A1S4D2Y6,A0A1S3YHI6,A0A1S3YJS7,A0A1S4ADE2,A0A1S3YCA3,A0A1S4CGM2,A0A1S3ZLD8,A0A1S4CA25,A0A067YEL0,A0A1S3Y5A1,A0A1S3ZRT0,A0A1S3ZPL9,A0A1S4DL23,R9QMI6,A0A1S3ZX27,A0A1S4BJW8,A0A1S3YVG4,A0A1S4BBL2,A0A1S3XHA2	0.353434	0.72115	0.0952381
GO:0003779	actin binding	F	2	21	405	6874	0.00493827	0.00305499	over	A0A1S3YWQ0,Q84KJ4	A0A1S4BZ24,A0A1S3ZAC5,A0A1S4BCE3,A0A1S3Y2J0,A0A1S4D2X9,A0A1S4D7L4,A0A1S4BZF6,A0A1S4BQ28,A0A1S4CLC5,A0A1S4ATS9,A0A1S4DHX9,A0A1S4CKD5,A0A1S4A367,A0A1S3XHG5,A0A1S3WZG9,A0A1S3Z7K3,A0A1S4ARK9,A0A1S3YWQ0,A0A1S3XRQ7,A0A1S3XJA5,Q84KJ4	0.353434	0.72115	0.0952381
GO:0071555	cell wall organization	P	4	51	405	6874	0.00987654	0.00741926	over	Q9LEB0,A0A1S3Z2T8,A0A1S4D1X6,A0A1S4AQ72	A0A1S4BAH9,A0A1S4D2L8,A0A1S4BHA6,Q9ZP39,Q9ZP35,A0A1S3X3T0,A0A1S4CM45,Q9LEB0,A0A1S3ZP75,A0A1S3Z2T8,A0A1S4CIY1,A0A1S4B2R4,A0A1S4D7J5,A0A1S4CSI1,A0A1S3ZCN1,V9TLK1,A0A1S4BD91,A0A1S3XG24,A0A1S3XQU9,A0A1S4BB21,A0A1S4D1X6,A0A1S4A648,A0A1S4AQ72,A0A1S4CJR0,A0A1S4D6P0,A0A1S3ZD62,A0A1S3YF27,A0A1S4CRE5,A0A1S4BU36,A0A1S3Z5V1,A0A1S4DG79,A0A1S4C951,A0A1S4AWF6,A0A1S3ZL08,A0A1S4CBM6,A0A1S4AWV6,A0A1S3Y185,A0A1S4B8…	0.353761	0.72115	0.0784314
GO:0016779	nucleotidyltransferase activity	F	4	51	405	6874	0.00987654	0.00741926	over	A0A1S4A1B7,A0A1S3ZRY0,A0A1S3YMZ4,A0A1S3YZJ0	A0A1S4A1B7,A0A1S4AU52,A0A1S4DH29,A0A140G1U9,P06271,A0A140G1Q2,P12116,A0A1S3Z389,A0A1S3Z422,A0A1S4BDR9,A0A1S3ZRY0,A0A1S3ZKL1,A0A1S4CLH0,A0A1S4CFN5,A0A1S3X921,A0A1S3X2W1,Q8W3Z7,A0A1S4CQ62,A0A1S4BNA9,A0A1S4B6F7,A0A1S4BGN0,A0A1S3Z2C0,A0A1S4ATX1,A0A1S3XFX2,A0A1S3YMZ4,A0A1S3YZJ0,A0A1S3Y7M5,A0A1S3YBU5,A0A1S4C9G4,A0A1S4BB89,A0A1S3X9G6,A0A1S3YKV8,A0A1S3ZYY2,A0A1S3XU48,A0A1S3Z1D8,A0A1S4BJ07,A0A1S3ZLX6,A0A1…	0.353761	0.72115	0.0784314
GO:0016469	proton-transporting two-sector ATPase complex	C	4	51	405	6874	0.00987654	0.00741926	over	A0A1S3ZF04,A0A140G1P9,A0A140G1Q0,A0A1S3ZTP5	A0A1S3X1F6,A0A1S4DA59,A0A1S3YPC4,A0A1S4B7I9,A0A1S4A1J2,A0A1S4CK04,A0A1S3XUA2,A0A1S3XQF4,A0A1S3ZVH3,A0A1S3ZF45,A0A1S3ZXT5,A0A1S3Z224,A0A172CTE5,A0A1S4DL41,A0A1S3Z6E6,A0A1S4DC16,A0A1S3XCE8,A0A1S4B2Y4,A0A1S4AIA1,A0A1S3XWT1,A0A1S3ZF04,A0A1S4BL36,A0A097BTV9,A0A1S3X5A3,A0A1S3Z3P5,A0A1S3XI04,A0A1S4BGV4,A0A1S4B749,A0A140G1P8,A0A1S3ZWF6,A0A1S4AX40,A0A140G1P9,Q5MA53,A0A140G1Q0,A0A140G1S2,Q5M9V4,A0A140G1P7,…	0.353761	0.72115	0.0784314
GO:0045229	external encapsulating structure organization	P	4	51	405	6874	0.00987654	0.00741926	over	Q9LEB0,A0A1S3Z2T8,A0A1S4D1X6,A0A1S4AQ72	A0A1S4BAH9,A0A1S4D2L8,A0A1S4BHA6,Q9ZP39,Q9ZP35,A0A1S3X3T0,A0A1S4CM45,Q9LEB0,A0A1S3ZP75,A0A1S3Z2T8,A0A1S4CIY1,A0A1S4B2R4,A0A1S4D7J5,A0A1S4CSI1,A0A1S3ZCN1,V9TLK1,A0A1S4BD91,A0A1S3XG24,A0A1S3XQU9,A0A1S4BB21,A0A1S4D1X6,A0A1S4A648,A0A1S4AQ72,A0A1S4CJR0,A0A1S4D6P0,A0A1S3ZD62,A0A1S3YF27,A0A1S4CRE5,A0A1S4BU36,A0A1S3Z5V1,A0A1S4DG79,A0A1S4C951,A0A1S4AWF6,A0A1S3ZL08,A0A1S4CBM6,A0A1S4AWV6,A0A1S3Y185,A0A1S4B8…	0.353761	0.72115	0.0784314
GO:0008610	lipid biosynthetic process	P	8	114	405	6874	0.0197531	0.0165842	over	A0A1S4B7A9,A0A1S3ZR78,O24154,A0A1S4D4M9,A0A1S4BI04,A0A1S3YHI6,A0A1S4CGM2,A0A1S4A0H5	A0A1S4C2W2,A0A1S4D758,H9CCH6,A0A1S4AWE8,A0A1S3YMX8,A0A1S3YC69,A0A1S3ZAL2,A0A1S3XFF8,H9CCH7,A0A1S4DHM5,A0A1S3YFP1,A0A1S4B047,A0A1S3YAU3,A0A1S3ZDU3,A0A1S3ZQ73,A0A1S3X5Z5,A0A1S3X0M8,P12219,H9CCI0,A0A1S4ALM6,A0A1S3XF03,A0A1S3Z8T0,A0A1S3XVK6,A0A1S3YU63,A0A1S4B7A9,A0A076KX89,A0A1S3ZMD4,A0A1S3XCT4,A0A1S3Y1C5,A0A1S3X4C9,A0A1S3ZRG6,A0A1S4BRN3,A0A1S4C0Y8,A0A1S3YFW6,A0A1S4AEG9,A0A1S4A3W1,A0A1S4BRR8,A0A1S4D5…	0.35736	0.72727	0.0701754
GO:0098796	membrane protein complex	C	16	243	405	6874	0.0395062	0.0353506	over	A0A1S3XUS9,A0A1S3XJD3,A0A1S3XWY6,A0A1S3YCR6,P18212,Q04126,Q7DM39,Q6RUN4,A0A1S4BG25,A0A1S4AKK6,A0A1S3XUL6,A0A140G1P9,A0A140G1Q0,A0A1S3ZF04,A0A1S3ZTP5,A0A1S4DBY6	A0A1S4CIY0,A0A1S4CYV6,A0A1S4BMA3,A0A1S4AMU7,A0A1S3XUX3,A0A1S3ZKV8,A0A1S4AWG0,A0A1S3XUS9,A0A1S3YAN1,A0A1S4CFV4,A0A1S3XBE6,A0A1S3Y055,A0A1S4C5L2,A0A1S3YVD0,A0A1S3XJD3,Q84QE7,A0A1S3YDU6,A0A1S4ARG7,A0A1S3XUG0,A0A1S3XWY6,P60139,P69384,A0A140G1T2,P69692,A0A1S4AKA1,Q84QE8,A0A1S3XLS3,A0A1S3ZHB8,A0A1S3YCF0,A0A1S3ZHH0,A0A1S3YCR6,A0A1S4BSA2,P18212,Q04127,Q04126,A0A1S4CHD5,Q7DM39,A0A1S4CNB7,A0A1S4CNZ1,Q6RUN4…	0.358754	0.728888	0.0658436
GO:0098660	inorganic ion transmembrane transport	P	5	68	405	6874	0.0123457	0.00989235	over	A0A1S3ZTP5,A0A140G1P9,A0A140G1Q0,A0A1S3ZF04,A0A1S3YDC8	A0A1S3XD60,A0A1S4B7I9,A0A1S3X544,A0A1S4C7N1,A0A1S3YD88,A0A1S4BJR2,A0A1S4C3D5,A0A1S4ANU3,A0A140G1S2,A0A1S4A1J2,A0A1S4CK04,A0A1S3XQF4,A0A140G1P8,Q5M9V4,A0A1S4AHW5,A0A1S4CSA5,A0A140G1P7,P00823,A0A140G1S1,P29790,A0A1S4A0E0,A0A1S3ZVH3,A0A1S3WZA4,A0A1S3XUA2,A0A1S3ZTP5,A0A1S4DS02,A0A1S3ZF45,A0A1S3ZXT5,A0A1S3ZWF6,A0A1S4AX40,A0A1S4BAA8,A0A1S3XR26,A0A1S4CXJ8,A0A1S3Z224,A0A172CTE5,A0A1S4DL41,A0A1S4DCZ3,A0A1…	0.372338	0.732007	0.0735294
GO:0098655	cation transmembrane transport	P	5	68	405	6874	0.0123457	0.00989235	over	A0A1S3ZTP5,A0A140G1P9,A0A140G1Q0,A0A1S3ZF04,A0A1S3YDC8	A0A1S3XD60,A0A1S4B7I9,A0A1S3X544,A0A1S4C7N1,A0A1S3YD88,A0A1S4BJR2,A0A1S4C3D5,A0A1S4ANU3,A0A140G1S2,A0A1S4A1J2,A0A1S4CK04,A0A1S3XQF4,A0A140G1P8,Q5M9V4,A0A1S4AHW5,A0A1S4CSA5,A0A140G1P7,P00823,A0A140G1S1,P29790,A0A1S4A0E0,A0A1S3ZVH3,A0A1S3WZA4,A0A1S3XUA2,A0A1S3ZTP5,A0A1S4DS02,A0A1S3ZF45,A0A1S3ZXT5,A0A1S3ZWF6,A0A1S4AX40,A0A1S4BAA8,A0A1S3XR26,A0A1S4CXJ8,A0A1S3Z224,A0A172CTE5,A0A1S4DL41,A0A1S4DCZ3,A0A1…	0.372338	0.732007	0.0735294
GO:0098662	inorganic cation transmembrane transport	P	5	68	405	6874	0.0123457	0.00989235	over	A0A1S3ZTP5,A0A140G1P9,A0A140G1Q0,A0A1S3ZF04,A0A1S3YDC8	A0A1S3XD60,A0A1S4B7I9,A0A1S3X544,A0A1S4C7N1,A0A1S3YD88,A0A1S4BJR2,A0A1S4C3D5,A0A1S4ANU3,A0A140G1S2,A0A1S4A1J2,A0A1S4CK04,A0A1S3XQF4,A0A140G1P8,Q5M9V4,A0A1S4AHW5,A0A1S4CSA5,A0A140G1P7,P00823,A0A140G1S1,P29790,A0A1S4A0E0,A0A1S3ZVH3,A0A1S3WZA4,A0A1S3XUA2,A0A1S3ZTP5,A0A1S4DS02,A0A1S3ZF45,A0A1S3ZXT5,A0A1S3ZWF6,A0A1S4AX40,A0A1S4BAA8,A0A1S3XR26,A0A1S4CXJ8,A0A1S3Z224,A0A172CTE5,A0A1S4DL41,A0A1S4DCZ3,A0A1…	0.372338	0.732007	0.0735294
GO:1902600	proton transmembrane transport	P	5	68	405	6874	0.0123457	0.00989235	over	A0A1S3ZTP5,A0A140G1P9,A0A140G1Q0,A0A1S3ZF04,A0A1S3YDC8	A0A1S3XD60,A0A140G1S2,A0A1S4A1J2,A0A1S4CK04,A0A1S3XQF4,A0A140G1P8,Q5M9V4,A0A1S4AHW5,A0A1S4CSA5,A0A140G1P7,P00823,A0A140G1S1,P29790,A0A1S4A0E0,A0A1S3ZVH3,A0A1S3WZA4,A0A1S3XUA2,A0A1S3ZTP5,A0A1S4DS02,A0A1S3ZF45,A0A1S3ZXT5,A0A1S3ZWF6,A0A1S4AX40,A0A1S4BAA8,A0A1S3XR26,A0A1S4CXJ8,A0A1S3Z224,A0A172CTE5,A0A1S4DL41,A0A1S4DCZ3,A0A140G1P9,Q5MA53,A0A140G1Q0,A0A0M4K6A6,A0A1S4BL36,A0A097BTV9,A0A1S3X5A3,A0A1S3Z3…	0.372338	0.732007	0.0735294
GO:0000785	chromatin	C	3	37	405	6874	0.00740741	0.0053826	over	A0A1S4BFY1,A0A1S4DPI0,A0A1S4A813	A0A1S3YFP6,A0A1S4CBT7,A0A1S4C2T9,Q8H0G7,A0A1S3YPS5,A0A1S3Y108,A0A1S3Z9Z2,A8J6V0,A0A1S4B4Z9,A0A1S4AKB5,A0A9R6,A0A1S3Z6C5,A7VMP6,A0A1S3ZDD8,A0A1S4BP93,A0A1S3Y3U0,A0A1S3XKN4,Q9SLS1,A0A1S4B4I6,A0A1S4BFY1,A0A1S3ZAZ9,A0A1S3XXL6,A0A1S3YYD6,A0A1S3XTF0,A0A1S3ZW20,A0A1S4DPI0,A0A1S3ZXF3,A0A1S4CDH7,A0A1S4CES1,A0A1S3XHP5,A0A1S3YQV4,A0A1S3ZJ41,A0A1S3ZJ22,A0A1S4A813,A0A1S3XB46,A0A1S3Y536,A0A1S4A9R1	0.37341	0.732007	0.0810811
GO:0003743	translation initiation factor activity	F	6	84	405	6874	0.0148148	0.01222	over	A0A1S3Z7E5,A0A1S3YXL3,A0A1S4CVR8,A0A1S4A813,A0A1S4B7J0,A0A1S4BHW2	A0A1S3YM69,A0A1S3Z7E5,A0A1S3Z7M8,A0A1S4B5X7,A0A1S3ZZM7,A0A1S3ZPB2,A0A1S4AUN0,A0A1S3YXL3,A0A1S3ZLB1,A0A075EYQ6,A0A1S4CMV2,A0A1S4A482,A0A1S4CVR8,A0A1S3ZGF1,A0A1S4DNT1,A0A1S3XJX0,A0A1S3XPL9,A0A1S3XYU0,A0A1S3XUU6,A0A1S3ZPV7,A0A1S3XMV0,A0A1S4DG37,A0A1C8FVJ5,A0A1S3Z0C4,A0A1S4B978,A0A1S4ADF2,A0A1S3Y1I3,A0A1S4BA51,A0A1S4CJQ8,A0A1S4BZP9,A0A1S3XV30,A0A1S3XKL8,A0A1S3Z3K3,Q40554,A0A1S3X314,A0A1S3YWN7,A0A1S4D…	0.374652	0.732007	0.0714286
GO:0016854	racemase and epimerase activity	F	2	22	405	6874	0.00493827	0.00320047	over	A0A1S3ZMS1,A0A1S4AUK5	A0A1S4BDF8,A0A1S3Z206,A0A1S3Z159,A0A1S3ZLJ6,A0A1S3ZIM4,A0A1S4AYJ2,A0A1S3ZMS1,A0A1S3ZM21,A0A1S3ZIA8,A0A1S4AWU6,A0A1S4AEJ3,A0A1S4CHS5,A0A1S4AGN4,A0A1S4D5X6,A0A1S4BXE7,A0A1S4A0T5,A0A1S3ZEI2,A0A1S4C4Q9,A0A1S4AUK5,A0A1S3XGW1,A0A1S3YLH9,A0A1S4BAZ2	0.375113	0.732007	0.0909091
GO:0043021	ribonucleoprotein complex binding	F	2	22	405	6874	0.00493827	0.00320047	over	A0A1S3YXL3,A0A1S4CVR8	A0A1S3ZPB2,A0A1S4AUN0,A0A1S3YXL3,A0A1S3ZKM9,A0A075EYQ6,A0A1S4CMV2,A0A1S4A482,A0A1S4CVR8,A0A1S3ZPV7,A0A1S3ZVC8,A0A1S4BIX4,A0A1S4B8X7,A0A1S3ZSW6,A0A1S4CVQ8,A0A1S4AJR8,A0A1S4BKZ4,A0A1S3YBF1,A0A1S3YFU4,A0A1S4BB49,A0A1S3XS42,A0A1S3ZI94,A0A1S4A013	0.375113	0.732007	0.0909091
GO:0099131	ATP hydrolysis coupled ion transmembrane transport	P	2	22	405	6874	0.00493827	0.00320047	over	A0A140G1P9,A0A1S3ZF04	A0A1S4BL36,A0A097BTV9,A0A1S3X5A3,A0A1S3Z3P5,A0A1S3XI04,A0A1S4BGV4,A0A1S4B749,A0A1S3XCE8,A0A1S4AAI5,A0A1S4AP74,A0A1S3Z6E6,A0A1S3X1F6,A0A1S4DA59,A0A1S4B2Y4,A0A1S4DC16,A0A1S3YPC4,A0A1S4AIA1,A0A1S3XWT1,A0A140G1P9,A0A1S3ZF04,A0A1S4ADZ6,A0A1S4CCN1	0.375113	0.732007	0.0909091
GO:0090662	ATP hydrolysis coupled transmembrane transport	P	2	22	405	6874	0.00493827	0.00320047	over	A0A140G1P9,A0A1S3ZF04	A0A1S4BL36,A0A097BTV9,A0A1S3X5A3,A0A1S3Z3P5,A0A1S3XI04,A0A1S4BGV4,A0A1S4B749,A0A1S3XCE8,A0A1S4AAI5,A0A1S4AP74,A0A1S3Z6E6,A0A1S3X1F6,A0A1S4DA59,A0A1S4B2Y4,A0A1S4DC16,A0A1S3YPC4,A0A1S4AIA1,A0A1S3XWT1,A0A140G1P9,A0A1S3ZF04,A0A1S4ADZ6,A0A1S4CCN1	0.375113	0.732007	0.0909091
GO:0009893	positive regulation of metabolic process	P	2	22	405	6874	0.00493827	0.00320047	over	A0A1S3YXL3,A0A1S4CVR8	A0A1S4B8X7,A0A1S4A7A5,A0A1S4BCZ7,A0A1S4BGX4,A0A1S3YMH7,A0A1S3ZYR2,A0A1S4AJR8,A0A1S4BKZ4,A0A1S3WXX0,A0A1S4CJ66,A0A1S3ZPB2,A0A1S4AUN0,A0A1S3YXL3,A0A075EYQ6,A0A1S4CMV2,A0A1S4A482,A0A1S4CVR8,A0A1S4BLU8,A0A077DBL2,A0A1S4CSL9,A0A1S3WYA8,A0A1S3XVM3	0.375113	0.732007	0.0909091
GO:0051273	beta-glucan metabolic process	P	2	22	405	6874	0.00493827	0.00320047	over	A0A068JDA3,A0A1S4CQC9	A0A1S3X1Q4,A0A1S3YMJ1,A0A1S3YYD3,A0A1S4BUG5,A0A1S3X493,A0A1S4D2C3,A0A1S3X6L4,A0A1S4BB07,A0A1S3Y185,A0A1S4B8K7,A0A1S4C921,A0A1S3Z7H5,A0A1S4BZ11,A0A1S3YHJ0,A0A1S3ZXT9,A0A1S3ZGC9,A0A1S4CHV0,A0A068JDA3,A0A1S4CQC9,A0A1S4BG49,A0A1S4AGN8,A0A1S3Y9K3	0.375113	0.732007	0.0909091
GO:0031325	positive regulation of cellular metabolic process	P	2	22	405	6874	0.00493827	0.00320047	over	A0A1S3YXL3,A0A1S4CVR8	A0A1S4B8X7,A0A1S4A7A5,A0A1S4BCZ7,A0A1S4BGX4,A0A1S3YMH7,A0A1S3ZYR2,A0A1S4AJR8,A0A1S4BKZ4,A0A1S3WXX0,A0A1S4CJ66,A0A1S3ZPB2,A0A1S4AUN0,A0A1S3YXL3,A0A075EYQ6,A0A1S4CMV2,A0A1S4A482,A0A1S4CVR8,A0A1S4BLU8,A0A077DBL2,A0A1S4CSL9,A0A1S3WYA8,A0A1S3XVM3	0.375113	0.732007	0.0909091
GO:0015991	ATP hydrolysis coupled proton transport	P	2	22	405	6874	0.00493827	0.00320047	over	A0A140G1P9,A0A1S3ZF04	A0A1S4BL36,A0A097BTV9,A0A1S3X5A3,A0A1S3Z3P5,A0A1S3XI04,A0A1S4BGV4,A0A1S4B749,A0A1S3XCE8,A0A1S4AAI5,A0A1S4AP74,A0A1S3Z6E6,A0A1S3X1F6,A0A1S4DA59,A0A1S4B2Y4,A0A1S4DC16,A0A1S3YPC4,A0A1S4AIA1,A0A1S3XWT1,A0A140G1P9,A0A1S3ZF04,A0A1S4ADZ6,A0A1S4CCN1	0.375113	0.732007	0.0909091
GO:0099132	ATP hydrolysis coupled cation transmembrane transport	P	2	22	405	6874	0.00493827	0.00320047	over	A0A140G1P9,A0A1S3ZF04	A0A1S4BL36,A0A097BTV9,A0A1S3X5A3,A0A1S3Z3P5,A0A1S3XI04,A0A1S4BGV4,A0A1S4B749,A0A1S3XCE8,A0A1S4AAI5,A0A1S4AP74,A0A1S3Z6E6,A0A1S3X1F6,A0A1S4DA59,A0A1S4B2Y4,A0A1S4DC16,A0A1S3YPC4,A0A1S4AIA1,A0A1S3XWT1,A0A140G1P9,A0A1S3ZF04,A0A1S4ADZ6,A0A1S4CCN1	0.375113	0.732007	0.0909091
GO:0015077	monovalent inorganic cation transmembrane transporter activity	F	5	69	405	6874	0.0123457	0.0100378	over	A0A1S3ZTP5,A0A140G1P9,A0A1S3YDC8,A0A1S3ZF04,A0A140G1Q0	A0A1S4BL36,A0A097BTV9,A0A1S3Z3P5,A0A1S4BGV4,A0A1S3Z6E6,A0A1S3X1F6,A0A1S4DA59,A0A1S4DC16,A0A1S3YPC4,A0A140G1S2,A0A1S4A1J2,A0A1S4CK04,Q5M9V4,A0A1S4AHW5,A0A1S4CSA5,A0A140G1P7,P00823,A0A140G1S1,P29790,A0A1S4A0E0,A0A1S3WZA4,A0A1S3XUA2,A0A1S3ZTP5,A0A1S4DS02,A0A1S4BAA8,A0A1S3XR26,A0A1S4CXJ8,A0A1S4DCZ3,A0A140G1P9,A0A1S3YI67,A0A1S3XAH3,Q5MA02,A0A0M4K6A6,A0A1S3XFN7,A0A1S3YZU3,A0A1S3XJZ1,A0A1S3YDC8,A0A1S4AD…	0.384261	0.732007	0.0724638
GO:0006782	protoporphyrinogen IX biosynthetic process	P	1	8	405	6874	0.00246914	0.00116381	over	A0A1S3XBH0	A0A1S4DF13,A0A1S4BE88,Q9SBI4,A0A1S3YXC4,A0A1S4C086,A0A1S3XBH0,A0A1S4AR72,A0A1S4C6L8	0.38495	0.732007	0.125
GO:0008171	O-methyltransferase activity	F	1	8	405	6874	0.00246914	0.00116381	over	A0A1S3ZEY6	A0A1S3YBG7,A0A1S4DAQ7,Q9MUE2,A0A1S3ZEY6,A0A1S3ZKU8,A0A1S4D6Z4,A0A1S4BLL5,A0A1S4BGK6	0.38495	0.732007	0.125
GO:0044389	ubiquitin-like protein ligase binding	F	1	8	405	6874	0.00246914	0.00116381	over	A0A1S3XUT4	A0A1S3ZBU8,A0A1S3XSM8,A0A1S3ZIH2,A0A1S3Y073,A0A1S4BGB8,A0A1S3YP84,A0A1S3Z735,A0A1S3XUT4	0.38495	0.732007	0.125
GO:0046501	protoporphyrinogen IX metabolic process	P	1	8	405	6874	0.00246914	0.00116381	over	A0A1S3XBH0	A0A1S4DF13,A0A1S4BE88,Q9SBI4,A0A1S3YXC4,A0A1S4C086,A0A1S3XBH0,A0A1S4AR72,A0A1S4C6L8	0.38495	0.732007	0.125
GO:0019202	amino acid kinase activity	F	1	8	405	6874	0.00246914	0.00116381	over	A0A1S4BYP0	A0A1S4A693,A0A1S3ZL31,A0A1S4BYP0,A0A1S4AGL0,A0A1S4CJ18,A0A1S3Y890,A0A1S4BR13,A0A1S3ZRA3	0.38495	0.732007	0.125
GO:0046039	GTP metabolic process	P	1	8	405	6874	0.00246914	0.00116381	over	A0A1S4D3E6	A0A1S3Y388,A0A1S4DGP1,A0A1S4D3E6,A0A1S3Z1Y6,A0A1S3XRQ5,A0A1S4B8M1,A0A1S4BXC5,A0A1S4CUD0	0.38495	0.732007	0.125
GO:0050658	RNA transport	P	1	8	405	6874	0.00246914	0.00116381	over	A0A1S3XIE9	A0A1S3YSL4,A0A1S3WXS2,A0A1S3XWU3,A0A1S3ZML8,A0A1S4BFB3,A0A1S4DQP1,A0A1S4A1Q7,A0A1S3XIE9	0.38495	0.732007	0.125
GO:0050657	nucleic acid transport	P	1	8	405	6874	0.00246914	0.00116381	over	A0A1S3XIE9	A0A1S3YSL4,A0A1S3WXS2,A0A1S3XWU3,A0A1S3ZML8,A0A1S4BFB3,A0A1S4DQP1,A0A1S4A1Q7,A0A1S3XIE9	0.38495	0.732007	0.125
GO:0006085	acetyl-CoA biosynthetic process	P	1	8	405	6874	0.00246914	0.00116381	over	A0A1S3X1S5	A0A1S3X1S5,A0A1S4AI06,A0A1S3X1E5,A0A1S4AK33,A0A1S4B2J2,A0A1S4C6W5,A0A1S4A908,A0A1S4CGE6	0.38495	0.732007	0.125
GO:0016843	amine-lyase activity	F	1	8	405	6874	0.00246914	0.00116381	over	A0A1S4A1V8	A0A1S3ZPE6,A0A1S4B0L4,A0A1S4BRP2,A0A1S3WZ87,A0A1S3ZBU6,A0A1S4A1V8,A0A1S3XF96,A0A1S3YEM0	0.38495	0.732007	0.125
GO:0004312	fatty acid synthase activity	F	1	8	405	6874	0.00246914	0.00116381	over	A0A1S4B7A9	A0A1S3X9E1,A0A1S4CU12,A0A1S3X0M8,A0A1S3XFF8,H9CCH7,A0A1S3X5Z5,A0A1S4B7A9,O04946	0.38495	0.732007	0.125
GO:0004462	lactoylglutathione lyase activity	F	1	8	405	6874	0.00246914	0.00116381	over	A0A1S4AIU1	A0A1S3XS26,A0A1S4B721,A0A1S4AIU1,A0A1S3XF65,A0A1S4C9I1,A0A1S4A5Z5,A0A1S3XWI1,A0A1S4DCM6	0.38495	0.732007	0.125
GO:0006004	fucose metabolic process	P	1	8	405	6874	0.00246914	0.00116381	over	A0A1S3ZD87	A0A1S4CWU3,A0A1S3WY65,A0A1S3Y8C8,A0A1S4AGR3,A0A1S3Z6E5,A0A1S4C766,A0A1S3ZPA1,A0A1S3ZD87	0.38495	0.732007	0.125
GO:0009097	isoleucine biosynthetic process	P	1	8	405	6874	0.00246914	0.00116381	over	A0A1S4APB5	A0A1S4CS20,A0A1S4CMC2,A0A1S4BYV8,A0A1S4APB5,A0A1S4CLB7,A0A077DCK1,A0A1S3ZJD8,A0A1S3X086	0.38495	0.732007	0.125
GO:0004471	malate dehydrogenase (decarboxylating) (NAD+) activity	F	1	8	405	6874	0.00246914	0.00116381	over	A0A1S3YR16	A0A1S3YR16,A0A1S4CM79,A0A1S4ADZ8,A0A1S4B7M0,A0A1S3Y729,A0A1S4BQX6,A0A1S4BAR7,A0A1S3YGD4	0.38495	0.732007	0.125
GO:0031625	ubiquitin protein ligase binding	F	1	8	405	6874	0.00246914	0.00116381	over	A0A1S3XUT4	A0A1S3ZBU8,A0A1S3XSM8,A0A1S3ZIH2,A0A1S3Y073,A0A1S4BGB8,A0A1S3YP84,A0A1S3Z735,A0A1S3XUT4	0.38495	0.732007	0.125
GO:0051236	establishment of RNA localization	P	1	8	405	6874	0.00246914	0.00116381	over	A0A1S3XIE9	A0A1S3YSL4,A0A1S3WXS2,A0A1S3XWU3,A0A1S3ZML8,A0A1S4BFB3,A0A1S4DQP1,A0A1S4A1Q7,A0A1S3XIE9	0.38495	0.732007	0.125
GO:0006549	isoleucine metabolic process	P	1	8	405	6874	0.00246914	0.00116381	over	A0A1S4APB5	A0A1S4CS20,A0A1S4CMC2,A0A1S4BYV8,A0A1S4APB5,A0A1S4CLB7,A0A077DCK1,A0A1S3ZJD8,A0A1S3X086	0.38495	0.732007	0.125
GO:0004470	malic enzyme activity	F	1	8	405	6874	0.00246914	0.00116381	over	A0A1S3YR16	A0A1S3YR16,A0A1S4CM79,A0A1S4ADZ8,A0A1S4B7M0,A0A1S3Y729,A0A1S4BQX6,A0A1S4BAR7,A0A1S3YGD4	0.38495	0.732007	0.125
GO:0006403	RNA localization	P	1	8	405	6874	0.00246914	0.00116381	over	A0A1S3XIE9	A0A1S3YSL4,A0A1S3WXS2,A0A1S3XWU3,A0A1S3ZML8,A0A1S4BFB3,A0A1S4DQP1,A0A1S4A1Q7,A0A1S3XIE9	0.38495	0.732007	0.125
GO:1901070	guanosine-containing compound biosynthetic process	P	1	8	405	6874	0.00246914	0.00116381	over	A0A1S4D3E6	A0A1S3YES5,A0A1S3XEK0,A0A1S3Y388,A0A1S4DGP1,A0A1S4D3E6,A0A1S3Z1Y6,A0A1S3XRQ5,A0A1S4B8M1	0.38495	0.732007	0.125
GO:0015931	nucleobase-containing compound transport	P	1	8	405	6874	0.00246914	0.00116381	over	A0A1S3XIE9	A0A1S3YSL4,A0A1S3WXS2,A0A1S3XWU3,A0A1S3ZML8,A0A1S4BFB3,A0A1S4DQP1,A0A1S4A1Q7,A0A1S3XIE9	0.38495	0.732007	0.125
GO:0016893	endonuclease activity, active with either ribo- or deoxyribonucleic acids and producing 5'-phosphomonoesters	F	1	8	405	6874	0.00246914	0.00116381	over	A0A1S4DJ40	A0A1S3ZR09,A0A1S4A317,A0A1S3Y3R9,A0A1S4DJ40,A0A1S3Y747,A0A1S4DCF7,A0A1S3ZEB0,A0A1S4CS17	0.38495	0.732007	0.125
GO:0016844	strictosidine synthase activity	F	1	8	405	6874	0.00246914	0.00116381	over	A0A1S4A1V8	A0A1S3ZPE6,A0A1S4B0L4,A0A1S4BRP2,A0A1S3WZ87,A0A1S3ZBU6,A0A1S4A1V8,A0A1S3XF96,A0A1S3YEM0	0.38495	0.732007	0.125
GO:0016645	oxidoreductase activity, acting on the CH-NH group of donors	F	1	8	405	6874	0.00246914	0.00116381	over	A0A1S4DQY5	A0A1S4A6M3,A0A1S3Y6A0,A0A1S3Y611,A0A1S4DEX2,J7EQB2,A0A1S4DQY5,A0A1S3X4U8,A0A1S4C1H9	0.38495	0.732007	0.125
GO:0016772	transferase activity, transferring phosphorus-containing groups	F	22	346	405	6874	0.054321	0.0503346	over	A0A1S4A1B7,A0A1S3ZRY0,A0A1S3Y9M0,A0A1S4BYP0,A0A1S4CTK7,A0A1S4D3E6,A0A1S4CQM6,A0A1S3X0L3,A0A1S3XQ44,A0A1S3ZAS9,A0A1S4DDN7,A0A1S3ZJS9,A0A1S3Z6G0,A0A1S3ZN89,A0A1S3YMZ4,A0A1S3YZJ0,A0A1S4AA79,A0A1S4DS49,A0A1S3XVK7,A0A1S3X291,A0A1S4D4W7,A0A1S4AFJ2	A0A1S3XQ77,A0A1S4C602,A0A1S4C8J7,A0A1S4A1B7,A0A1S4AU52,A0A1S3XUS2,A0A1S4BFJ4,A0A1S3YUZ1,A0A1S3X6W9,A0A1S3YEC7,A0A1S4CHV4,A0A1S4ARB5,A0A1S3XFP3,A0A1S4AK24,A0A068JIB6,A0A1S3ZGA0,A0A1S4DH29,A0A140G1U9,P06271,A0A140G1Q2,P12116,A0A1S3Z389,A0A1S3Z422,A0A1S4BDR9,A0A1S3ZRY0,A0A1S3ZKL1,A0A1S4CLH0,A0A1S4CFN5,A0A1S3X921,A0A1S3Y9M0,A0A1S4BDY1,A0A1S3Y1I8,A0A1S3X0J3,A0A1S3X2W1,Q8W3Z7,A0A1S4CQ62,A0A1S4BNA9,A0A1…	0.385962	0.732787	0.0635838
GO:0006073	cellular glucan metabolic process	P	4	54	405	6874	0.00987654	0.00785569	over	A0A1S4D1X6,A0A1S4AQ72,A0A068JDA3,A0A1S4CQC9	A0A1S3YBU5,A0A1S4C9G4,A0A1S4BB89,A0A1S3XGQ6,A0A1S3YR13,A0A1S3X9G6,A0A1S4D5Y3,A0A1S3Z172,A0A1S4A7L4,A0A1S3YKV8,A0A1S4BXI3,A0A075F1U5,A0A1S4ATF2,A0A1S3XLL1,A0A1S3X1Q4,A0A1S3YMJ1,A0A1S3YYD3,A0A1S4BUG5,A0A1S3X493,A0A1S4D2C3,A0A1S3X6L4,A0A1S4BB07,A0A1S4D1X6,A0A1S4A648,A0A1S4AQ72,A0A1S4CJR0,A0A1S3ZD62,A0A1S4CRE5,A0A1S3Z5V1,A0A1S3ZL08,A0A1S4CBM6,A0A1S4C6S9,A0A1S3YPA6,A0A1S3XSZ4,A0A1S3WZJ6,A0A1S4DEY3,A0A…	0.394664	0.743491	0.0740741
GO:0044264	cellular polysaccharide metabolic process	P	4	54	405	6874	0.00987654	0.00785569	over	A0A1S4D1X6,A0A1S4AQ72,A0A068JDA3,A0A1S4CQC9	A0A1S3YBU5,A0A1S4C9G4,A0A1S4BB89,A0A1S3XGQ6,A0A1S3YR13,A0A1S3X9G6,A0A1S4D5Y3,A0A1S3Z172,A0A1S4A7L4,A0A1S3YKV8,A0A1S4BXI3,A0A075F1U5,A0A1S4ATF2,A0A1S3XLL1,A0A1S3X1Q4,A0A1S3YMJ1,A0A1S3YYD3,A0A1S4BUG5,A0A1S3X493,A0A1S4D2C3,A0A1S3X6L4,A0A1S4BB07,A0A1S4D1X6,A0A1S4A648,A0A1S4AQ72,A0A1S4CJR0,A0A1S3ZD62,A0A1S4CRE5,A0A1S3Z5V1,A0A1S3ZL08,A0A1S4CBM6,A0A1S4C6S9,A0A1S3YPA6,A0A1S3XSZ4,A0A1S3WZJ6,A0A1S4DEY3,A0A…	0.394664	0.743491	0.0740741
GO:0044042	glucan metabolic process	P	4	54	405	6874	0.00987654	0.00785569	over	A0A1S4D1X6,A0A1S4AQ72,A0A068JDA3,A0A1S4CQC9	A0A1S3YBU5,A0A1S4C9G4,A0A1S4BB89,A0A1S3XGQ6,A0A1S3YR13,A0A1S3X9G6,A0A1S4D5Y3,A0A1S3Z172,A0A1S4A7L4,A0A1S3YKV8,A0A1S4BXI3,A0A075F1U5,A0A1S4ATF2,A0A1S3XLL1,A0A1S3X1Q4,A0A1S3YMJ1,A0A1S3YYD3,A0A1S4BUG5,A0A1S3X493,A0A1S4D2C3,A0A1S3X6L4,A0A1S4BB07,A0A1S4D1X6,A0A1S4A648,A0A1S4AQ72,A0A1S4CJR0,A0A1S3ZD62,A0A1S4CRE5,A0A1S3Z5V1,A0A1S3ZL08,A0A1S4CBM6,A0A1S4C6S9,A0A1S3YPA6,A0A1S3XSZ4,A0A1S3WZJ6,A0A1S4DEY3,A0A…	0.394664	0.743491	0.0740741
GO:0017171	serine hydrolase activity	F	7	102	405	6874	0.017284	0.0148385	over	A0A1S3Y286,A0A1S3YHX9,A0A1S3Z722,A0A1S4DLM9,A0A1S3XB37,A0A1S3YKG1,A0A1S3Y891	A0A1S3XHP3,A0A1S3ZAR8,A0A1S4AL63,A0A1S4D9V6,A0A140G1U2,A0A1S4CUR0,A0A1S3XTY1,A0A1S4BLL2,A0A1S4ARK2,A0A1S3YB37,A0A1S3ZU04,A0A1S3XMM0,A0A1S4DLV7,A0A1S4CAU4,A0A077DCK3,D2CNC6,A0A1S4BYP6,A0A1S3Y286,A0A1S3YYA2,A0A1S4DBM2,A0A1S3YPY3,A0A1S3YK97,A0A1S4CNY8,A0A1S3YYW3,A0A1S3ZXI3,A0A1S3Y1D2,A0A1S3Z362,A0A1S3XPN7,A0A1S4BMH5,A0A1S4CH40,A0A1S3YK58,A0A1S4BS96,A0A1S4AAX6,A0A1S4BUX0,A0A1S3WYI2,A0A1S3YM77,A0A1S4D…	0.395174	0.743491	0.0686275
GO:0008236	serine-type peptidase activity	F	7	102	405	6874	0.017284	0.0148385	over	A0A1S3Y286,A0A1S3YHX9,A0A1S3Z722,A0A1S4DLM9,A0A1S3XB37,A0A1S3YKG1,A0A1S3Y891	A0A1S3XHP3,A0A1S3ZAR8,A0A1S4AL63,A0A1S4D9V6,A0A140G1U2,A0A1S4CUR0,A0A1S3XTY1,A0A1S4BLL2,A0A1S4ARK2,A0A1S3YB37,A0A1S3ZU04,A0A1S3XMM0,A0A1S4DLV7,A0A1S4CAU4,A0A077DCK3,D2CNC6,A0A1S4BYP6,A0A1S3Y286,A0A1S3YYA2,A0A1S4DBM2,A0A1S3YPY3,A0A1S3YK97,A0A1S4CNY8,A0A1S3YYW3,A0A1S3ZXI3,A0A1S3Y1D2,A0A1S3Z362,A0A1S3XPN7,A0A1S4BMH5,A0A1S4CH40,A0A1S3YK58,A0A1S4BS96,A0A1S4AAX6,A0A1S4BUX0,A0A1S3WYI2,A0A1S3YM77,A0A1S4D…	0.395174	0.743491	0.0686275
GO:0022890	inorganic cation transmembrane transporter activity	F	6	86	405	6874	0.0148148	0.0125109	over	A0A1S3ZTP5,A0A140G1P9,A0A1S4CK71,A0A1S3YDC8,A0A1S3ZF04,A0A140G1Q0	A0A1S4BL36,A0A097BTV9,A0A1S3Z3P5,A0A1S4BGV4,A0A1S3Z6E6,A0A1S3X1F6,A0A1S4DA59,A0A1S4DC16,A0A1S3YPC4,A0A140G1S2,A0A1S4A1J2,A0A1S4CK04,Q5M9V4,A0A1S4AHW5,A0A1S4CSA5,A0A140G1P7,P00823,A0A140G1S1,P29790,A0A1S4A0E0,A0A1S3WZA4,A0A1S3XUA2,A0A1S3ZTP5,A0A1S4DS02,A0A1S4BAA8,A0A1S3XR26,A0A1S4CXJ8,A0A1S4DCZ3,A0A140G1P9,A0A1S3XCX6,A0A1S3XR11,A0A1S4A127,A0A1S4BCL9,A0A1S3X5T5,A0A1S3YI67,A0A1S3XAH3,Q5MA02,A0A0M4K6…	0.396095	0.743491	0.0697674
GO:0015988	energy coupled proton transmembrane transport, against electrochemical gradient	P	2	23	405	6874	0.00493827	0.00334594	over	A0A140G1P9,A0A1S3ZF04	A0A0M4K6A6,A0A1S4BL36,A0A097BTV9,A0A1S3X5A3,A0A1S3Z3P5,A0A1S3XI04,A0A1S4BGV4,A0A1S4B749,A0A1S3XCE8,A0A1S4AAI5,A0A1S4AP74,A0A1S3Z6E6,A0A1S3X1F6,A0A1S4DA59,A0A1S4B2Y4,A0A1S4DC16,A0A1S3YPC4,A0A1S4AIA1,A0A1S3XWT1,A0A140G1P9,A0A1S3ZF04,A0A1S4ADZ6,A0A1S4CCN1	0.396488	0.743491	0.0869565
GO:0051246	regulation of protein metabolic process	P	2	23	405	6874	0.00493827	0.00334594	over	A0A1S3YXL3,A0A1S4CVR8	A0A1S4C9J4,A0A1S3Z4F1,A0A1S4DIM1,A0A1S4AJR8,A0A1S4BKZ4,A0A1S4B672,A0A1S3ZPV7,A0A1S4B8X7,A0A1S4A7A5,A0A1S4BCZ7,A0A1S4CMV5,A0A1S3XPF3,A0A1S4A6I2,A0A1S4BMQ5,A0A1S4B4M6,A0A1S4A2H0,A0A1S3ZPB2,A0A1S4AUN0,A0A1S3YXL3,A0A075EYQ6,A0A1S4CMV2,A0A1S4A482,A0A1S4CVR8	0.396488	0.743491	0.0869565
GO:0009108	coenzyme biosynthetic process	P	6	87	405	6874	0.0148148	0.0126564	over	A0A1S3X1S5,A0A1S4D4C8,A0A1S3ZDB8,A0A1S3XC54,A0A1S4CJS8,A0A1S3X699	A0A1S3X1S5,A0A1S4AI06,A0A1S3X1E5,A0A1S4AK33,A0A1S4B2J2,A0A1S4C6W5,A0A1S4A908,Q42961,A0A1S4AJ36,A0A1S3ZKZ4,A0A068JFR6,A0A1S4CGR1,A0A1S4CWV3,A0A1S3XXM3,A0A1S3YIG1,A0A1S3XGM0,A0A1S3Y2I1,A0A1S4DK35,A0A1S3ZZL0,A0A1S3WYR8,A0A1S3ZX13,A0A1S4CXS6,A0A1S4BTZ7,A0A1S3Z8Z4,A0A1S3YQI2,A0A1S4BBF5,A0A1S3XQ62,A0A1S3ZPG2,A0A1S4BCN3,A0A1S4DGM0,A0A1S4CI25,A0A1S3Z0N4,A0A1S3Z8U8,A0A1S4BD66,A0A068JIB0,A0A1S4CQ40,A0A1S3X…	0.40681	0.753451	0.0689655
GO:0008324	cation transmembrane transporter activity	F	6	87	405	6874	0.0148148	0.0126564	over	A0A1S3ZTP5,A0A140G1P9,A0A1S4CK71,A0A1S3YDC8,A0A1S3ZF04,A0A140G1Q0	A0A1S4BL36,A0A097BTV9,A0A1S3Z3P5,A0A1S4BGV4,A0A1S3Z6E6,A0A1S3X1F6,A0A1S4DA59,A0A1S4DC16,A0A1S3YPC4,A0A140G1S2,A0A1S4A1J2,A0A1S4CK04,Q5M9V4,A0A1S4AHW5,A0A1S4CSA5,A0A140G1P7,P00823,A0A140G1S1,P29790,A0A1S4A0E0,A0A1S3WZA4,A0A1S3XUA2,A0A1S3ZTP5,A0A1S4DS02,A0A1S4BAA8,A0A1S3XR26,A0A1S4CXJ8,A0A1S4DCZ3,A0A140G1P9,A0A1S3XCX6,A0A1S3XR11,A0A1S4A127,A0A1S4BCL9,A0A1S3X5T5,A0A1S3YI67,A0A1S3XAH3,Q5MA02,A0A0M4K6…	0.40681	0.753451	0.0689655
GO:0006629	lipid metabolic process	P	12	185	405	6874	0.0296296	0.026913	over	A0A1S4B7A9,A0A1S3ZR78,O24154,A0A1S4D4M9,A0A1S4A0H5,A0A1S4BI04,A0A1S3YHI6,A0A1S3Y0V9,A0A1S4CGM2,A0A1S3ZWA1,A0A059XID0,A0A1S4DNZ3	A0A1S4C2W2,A0A1S4D439,A0A1S4D758,H9CCH6,A0A1S4AWE8,A0A1S3YMX8,A0A1S3YC69,A0A1S3ZAL2,A0A1S3XFF8,H9CCH7,A0A1S4DHM5,A0A1S3YFP1,A0A1S4B047,A0A1S3YAU3,A0A1S3ZDU3,A0A1S3ZQ73,A0A1S3X5Z5,A0A1S3X0M8,P12219,H9CCI0,A0A1S4ALM6,A0A1S3XF03,A0A1S3Z8T0,A0A1S3XVK6,A0A1S3YU63,A0A1S4B7A9,A0A076KX89,A0A1S3ZMD4,A0A1S3XCT4,A0A1S3Y1C5,A0A1S3X4C9,A0A1S3ZRG6,A0A1S4BRN3,A0A1S4C0Y8,A0A1S3YFW6,A0A1S4AEG9,A0A1S4A3W1,A0A1S4BR…	0.408088	0.753451	0.0648649
GO:0046483	heterocycle metabolic process	P	39	635	405	6874	0.0962963	0.0923771	over	A0A1S4D864,A0A1S3X1S5,A0A1S4D4C8,A0A1S3ZF58,A0A1S4D3E6,A0A1S3XL06,A0A1S3ZF51,A0A1S3ZRY0,A0A1S3ZWZ0,A0A1S3YX01,A0A1S3X7S2,A0A1S4DJ40,A0A1S4ASZ9,A0A1S4AP04,A0A1S3XAT8,A0A1S3ZF93,Q75WU8,A0A1S3ZU87,A0A1S4CJS8,A0A1S3XBH0,A0A1S3ZMQ6,A0A1S3X699,A0A1S4DK24,A0A1S3ZN89,A0A1S4AFK0,Q5ZQU1,A0A1S3ZRE1,A0A1S3ZTP5,A0A140G1P9,A0A140G1Q0,A0A1S3ZHM0,A0A1S3ZIP8,A0A1S4AX59,A0A1S4AIA0,A0A1S4DFX8,A0A1S4DQY5,A0A1S4CZX6,…	A0A1S3YP30,A0A1S4B2W9,A0A1S4AYR0,A0A1S3X366,A0A1S4CS17,A0A1S3YV94,A0A1S3X6Y2,A0A1S4AHH6,A0A1S3X4V3,A0A1S3ZZR4,A0A1S3YTZ6,A0A1S4BE22,A0A1S4CW41,W8SRK9,A0A1S4BH30,A0A1S4CPI7,A0A1S4C1M5,A0A1S3X2J0,A0A1S3ZVR8,A0A1S4BJI7,A0A1S4D9Q7,A0A1S3Z1G9,A0A1S4AQ50,A0A1S3XVA1,A0A1S3YDK8,A0A1S4AWS5,A0A1S3YV93,A0A1S4BWJ9,A0A1S3ZWI9,A0A1S4CDB1,A0A1S3XS39,A0A1S3Z0X9,A0A1S4DQK0,A0A1S3X4J0,A0A1S3XHX0,A0A1S3YBJ9,A0A1S3X…	0.415779	0.753451	0.0614173
GO:1901700	response to oxygen-containing compound	P	2	24	405	6874	0.00493827	0.00349142	over	A0A1S4CXQ9,A0A1S4CK56	A0A1S3X3Q5,A0A1S4DKZ0,A0A1S4CDV2,A0A1S4CXQ9,A0A1S3ZGY3,A0A1S4DGY4,A0A1S4CK56,A0A1S4CK65,A0A1S4D404,A0A1S3Z4K4,A0A1S3YQR5,A0A1S3ZEF6,A0A1S4DSG4,A0A1S4BZQ6,A0A1S3Y4L8,A0A1S3X3C5,A0A1S3YIE9,A0A1S3Z811,A0A1S3Z4Z7,A0A1S4BLU8,A0A077DBL2,A0A1S4CSL9,A0A1S3WYA8,A0A1S3XVM3	0.41752	0.753451	0.0833333
GO:0007010	cytoskeleton organization	P	2	24	405	6874	0.00493827	0.00349142	over	A0A1S3YWQ0,Q84KJ4	A0A1S3XKT6,Q9FEV7,A0A1S4BZ24,A0A1S3ZAC5,A0A1S4BCE3,A0A1S3Y2J0,A0A1S4D2X9,A0A1S4D7L4,A0A1S4BZF6,A0A1S3WZG9,A0A1S3Z7K3,A0A1S3YWQ0,A0A1S3XJA5,Q84KJ4,Q1HMQ7,A0A1S4DPC6,A0A1S4CMR7,A0A1S3YIL4,A0A1S3Y7Q1,A0A1S3Z108,A0A1S4BCZ7,A0A1S4A367,A0A1S3XHG5,A0A1S3X967	0.41752	0.753451	0.0833333
GO:1901605	alpha-amino acid metabolic process	P	9	137	405	6874	0.0222222	0.0199302	over	A0A1S4A2J0,A0A1S4BK01,A0A1S4DQY5,A0A1S3ZU87,A0A1S4BYP0,A0A1S4APB5,A0A1S4CZX6,A0A1S4AIA0,A0A1S4DFX8	A0A1S3ZZR4,A0A1S3YTZ6,A0A1S4BE22,A0A1S4CW41,W8SRK9,A0A1S4BH30,A0A1S4CPI7,A0A1S4C1M5,A0A1S3X2J0,A0A1S3ZVR8,A0A1S4BJI7,A0A1S4D9Q7,A0A1S3YRT4,A0A1S4CLA2,A0A1S3ZLM2,A0A1S4CAZ7,A0A1S4B1A9,A0A1S4CAK0,A0A1S3Z3R3,A7WPL0,A0A1S3YX56,A0A1S3ZBD7,A0A1S3Z790,A0A1S4APC8,A0A1S4BZ26,A0A1S4A1C0,A0A1S4A2J0,A0A1S3ZTF8,Q3LAG5,W8R6T6,A0A1S4CCJ9,A0A1S3ZI39,A0A1S3ZNU1,A0A1S4ABJ7,A0A1S3X0N4,A0A1S3Y9Q7,O81102,A0A1S3Z1F3,A…	0.417743	0.753451	0.0656934
GO:0031326	regulation of cellular biosynthetic process	P	5	72	405	6874	0.0123457	0.0104743	over	A0A1S3ZWZ0,A0A1S3YX01,A0A1S3YHI6,A0A1S3YXL3,A0A1S4CVR8	A0A1S3YP30,A0A1S3Y3N2,A0A1S3Z6C5,A0A1S4BP93,A0A1S4ACQ8,A0A1S3YX75,A0A1S3ZWZ0,A0A1S3WYZ2,A0A1S3XAJ2,A0A1S3YJ63,A0A1S4C149,A0A076KWG4,A0A1S4BCG6,A0A1S3YX01,A0A1S4A6X8,A0A1S3ZGY1,A0A1S4CWD9,A0A1S4A5M8,A0A076KXA2,A0A1S3Z2E3,A0A1S4DD35,A0A1S4A269,A0A1S4B066,A0A1S4BWE6,A0A1S4DRV3,A0A1S4B9F2,A0A1S3ZSV2,A0A1S3ZIQ7,A0A1S4D6K1,A0A1S4BWD9,A0A1S4AZB4,A0A1S3X586,A0A1S4CSD0,A0A1S4CD64,A0A1S3XQ77,A0A1S4BCZ6,A0A…	0.419927	0.753451	0.0694444
GO:0009889	regulation of biosynthetic process	P	5	72	405	6874	0.0123457	0.0104743	over	A0A1S3ZWZ0,A0A1S3YX01,A0A1S3YHI6,A0A1S3YXL3,A0A1S4CVR8	A0A1S3YP30,A0A1S3Y3N2,A0A1S3Z6C5,A0A1S4BP93,A0A1S4ACQ8,A0A1S3YX75,A0A1S3ZWZ0,A0A1S3WYZ2,A0A1S3XAJ2,A0A1S3YJ63,A0A1S4C149,A0A076KWG4,A0A1S4BCG6,A0A1S3YX01,A0A1S4A6X8,A0A1S3ZGY1,A0A1S4CWD9,A0A1S4A5M8,A0A076KXA2,A0A1S3Z2E3,A0A1S4DD35,A0A1S4A269,A0A1S4B066,A0A1S4BWE6,A0A1S4DRV3,A0A1S4B9F2,A0A1S3ZSV2,A0A1S3ZIQ7,A0A1S4D6K1,A0A1S4BWD9,A0A1S4AZB4,A0A1S3X586,A0A1S4CSD0,A0A1S4CD64,A0A1S3XQ77,A0A1S4BCZ6,A0A…	0.419927	0.753451	0.0694444
GO:0044283	small molecule biosynthetic process	P	18	286	405	6874	0.0444444	0.0416061	over	A0A1S4BI04,A0A1S4D4C8,A0A1S4D3E6,A0A1S4BK01,A0A1S4B7A9,A0A1S3ZR78,A0A1S4CJS8,A0A1S4AI83,A0A1S4BDR4,A0A1S4BYP0,A0A1S4APB5,A0A1S3X699,A0A1S4AFK0,Q5ZQU1,A0A1S3ZRE1,A0A1S3YHI6,A0A1S4CZX6,A0A1S4AIA0	A0A1S3ZZR4,A0A1S3YTZ6,A0A1S4BE22,A0A1S4CW41,W8SRK9,A0A1S4BH30,A0A1S4CPI7,A0A1S4C1M5,A0A1S3X2J0,A0A1S3ZVR8,A0A1S4BJI7,A0A1S4D9Q7,A0A1S3XLH4,A0A1S4ABR8,A0A1S4CQY1,A0A1S4BI04,A0A1S4DLY5,B3GK03,A0A1S3ZPG2,A0A1S4CI25,A0A1S4D4C8,A0A1S4BT88,A0A1S3X593,Q42961,A0A1S4AJ36,A0A1S3ZKZ4,A0A068JFR6,A0A1S4CGR1,A0A1S4CWV3,A0A1S3XXM3,A0A1S3YIG1,A0A1S3XGM0,A0A1S3Y2I1,A0A1S4DK35,A0A1S3ZZL0,A0A1S3WYR8,A0A1S3ZX13,A0A1…	0.42065	0.753451	0.0629371
GO:0072522	purine-containing compound biosynthetic process	P	8	121	405	6874	0.0197531	0.0176026	over	A0A1S3X1S5,A0A1S4D4C8,A0A1S4D3E6,A0A1S3XL06,A0A1S4DK24,A0A1S3ZTP5,A0A140G1P9,A0A140G1Q0	A0A1S3X1S5,A0A1S4AI06,A0A1S3X1E5,A0A1S4AK33,A0A1S4B2J2,A0A1S4C6W5,A0A1S4A908,Q42961,A0A1S4AJ36,A0A1S3ZKZ4,A0A068JFR6,A0A1S4CGR1,A0A1S4CWV3,A0A1S3XXM3,A0A1S3YIG1,A0A1S3XGM0,A0A1S3Y2I1,A0A1S4DK35,A0A1S3ZZL0,A0A1S3WYR8,A0A1S3ZX13,A0A1S4CXS6,A0A1S4BTZ7,A0A1S3Z8Z4,A0A1S3YQI2,A0A1S4BBF5,A0A1S3XQ62,A0A1S3ZPG2,A0A1S4BCN3,A0A1S4DGM0,A0A1S4CI25,A0A1S3Z0N4,A0A1S3Z8U8,A0A1S4BD66,A0A068JIB0,A0A1S4CQ40,A0A1S3X…	0.421145	0.753451	0.0661157
GO:0046036	CTP metabolic process	P	1	9	405	6874	0.00246914	0.00130928	over	A0A1S4D3E6	A0A1S3Y388,A0A1S4DGP1,A0A1S4D3E6,A0A1S3Z1Y6,A0A1S3XRQ5,A0A1S4B8M1,A0A1S3XMK7,A0A1S4CPD1,A0A1S3ZNF6	0.42123	0.753451	0.111111
GO:0006553	lysine metabolic process	P	1	9	405	6874	0.00246914	0.00130928	over	A0A1S4BYP0	A0A1S4A6G7,A0A1S4A1U3,A0A1S3XMT7,A0A1S4BYV8,A0A1S4AEJ3,A0A1S4CLB7,A0A1S3ZEX5,A0A1S4AZ88,A0A1S4BYP0	0.42123	0.753451	0.111111
GO:0009085	lysine biosynthetic process	P	1	9	405	6874	0.00246914	0.00130928	over	A0A1S4BYP0	A0A1S4A6G7,A0A1S4A1U3,A0A1S3XMT7,A0A1S4BYV8,A0A1S4AEJ3,A0A1S4CLB7,A0A1S3ZEX5,A0A1S4AZ88,A0A1S4BYP0	0.42123	0.753451	0.111111
GO:0004650	polygalacturonase activity	F	1	9	405	6874	0.00246914	0.00130928	over	A0A1S3ZQU2	A0A1S4BU36,A0A1S4C951,A0A1S4AWV6,A0A1S4D5M4,A0A1S3YU89,A0A1S3WZF4,A0A1S3WZN5,A0A1S3Z2G0,A0A1S3ZQU2	0.42123	0.753451	0.111111
GO:0016881	acid-amino acid ligase activity	F	1	9	405	6874	0.00246914	0.00130928	over	A0A077D837	A0A1S3YTH8,A0A1S3Z5Y5,A0A1S3YNJ5,A0A1S4APF7,A0A1S3Z8M2,A0A077D837,A0A1S4A5U2,A0A1S4BCV8,A0A1S3YQ83	0.42123	0.753451	0.111111
GO:0009209	pyrimidine ribonucleoside triphosphate biosynthetic process	P	1	9	405	6874	0.00246914	0.00130928	over	A0A1S4D3E6	A0A1S3Y388,A0A1S4DGP1,A0A1S4D3E6,A0A1S3Z1Y6,A0A1S3XRQ5,A0A1S4B8M1,A0A1S3XMK7,A0A1S4CPD1,A0A1S3ZNF6	0.42123	0.753451	0.111111
GO:0009423	chorismate biosynthetic process	P	1	9	405	6874	0.00246914	0.00130928	over	A0A1S4AI83	A0A1S3ZK76,A0A1S4AI83,A0A1S3XSV4,A0A1S4AH62,A0A1S4AEH4,U3PHS9,A0A1S3XXI4,A0A1S3ZMB9,A0A1S4CQF5	0.42123	0.753451	0.111111
GO:0042132	fructose 1,6-bisphosphate 1-phosphatase activity	F	1	9	405	6874	0.00246914	0.00130928	over	A0A1S3X1L9	A0A1S4BE66,A0A068JD95,A0A1S4A023,A0A1S3ZMF5,A0A1S3X1L9,A0A1S4DB33,A0A1S3Z9P3,A0A1S4CJQ4,A0A1S3Z9Y6	0.42123	0.753451	0.111111
GO:0016671	oxidoreductase activity, acting on a sulfur group of donors, disulfide as acceptor	F	1	9	405	6874	0.00246914	0.00130928	over	A0A1S4ATW2	A0A1S4C620,A0A076L1Z7,A7U630,A0A1S3XEX0,A7U629,A0A1S3YFU7,A0A1S4ATW2,A0A1S3Y5J2,A0A1S3XTZ5	0.42123	0.753451	0.111111
GO:0046451	diaminopimelate metabolic process	P	1	9	405	6874	0.00246914	0.00130928	over	A0A1S4BYP0	A0A1S4A6G7,A0A1S4A1U3,A0A1S3XMT7,A0A1S4BYV8,A0A1S4AEJ3,A0A1S4CLB7,A0A1S3ZEX5,A0A1S4AZ88,A0A1S4BYP0	0.42123	0.753451	0.111111
GO:0033179	proton-transporting V-type ATPase, V0 domain	C	1	9	405	6874	0.00246914	0.00130928	over	A0A1S3ZF04	A0A1S4AAI5,A0A1S4AP74,A0A1S4ADZ6,A0A1S4CCN1,A0A1S3XCE8,A0A1S4B2Y4,A0A1S4AIA1,A0A1S3XWT1,A0A1S3ZF04	0.42123	0.753451	0.111111
GO:0051087	chaperone binding	F	1	9	405	6874	0.00246914	0.00130928	over	A0A1S4BVY0	A0A1S3XKA7,A0A1S3XJ11,A0A1S4BVY0,A0A1S3X5I4,A0A1S3ZBM0,A0A1S4C9E6,A0A1S4A643,A0A1S4BIW0,A0A1S4AZM6	0.42123	0.753451	0.111111
GO:0006241	CTP biosynthetic process	P	1	9	405	6874	0.00246914	0.00130928	over	A0A1S4D3E6	A0A1S3XMK7,A0A1S4CPD1,A0A1S3ZNF6,A0A1S3Y388,A0A1S4DGP1,A0A1S4D3E6,A0A1S3Z1Y6,A0A1S3XRQ5,A0A1S4B8M1	0.42123	0.753451	0.111111
GO:0070006	metalloaminopeptidase activity	F	1	9	405	6874	0.00246914	0.00130928	over	A0A1S3X7K3	A0A1S4BWM5,A0A1S3X7K3,A0A1S4AYU8,A0A1S4B6R7,A0A1S4BAN0,A0A1S4AJI1,A0A1S3XIY1,A0A1S4A4S5,A0A1S3XYW5	0.42123	0.753451	0.111111
GO:0004521	endoribonuclease activity	F	1	9	405	6874	0.00246914	0.00130928	over	A0A1S4DJ40	A0A1S3ZR09,A0A1S4A317,A0A1S3Y3R9,A0A1S4DJ40,A0A1S3Y747,A0A1S4DCF7,A0A1S3ZEB0,A0A1S3YJ41,A0A1S4A902	0.42123	0.753451	0.111111
GO:0009208	pyrimidine ribonucleoside triphosphate metabolic process	P	1	9	405	6874	0.00246914	0.00130928	over	A0A1S4D3E6	A0A1S3Y388,A0A1S4DGP1,A0A1S4D3E6,A0A1S3Z1Y6,A0A1S3XRQ5,A0A1S4B8M1,A0A1S3XMK7,A0A1S4CPD1,A0A1S3ZNF6	0.42123	0.753451	0.111111
GO:0009089	lysine biosynthetic process via diaminopimelate	P	1	9	405	6874	0.00246914	0.00130928	over	A0A1S4BYP0	A0A1S4A6G7,A0A1S4A1U3,A0A1S3XMT7,A0A1S4BYV8,A0A1S4AEJ3,A0A1S4CLB7,A0A1S3ZEX5,A0A1S4AZ88,A0A1S4BYP0	0.42123	0.753451	0.111111
GO:0009148	pyrimidine nucleoside triphosphate biosynthetic process	P	1	9	405	6874	0.00246914	0.00130928	over	A0A1S4D3E6	A0A1S3Y388,A0A1S4DGP1,A0A1S4D3E6,A0A1S3Z1Y6,A0A1S3XRQ5,A0A1S4B8M1,A0A1S3XMK7,A0A1S4CPD1,A0A1S3ZNF6	0.42123	0.753451	0.111111
GO:0050660	flavin adenine dinucleotide binding	F	4	56	405	6874	0.00987654	0.00814664	over	A0A1S3ZCS6,A0A1S3YUT4,U3RE33,A0A1S4APB5	A0A1S3Z5N4,A0A1S4BCZ4,A0A1S3ZJB7,A0A1S4AH78,A0A1S3ZE57,A0A1S3XDC8,A0A075EZT4,A0A1S4A3G9,A0A1S4CVY7,A0A1S4DGD5,A0A1S3ZF52,A0A1S3XLD8,A0A1S3ZCS6,A0A1S3X577,A0A1S4BJJ8,A0A1S3YMD2,A0A1S4BTK0,A0A1S4CQH8,A0A1S3X7W0,A0A1S3YG63,A0A1S3YUT4,A0A1S4B0A8,A0A1S4CPN2,A0A1S4CCW3,P80461,A0A1S3XT72,U3RE33,A0A1S4DC34,A0A1S4AZJ1,A0A1S4CGN9,A0A1S4AC19,A0A1S3YKI8,A0A1S4CX44,A0A1S4APB5,A0A1S3YK07,A0A1S4C004,A0A1S3XEN9,…	0.421726	0.753451	0.0714286
GO:0016860	intramolecular oxidoreductase activity	F	3	40	405	6874	0.00740741	0.00581903	over	A0A1S4D4C8,A0A1S3ZMQ6,A0A1S4AIA0	A0A1S4DND2,A0A1S4BKR7,A0A1S4DPM9,A0A1S3Y2R6,A0A1S4D8A6,A0A1S4ADU3,A0A1S4DNK2,A0A1S4ATH4,A0A1S3Y5J2,A0A1S3Y874,A0A1S4CPI7,A0A1S3ZPG2,A0A1S4CI25,A0A1S4D4C8,A0A1S4BT88,A0A1S4CQW2,A0A1S4BI62,Q9AVG8,A0A1S4BDN4,A0A1S4DQL5,A0A1S3YG65,A0A1S3Z1X1,A0A1S3XYP7,A0A1S3ZMQ6,A0A1S3ZHU5,A0A068JFR6,A0A1S3XXM3,A0A1S3XGM0,A0A1S4DK35,A0A1S4BBF5,A0A1S4AAL1,A0A1S3X6V0,A0A1S4B2G1,A0A1S4AIA0,A0A1S4A9X2,Q711R1,A0A1S3XQE4,…	0.421996	0.753451	0.075
GO:0044427	chromosomal part	C	3	40	405	6874	0.00740741	0.00581903	over	A0A1S4BFY1,A0A1S4DPI0,A0A1S4A813	A0A1S3YFP6,A0A1S4CBT7,A0A1S4C2T9,Q8H0G7,A0A1S3YPS5,A0A1S3Y108,A0A1S3Z9Z2,A8J6V0,A0A1S4B4Z9,A0A1S4AKB5,A0A9R6,A0A1S3Z6C5,A7VMP6,A0A1S3ZDD8,A0A1S4BP93,A0A1S3Y3U0,A0A1S3XKN4,Q9SLS1,A0A1S4B4I6,A0A1S4BFY1,A0A1S3ZAZ9,A0A1S3XXL6,A0A1S3YYD6,A0A1S3XTF0,A0A1S3ZW20,A0A1S4DPI0,A0A1S3ZXF3,A0A1S4CDH7,A0A1S4CES1,A0A1S3XHP5,A0A1S3YQV4,A0A1S3ZJ41,A0A1S3ZJ22,A0A1S4A813,A0A1S3X4V3,A0A1S4DM04,A0A1S3Y3N2,A0A1S3XB46,A…	0.421996	0.753451	0.075
GO:0016787	hydrolase activity	F	64	1056	405	6874	0.158025	0.153622	over	A0A1S4CVZ3,A0A1S4B8J4,A0A1S3Z5T3,Q84KJ4,A0A1S3Y286,A0A1S3YHX9,A0A1S3Z722,A0A1S3ZF51,A0A1S3ZRE1,A0A1S3ZTP5,A0A140G1P9,A0A1S4DFX8,A0A1S3Y891,A0A1S4DLM9,A0A1S3XB37,A0A077DBL0,A0A1S4AWK3,C3RSF4,T2BRU8,A0A1S4CEE8,A0A1S3XSW4,A0A1S4C133,A0A1S3YKG1,A0A1S4BQK3,A0A1S3YPR6,A0A1S3YXV1,A0A1S3Z7E5,A0A1S4DDB0,A0A1S4CPU2,A0A1S3X2C4,A0A1S4A2G9,A0A1S3Z169,A0A1S3YW39,A0A1S3Y0V9,A0A1S4DJ40,A0A1S4D1X6,A0A1S4AQ72,A0A1…	A0A1S4BL36,A0A097BTV9,A0A1S3Z3P5,A0A1S4BGV4,A0A1S3Z6E6,A0A1S3X1F6,A0A1S4DA59,A0A1S4DC16,A0A1S3YPC4,A0A1S4CLZ9,A0A1S3ZZM0,A0A1S4ALN7,P68158,A0A1S3ZAU9,Q8VWF9,A0A1S3X8Z4,A0A1S3Y3M5,A0A1S4CVZ3,A0A1S3Z083,A0A1S3Y0T4,A0A0S0N610,A0A1S4C294,A0A1S4BVP1,A0A1S4DJU8,A0A1S4B126,A0A1S4BHQ8,A0A1S3XZY8,A0A1S4DHN3,A0A1S3YU28,A0A1S3YDP0,A0A1S4D7I7,A0A1S4AFG1,Q8VXD0,A0A1S4C0X2,A0A1S4CYA9,A0A1S4ASQ4,A0A1S3YUT7,A0A1…	0.42223	0.753451	0.0606061
GO:0016853	isomerase activity	F	11	171	405	6874	0.0271605	0.0248763	over	A0A1S3ZH83,A0A1S3Y2L3,A0A1S3ZF51,A0A1S3ZMS1,A0A1S4D4C8,A0A1S4BI04,A0A1S3ZMQ6,A0A1S3Y4P5,A0A1S4AER1,A0A1S4AIA0,A0A1S4AUK5	A0A1S4DND2,A0A1S4BKR7,A0A1S4DPM9,A0A1S3Y2R6,A0A1S4D8A6,A0A1S4ADU3,A0A1S4DNK2,A0A1S4ATH4,A0A1S3Y5J2,A0A1S3Y874,A0A1S3YRP6,A0A1S4CJD2,A0A1S3ZH83,A0A1S4DGW7,A0A1S4BJ46,A0A1S3Y2L3,A0A1S4A9T6,A0A1S4BFD9,A0A1S4A196,A0A1S4ASP2,B2BF99,A0A1S3YNJ0,A0A1S3XPB3,A0A1S3XJE9,A0A1S4A314,A0A1S4BAR8,A0A1S4D910,A0A1S4CVA9,A0A1S4D6U2,A0A1S3YZE8,A0A1S4DF31,A0A1S3XXX3,A0A1S4BFB7,A0A1S4CBK2,A0A1S3ZW48,A0A1S4CYW2,G5ELZ2,…	0.426604	0.760141	0.0643275
GO:0050661	NADP binding	F	3	41	405	6874	0.00740741	0.0059645	over	A0A1S4AB88,A0A1S3XBH0,A0A1S3ZF58	A0A1S3YS15,A0A1S4CHE4,A0A1S3XMT7,A0A1S4DBQ6,Q9XG67,A0A0K2GN10,A0A1S3YLA5,A0A1S3YV19,A0A1S3XFT6,A0A1S4AET0,A0A1S4ATB8,A0A1S3XP71,A0A1S3YKL6,A0A1S4AB88,A0A1S4CCW3,A0A1S4A693,A0A139ZSG9,P80461,A0A1S3ZL31,A0A1S3YLJ1,A0A1S4BJ43,A0A1S4ALE9,A0A1S4A4S0,A0A1S3XBH0,A0A1S3ZWB9,A0A1S3YPJ3,A0A1S3Z6N1,A0A1S4CS04,A0A1S4BYV8,A0A1S4CLB7,A0A1S3YK07,A0A1S4CJH3,A0A1S4D2U6,A0A1S3ZF58,A0A1S4C0B5,A0A1S4DMZ3,A0A1S4DA75,…	0.437921	0.775087	0.0731707
GO:0019829	cation-transporting ATPase activity	F	3	41	405	6874	0.00740741	0.0059645	over	A0A1S3ZTP5,A0A140G1P9,A0A1S3YDC8	A0A1S4BL36,A0A097BTV9,A0A1S3Z3P5,A0A1S4BGV4,A0A1S3Z6E6,A0A1S3X1F6,A0A1S4DA59,A0A1S4DC16,A0A1S3YPC4,A0A140G1S2,A0A1S4A1J2,A0A1S4CK04,Q5M9V4,A0A1S4AHW5,A0A1S4CSA5,A0A140G1P7,P00823,A0A140G1S1,P29790,A0A1S4A0E0,A0A1S3WZA4,A0A1S3XUA2,A0A1S3ZTP5,A0A1S4DS02,A0A1S4BAA8,A0A1S3XR26,A0A1S4CXJ8,A0A1S4DCZ3,A0A140G1P9,A0A1S4AV24,A0A1S4C2K7,A0A1S3YD84,A0A1S3YZU3,A0A1S3XJZ1,A0A1S3YDC8,A0A1S4ADW0,A0A1S4DN58,A0A1…	0.437921	0.775087	0.0731707
GO:0022853	active ion transmembrane transporter activity	F	3	41	405	6874	0.00740741	0.0059645	over	A0A1S3ZTP5,A0A140G1P9,A0A1S3YDC8	A0A1S4BL36,A0A097BTV9,A0A1S3Z3P5,A0A1S4BGV4,A0A1S3Z6E6,A0A1S3X1F6,A0A1S4DA59,A0A1S4DC16,A0A1S3YPC4,A0A140G1S2,A0A1S4A1J2,A0A1S4CK04,Q5M9V4,A0A1S4AHW5,A0A1S4CSA5,A0A140G1P7,P00823,A0A140G1S1,P29790,A0A1S4A0E0,A0A1S3WZA4,A0A1S3XUA2,A0A1S3ZTP5,A0A1S4DS02,A0A1S4BAA8,A0A1S3XR26,A0A1S4CXJ8,A0A1S4DCZ3,A0A140G1P9,A0A1S3XCX6,A0A1S3XR11,A0A1S4AV24,A0A1S4C2K7,A0A1S3YD84,A0A1S3YZU3,A0A1S3XJZ1,A0A1S3YDC8,A0A1…	0.437921	0.775087	0.0731707
GO:0042625	ATPase coupled ion transmembrane transporter activity	F	3	41	405	6874	0.00740741	0.0059645	over	A0A1S3ZTP5,A0A140G1P9,A0A1S3YDC8	A0A1S4BL36,A0A097BTV9,A0A1S3Z3P5,A0A1S4BGV4,A0A1S3Z6E6,A0A1S3X1F6,A0A1S4DA59,A0A1S4DC16,A0A1S3YPC4,A0A140G1S2,A0A1S4A1J2,A0A1S4CK04,Q5M9V4,A0A1S4AHW5,A0A1S4CSA5,A0A140G1P7,P00823,A0A140G1S1,P29790,A0A1S4A0E0,A0A1S3WZA4,A0A1S3XUA2,A0A1S3ZTP5,A0A1S4DS02,A0A1S4BAA8,A0A1S3XR26,A0A1S4CXJ8,A0A1S4DCZ3,A0A140G1P9,A0A1S3XCX6,A0A1S3XR11,A0A1S4AV24,A0A1S4C2K7,A0A1S3YD84,A0A1S3YZU3,A0A1S3XJZ1,A0A1S3YDC8,A0A1…	0.437921	0.775087	0.0731707
GO:0048522	positive regulation of cellular process	P	2	25	405	6874	0.00493827	0.00363689	over	A0A1S3YXL3,A0A1S4CVR8	A0A1S4B8X7,A0A1S4A7A5,A0A1S4BCZ7,A0A1S4BGX4,A0A1S3YMH7,A0A1S3ZYR2,A0A1S4AJR8,A0A1S4BKZ4,A0A1S3WXX0,A0A1S4C2H7,A0A1S4CJ66,A0A1S3ZPB2,A0A1S4AUN0,A0A1S3YXL3,A0A075EYQ6,A0A1S4CMV2,A0A1S4A482,A0A1S4CVR8,A0A1S4A6X8,A0A1S4BLU8,A0A077DBL2,A0A1S4CSL9,A0A1S3WYA8,A0A1S3XVM3,A0A1S3X3G2	0.438176	0.775087	0.08
GO:0071944	cell periphery	C	6	90	405	6874	0.0148148	0.0130928	over	A0A1S3YDC8,A0A140G1P9,A0A1S4D1X6,A0A1S4AQ72,Q9LEB0,A0A1S4BKF3	A0A140G1X3,A0A140G1X5,A0A140G1R8,A0A1S3YZU3,A0A1S3XJZ1,A0A1S3ZGX3,A0A1S3YDC8,A0A1S4CVG6,A0A1S4ADW0,A0A1S4DN58,A0A140G1R9,A0A140G1X4,A0A1S3XD60,A0A1S3XV07,A0A1S4AJ89,Q5M9U6,A0A1S4D5C8,A0A140G1X1,A0A1S3Y185,A0A140G1P9,A0A1S4B8K7,A0A1S3YYH5,A0A1S4AGC4,A0A1S3Z7H5,A0A1S3YCK1,A0A1S4ACS9,A0A1S4BM15,A0A1S3ZRX8,A0A1S4AUH6,A0A1S3XQU9,A0A1S4BB21,A0A1S4D1X6,A0A1S4A648,A0A1S4AQ72,A0A1S4CJR0,A0A1S4D6P0,Q9LEB0,…	0.438835	0.775127	0.0666667
GO:0015672	monovalent inorganic cation transport	P	5	74	405	6874	0.0123457	0.0107652	over	A0A1S3ZTP5,A0A140G1P9,A0A140G1Q0,A0A1S3ZF04,A0A1S3YDC8	A0A1S4CET6,A0A1S3Y1U8,A0A1S3ZP88,Q8L7Z8,A0A1S3YAP0,A0A1S4B9G8,A0A1S3XD60,A0A1S4B7I9,A0A1S3X544,A0A1S4C7N1,A0A1S3YD88,A0A1S4BJR2,A0A1S4C3D5,A0A1S4ANU3,A0A140G1S2,A0A1S4A1J2,A0A1S4CK04,A0A1S3XQF4,A0A140G1P8,Q5M9V4,A0A1S4AHW5,A0A1S4CSA5,A0A140G1P7,P00823,A0A140G1S1,P29790,A0A1S4A0E0,A0A1S3ZVH3,A0A1S3WZA4,A0A1S3XUA2,A0A1S3ZTP5,A0A1S4DS02,A0A1S3ZF45,A0A1S3ZXT5,A0A1S3ZWF6,A0A1S4AX40,A0A1S4BAA8,A0A1S3XR…	0.443517	0.782261	0.0675676
GO:0034220	ion transmembrane transport	P	5	75	405	6874	0.0123457	0.0109107	over	A0A1S3ZTP5,A0A140G1P9,A0A140G1Q0,A0A1S3ZF04,A0A1S3YDC8	A0A1S3XDD7,A0A1S3ZVC1,A0A1S4B0F0,A0A1S3XD60,A0A1S4B7I9,A0A1S3X544,A0A1S4C7N1,A0A1S3YD88,A0A1S4BJR2,A0A1S4C3D5,A0A1S4ANU3,A0A140G1S2,A0A1S4A1J2,A0A1S4CK04,A0A1S3XQF4,A0A140G1P8,Q5M9V4,A0A1S4AHW5,A0A1S4CSA5,A0A140G1P7,P00823,A0A140G1S1,P29790,A0A1S4A0E0,A0A1S3ZVH3,A0A1S3WZA4,A0A1S3XUA2,A0A1S3ZTP5,A0A1S4DS02,A0A1S3ZF45,A0A1S3ZXT5,A0A1S3ZWF6,A0A1S4AX40,A0A1S4BAA8,A0A1S3XR26,A0A1S4CXJ8,A0A1S3Z224,A0A1…	0.455227	0.78578	0.0666667
GO:0004096	catalase activity	F	1	10	405	6874	0.00246914	0.00145476	over	A0A1S3Z4G5	B2BL48,A0A1S3ZFE6,A0A1S4D605,L0SQ20,L0SS91,A0A1S3YY52,A0A1S3Y4V4,A0A1S3Y9E9,A0A1S4A792,A0A1S3Z4G5	0.455374	0.78578	0.1
GO:0004372	glycine hydroxymethyltransferase activity	F	1	10	405	6874	0.00246914	0.00145476	over	A0A1S4CZX6	A0A1S4B0F5,A0A1S3X4P8,A0A1S4A096,A0A1S4APM0,A0A1S4DIW7,A0A1S3XCT6,A0A1S3Y2X0,A0A1S3WXP0,A0A1S3YUC2,A0A1S4CZX6	0.455374	0.78578	0.1
GO:0008173	RNA methyltransferase activity	F	1	10	405	6874	0.00246914	0.00145476	over	A0A1S4AP04	A0A1S3XMI7,A0A1S4D9K7,A0A1S3YKS5,A0A1S4BJ32,A0A1S3XBJ3,A0A1S3XJ12,A0A1S3XBU1,A0A1S4CGX8,A0A1S4CM09,A0A1S4AP04	0.455374	0.78578	0.1
GO:0015291	secondary active transmembrane transporter activity	F	1	10	405	6874	0.00246914	0.00145476	over	A0A1S4DKY7	A0A1S3XRZ3,A0A1S4DKY7,A0A1S3YH86,A0A1S3YL16,A0A1S3XZ26,A0A1S4DD85,A0A1S4DLF6,A0A1S3Y1U8,A0A1S4AJR2,A0A1S3YCK1	0.455374	0.78578	0.1
GO:0016624	oxidoreductase activity, acting on the aldehyde or oxo group of donors, disulfide as acceptor	F	1	10	405	6874	0.00246914	0.00145476	over	A0A1S3X1S5	A0A1S3Y462,A0A1S3X2B9,A0A1S3X1S5,A0A1S4AI06,A0A1S3X1E5,A0A1S4AK33,A0A1S4B2J2,A0A1S4C6W5,A0A1S4A908,A0A1S3Y434	0.455374	0.78578	0.1
GO:0016814	hydrolase activity, acting on carbon-nitrogen (but not peptide) bonds, in cyclic amidines	F	1	10	405	6874	0.00246914	0.00145476	over	A0A1S3ZRE1	A0A1S3ZRU6,A0A1S4BLW3,A0A1S4BK34,A0A1S3ZRV5,A0A1S4A1I3,A0A1S3ZRE1,A0A1S4D742,A0A1S3X2J0,A0A1S4BMA7,A0A1S4D2U6	0.455374	0.78578	0.1
GO:0004519	endonuclease activity	F	1	10	405	6874	0.00246914	0.00145476	over	A0A1S4DJ40	A0A1S4A902,A0A1S3ZR09,A0A1S4A317,A0A1S3Y3R9,A0A1S4DJ40,A0A1S3Y747,A0A1S4DCF7,A0A1S3ZEB0,A0A1S4CS17,A0A1S3YJ41	0.455374	0.78578	0.1
GO:0050308	sugar-phosphatase activity	F	1	10	405	6874	0.00246914	0.00145476	over	A0A1S3X1L9	A0A1S4BE66,A0A068JD95,A0A1S4A023,A0A1S3ZMF5,A0A1S3X1L9,A0A1S4DB33,A0A1S3Z9P3,A0A1S4CJQ4,A0A1S3Z9Y6,A0A1S4DDM4	0.455374	0.78578	0.1
GO:0009147	pyrimidine nucleoside triphosphate metabolic process	P	1	10	405	6874	0.00246914	0.00145476	over	A0A1S4D3E6	A0A1S3Y388,A0A1S4DGP1,A0A1S4D3E6,A0A1S3Z1Y6,A0A1S3XRQ5,A0A1S4B8M1,A0A1S3XMK7,A0A1S4CPD1,A0A1S3ZNF6,A0A1S3YE52	0.455374	0.78578	0.1
GO:0019264	glycine biosynthetic process from serine	P	1	10	405	6874	0.00246914	0.00145476	over	A0A1S4CZX6	A0A1S4B0F5,A0A1S3X4P8,A0A1S4A096,A0A1S4APM0,A0A1S4DIW7,A0A1S3XCT6,A0A1S3Y2X0,A0A1S3WXP0,A0A1S3YUC2,A0A1S4CZX6	0.455374	0.78578	0.1
GO:0006545	glycine biosynthetic process	P	1	10	405	6874	0.00246914	0.00145476	over	A0A1S4CZX6	A0A1S4B0F5,A0A1S3X4P8,A0A1S4A096,A0A1S4APM0,A0A1S4DIW7,A0A1S3XCT6,A0A1S3Y2X0,A0A1S3WXP0,A0A1S3YUC2,A0A1S4CZX6	0.455374	0.78578	0.1
GO:0016884	carbon-nitrogen ligase activity, with glutamine as amido-N-donor	F	1	10	405	6874	0.00246914	0.00145476	over	A0A1S4BCN1	A0A1S3XEK0,A0A1S4BZ26,A0A1S4A1C0,A0A1S3YP68,Q8L6J8,A0A1S3XJF5,A0A1S3Y367,A0A1S4AD65,A0A1S4AME8,A0A1S4BCN1	0.455374	0.78578	0.1
GO:0015662	ATPase activity, coupled to transmembrane movement of ions, phosphorylative mechanism	F	1	10	405	6874	0.00246914	0.00145476	over	A0A1S3YDC8	A0A1S4AV24,A0A1S4C2K7,A0A1S3YD84,A0A1S3YZU3,A0A1S3XJZ1,A0A1S3YDC8,A0A1S4ADW0,A0A1S4DN58,A0A1S3XV07,A0A1S3XWK4	0.455374	0.78578	0.1
GO:0003690	double-stranded DNA binding	F	1	10	405	6874	0.00246914	0.00145476	over	A0A1S3ZWZ0	A0A1S4CHE7,A0A1S3YRN7,A0A1S3X328,A0A1S3Z556,A0A1S3YX75,A0A1S3ZWZ0,A0A1S3XAJ2,B6V765,A0A1S4A5M8,A0A1S4B9F2	0.455374	0.78578	0.1
GO:0016301	kinase activity	F	18	292	405	6874	0.0444444	0.0424789	over	A0A1S3Y9M0,A0A1S4BYP0,A0A1S4CTK7,A0A1S4D3E6,A0A1S4CQM6,A0A1S3X0L3,A0A1S3XQ44,A0A1S3ZAS9,A0A1S4DDN7,A0A1S4AA79,A0A1S3ZJS9,A0A1S4DS49,A0A1S3Z6G0,A0A1S3XVK7,A0A1S3X291,A0A1S3ZN89,A0A1S4D4W7,A0A1S4AFJ2	A0A1S3XQ77,A0A1S4C602,A0A1S4C8J7,A0A1S3YUZ1,A0A1S3X6W9,A0A1S3YEC7,A0A1S4CHV4,A0A1S4ARB5,A0A1S3XFP3,A0A1S4AK24,A0A068JIB6,A0A1S3ZGA0,A0A1S3Y9M0,A0A1S4BDY1,A0A1S3Y1I8,A0A1S3X0J3,A0A1S4B1A9,A0A1S4CAK0,Q5DKV0,Q5DKU9,Q5DKU6,Q5DKU8,A0A1S4BCC5,A0A1S4DNR6,A0A1S3Y0E5,A0A1S3YQU6,A0A1S3ZBD8,A0A1S4B8X3,A0A1S4DM70,A0A1S4B6J5,A0A1S4CGW9,A0A1S4C1Y9,A0A1S4A693,A0A1S3ZL31,A0A1S4BYP0,A0A1S4DPS7,A0A1S4BD28,A0A1S4AG…	0.456484	0.78578	0.0616438
GO:0048518	positive regulation of biological process	P	2	26	405	6874	0.00493827	0.00378237	over	A0A1S3YXL3,A0A1S4CVR8	A0A1S4B8X7,A0A1S4A7A5,A0A1S4BCZ7,A0A1S4BGX4,A0A1S3YMH7,A0A1S3ZYR2,A0A1S4AJR8,A0A1S4BKZ4,A0A1S4DR23,A0A1S3WXX0,A0A1S4C2H7,A0A1S4CJ66,A0A1S3ZPB2,A0A1S4AUN0,A0A1S3YXL3,A0A075EYQ6,A0A1S4CMV2,A0A1S4A482,A0A1S4CVR8,A0A1S4A6X8,A0A1S4BLU8,A0A077DBL2,A0A1S4CSL9,A0A1S3WYA8,A0A1S3XVM3,A0A1S3X3G2	0.458426	0.78578	0.0769231
GO:0006952	defense response	P	2	26	405	6874	0.00493827	0.00378237	over	E3W9P7,A0A1S3Y9M0	P29062,Q41230,A0A1S4A8H3,A0A1S4B9J9,E3W9N3,A0A1S4BAZ9,A0A1S4ATK0,A0A1S4BS12,A0A1S4DNH2,A0A1S4ACQ8,A0A0C4FST6,A0A1S3YG04,E3W9P7,E3W9P8,A0A1S4DIJ6,P14170,A0A1S3YW90,A0A1S3YL52,A0A1S3XN01,A0A1S4AJP9,A0A1S4CVM4,A0A1S3Y9M0,A0A1S4BDY1,A0A1S3X941,A0A1S3YHG1,A0A1S3X0J3	0.458426	0.78578	0.0769231
GO:0016615	malate dehydrogenase activity	F	2	26	405	6874	0.00493827	0.00378237	over	A0A1S3YR16,A0A1S3ZI08	A0A1S3YR16,A0A1S4CM79,A0A1S4ADZ8,A0A1S4B7M0,A0A1S3Y729,A0A1S4BQX6,A0A1S4BAR7,A0A1S3YGD4,A0A1S3Y6M1,A0A1S4BMX4,A0A1S4AGW0,A0A075EZS4,A0A1S3XCK8,A0A075F1V0,A0A1S3YXG6,A0A1S3Y9D7,A0A1S4CBR9,Q9XQP4,A0A1S3ZW53,A0A1S4A9C7,A0A1S3ZM96,A0A1S3YGR9,A0A1S3ZX20,A0A1S3ZI08,A0A1S3YQS9,A0A075EYQ1	0.458426	0.78578	0.0769231
GO:0009067	aspartate family amino acid biosynthetic process	P	2	26	405	6874	0.00493827	0.00378237	over	A0A1S4BYP0,A0A1S4AIA0	A0A1S4BZ26,A0A1S4A1C0,A0A1S4AHL1,A0A1S4BRD0,A0A1S4D9K9,A0A1S3ZYM9,A0A1S3XCV6,A0A1S4BYV8,A0A1S4CLB7,A0A1S4D6A8,A0A1S4DLE3,A0A1S3X086,A0A1S3XSJ9,A0A1S4BYP0,A0A1S4A6G7,A0A1S4A1U3,A0A1S3XMT7,A0A1S4AEJ3,A0A1S3ZEX5,A0A1S4AZ88,A0A1S4AIA0,A0A1S4A9X2,A0A1S3YD06,A0A1S4A5L0,A0A1S4A5S7,A0A1S3Z968	0.458426	0.78578	0.0769231
GO:0016879	ligase activity, forming carbon-nitrogen bonds	F	3	43	405	6874	0.00740741	0.00625546	over	A0A077D837,A0A1S4DK24,A0A1S4BCN1	A0A1S3XMK7,A0A1S3XEK0,A0A1S3ZLP3,A0A1S3X9F6,A0A1S3XKP8,A0A1S3YX56,A0A1S3ZBD7,A0A1S4BZ26,A0A1S4A1C0,A0A1S4D758,H9CCH6,A0A1S4AWE8,A0A1S4CIG2,A0A1S3YP68,Q8L6J8,A0A1S3YTH8,A0A1S3Z5Y5,A0A1S3YNJ5,A0A1S4DK81,A0A1S4AWH0,A0A1S3XKM0,A0A1S3YNC4,A0A1S4BD09,A0A1S3ZPN7,A0A1S4DMM1,A0A1S4AFE4,A0A1S4APF7,A0A1S3Z8M2,A0A077D837,A0A1S4BE98,A0A1S4AE90,A0A1S4A5U2,A0A1S4DK24,A0A1S4BCV8,A0A1S3XE96,A0A1S3XJF5,A0A1S3Y367,…	0.469249	0.803201	0.0697674
GO:0034622	cellular protein-containing complex assembly	P	6	93	405	6874	0.0148148	0.0135292	over	A0A1S4B7J0,A0A1S4BFY1,A0A1S4DPI0,A0A1S4A813,A0A1S3YCR6,Q6RUN4	A0A1S3Y9X4,A0A1S3Y1R0,A0A1S4BZJ1,A0A1S3YJD9,A0A1S3XVA1,A0A1S3YDK8,A0A1S4BWJ9,A0A1S4CDB1,A0A1S3XS39,A0A1S3Z0X9,A0A1S4DQK0,A0A1S3X4J0,A0A1S3ZLB1,A0A1S3ZGF1,A0A1S4DNT1,A0A1S3XJX0,A0A1S3XPL9,A0A1S3ZPV7,A0A1S4DG37,A0A1S3Z0C4,A0A1S4B978,A0A1S4ADF2,A0A1S3Y1I3,A0A1S4BA51,A0A1S3XKL8,A0A1S3Z3K3,Q40554,A0A1S3X314,A0A1S4BAS1,P56821,A0A1S3X5F8,A0A1S3ZQM0,A0A1S4B7J0,A0A1S4C5Q6,A0A1S3XDH0,A0A1S3Z9Z2,A0A1S4AKB5,…	0.470531	0.804264	0.0645161
GO:0009119	ribonucleoside metabolic process	P	2	27	405	6874	0.00493827	0.00392784	over	A0A1S4D3E6,A0A1S4AIA0	Q5DKV0,Q5DKU9,Q5DKU6,Q5DKU8,A0A1S3YES5,A0A1S3XEK0,A0A1S3Y388,A0A1S4DGP1,A0A1S4D3E6,A0A1S3Z1Y6,A0A1S3XRQ5,A0A1S4B8M1,A0A1S4BH43,A0A1S4AIQ9,A0A1S4AIA0,A0A1S4A9X2,A0A1S3YD06,A1KYB0,A1KYB1,A0A1S4BXC5,A0A1S4CUD0,Q42942,A0A1S4A7T6,P93394,A0A1S4CPD1,A0A1S3ZNF6,A0A1S3XMK7	0.478246	0.809991	0.0740741
GO:0070003	threonine-type peptidase activity	F	2	27	405	6874	0.00493827	0.00392784	over	A0A1S4BQK3,A0A1S3YPR6	A0A1S3Z555,A0A1S4B8G0,A0A1S4CYK4,A0A1S4CXU6,A0A1S3YIU8,A0A1S4AET6,A0A1S4AN51,A0A1S4AJZ8,A0A1S4BQK3,A0A1S3ZHQ7,A0A1S4DPZ2,A0A1S4ARS6,A0A1S4B105,A0A1S3YBR4,A0A1S4BC83,A0A1S4CJQ9,A0A1S3YZR3,A0A1S3XDX4,A0A1S4CAN4,A0A1S4CBL4,A0A1S3ZC38,A0A1S3XTA8,A0A1S4CDK8,A0A1S3Z4U1,A0A1S4BQH6,A0A1S3YP28,A0A1S3YPR6	0.478246	0.809991	0.0740741
GO:0004298	threonine-type endopeptidase activity	F	2	27	405	6874	0.00493827	0.00392784	over	A0A1S4BQK3,A0A1S3YPR6	A0A1S3Z555,A0A1S4B8G0,A0A1S4CYK4,A0A1S4CXU6,A0A1S3YIU8,A0A1S4AET6,A0A1S4AN51,A0A1S4AJZ8,A0A1S4BQK3,A0A1S3ZHQ7,A0A1S4DPZ2,A0A1S4ARS6,A0A1S4B105,A0A1S3YBR4,A0A1S4BC83,A0A1S4CJQ9,A0A1S3YZR3,A0A1S3XDX4,A0A1S4CAN4,A0A1S4CBL4,A0A1S3ZC38,A0A1S3XTA8,A0A1S4CDK8,A0A1S3Z4U1,A0A1S4BQH6,A0A1S3YP28,A0A1S3YPR6	0.478246	0.809991	0.0740741
GO:0005839	proteasome core complex	C	2	27	405	6874	0.00493827	0.00392784	over	A0A1S4BQK3,A0A1S3YPR6	A0A1S3Z555,A0A1S4B8G0,A0A1S4CYK4,A0A1S4CXU6,A0A1S4AET6,A0A1S4AN51,A0A1S3ZHQ7,A0A1S4DPZ2,A0A1S4ARS6,A0A1S4B105,A0A1S4BC83,A0A1S4CJQ9,A0A1S3YZR3,A0A1S3XTA8,A0A1S3Z4U1,A0A1S4CBL4,A0A1S3YIU8,A0A1S4AJZ8,A0A1S4BQK3,A0A1S3YBR4,A0A1S3XDX4,A0A1S4CAN4,A0A1S3ZC38,A0A1S4CDK8,A0A1S4BQH6,A0A1S3YP28,A0A1S3YPR6	0.478246	0.809991	0.0740741
GO:0065003	protein-containing complex assembly	P	6	94	405	6874	0.0148148	0.0136747	over	A0A1S4B7J0,A0A1S4BFY1,A0A1S4DPI0,A0A1S4A813,A0A1S3YCR6,Q6RUN4	A0A1S3Y9X4,A0A1S3Y1R0,A0A1S4BZJ1,A0A1S3YJD9,A0A1S3XVA1,A0A1S3YDK8,A0A1S4BWJ9,A0A1S4CDB1,A0A1S3XS39,A0A1S3Z0X9,A0A1S4DQK0,A0A1S3X4J0,A0A1S3ZLB1,A0A1S3ZGF1,A0A1S4DNT1,A0A1S3XJX0,A0A1S3XPL9,A0A1S3ZPV7,A0A1S4DG37,A0A1S3Z0C4,A0A1S4B978,A0A1S4ADF2,A0A1S3Y1I3,A0A1S4BA51,A0A1S3XKL8,A0A1S3Z3K3,Q40554,A0A1S3X314,A0A1S4BAS1,P56821,A0A1S3X5F8,A0A1S3ZQM0,A0A1S4B7J0,A0A1S4C5Q6,A0A1S3XDH0,A0A1S3Z9Z2,A0A1S4AKB5,…	0.480992	0.809991	0.0638298
GO:0071704	organic substance metabolic process	P	114	1921	405	6874	0.281481	0.279459	over	A0A1S4D864,A0A1S4B7J0,A0A1S3X7K3,A0A1S3X1L9,A0A1S4DJL6,A0A1S3ZI08,A0A1S4CR57,A0A1S4AA69,A0A1S4AUK5,F5BFT0,A0A1S3ZXL1,A0A1S3XQ86,A0A1S3YPW9,A0A1S3XL51,A0A1S4AFJ2,A0A1S3ZQU2,A0A1S3ZD87,A0A1S3ZF58,A0A1S4BI04,A0A1S3X1S5,A0A1S4D4C8,A0A1S4D398,A0A1S4D3E6,A0A1S3XL06,A0A1S3ZF51,A0A1S3ZRY0,A0A1S3ZWZ0,A0A1S3YX01,A0A1S3X7S2,A0A1S4DJ40,A0A1S4ASZ9,A0A1S4AP04,A0A1S3XAT8,A0A1S3ZF93,Q75WU8,P02376,A0A1S4C068,A0A1…	A0A1S3YP30,A0A1S4B2W9,A0A1S4AYR0,A0A1S3X366,A0A1S4CS17,A0A1S3YV94,A0A1S3X6Y2,A0A1S4AHH6,A0A1S3X4V3,A0A1S4C9J4,A0A1S3ZZR4,A0A1S3YTZ6,A0A1S4BE22,A0A1S4CW41,W8SRK9,A0A1S4BH30,A0A1S4CPI7,A0A1S4C1M5,A0A1S3X2J0,A0A1S3ZVR8,A0A1S4BJI7,A0A1S4D9Q7,A0A1S3Z1G9,A0A1S4AQ50,A0A1S3XVA1,A0A1S3YDK8,A0A076L2F8,A0A1S4BFN8,A0A1S4AZI5,A0A1S4BZJ6,A0A1S3YX17,A0A1S4AWS5,A0A1S3YV93,A0A1S3WZK9,A0A1S3YAX1,A0A1S3YW69,A0A1S4D…	0.482521	0.809991	0.0593441
GO:0009152	purine ribonucleotide biosynthetic process	P	7	111	405	6874	0.017284	0.0161478	over	A0A1S3X1S5,A0A1S4D4C8,A0A1S4D3E6,A0A1S3XL06,A0A1S3ZTP5,A0A140G1P9,A0A140G1Q0	A0A1S3X1S5,A0A1S4AI06,A0A1S3X1E5,A0A1S4AK33,A0A1S4B2J2,A0A1S4C6W5,A0A1S4A908,Q42961,A0A1S4AJ36,A0A1S3ZKZ4,A0A068JFR6,A0A1S4CGR1,A0A1S4CWV3,A0A1S3XXM3,A0A1S3YIG1,A0A1S3XGM0,A0A1S3Y2I1,A0A1S4DK35,A0A1S3ZZL0,A0A1S3WYR8,A0A1S3ZX13,A0A1S4CXS6,A0A1S4BTZ7,A0A1S3Z8Z4,A0A1S3YQI2,A0A1S4BBF5,A0A1S3XQ62,A0A1S3ZPG2,A0A1S4BCN3,A0A1S4DGM0,A0A1S4CI25,A0A1S3Z0N4,A0A1S3Z8U8,A0A1S4BD66,A0A068JIB0,A0A1S4CQ40,A0A1S3X…	0.482943	0.809991	0.0630631
GO:0009570	chloroplast stroma	C	1	11	405	6874	0.00246914	0.00160023	over	A0A1S4AFK0	A0A1S4C149,P27141,Q84QE4,A0A1S4AFK0,A0A1S4AEC1,A0A1S4AME8,A0A1S3XU33,P12219,A0A140G1Y2,A0A1S3ZDH5,A0A1S3XRA9	0.487509	0.809991	0.0909091
GO:0009532	plastid stroma	C	1	11	405	6874	0.00246914	0.00160023	over	A0A1S4AFK0	P27141,Q84QE4,A0A1S4AFK0,A0A1S4AEC1,A0A1S4AME8,A0A1S3XU33,P12219,A0A140G1Y2,A0A1S3ZDH5,A0A1S3XRA9,A0A1S4C149	0.487509	0.809991	0.0909091
GO:0099568	cytoplasmic region	C	1	11	405	6874	0.00246914	0.00160023	over	A0A1S4BKF3	A0A1S4D8B0,A0A1S3WZZ7,A0A1S3YRC8,A0A1S3WXZ7,A0A1S3ZZ89,A0A1S3X8N0,A0A1S3XDH0,A0A1S4CU80,A0A1S4DIN3,A0A1S3XIS9,A0A1S4BKF3	0.487509	0.809991	0.0909091
GO:0046417	chorismate metabolic process	P	1	11	405	6874	0.00246914	0.00160023	over	A0A1S4AI83	A0A1S3ZK76,A0A1S4AI83,A0A1S3XSV4,A0A1S4AH62,A0A1S4AEH4,U3PHS9,A0A1S3XXI4,A0A1S3ZMB9,A0A1S4CQF5,A0A1S4ASG9,A0A1S4B805	0.487509	0.809991	0.0909091
GO:0006189	'de novo' IMP biosynthetic process	P	1	11	405	6874	0.00246914	0.00160023	over	A0A1S3XL06	A0A1S3XJF5,A0A1S3Y367,A0A1S3XL06,A0A1S3XE96,A0A1S4D558,Q6T7F1,A0A1S4CDW2,A0A1S3ZLR0,A0A1S4AZD0,A0A1S4B0Q7,A0A1S3XZF3	0.487509	0.809991	0.0909091
GO:0006084	acetyl-CoA metabolic process	P	1	11	405	6874	0.00246914	0.00160023	over	A0A1S3X1S5	A0A1S3X1S5,A0A1S4AI06,A0A1S3X1E5,A0A1S4AK33,A0A1S4B2J2,A0A1S4C6W5,A0A1S4A908,A0A1S3WZY8,A0A076L2G4,A0A1S4C6A5,A0A1S4CGE6	0.487509	0.809991	0.0909091
GO:0030126	COPI vesicle coat	C	1	11	405	6874	0.00246914	0.00160023	over	A0A1S4DBY6	A0A1S3Y478,A0A1S3YFI6,A0A1S4CB27,A0A1S3YIH5,A0A1S3WZE3,A0A1S4A0M8,A0A1S4A371,A0A1S3XQA4,A0A1S4DBY6,A0A1S4C6J7,A0A1S4DF27	0.487509	0.809991	0.0909091
GO:0006783	heme biosynthetic process	P	1	11	405	6874	0.00246914	0.00160023	over	A0A1S3XBH0	A0A1S4DF13,A0A1S4BE88,Q9SBI4,A0A1S3YXC4,A0A1S4C086,A0A1S3XBH0,A0A1S4AR72,A0A1S4C6L8,A0A1S3XCA1,A0A1S3YUH8,A0A1S4DQT8	0.487509	0.809991	0.0909091
GO:0005938	cell cortex	C	1	11	405	6874	0.00246914	0.00160023	over	A0A1S4BKF3	A0A1S4D8B0,A0A1S3WZZ7,A0A1S3YRC8,A0A1S3WXZ7,A0A1S3ZZ89,A0A1S3X8N0,A0A1S3XDH0,A0A1S4CU80,A0A1S4DIN3,A0A1S3XIS9,A0A1S4BKF3	0.487509	0.809991	0.0909091
GO:0000145	exocyst	C	1	11	405	6874	0.00246914	0.00160023	over	A0A1S4BKF3	A0A1S4D8B0,A0A1S3WZZ7,A0A1S3YRC8,A0A1S3WXZ7,A0A1S3ZZ89,A0A1S3X8N0,A0A1S3XDH0,A0A1S4CU80,A0A1S4DIN3,A0A1S3XIS9,A0A1S4BKF3	0.487509	0.809991	0.0909091
GO:1901068	guanosine-containing compound metabolic process	P	1	11	405	6874	0.00246914	0.00160023	over	A0A1S4D3E6	A0A1S3YES5,A0A1S3XEK0,A0A1S3Y388,A0A1S4DGP1,A0A1S4D3E6,A0A1S3Z1Y6,A0A1S3XRQ5,A0A1S4B8M1,A0A1S4AIQ9,A0A1S4BXC5,A0A1S4CUD0	0.487509	0.809991	0.0909091
GO:0006888	ER to Golgi vesicle-mediated transport	P	1	11	405	6874	0.00246914	0.00160023	over	A0A1S3YN46	A0A1S3ZN00,A0A1S3YKI1,A0A1S3X3G2,A0A1S3YN46,A0A1S3YC29,A0A1S3YUM9,A0A1S4AZC7,A0A1S4DRM1,A0A1S3XG99,A0A1S3X8M8,A0A1S4A9M4	0.487509	0.809991	0.0909091
GO:0044448	cell cortex part	C	1	11	405	6874	0.00246914	0.00160023	over	A0A1S4BKF3	A0A1S4D8B0,A0A1S3WZZ7,A0A1S3YRC8,A0A1S3WXZ7,A0A1S3ZZ89,A0A1S3X8N0,A0A1S3XDH0,A0A1S4CU80,A0A1S4DIN3,A0A1S3XIS9,A0A1S4BKF3	0.487509	0.809991	0.0909091
GO:0071554	cell wall organization or biogenesis	P	4	61	405	6874	0.00987654	0.00887402	over	A0A1S4D1X6,A0A1S4AQ72,Q9LEB0,A0A1S3Z2T8	A0A1S4BAH9,A0A1S4D2L8,A0A1S4BHA6,Q9ZP39,Q9ZP35,A0A1S3X3T0,A0A1S4CM45,A0A1S4D1X6,A0A1S4A648,A0A1S4AQ72,A0A1S4CJR0,A0A1S3ZD62,A0A1S4CRE5,A0A1S3Z5V1,A0A1S3ZL08,A0A1S4CBM6,A0A1S4C6S9,A0A1S3YPA6,A0A1S3XSZ4,A0A1S3ZVW5,A0A1S4D7J1,A0A1S3YRD6,A0A1S4AG99,A0A1S3XCI1,Q9LEB0,A0A1S3ZP75,A0A1S3Z2T8,A0A1S4CIY1,A0A1S4B2R4,A0A1S4D7J5,A0A1S4CSI1,A0A1S3ZCN1,V9TLK1,A0A1S4BD91,A0A1S3XG24,A0A1S3XQU9,A0A1S4BB21,A0A1S4D6…	0.487858	0.809991	0.0655738
GO:0015075	ion transmembrane transporter activity	F	7	112	405	6874	0.017284	0.0162933	over	A0A1S3ZTP5,A0A140G1P9,A0A1S4CK71,A0A1S4DKY7,A0A1S3YDC8,A0A1S3ZF04,A0A140G1Q0	A0A1S4BL36,A0A097BTV9,A0A1S3Z3P5,A0A1S4BGV4,A0A1S3Z6E6,A0A1S3X1F6,A0A1S4DA59,A0A1S4DC16,A0A1S3YPC4,A0A140G1S2,A0A1S4A1J2,A0A1S4CK04,Q5M9V4,A0A1S4AHW5,A0A1S4CSA5,A0A140G1P7,P00823,A0A140G1S1,P29790,A0A1S4A0E0,A0A1S3WZA4,A0A1S3XUA2,A0A1S3ZTP5,A0A1S4DS02,A0A1S4BAA8,A0A1S3XR26,A0A1S4CXJ8,A0A1S4DCZ3,A0A140G1P9,A0A1S3XCX6,A0A1S3XR11,A0A1S4A127,A0A1S4BCL9,A0A1S3X5T5,A0A1S3YI67,A0A1S3XAH3,Q5MA02,A0A0M4K6…	0.49252	0.816617	0.0625
GO:0006164	purine nucleotide biosynthetic process	P	7	113	405	6874	0.017284	0.0164388	over	A0A1S3X1S5,A0A1S4D4C8,A0A1S4D3E6,A0A1S3XL06,A0A1S3ZTP5,A0A140G1P9,A0A140G1Q0	A0A1S3X1S5,A0A1S4AI06,A0A1S3X1E5,A0A1S4AK33,A0A1S4B2J2,A0A1S4C6W5,A0A1S4A908,Q42961,A0A1S4AJ36,A0A1S3ZKZ4,A0A068JFR6,A0A1S4CGR1,A0A1S4CWV3,A0A1S3XXM3,A0A1S3YIG1,A0A1S3XGM0,A0A1S3Y2I1,A0A1S4DK35,A0A1S3ZZL0,A0A1S3WYR8,A0A1S3ZX13,A0A1S4CXS6,A0A1S4BTZ7,A0A1S3Z8Z4,A0A1S3YQI2,A0A1S4BBF5,A0A1S3XQ62,A0A1S3ZPG2,A0A1S4BCN3,A0A1S4DGM0,A0A1S4CI25,A0A1S3Z0N4,A0A1S3Z8U8,A0A1S4BD66,A0A068JIB0,A0A1S4CQ40,A0A1S3X…	0.502043	0.831274	0.0619469
GO:0016043	cellular component organization	P	16	266	405	6874	0.0395062	0.0386965	over	A0A1S4B7J0,A0A1S4BFY1,A0A1S4DPI0,A0A1S4A813,A0A1S3YWQ0,A0A1S3ZF51,Q84KJ4,A0A1S3YCR6,Q6RUN4,A0A1S3Z6Y2,Q9LEB0,A0A1S3Z2T8,A0A1S3YXL3,A0A1S4CVR8,A0A1S4D1X6,A0A1S4AQ72	A0A1S3Y9X4,A0A1S3Y1R0,A0A1S4BZJ1,A0A1S3YJD9,A0A1S3XJ23,A0A1S3XKT6,Q9FEV7,A0A1S3XVA1,A0A1S3YDK8,A0A1S3XUF6,A0A1S4BWJ9,A0A1S4CDB1,A0A1S3XS39,A0A1S3Z0X9,A0A1S4DQK0,A0A1S3X4J0,A0A1S3ZCE5,A0A1S4AIX9,A0A1S4A367,A0A1S3XHG5,A0A1S4BLT1,A0A1S4A032,A0A1S4D5S5,A0A1S3XWU3,A0A1S3ZLB1,A0A1S3ZGF1,A0A1S4DNT1,A0A1S3XJX0,A0A1S3XPL9,A0A1S3ZPV7,A0A1S4DG37,A0A1S3Z0C4,A0A1S4B978,A0A1S4ADF2,A0A1S3Y1I3,A0A1S4BA51,A0A1S3X…	0.503742	0.832953	0.0601504
GO:0006725	cellular aromatic compound metabolic process	P	38	640	405	6874	0.0938272	0.0931045	over	A0A1S4D864,A0A1S3X1S5,A0A1S4D4C8,A0A1S3ZF58,A0A1S4D3E6,A0A1S3XL06,A0A1S3ZF51,A0A1S3ZRY0,A0A1S3ZWZ0,A0A1S3YX01,A0A1S3X7S2,A0A1S4DJ40,A0A1S4ASZ9,A0A1S4AP04,A0A1S3XAT8,A0A1S3ZF93,Q75WU8,A0A1S3ZU87,A0A1S4CJS8,A0A1S3XBH0,A0A1S3ZMQ6,A0A1S4DBX2,A0A1S4AI83,A0A1S4DK24,A0A1S3ZN89,A0A1S4AFK0,A0A1S3ZTP5,A0A140G1P9,A0A140G1Q0,A0A1S3ZHM0,A0A1S3ZIP8,A0A1S4AX59,A0A1S4AIA0,A0A1S4DFX8,A0A1S4DQY5,A0A1S4CZX6,A0A1S3X…	A0A1S3YP30,A0A1S4B2W9,A0A1S4AYR0,A0A1S3X366,A0A1S4CS17,A0A1S3YV94,A0A1S3X6Y2,A0A1S4AHH6,A0A1S3X4V3,A0A1S3ZZR4,A0A1S3YTZ6,A0A1S4BE22,A0A1S4CW41,W8SRK9,A0A1S4BH30,A0A1S4CPI7,A0A1S4C1M5,A0A1S3X2J0,A0A1S3ZVR8,A0A1S4BJI7,A0A1S4D9Q7,A0A1S3Z1G9,A0A1S4AQ50,A0A1S3XVA1,A0A1S3YDK8,A0A1S4AWS5,A0A1S3YV93,A0A1S4BWJ9,A0A1S3ZWI9,A0A1S4CDB1,A0A1S3XS39,A0A1S3Z0X9,A0A1S4DQK0,A0A1S3X4J0,A0A1S3XHX0,A0A1S3YBJ9,A0A1S3X…	0.506134	0.834576	0.059375
GO:0051716	cellular response to stimulus	P	5	80	405	6874	0.0123457	0.0116381	over	A0A1S4AJW4,A0A1S3YRJ3,A0A1S3Y0V9,A0A1S3Y9M0,A0A1S4AA79	A0A1S4DK45,A0A1S4BH38,A0A1S4AJW4,A0A1S4A324,A0A1S3ZNI6,A0A1S3X160,A0A1S3X4J9,A0A1S4D4Z4,A0A1S3YRJ3,A0A1S3Z6D7,A0A1S3ZXV6,A0A1S3Y0V9,A0A1S3WY24,A0A1S4B2W9,A0A1S3XXF3,A0A1S4AI27,A0A1S3Z3S3,A0A1S3ZCE5,A0A1S3X6Y2,A0A1S3X4B5,A0A1S3ZYL6,A0A1S3X7G8,A0A1S3YX78,A0A1S4AIX9,A0A1S3X4V3,A0A1S4CS17,A0A1S3ZTA0,A0A1S3Z6X4,A0A1S3ZBV2,A0A1S3XE40,A0A1S3Y9M0,A0A1S4BDY1,A0A1S3X0J3,A0A1S3ZTL3,O22402,Q9ZRD2,A0A1S4CT71,…	0.5126	0.834576	0.0625
GO:0044257	cellular protein catabolic process	P	4	63	405	6874	0.00987654	0.00916497	over	A0A1S4BQK3,A0A1S3YPR6,A0A1S3YBJ7,A0A1S3XUT4	A0A1S3YIU8,A0A1S4AJZ8,A0A1S4BQK3,A0A1S3YBR4,A0A1S3XDX4,A0A1S4CAN4,A0A1S3ZC38,A0A1S4CDK8,A0A1S4BQH6,A0A1S3YP28,A0A1S3YPR6,A0A1S4CYK4,A0A1S4CXU6,A0A1S4AET6,A0A1S3ZHQ7,A0A1S4DPZ2,A0A1S4ARS6,A0A1S4B105,A0A1S4BC83,A0A1S4CJQ9,A0A1S3YZR3,A0A1S3XTA8,A0A1S3Z4U1,A0A1S3ZSR1,A0A1S3YBJ7,A0A1S3YJB8,A0A1S3ZFK9,A0A1S4D3E9,A0A1S3YDQ8,A0A1S3XW99,A0A1S3X1X5,A0A1S3Y5Y3,A0A1S4DBY4,A0A1S4C8R8,A0A1S3Z7E1,B6V765,A0A1S4A…	0.51346	0.834576	0.0634921
GO:0051603	proteolysis involved in cellular protein catabolic process	P	4	63	405	6874	0.00987654	0.00916497	over	A0A1S3YBJ7,A0A1S3XUT4,A0A1S4BQK3,A0A1S3YPR6	A0A1S4CYK4,A0A1S4CXU6,A0A1S4AET6,A0A1S3ZHQ7,A0A1S4DPZ2,A0A1S4ARS6,A0A1S4B105,A0A1S4BC83,A0A1S4CJQ9,A0A1S3YZR3,A0A1S3XTA8,A0A1S3Z4U1,A0A1S3ZSR1,A0A1S3YBJ7,A0A1S3YJB8,A0A1S3ZFK9,A0A1S4D3E9,A0A1S3YDQ8,A0A1S3XW99,A0A1S3X1X5,A0A1S3Y5Y3,A0A1S4DBY4,A0A1S4C8R8,A0A1S3Z7E1,B6V765,A0A1S4AJF4,A0A1S3YMJ6,A0A1S3Y073,A0A1S4BGB8,A0A1S3YP84,A0A1S3Z735,A0A1S3ZI51,A0A1S4BYH7,A0A1S4DKN0,A0A1S3XUT4,A0A1S4AD92,A0A1S3Z…	0.51346	0.834576	0.0634921
GO:0044769	ATPase activity, coupled to transmembrane movement of ions, rotational mechanism	F	2	29	405	6874	0.00493827	0.0042188	over	A0A1S3ZTP5,A0A140G1P9	A0A1S4BL36,A0A097BTV9,A0A1S3Z3P5,A0A1S4BGV4,A0A1S3Z6E6,A0A1S3X1F6,A0A1S4DA59,A0A1S4DC16,A0A1S3YPC4,A0A140G1S2,A0A1S4A1J2,A0A1S4CK04,Q5M9V4,A0A1S4AHW5,A0A1S4CSA5,A0A140G1P7,P00823,A0A140G1S1,P29790,A0A1S4A0E0,A0A1S3WZA4,A0A1S3XUA2,A0A1S3ZTP5,A0A1S4DS02,A0A1S4BAA8,A0A1S3XR26,A0A1S4CXJ8,A0A1S4DCZ3,A0A140G1P9	0.516524	0.834576	0.0689655
GO:0072528	pyrimidine-containing compound biosynthetic process	P	2	29	405	6874	0.00493827	0.0042188	over	A0A1S4D3E6,A0A1S4AFK0	A0A1S3YP68,Q8L6J8,Q42942,A0A1S4A7T6,A0A1S4DPS7,A0A1S4BH43,A0A1S4B8P7,A0A1S4C2H7,A0A1S4ACZ6,P93394,A0A1S3Y388,A0A1S4DGP1,A0A1S4D3E6,A0A1S3Z1Y6,A0A1S3XRQ5,A0A1S4B8M1,A0A1S4A6M3,Q84QE4,A0A1S4AFK0,A0A1S3Z2I2,A0A1S3XQV7,A0A1S4CDG9,A0A1S4B180,A0A1S4AEC1,A0A1S3XU33,A0A1S4B400,A0A1S4CPD1,A0A1S3ZNF6,A0A1S3XMK7	0.516524	0.834576	0.0689655
GO:0042451	purine nucleoside biosynthetic process	P	1	12	405	6874	0.00246914	0.00174571	over	A0A1S4D3E6	Q5DKV0,Q5DKU9,Q5DKU6,Q5DKU8,A0A1S3YES5,A0A1S3XEK0,A0A1S3Y388,A0A1S4DGP1,A0A1S4D3E6,A0A1S3Z1Y6,A0A1S3XRQ5,A0A1S4B8M1	0.517752	0.834576	0.0833333
GO:0030414	peptidase inhibitor activity	F	1	12	405	6874	0.00246914	0.00174571	over	A0A1S4B411	A0A1S3XJ89,A0A1S4B411,A0A1S3XJ20,E3W9P4,Q7M1P5,A0A1S4A0N1,A0A1S3ZK57,A0A059TCI1,A0A059TCM2,A0A059TCI3,A0A059TCN3,A0A1S4BYK5	0.517752	0.834576	0.0833333
GO:0016774	phosphotransferase activity, carboxyl group as acceptor	F	1	12	405	6874	0.00246914	0.00174571	over	A0A1S4BYP0	A0A1S4B1A9,A0A1S4CAK0,A0A1S4A693,A0A1S3ZL31,A0A1S4BYP0,A0A1S4AGL0,A0A1S4CJ18,Q42961,A0A1S4AJ36,A0A1S3ZKZ4,A0A1S4CGR1,A0A1S4BTZ7	0.517752	0.834576	0.0833333
GO:0008235	metalloexopeptidase activity	F	1	12	405	6874	0.00246914	0.00174571	over	A0A1S3X7K3	A0A1S4BWM5,A0A1S3X7K3,A0A1S4AYU8,A0A1S4B6R7,A0A1S4BAN0,A0A1S4AJI1,A0A1S3XIY1,A0A1S4A4S5,A0A1S3XYW5,U3PLK3,A0A1S4AV83,A0A1S4DDX1	0.517752	0.834576	0.0833333
GO:0004620	phospholipase activity	F	1	12	405	6874	0.00246914	0.00174571	over	A0A1S3Y0V9	A0A1S3ZXV6,A0A1S3Y0V9,A0A1S3WY24,A0A1S4APB0,Q5CCT8,A0A1S3YU94,A0A1S3Z1Q7,A0A1S3YUZ2,A0A1S4CMM8,A0A1S3YWY2,A0A1S3WZ46,A0A1S4AQ36	0.517752	0.834576	0.0833333
GO:0061135	endopeptidase regulator activity	F	1	12	405	6874	0.00246914	0.00174571	over	A0A1S4B411	A0A1S3XJ89,A0A1S4B411,A0A1S3XJ20,E3W9P4,Q7M1P5,A0A1S4A0N1,A0A1S3ZK57,A0A059TCI1,A0A059TCM2,A0A059TCI3,A0A059TCN3,A0A1S4BYK5	0.517752	0.834576	0.0833333
GO:0046129	purine ribonucleoside biosynthetic process	P	1	12	405	6874	0.00246914	0.00174571	over	A0A1S4D3E6	Q5DKV0,Q5DKU9,Q5DKU6,Q5DKU8,A0A1S3YES5,A0A1S3XEK0,A0A1S3Y388,A0A1S4DGP1,A0A1S4D3E6,A0A1S3Z1Y6,A0A1S3XRQ5,A0A1S4B8M1	0.517752	0.834576	0.0833333
GO:0042136	neurotransmitter biosynthetic process	P	1	12	405	6874	0.00246914	0.00174571	over	A0A1S4CZX6	A0A1S4CXQ4,A0A1S3ZD90,A0A1S4B0F5,A0A1S3X4P8,A0A1S4A096,A0A1S4APM0,A0A1S4DIW7,A0A1S3XCT6,A0A1S3Y2X0,A0A1S3WXP0,A0A1S3YUC2,A0A1S4CZX6	0.517752	0.834576	0.0833333
GO:0035384	thioester biosynthetic process	P	1	12	405	6874	0.00246914	0.00174571	over	A0A1S3X1S5	A0A1S3X1S5,A0A1S4AI06,A0A1S3X1E5,A0A1S4AK33,A0A1S4B2J2,A0A1S4C6W5,A0A1S4A908,A0A1S4CGE6,A0A1S4D758,H9CCH6,A0A1S4AWE8,P12219	0.517752	0.834576	0.0833333
GO:0071616	acyl-CoA biosynthetic process	P	1	12	405	6874	0.00246914	0.00174571	over	A0A1S3X1S5	A0A1S3X1S5,A0A1S4AI06,A0A1S3X1E5,A0A1S4AK33,A0A1S4B2J2,A0A1S4C6W5,A0A1S4A908,A0A1S4CGE6,A0A1S4D758,H9CCH6,A0A1S4AWE8,P12219	0.517752	0.834576	0.0833333
GO:0004427	inorganic diphosphatase activity	F	1	12	405	6874	0.00246914	0.00174571	over	A0A1S3YW39	A0A1S3YBI7,A0A1S4A194,A0A1S3YW39,A0A1S4BMK1,A0A1S3X544,A0A1S4C7N1,A0A1S3YD88,A0A1S4CAN9,A0A1S4BJR2,A0A1S4C3D5,A0A1S3ZPR8,A0A1S4ANU3	0.517752	0.834576	0.0833333
GO:0004866	endopeptidase inhibitor activity	F	1	12	405	6874	0.00246914	0.00174571	over	A0A1S4B411	Q7M1P5,A0A1S4A0N1,A0A1S3ZK57,A0A059TCI1,A0A059TCM2,A0A059TCI3,A0A059TCN3,A0A1S4BYK5,A0A1S3XJ89,A0A1S4B411,A0A1S3XJ20,E3W9P4	0.517752	0.834576	0.0833333
GO:0019203	carbohydrate phosphatase activity	F	1	12	405	6874	0.00246914	0.00174571	over	A0A1S3X1L9	A0A1S4BE66,A0A068JD95,A0A1S4A023,A0A1S3ZMF5,A0A1S3X1L9,A0A1S4DB33,A0A1S3Z9P3,A0A1S4CJQ4,A0A1S3Z9Y6,A0A1S4DDM4,A0A1S4BXI3,A0A075F1U5	0.517752	0.834576	0.0833333
GO:0044262	cellular carbohydrate metabolic process	P	5	81	405	6874	0.0123457	0.0117835	over	A0A1S4BI04,A0A1S4D1X6,A0A1S4AQ72,A0A068JDA3,A0A1S4CQC9	A0A1S3YBU5,A0A1S4C9G4,A0A1S4BB89,A0A1S3XGQ6,A0A1S3YR13,A0A1S3X9G6,A0A1S4D5Y3,A0A1S3Z172,A0A1S4A7L4,A0A1S3YKV8,A0A1S4BXI3,A0A075F1U5,A0A1S4ATF2,A0A1S3XLL1,A0A1S3YFR7,A0A1S3X5N4,A0A1S4D611,A0A1S3XWR1,A0A1S3ZE42,A0A1S3YFW3,A0A1S3Y1Y3,A0A1S4DDM4,A0A1S4BJ28,A0A1S4D3G4,A0A1S4BQS8,A0A1S4CIA3,A0A1S3X9R8,A0A1S3Y074,A0A1S4D237,A0A1S4BL34,A0A1S3XLH4,A0A1S4ABR8,A0A1S4CQY1,A0A1S4BI04,A0A1S4DLY5,B3GK03,A0A1S3Z…	0.523786	0.843185	0.0617284
GO:0009206	purine ribonucleoside triphosphate biosynthetic process	P	5	82	405	6874	0.0123457	0.011929	over	A0A1S4D4C8,A0A1S4D3E6,A0A1S3ZTP5,A0A140G1P9,A0A140G1Q0	Q42961,A0A1S4AJ36,A0A1S3ZKZ4,A0A068JFR6,A0A1S4CGR1,A0A1S4CWV3,A0A1S3XXM3,A0A1S3YIG1,A0A1S3XGM0,A0A1S3Y2I1,A0A1S4DK35,A0A1S3ZZL0,A0A1S3WYR8,A0A1S3ZX13,A0A1S4CXS6,A0A1S4BTZ7,A0A1S3Z8Z4,A0A1S3YQI2,A0A1S4BBF5,A0A1S3XQ62,A0A1S3ZPG2,A0A1S4BCN3,A0A1S4DGM0,A0A1S4CI25,A0A1S3Z0N4,A0A1S3Z8U8,A0A1S4BD66,A0A068JIB0,A0A1S4CQ40,A0A1S3XQR5,Q6Q8A6,A0A1S4B2J2,A0A1S4D4C8,A0A1S4AH17,A0A1S4C6W5,A0A1S4BT88,A0A1S3XLA8,…	0.53486	0.847448	0.0609756
GO:0009145	purine nucleoside triphosphate biosynthetic process	P	5	82	405	6874	0.0123457	0.011929	over	A0A1S4D4C8,A0A1S4D3E6,A0A1S3ZTP5,A0A140G1P9,A0A140G1Q0	Q42961,A0A1S4AJ36,A0A1S3ZKZ4,A0A068JFR6,A0A1S4CGR1,A0A1S4CWV3,A0A1S3XXM3,A0A1S3YIG1,A0A1S3XGM0,A0A1S3Y2I1,A0A1S4DK35,A0A1S3ZZL0,A0A1S3WYR8,A0A1S3ZX13,A0A1S4CXS6,A0A1S4BTZ7,A0A1S3Z8Z4,A0A1S3YQI2,A0A1S4BBF5,A0A1S3XQ62,A0A1S3ZPG2,A0A1S4BCN3,A0A1S4DGM0,A0A1S4CI25,A0A1S3Z0N4,A0A1S3Z8U8,A0A1S4BD66,A0A068JIB0,A0A1S4CQ40,A0A1S3XQR5,Q6Q8A6,A0A1S4B2J2,A0A1S4D4C8,A0A1S4AH17,A0A1S4C6W5,A0A1S4BT88,A0A1S3XLA8,…	0.53486	0.847448	0.0609756
GO:0072527	pyrimidine-containing compound metabolic process	P	2	30	405	6874	0.00493827	0.00436427	over	A0A1S4D3E6,A0A1S4AFK0	A0A1S3YP68,Q8L6J8,Q42942,A0A1S4A7T6,A0A1S4DPS7,A0A1S4BH43,A0A1S4B8P7,A0A1S4C2H7,A0A1S4ACZ6,P93394,A0A1S3Y388,A0A1S4DGP1,A0A1S4D3E6,A0A1S3Z1Y6,A0A1S3XRQ5,A0A1S4B8M1,A0A1S4A6M3,A0A1S4B180,Q84QE4,A0A1S4AFK0,A0A1S3Z2I2,A0A1S3XQV7,A0A1S4CDG9,A0A1S4AEC1,A0A1S3XU33,A0A1S4B400,A0A1S4CPD1,A0A1S3ZNF6,A0A1S3XMK7,A0A1S3YE52	0.534953	0.847448	0.0666667
GO:0009165	nucleotide biosynthetic process	P	8	134	405	6874	0.0197531	0.0194937	over	A0A1S3X1S5,A0A1S4D4C8,A0A1S4D3E6,A0A1S3XL06,A0A1S3ZTP5,A0A140G1P9,A0A140G1Q0,A0A1S3ZN89	A0A1S3X1S5,A0A1S4AI06,A0A1S3X1E5,A0A1S4AK33,A0A1S4B2J2,A0A1S4C6W5,A0A1S4A908,Q42961,A0A1S4AJ36,A0A1S3ZKZ4,A0A068JFR6,A0A1S4CGR1,A0A1S4CWV3,A0A1S3XXM3,A0A1S3YIG1,A0A1S3XGM0,A0A1S3Y2I1,A0A1S4DK35,A0A1S3ZZL0,A0A1S3WYR8,A0A1S3ZX13,A0A1S4CXS6,A0A1S4BTZ7,A0A1S3Z8Z4,A0A1S3YQI2,A0A1S4BBF5,A0A1S3XQ62,A0A1S3ZPG2,A0A1S4BCN3,A0A1S4DGM0,A0A1S4CI25,A0A1S3Z0N4,A0A1S3Z8U8,A0A1S4BD66,A0A068JIB0,A0A1S4CQ40,A0A1S3X…	0.537338	0.847448	0.0597015
GO:1901293	nucleoside phosphate biosynthetic process	P	8	134	405	6874	0.0197531	0.0194937	over	A0A1S3X1S5,A0A1S4D4C8,A0A1S4D3E6,A0A1S3XL06,A0A1S3ZN89,A0A1S3ZTP5,A0A140G1P9,A0A140G1Q0	A0A1S3X1S5,A0A1S4AI06,A0A1S3X1E5,A0A1S4AK33,A0A1S4B2J2,A0A1S4C6W5,A0A1S4A908,Q42961,A0A1S4AJ36,A0A1S3ZKZ4,A0A068JFR6,A0A1S4CGR1,A0A1S4CWV3,A0A1S3XXM3,A0A1S3YIG1,A0A1S3XGM0,A0A1S3Y2I1,A0A1S4DK35,A0A1S3ZZL0,A0A1S3WYR8,A0A1S3ZX13,A0A1S4CXS6,A0A1S4BTZ7,A0A1S3Z8Z4,A0A1S3YQI2,A0A1S4BBF5,A0A1S3XQ62,A0A1S3ZPG2,A0A1S4BCN3,A0A1S4DGM0,A0A1S4CI25,A0A1S3Z0N4,A0A1S3Z8U8,A0A1S4BD66,A0A068JIB0,A0A1S4CQ40,A0A1S3X…	0.537338	0.847448	0.0597015
GO:0008135	translation factor activity, RNA binding	F	7	117	405	6874	0.017284	0.0170207	over	A0A1S3Z7E5,A0A1S3YXL3,A0A1S4CVR8,A0A1S4A813,A0A1S4B7J0,A0A1S4BHW2,A0A1S4CVZ3	A0A1S3YM69,A0A1S3Z7E5,A0A1S3Z7M8,A0A1S4B5X7,A0A1S3ZZM7,A0A1S3ZPB2,A0A1S4AUN0,A0A1S3YXL3,A0A1S3ZLB1,A0A075EYQ6,A0A1S4CMV2,A0A1S4A482,A0A1S4CVR8,A0A1S3ZGF1,A0A1S4DNT1,A0A1S3XJX0,A0A1S3XPL9,A0A1S3XYU0,A0A1S3XUU6,A0A1S3ZPV7,A0A1S3XMV0,A0A1S4DG37,A0A1C8FVJ5,A0A1S3Z0C4,A0A1S4B978,A0A1S4ADF2,A0A1S3Y1I3,A0A1S4BA51,A0A1S4CJQ8,A0A1S4BZP9,A0A1S3XV30,A0A1S3XKL8,A0A1S3Z3K3,Q40554,A0A1S3X314,A0A1S3YWN7,A0A1S4D…	0.539513	0.847448	0.0598291
GO:0098827	endoplasmic reticulum subcompartment	C	3	48	405	6874	0.00740741	0.00698283	over	A0A1S4AX54,A0A1S3XUS9,A0A1S4CK71	P49098,A0A1S4CRU9,A0A1S4DID7,A0A1S3ZSR5,A0A1S3XRJ9,A0A1S4B9I6,A0A1S3X8G7,A0A1S3XM70,A0A1S4AV16,A0A1S3ZN00,A0A1S4CNM0,A0A1S4CEN4,A0A1S4AK29,A0A1S4CMN8,A0A1S4AX54,A0A1S4CHI6,A0A1S4A5M4,A0A1S3XEV5,A0A1S3X4C9,A0A1S4BQB1,A0A1S4BF90,A0A1S3YKI1,A0A1S3WZ92,A0A1S3X331,A0A1S4CKQ6,A0A1S3ZAF5,A0A1S4A8B5,A0A1S4C7J7,A0A1S3YCF4,A0A1S4C2W2,A0A1S3Z2W1,A0A1S3ZTL3,A0A1S3YSB0,A0A1S4A9M4,A0A1S4BMA3,A0A1S4AMU7,A0A1S3X…	0.543817	0.847448	0.0625
GO:0005789	endoplasmic reticulum membrane	C	3	48	405	6874	0.00740741	0.00698283	over	A0A1S3XUS9,A0A1S4CK71,A0A1S4AX54	A0A1S4BMA3,A0A1S4AMU7,A0A1S3XUX3,A0A1S3ZKV8,A0A1S4AWG0,A0A1S3XUS9,A0A1S3YAN1,A0A1S4CK71,A0A1S3XF62,A0A1S3XCY9,A0A1S4AYU6,A0A1S4AVC7,A0A1S3ZNW6,A0A1S4BHD6,P49098,A0A1S4CRU9,A0A1S4DID7,A0A1S3ZSR5,A0A1S3XRJ9,A0A1S4B9I6,A0A1S3X8G7,A0A1S3XM70,A0A1S4AV16,A0A1S3ZN00,A0A1S4CNM0,A0A1S4CEN4,A0A1S4AK29,A0A1S4CMN8,A0A1S4AX54,A0A1S4CHI6,A0A1S4A5M4,A0A1S3XEV5,A0A1S3X4C9,A0A1S4BQB1,A0A1S4BF90,A0A1S3YKI1,A0A1S3W…	0.543817	0.847448	0.0625
GO:0044432	endoplasmic reticulum part	C	3	48	405	6874	0.00740741	0.00698283	over	A0A1S4AX54,A0A1S3XUS9,A0A1S4CK71	A0A1S4BMA3,A0A1S4AMU7,A0A1S3XUX3,A0A1S3ZKV8,P49098,A0A1S4CRU9,A0A1S4DID7,A0A1S3ZSR5,A0A1S3XRJ9,A0A1S4B9I6,A0A1S3X8G7,A0A1S3XM70,A0A1S4AV16,A0A1S3ZN00,A0A1S4CNM0,A0A1S4CEN4,A0A1S4AK29,A0A1S4CMN8,A0A1S4AX54,A0A1S4CHI6,A0A1S4A5M4,A0A1S3XEV5,A0A1S3X4C9,A0A1S4BQB1,A0A1S4BF90,A0A1S3YKI1,A0A1S3WZ92,A0A1S3X331,A0A1S4CKQ6,A0A1S3ZAF5,A0A1S4A8B5,A0A1S4C7J7,A0A1S3YCF4,A0A1S4C2W2,A0A1S3Z2W1,A0A1S3ZTL3,A0A1S3Y…	0.543817	0.847448	0.0625
GO:0042175	nuclear outer membrane-endoplasmic reticulum membrane network	C	3	48	405	6874	0.00740741	0.00698283	over	A0A1S4AX54,A0A1S3XUS9,A0A1S4CK71	P49098,A0A1S4CRU9,A0A1S4DID7,A0A1S3ZSR5,A0A1S3XRJ9,A0A1S4B9I6,A0A1S3X8G7,A0A1S3XM70,A0A1S4AV16,A0A1S3ZN00,A0A1S4CNM0,A0A1S4CEN4,A0A1S4AK29,A0A1S4CMN8,A0A1S4AX54,A0A1S4CHI6,A0A1S4A5M4,A0A1S3XEV5,A0A1S3X4C9,A0A1S4BQB1,A0A1S4BF90,A0A1S3YKI1,A0A1S3WZ92,A0A1S3X331,A0A1S4CKQ6,A0A1S3ZAF5,A0A1S4A8B5,A0A1S4C7J7,A0A1S3YCF4,A0A1S4C2W2,A0A1S3Z2W1,A0A1S3ZTL3,A0A1S3YSB0,A0A1S4A9M4,A0A1S4BMA3,A0A1S4AMU7,A0A1S3X…	0.543817	0.847448	0.0625
GO:0016298	lipase activity	F	1	13	405	6874	0.00246914	0.00189118	over	A0A1S3Y0V9	A0A1S3ZXV6,A0A1S3Y0V9,A0A1S3WY24,A0A1S4APB0,Q5CCT8,A0A1S3YU94,A0A1S3Z1Q7,A0A1S3YUZ2,A0A1S4CMM8,A0A1S3YWY2,A0A1S3WZ46,A0A1S3ZGS3,A0A1S4AQ36	0.546215	0.847448	0.0769231
GO:0009220	pyrimidine ribonucleotide biosynthetic process	P	1	13	405	6874	0.00246914	0.00189118	over	A0A1S4D3E6	A0A1S4BH43,A0A1S3Y388,A0A1S4DGP1,A0A1S4D3E6,A0A1S3Z1Y6,A0A1S3XRQ5,A0A1S4B8M1,Q42942,A0A1S4A7T6,P93394,A0A1S4CPD1,A0A1S3ZNF6,A0A1S3XMK7	0.546215	0.847448	0.0769231
GO:0004540	ribonuclease activity	F	1	13	405	6874	0.00246914	0.00189118	over	A0A1S4DJ40	A0A1S4A902,A0A1S3ZR09,A0A1S4A317,A0A1S3Y3R9,A0A1S4DJ40,A0A1S3Y747,A0A1S3ZNT9,A0A1S4DCF7,A0A1S3ZEB0,A0A1S3YJ41,A0A1S4DHK8,A0A1S3X237,A0A1S4A694	0.546215	0.847448	0.0769231
GO:0046132	pyrimidine ribonucleoside biosynthetic process	P	1	13	405	6874	0.00246914	0.00189118	over	A0A1S4D3E6	A0A1S4BH43,A0A1S3Y388,A0A1S4DGP1,A0A1S4D3E6,A0A1S3Z1Y6,A0A1S3XRQ5,A0A1S4B8M1,Q42942,A0A1S4A7T6,P93394,A0A1S4CPD1,A0A1S3ZNF6,A0A1S3XMK7	0.546215	0.847448	0.0769231
GO:0006188	IMP biosynthetic process	P	1	13	405	6874	0.00246914	0.00189118	over	A0A1S3XL06	A0A1S3XJF5,A0A1S3Y367,A0A1S3XL06,A0A1S3XE96,A0A1S4D558,Q6T7F1,A0A1S4CDW2,A0A1S3ZLR0,A0A1S4AZD0,A0A1S4B0Q7,A0A1S3XZF3,A0A1S3ZRU6,A0A1S4BLW3	0.546215	0.847448	0.0769231
GO:0016638	oxidoreductase activity, acting on the CH-NH2 group of donors	F	1	13	405	6874	0.00246914	0.00189118	over	A0A1S4BK01	A0A1S3Z4R3,A0A1S3YYG2,A0A1S4BAZ2,A0A1S3ZTW8,A0A1S3YNZ9,A0A1S3Z1F3,A0A1S4A4G8,A0A1S4A4P8,A0A1S4BK01,A0A1S4AMP7,A0A1S3XAB9,A0A1S3XU47,A0A1S3XS81	0.546215	0.847448	0.0769231
GO:0046134	pyrimidine nucleoside biosynthetic process	P	1	13	405	6874	0.00246914	0.00189118	over	A0A1S4D3E6	A0A1S4BH43,A0A1S3Y388,A0A1S4DGP1,A0A1S4D3E6,A0A1S3Z1Y6,A0A1S3XRQ5,A0A1S4B8M1,Q42942,A0A1S4A7T6,P93394,A0A1S4CPD1,A0A1S3ZNF6,A0A1S3XMK7	0.546215	0.847448	0.0769231
GO:0050790	regulation of catalytic activity	P	1	13	405	6874	0.00246914	0.00189118	over	A0A1S3Z5T3	A0A1S4C9J4,A0A1S4BCZ7,A0A1S3Y017,A0A1S4AJR8,A0A1S4BKZ4,A0A1S4BLU8,A0A077DBL2,A0A1S4CSL9,A0A1S3WYA8,A0A1S3XVM3,Q8H0G9,A0A1S3Z6B3,A0A1S3Z5T3	0.546215	0.847448	0.0769231
GO:0065009	regulation of molecular function	P	1	13	405	6874	0.00246914	0.00189118	over	A0A1S3Z5T3	A0A1S4C9J4,A0A1S4BCZ7,A0A1S3Y017,A0A1S4AJR8,A0A1S4BKZ4,A0A1S3Z6B3,A0A1S3Z5T3,A0A1S4BLU8,A0A077DBL2,A0A1S4CSL9,A0A1S3WYA8,A0A1S3XVM3,Q8H0G9	0.546215	0.847448	0.0769231
GO:0016763	transferase activity, transferring pentosyl groups	F	1	13	405	6874	0.00246914	0.00189118	over	A0A1S3XL06	W8SRK9,A0A1S3ZZR4,A0A1S3X040,A0A1S3XG19,A0A1S3ZA83,A0A1S3XL06,A0A1S4D9Q7,A0A1S4DFD0,A0A1S4BE98,A0A1S4AE90,Q42942,A0A1S4A7T6,P93394	0.546215	0.847448	0.0769231
GO:0016628	oxidoreductase activity, acting on the CH-CH group of donors, NAD or NADP as acceptor	F	1	13	405	6874	0.00246914	0.00189118	over	A0A1S3ZIP8	O04946,A0A1S4B8I6,A0A1S3YV60,A0A1S3XMT7,A0A1S4AZ88,Q8LSZ2,A0A1S4D3I3,Q8LSZ3,A0A1S4A5R2,A0A1S3ZIP8,A0A1S3Z5N4,A0A1S3YJ21,A0A1S3XXK7	0.546215	0.847448	0.0769231
GO:0046040	IMP metabolic process	P	1	13	405	6874	0.00246914	0.00189118	over	A0A1S3XL06	A0A1S3XJF5,A0A1S3Y367,A0A1S3XL06,A0A1S3XE96,A0A1S4D558,Q6T7F1,A0A1S4CDW2,A0A1S3ZLR0,A0A1S4AZD0,A0A1S4B0Q7,A0A1S3XZF3,A0A1S3ZRU6,A0A1S4BLW3	0.546215	0.847448	0.0769231
GO:0061134	peptidase regulator activity	F	1	13	405	6874	0.00246914	0.00189118	over	A0A1S4B411	A0A1S3XJ89,A0A1S4B411,A0A1S3XJ20,E3W9P4,Q7M1P5,A0A1S4A0N1,A0A1S3ZK57,A0A059TCI1,A0A059TCM2,A0A059TCI3,A0A059TCN3,A0A1S4BYK5,A0A1S3Z2R2	0.546215	0.847448	0.0769231
GO:0009218	pyrimidine ribonucleotide metabolic process	P	1	13	405	6874	0.00246914	0.00189118	over	A0A1S4D3E6	A0A1S4BH43,A0A1S3Y388,A0A1S4DGP1,A0A1S4D3E6,A0A1S3Z1Y6,A0A1S3XRQ5,A0A1S4B8M1,Q42942,A0A1S4A7T6,P93394,A0A1S4CPD1,A0A1S3ZNF6,A0A1S3XMK7	0.546215	0.847448	0.0769231
GO:0006213	pyrimidine nucleoside metabolic process	P	1	13	405	6874	0.00246914	0.00189118	over	A0A1S4D3E6	A0A1S4BH43,A0A1S3Y388,A0A1S4DGP1,A0A1S4D3E6,A0A1S3Z1Y6,A0A1S3XRQ5,A0A1S4B8M1,Q42942,A0A1S4A7T6,P93394,A0A1S4CPD1,A0A1S3ZNF6,A0A1S3XMK7	0.546215	0.847448	0.0769231
GO:0046131	pyrimidine ribonucleoside metabolic process	P	1	13	405	6874	0.00246914	0.00189118	over	A0A1S4D3E6	A0A1S4BH43,A0A1S3Y388,A0A1S4DGP1,A0A1S4D3E6,A0A1S3Z1Y6,A0A1S3XRQ5,A0A1S4B8M1,Q42942,A0A1S4A7T6,P93394,A0A1S4CPD1,A0A1S3ZNF6,A0A1S3XMK7	0.546215	0.847448	0.0769231
GO:0019222	regulation of metabolic process	P	7	118	405	6874	0.017284	0.0171661	over	A0A1S3ZWZ0,A0A1S3YX01,A0A1S3YHI6,A0A1S3YCR6,Q6RUN4,A0A1S3YXL3,A0A1S4CVR8	A0A1S4C9J4,A0A1S3Z1G9,A0A1S4AQ50,A0A1S4AWS5,A0A1S3YV93,A0A1S3XHX0,A0A1S4A1M8,A0A1S3XW19,A0A1S3YP30,A0A1S3Y3N2,A0A1S3Z6C5,A0A1S4BP93,A0A1S4ACQ8,A0A1S3YX75,A0A1S3ZWZ0,A0A1S3WYZ2,A0A1S3XAJ2,A0A1S3YJ63,A0A1S4C149,A0A076KWG4,A0A1S4BCG6,A0A1S3YX01,A0A1S4A6X8,A0A1S3ZGY1,A0A1S4CWD9,A0A1S4A5M8,A0A076KXA2,A0A1S3Z2E3,A0A1S4DD35,A0A1S4A269,A0A1S4B066,A0A1S4BWE6,A0A1S4DRV3,A0A1S4B9F2,A0A1S3ZSV2,A0A1S3ZIQ7,A0A…	0.548705	0.847448	0.059322
GO:0046390	ribose phosphate biosynthetic process	P	7	118	405	6874	0.017284	0.0171661	over	A0A1S3X1S5,A0A1S4D4C8,A0A1S4D3E6,A0A1S3XL06,A0A1S3ZTP5,A0A140G1P9,A0A140G1Q0	A0A1S3X1S5,A0A1S4AI06,A0A1S3X1E5,A0A1S4AK33,A0A1S4B2J2,A0A1S4C6W5,A0A1S4A908,Q42961,A0A1S4AJ36,A0A1S3ZKZ4,A0A068JFR6,A0A1S4CGR1,A0A1S4CWV3,A0A1S3XXM3,A0A1S3YIG1,A0A1S3XGM0,A0A1S3Y2I1,A0A1S4DK35,A0A1S3ZZL0,A0A1S3WYR8,A0A1S3ZX13,A0A1S4CXS6,A0A1S4BTZ7,A0A1S3Z8Z4,A0A1S3YQI2,A0A1S4BBF5,A0A1S3XQ62,A0A1S3ZPG2,A0A1S4BCN3,A0A1S4DGM0,A0A1S4CI25,A0A1S3Z0N4,A0A1S3Z8U8,A0A1S4BD66,A0A068JIB0,A0A1S4CQ40,A0A1S3X…	0.548705	0.847448	0.059322
GO:0009260	ribonucleotide biosynthetic process	P	7	118	405	6874	0.017284	0.0171661	over	A0A1S3X1S5,A0A1S4D4C8,A0A1S4D3E6,A0A1S3XL06,A0A1S3ZTP5,A0A140G1P9,A0A140G1Q0	A0A1S3X1S5,A0A1S4AI06,A0A1S3X1E5,A0A1S4AK33,A0A1S4B2J2,A0A1S4C6W5,A0A1S4A908,Q42961,A0A1S4AJ36,A0A1S3ZKZ4,A0A068JFR6,A0A1S4CGR1,A0A1S4CWV3,A0A1S3XXM3,A0A1S3YIG1,A0A1S3XGM0,A0A1S3Y2I1,A0A1S4DK35,A0A1S3ZZL0,A0A1S3WYR8,A0A1S3ZX13,A0A1S4CXS6,A0A1S4BTZ7,A0A1S3Z8Z4,A0A1S3YQI2,A0A1S4BBF5,A0A1S3XQ62,A0A1S3ZPG2,A0A1S4BCN3,A0A1S4DGM0,A0A1S4CI25,A0A1S3Z0N4,A0A1S3Z8U8,A0A1S4BD66,A0A068JIB0,A0A1S4CQ40,A0A1S3X…	0.548705	0.847448	0.059322
GO:0016830	carbon-carbon lyase activity	F	4	66	405	6874	0.00987654	0.0096014	over	A0A1S3ZU87,A0A1S3ZRE1,A0A1S4D398,A0A1S3Z368	A0A1S3Z3S3,A0A1S3ZVR8,A0A1S4BJI7,A0A1S4DQ34,A0A1S3WZY8,A0A076L2G4,A0A1S4CWV3,A0A1S3Y2I1,A0A1S3WYR8,A0A1S3ZX13,A0A1S4CXS6,A0A1S3Z8Z4,A0A1S3YQI2,A0A1S3XQ62,A0A1S4DGM0,A0A1S3Z0N4,A0A1S3Z8U8,A0A1S4BD66,A0A068JIB0,A0A1S4CQ40,A0A1S3XQR5,O81102,A0A1S4A8M3,A0A1S3ZU87,A0A1S3XWU1,Q42942,A0A1S4A7T6,A0A1S3X5C0,A0A1S3X593,A0A1S4D558,Q6T7F1,A0A1S4DF13,A0A1S4BE88,A0A1S4C086,A0A1S4AR72,A0A1S4BK34,A0A1S3ZRV5,A0A1…	0.550716	0.847448	0.0606061
GO:0009156	ribonucleoside monophosphate biosynthetic process	P	6	101	405	6874	0.0148148	0.014693	over	A0A1S4D4C8,A0A1S3XL06,A0A1S3ZTP5,A0A140G1P9,A0A140G1Q0,A0A1S3ZN89	Q42961,A0A1S4AJ36,A0A1S3ZKZ4,A0A068JFR6,A0A1S4CGR1,A0A1S4CWV3,A0A1S3XXM3,A0A1S3YIG1,A0A1S3XGM0,A0A1S3Y2I1,A0A1S4DK35,A0A1S3ZZL0,A0A1S3WYR8,A0A1S3ZX13,A0A1S4CXS6,A0A1S4BTZ7,A0A1S3Z8Z4,A0A1S3YQI2,A0A1S4BBF5,A0A1S3XQ62,A0A1S3ZPG2,A0A1S4BCN3,A0A1S4DGM0,A0A1S4CI25,A0A1S3Z0N4,A0A1S3Z8U8,A0A1S4BD66,A0A068JIB0,A0A1S4CQ40,A0A1S3XQR5,Q6Q8A6,A0A1S4B2J2,A0A1S4D4C8,A0A1S4AH17,A0A1S4C6W5,A0A1S4BT88,A0A1S3XLA8,…	0.552159	0.847448	0.0594059
GO:0004190	aspartic-type endopeptidase activity	F	2	31	405	6874	0.00493827	0.00450975	over	A0A077DBL0,A0A1S4AWK3	A0A1S4BGH7,A0A1S4BJV8,A0A1S4CEX5,A0A1S4DEU5,A0A1S3ZI54,A0A1S3Y5H2,A0A1S3ZN92,A0A1S4BAC6,A0A1S4DE48,A0A1S3XJL8,A0A1S4DRL6,A0A1S3ZGY3,A0A1S3ZF72,A0A077DBL0,A0A1S3XN70,A0A1S4DSA8,A0A1S4DGY4,A0A1S3X916,O23792,A0A1S3ZXT0,A0A1S3ZKJ1,A0A1S4AWK3,A0A1S4C3W4,A0A1S4DPS3,A0A1S3YSS7,A0A1S4D148,A0A1S3YD32,A0A1S3ZTL3,A0A1S3XRB8,A0A1S3ZJ02,A0A1S4BKQ5	0.552895	0.847448	0.0645161
GO:0070001	aspartic-type peptidase activity	F	2	31	405	6874	0.00493827	0.00450975	over	A0A077DBL0,A0A1S4AWK3	A0A1S4BGH7,A0A1S4BJV8,A0A1S4CEX5,A0A1S4DEU5,A0A1S3ZI54,A0A1S3Y5H2,A0A1S3ZN92,A0A1S4BAC6,A0A1S4DE48,A0A1S3XJL8,A0A1S4DRL6,A0A1S3ZGY3,A0A1S3ZF72,A0A077DBL0,A0A1S3XN70,A0A1S4DSA8,A0A1S4DGY4,A0A1S3X916,O23792,A0A1S3ZXT0,A0A1S3ZKJ1,A0A1S4AWK3,A0A1S4C3W4,A0A1S4DPS3,A0A1S3YSS7,A0A1S4D148,A0A1S3YD32,A0A1S3ZTL3,A0A1S3XRB8,A0A1S3ZJ02,A0A1S4BKQ5	0.552895	0.847448	0.0645161
GO:0006081	cellular aldehyde metabolic process	P	2	31	405	6874	0.00493827	0.00450975	over	A0A1S3ZF58,A0A1S3ZMQ6	A0A1S3YKL6,A0A139ZSG9,A0A1S4ALE9,A0A076KWG3,A0A1S4DRP6,A0A1S4A353,A0A1S4CS04,A0A1S4A2M2,A0A1S4D990,A0A1S3YKU4,A0A1S3ZF58,A0A1S4DMZ3,A0A1S4AWU6,A0A1S3YG65,A0A1S3Z1X1,A0A1S3XYP7,A0A1S3ZMQ6,A0A1S3ZHU5,A0A1S3Z096,A0A1S4DCC6,A0A1S3XBJ1,A0A1S3X1H5,A0A1S3XI75,Q6QND3,A0A1S3YVS9,A0A1S3YIE9,A0A1S3Z811,A0A1S3YME9,A0A1S3XE60,A0A1S4CXD8,A0A1S4AUZ1	0.552895	0.847448	0.0645161
GO:0005856	cytoskeleton	C	2	31	405	6874	0.00493827	0.00450975	over	A0A1S3YWQ0,Q84KJ4	A0A1S3WZG9,A0A1S3Z7K3,A0A1S3YWQ0,A0A1S3XJA5,A0A1S4BQ28,A0A1S4CLC5,Q84KJ4,A0A1S4BCZ7,A0A0S0N610,A0A1S3YDP0,A0A1S4D7I7,A0A1S4AFG1,Q8VXD0,A0A1S4C3U3,A0A0S0N6E8,A0A1S4DS33,A0A1S3Y8Q8,A0A1S4C0B3,Q9M437,Q9M438,A0A1S3YAW9,A0A1S4BU43,A0A1S3ZK43,A0A1S3ZRB3,A0A1S4C6M8,Q1HMQ7,Q05214,P93373,A0A1S4ATS9,A0A1S4DHX9,A0A1S3Y4P0	0.552895	0.847448	0.0645161
GO:0031981	nuclear lumen	C	2	31	405	6874	0.00493827	0.00450975	over	A0A1S4A1B7,A0A1S3X7S2	A0A1S4CS17,A0A1S3XS42,A0A1S3ZI94,A0A1S4A013,A0A1S3ZSW6,A0A1S4CQW7,A0A1S3Z389,A0A1S4D9M3,A0A1S4CBV6,A0A1S3Y9X4,A0A1S4D5N2,A0A1S4D5I7,A0A1S3ZX86,A0A1S3X6T9,A0A1S4AV47,A0A1S3XB46,A0A1S3Y536,A0A1S4A9R1,A0A1S4A1B7,A0A1S4AU52,A0A1S4CLH0,A0A1S4DHG5,A0A1S3XM95,A0A1S3X7S2,A0A1S4DCI8,A0A1S3X586,A0A1S3XQ04,A0A1S3XHS5,A0A1S3YQ42,A0A1S4AWB7,A0A1S3XAL0	0.552895	0.847448	0.0645161
GO:0009765	photosynthesis, light harvesting	P	2	31	405	6874	0.00493827	0.00450975	over	A0A1S4BG25,A0A1S4AKK6	A0A1S3Y3W0,A0A1S4BR43,Q0PWS5,A0A1S4CEW8,A0A076L1Y1,A0A1S4BPM1,A0A1S4BG25,A0A1S3Y8Q2,A0A1S3ZVQ8,A0A1S4BMB0,A0A1S3ZYV8,A0A1S4BC47,A0A1S3Y820,A0A1S4DJK0,A0A1S4DJK1,A0A1S3YPE9,A0A1S3ZYT5,Q0PWS6,A0A1S4BG28,A0A1S3YYT8,A0A1S4C053,Q40481,A0A1S4BSH6,A0A1S4AKK6,A0A1S3YAU9,A0A1S3YEB3,A0A1S4DJQ0,A0A1S4AFM6,A0A1S4BNY0,A0A1S3ZCM1,A0A1S4CVT5	0.552895	0.847448	0.0645161
GO:0080090	regulation of primary metabolic process	P	5	84	405	6874	0.0123457	0.01222	over	A0A1S3ZWZ0,A0A1S3YX01,A0A1S3YHI6,A0A1S3YXL3,A0A1S4CVR8	A0A1S4C9J4,A0A1S3YP30,A0A1S3Y3N2,A0A1S3Z6C5,A0A1S4BP93,A0A1S4ACQ8,A0A1S3YX75,A0A1S3ZWZ0,A0A1S3WYZ2,A0A1S3XAJ2,A0A1S3YJ63,A0A1S4C149,A0A076KWG4,A0A1S4BCG6,A0A1S3YX01,A0A1S4A6X8,A0A1S3ZGY1,A0A1S4CWD9,A0A1S4A5M8,A0A076KXA2,A0A1S3Z2E3,A0A1S4DD35,A0A1S4A269,A0A1S4B066,A0A1S4BWE6,A0A1S4DRV3,A0A1S4B9F2,A0A1S3ZSV2,A0A1S3ZIQ7,A0A1S4D6K1,A0A1S4BWD9,A0A1S4AZB4,A0A1S3X586,A0A1S4CSD0,A0A1S4CD64,A0A1S3XQ77,A0A…	0.55665	0.85204	0.0595238
GO:0022803	passive transmembrane transporter activity	F	3	49	405	6874	0.00740741	0.00712831	over	A0A1S4CK71,A0A1S3ZEL4,A0A1S4DR39	A0A1S4BEW4,A0A1S3ZPU9,A0A1S4CQ67,A0A2U8YL77,A0A1S3XZM2,A0A1S4CIN7,A0A1S3YKN5,A0A1S4B7U8,A0A1S3XFN7,A0A1S4CK71,A0A1S4CEW3,A0A1S4CBH2,A0A1S3ZS09,A0A1S4AFX8,A0A1S3Z2G1,A0A1S4D637,A0A1S4CN39,A9CM21,A0A1S4CFG1,A0A1S4DNV9,A0A1S4CZY9,A0A1S4BPP9,A0A1S3ZRH7,A0A0A8WJI1,A0A0A8WHB3,A0A0A8WHB9,A0A0A8WH05,O24662,A0A0A8WK03,A0A1S4D4I4,A0A0A8WK76,A0A0A8WHC1,A0A0A8WJH5,A0A0A8WK08,A0A0A8WHB5,A0A0A8WK73,A0A0A8WH00,…	0.557991	0.85204	0.0612245
GO:0015267	channel activity	F	3	49	405	6874	0.00740741	0.00712831	over	A0A1S4CK71,A0A1S3ZEL4,A0A1S4DR39	A0A1S4BEW4,A0A1S3ZPU9,A0A1S4CQ67,A0A2U8YL77,A0A1S3XZM2,A0A1S4CIN7,A0A1S3YKN5,A0A1S4B7U8,A0A1S3XFN7,A0A1S4CK71,A0A1S4CEW3,A0A1S4CBH2,A0A1S3ZS09,A0A1S4AFX8,A0A1S3Z2G1,A0A1S4D637,A0A1S4CN39,A9CM21,A0A1S4CFG1,A0A1S4DNV9,A0A1S4CZY9,A0A1S4BPP9,A0A1S3ZRH7,A0A1S3ZW46,A0A1S3Y296,A0A1S3ZQ39,A0A0A8WJI1,A0A0A8WHB3,A0A0A8WHB9,A0A0A8WH05,O24662,A0A0A8WK03,A0A1S4D4I4,A0A0A8WK76,A0A0A8WHC1,A0A0A8WJH5,A0A0A8WK08,…	0.557991	0.85204	0.0612245
GO:0034030	ribonucleoside bisphosphate biosynthetic process	P	1	14	405	6874	0.00246914	0.00203666	over	A0A1S3X1S5	A0A1S3X1S5,A0A1S4AI06,A0A1S3X1E5,A0A1S4AK33,A0A1S4B2J2,A0A1S4C6W5,A0A1S4A908,A0A1S3XMC0,A0A1S4CWT0,A0A1S4CGE6,A0A1S4D758,H9CCH6,A0A1S4AWE8,P12219	0.573002	0.85774	0.0714286
GO:0015925	galactosidase activity	F	1	14	405	6874	0.00246914	0.00203666	over	F5BFT0	A0A1S4APQ9,A0A1S4DQ09,A0A1S4DCI9,A0A1S4B787,A0A1S3Z5S0,U3PIW7,A0A1S3Z138,A0A1S3XM12,A0A1S3XW02,F5BFT0,A0A1S4ALI5,A0A1S4AU86,A0A1S4DMV8,A0A1S3XBB0	0.573002	0.85774	0.0714286
GO:0003774	motor activity	F	1	14	405	6874	0.00246914	0.00203666	over	Q84KJ4	A0A1S3ZWK1,A0A1S4ADF0,A0A1S4BB79,A0A1S3ZRB3,A0A1S4C6M8,A0A1S3X5C5,A0A1S3Y4P0,A0A1S4AYS3,A0A1S4BU43,A0A1S3ZK43,A0A1S3XJA5,A0A1S4BQ28,A0A1S4CLC5,Q84KJ4	0.573002	0.85774	0.0714286
GO:0019904	protein domain specific binding	F	1	14	405	6874	0.00246914	0.00203666	over	A0A1S3WXS1	Q762F2,Q5KTN5,A0A1S4A7P5,Q75ZE5,Q75ZE0,Q75ZD6,Q5KTN6,Q75ZD4,Q75ZE1,A0A1S4CRT5,A0A1S4CMF0,Q75XU8,A0A1S4A416,A0A1S3WXS1	0.573002	0.85774	0.0714286
GO:0042168	heme metabolic process	P	1	14	405	6874	0.00246914	0.00203666	over	A0A1S3XBH0	A0A1S4DF13,A0A1S4BE88,Q9SBI4,A0A1S3YXC4,A0A1S4C086,A0A1S3XBH0,A0A1S4AR72,A0A1S4C6L8,A0A1S3YUH8,A0A1S4DQT8,A0A1S3XCA1,A0A1S4A289,A0A1S4CGA1,A0A1S3Y814	0.573002	0.85774	0.0714286
GO:0034033	purine nucleoside bisphosphate biosynthetic process	P	1	14	405	6874	0.00246914	0.00203666	over	A0A1S3X1S5	A0A1S3X1S5,A0A1S4AI06,A0A1S3X1E5,A0A1S4AK33,A0A1S4B2J2,A0A1S4C6W5,A0A1S4A908,A0A1S3XMC0,A0A1S4CWT0,A0A1S4CGE6,A0A1S4D758,H9CCH6,A0A1S4AWE8,P12219	0.573002	0.85774	0.0714286
GO:0030663	COPI-coated vesicle membrane	C	1	14	405	6874	0.00246914	0.00203666	over	A0A1S4DBY6	A0A1S3Y478,A0A1S3YFI6,A0A1S4CB27,A0A1S3YIH5,A0A1S3WZE3,A0A1S4A0M8,A0A1S4A371,A0A1S3XQA4,A0A1S4DBY6,A0A1S4C6J7,A0A1S4DF27,A0A1S3Y2A5,A0A1S4CGU9,A0A1S3XLN6	0.573002	0.85774	0.0714286
GO:0016846	carbon-sulfur lyase activity	F	1	14	405	6874	0.00246914	0.00203666	over	A0A1S4AIU1	A0A1S3Z968,A0A1S3XS26,A0A1S4B721,A0A1S4AIU1,A0A1S3XF65,A0A1S4C9I1,A0A1S4A5Z5,A0A1S3XWI1,A0A1S4DCM6,A0A1S3ZI39,A0A1S3ZNU1,A0A1S4ABJ7,A0A1S4DAC5,A0A1S4CVD3	0.573002	0.85774	0.0714286
GO:0015977	carbon fixation	P	1	14	405	6874	0.00246914	0.00203666	over	A0A1S4D398	Q42961,A0A075M4T0,S4X189,P00876,A0A1S4AZ56,A0A1S3YBB8,A0A1S3ZY67,A0A1S3XJ34,A0A1S4DHV3,A0A1S4DJ63,A0A1S4D398,Q84QE5,A0A1S3YLC5,A0A1S4BEA5	0.573002	0.85774	0.0714286
GO:0009408	response to heat	P	1	14	405	6874	0.00246914	0.00203666	over	A0A1S3YHI6	A0A1S4BNV8,A0A1S4D2Y6,A0A1S3YHI6,A0A1S4CAS7,A0A1S3YLL8,A0A1S4AFU6,A0A1S4D2X1,A0A1S4A3P1,A0A1S3YJS7,P49729,A0A1S3XCQ1,A0A1S3Y6C2,A0A1S4DCN5,A0A1S4AA42	0.573002	0.85774	0.0714286
GO:0009266	response to temperature stimulus	P	1	14	405	6874	0.00246914	0.00203666	over	A0A1S3YHI6	A0A1S4D2Y6,A0A1S3YHI6,A0A1S4CAS7,A0A1S3YLL8,A0A1S4AFU6,A0A1S4D2X1,A0A1S4A3P1,A0A1S3YJS7,P49729,A0A1S3XCQ1,A0A1S3Y6C2,A0A1S4DCN5,A0A1S4AA42,A0A1S4BNV8	0.573002	0.85774	0.0714286
GO:0033866	nucleoside bisphosphate biosynthetic process	P	1	14	405	6874	0.00246914	0.00203666	over	A0A1S3X1S5	A0A1S3X1S5,A0A1S4AI06,A0A1S3X1E5,A0A1S4AK33,A0A1S4B2J2,A0A1S4C6W5,A0A1S4A908,A0A1S3XMC0,A0A1S4CWT0,A0A1S4CGE6,A0A1S4D758,H9CCH6,A0A1S4AWE8,P12219	0.573002	0.85774	0.0714286
GO:0030137	COPI-coated vesicle	C	1	14	405	6874	0.00246914	0.00203666	over	A0A1S4DBY6	A0A1S3Y2A5,A0A1S4CGU9,A0A1S3XLN6,A0A1S3Y478,A0A1S3YFI6,A0A1S4CB27,A0A1S3YIH5,A0A1S3WZE3,A0A1S4A0M8,A0A1S4A371,A0A1S3XQA4,A0A1S4DBY6,A0A1S4C6J7,A0A1S4DF27	0.573002	0.85774	0.0714286
GO:0036442	proton-exporting ATPase activity	F	1	15	405	6874	0.00246914	0.00218214	over	A0A1S3YDC8	A0A1S4BL36,A0A097BTV9,A0A1S3Z3P5,A0A1S4BGV4,A0A1S3Z6E6,A0A1S3X1F6,A0A1S4DA59,A0A1S4DC16,A0A1S3YPC4,A0A1S3YZU3,A0A1S3XJZ1,A0A1S3YDC8,A0A1S4ADW0,A0A1S4DN58,A0A1S3XV07	0.598211	0.886751	0.0666667
GO:0016790	thiolester hydrolase activity	F	1	15	405	6874	0.00246914	0.00218214	over	A0A1S3ZR78	A0A1S3Y2C8,A0A1S3YKF4,A0A1S3Z3D3,A0A1S4CWE2,A0A1S4BWK9,A0A1S4BNP7,A0A1S4DCC6,A0A1S3XBJ1,A0A1S3YIE9,A0A1S3Z811,A0A1S4BGQ5,A0A1S3Y1Q5,A0A1S3ZQP5,A0A1S4BDH1,A0A1S3ZR78	0.598211	0.886751	0.0666667
GO:0140097	catalytic activity, acting on DNA	F	1	15	405	6874	0.00246914	0.00218214	over	A0A1S3ZF51	A0A1S3ZCE5,A0A1S3YC25,A0A1S4AIX9,A0A1S4DH29,A0A1S3ZTA0,A0A1S3Z3S3,A0A1S4AVI5,A0A1S4D178,A0A1S3YTA0,A0A1S3ZF51,A0A1S3X2W1,A0A1S4CS17,A0A1S3Y536,A0A1S4A9R1,A0A1S3X4B5	0.598211	0.886751	0.0666667
GO:1901606	alpha-amino acid catabolic process	P	1	15	405	6874	0.00246914	0.00218214	over	A0A1S4DFX8	A0A1S3YRT4,A0A1S4CLA2,A0A1S3Z7S7,A0A1S4B9H4,A0A1S3Z4R3,A0A1S3YYG2,A0A1S3ZH48,A0A1S3XEH6,A0A1S4C0B5,A0A1S4APA1,A0A1S4DFX8,A0A1S3YGX2,A0A1S4ADZ7,A1KYB0,A1KYB1	0.598211	0.886751	0.0666667
GO:0006108	malate metabolic process	P	1	16	405	6874	0.00246914	0.00232761	over	A0A1S3ZI08	A0A1S3Y6M1,A0A1S4BMX4,A0A1S3XCK8,A0A075F1V0,A0A1S3YXG6,A0A1S3YQS9,A0A1S3Y9D7,A0A1S4CBR9,Q9XQP4,A0A1S3ZW53,A0A1S4A9C7,A0A075EYQ1,A0A1S3ZM96,A0A1S3YGR9,A0A1S3ZX20,A0A1S3ZI08	0.621935	0.899994	0.0625
GO:0005681	spliceosomal complex	C	1	16	405	6874	0.00246914	0.00232761	over	A0A1S4D864	A0A1S4A1M8,A0A1S4D5L2,A0A1S4CDB1,A0A1S3YBJ9,A0A1S3XWB6,A0A1S4DQK0,A0A1S3XYP1,A0A1S3X4J0,A0A1S4A5A8,A0A1S3XW19,A0A1S3XHI6,A0A1S4AYP6,A0A1S4D864,A0A1S3XGK7,A0A1S4C6N4,A0A1S4A621	0.621935	0.899994	0.0625
GO:0060589	nucleoside-triphosphatase regulator activity	F	1	16	405	6874	0.00246914	0.00232761	over	A0A1S4BVY0	A0A1S3XKA7,A0A1S3XJ11,A0A1S4BVY0,A0A1S3X5I4,A0A1S3ZBM0,A0A1S4C9E6,A0A1S4A643,A0A1S3XCI2,O22402,A0A1S4CT71,A0A1S3ZKU5,A0A1S4CG53,A0A1S3Y1M6,A0A1S3ZKF9,A0A1S4A1B6,A0A1S3ZJY3	0.621935	0.899994	0.0625
GO:0009767	photosynthetic electron transport chain	P	1	16	405	6874	0.00246914	0.00232761	over	A0A1S4DQV4	P06411,A0A140G1Q8,P69556,P69686,P62094,A0A1S4CIH3,A0A1S3XYA7,A0A1S4B6M0,A0A1S3YHE8,A0A1S4BTJ3,A0A1S4DQV4,P69384,A0A140G1T2,A0A1S4AEF0,A0A1S4AKA1,A0A140G1U8	0.621935	0.899994	0.0625
GO:0006544	glycine metabolic process	P	1	16	405	6874	0.00246914	0.00232761	over	A0A1S4CZX6	A0A1S3YRT4,A0A1S4CLA2,A0A1S3Z7S7,A0A1S4B9H4,A0A1S3Z4R3,A0A1S3YYG2,A0A1S4B0F5,A0A1S3X4P8,A0A1S4A096,A0A1S4APM0,A0A1S4DIW7,A0A1S3XCT6,A0A1S3Y2X0,A0A1S3WXP0,A0A1S3YUC2,A0A1S4CZX6	0.621935	0.899994	0.0625
GO:0030060	L-malate dehydrogenase activity	F	1	16	405	6874	0.00246914	0.00232761	over	A0A1S3ZI08	A0A1S3Y6M1,A0A1S4BMX4,A0A1S4AGW0,A0A075EZS4,A0A1S3XCK8,A0A075F1V0,A0A1S3YXG6,A0A1S3Y9D7,A0A1S4CBR9,Q9XQP4,A0A1S3ZW53,A0A1S4A9C7,A0A1S3ZM96,A0A1S3YGR9,A0A1S3ZX20,A0A1S3ZI08	0.621935	0.899994	0.0625
GO:0043565	sequence-specific DNA binding	F	1	16	405	6874	0.00246914	0.00232761	over	A0A1S3YX01	A0A1S4CHE7,A0A1S3YRN7,A0A1S3X328,A0A1S3Z556,Q8S939,A0A1S4DC25,A0A1S3XIK8,A0A1S3YX01,A0A1S4ACD6,Q9M6E0,A0A1S4AD92,A0A1S4BMU5,Q9SQK1,A0A1S4DL65,A0A1S3YVW1,A0A1S4BMT8	0.621935	0.899994	0.0625
GO:0006637	acyl-CoA metabolic process	P	1	16	405	6874	0.00246914	0.00232761	over	A0A1S3X1S5	A0A1S3X1S5,A0A1S4AI06,A0A1S3X1E5,A0A1S4AK33,A0A1S4B2J2,A0A1S4C6W5,A0A1S4A908,A0A1S3WZY8,A0A076L2G4,A0A1S4C6A5,A0A1S4CGE6,A0A1S4D758,H9CCH6,A0A1S4AWE8,P12219,A0A1S3ZQP5	0.621935	0.899994	0.0625
GO:0006887	exocytosis	P	1	16	405	6874	0.00246914	0.00232761	over	A0A1S4BKF3	A0A1S3XDH0,A0A1S3YRC8,A0A1S3WXZ7,A0A1S3XM81,A0A1S3YZ59,A0A1S4C3J2,A0A1S4BBK1,A0A1S4CT60,A0A1S4D8B0,A0A1S3WZZ7,A0A1S3ZZ89,A0A1S3X8N0,A0A1S4CU80,A0A1S4DIN3,A0A1S3XIS9,A0A1S4BKF3	0.621935	0.899994	0.0625
GO:0035383	thioester metabolic process	P	1	16	405	6874	0.00246914	0.00232761	over	A0A1S3X1S5	A0A1S3X1S5,A0A1S4AI06,A0A1S3X1E5,A0A1S4AK33,A0A1S4B2J2,A0A1S4C6W5,A0A1S4A908,A0A1S3ZQP5,A0A1S3WZY8,A0A076L2G4,A0A1S4C6A5,A0A1S4CGE6,A0A1S4D758,H9CCH6,A0A1S4AWE8,P12219	0.621935	0.899994	0.0625
GO:0045261	proton-transporting ATP synthase complex, catalytic core F(1)	C	1	16	405	6874	0.00246914	0.00232761	over	A0A1S3ZTP5	A0A1S4A1J2,A0A1S4CK04,A0A1S3XUA2,A0A140G1S2,Q5M9V4,A0A140G1P7,P00823,A0A140G1S1,P29790,A0A1S4A0E0,A0A1S3ZTP5,A0A1S4DS02,A0A1S4BAA8,A0A1S3XR26,A0A1S4CXJ8,A0A1S4DCZ3	0.621935	0.899994	0.0625
GO:0016829	lyase activity	F	10	170	405	6874	0.0246914	0.0247309	under	A0A1S3ZU87,A0A1S4AIU1,A0A1S4CJS8,A0A1S3ZRE1,A0A1S4ATY4,A0A1S4D398,A0A1S3Z368,A0A1S4A1V8,A0A1S4DBU0,A0A1S4AIA0	A0A1S3YTI7,A0A1S4A4S0,A0A1S3ZWB9,A0A1S4DPY2,A0A1S3ZK76,A0A1S3XSV4,A0A1S3XSG1,A0A1S3Z3S3,Q9FVE9,A0A1S4D3F6,A0A1S3WZQ8,A0A1S3YIZ0,A0A1S3ZLR0,A0A1S3ZVR8,A0A1S4BJI7,A0A1S4BZ30,A0A1S3Z7A0,A0A1S3XU44,A0A1S3XU57,P27141,A0A077DCK9,A0A1S4B3H8,A0A1S3XGN7,A0A1S4AZK0,U3PHS9,A0A1S3XXI4,A0A1S3Z968,A0A1S4DQ34,A0A1S3ZK66,A0A1S3WZY8,A0A076L2G4,A0A1S3YUH8,A0A1S4DQT8,A0A1S4CWV3,A0A1S3Y2I1,A0A1S3WYR8,A0A1S3ZX13,A0A1…	0.549486	0.847448	0.0588235
GO:0009124	nucleoside monophosphate biosynthetic process	P	6	102	405	6874	0.0148148	0.0148385	under	A0A1S4D4C8,A0A1S3XL06,A0A1S3ZN89,A0A1S3ZTP5,A0A140G1P9,A0A140G1Q0	Q42961,A0A1S4AJ36,A0A1S3ZKZ4,A0A068JFR6,A0A1S4CGR1,A0A1S4CWV3,A0A1S3XXM3,A0A1S3YIG1,A0A1S3XGM0,A0A1S3Y2I1,A0A1S4DK35,A0A1S3ZZL0,A0A1S3WYR8,A0A1S3ZX13,A0A1S4CXS6,A0A1S4BTZ7,A0A1S3Z8Z4,A0A1S3YQI2,A0A1S4BBF5,A0A1S3XQ62,A0A1S3ZPG2,A0A1S4BCN3,A0A1S4DGM0,A0A1S4CI25,A0A1S3Z0N4,A0A1S3Z8U8,A0A1S4BD66,A0A068JIB0,A0A1S4CQ40,A0A1S3XQR5,Q6Q8A6,A0A1S4B2J2,A0A1S4D4C8,A0A1S4AH17,A0A1S4C6W5,A0A1S4BT88,A0A1S3XLA8,…	0.56197	0.85704	0.0588235
GO:0009201	ribonucleoside triphosphate biosynthetic process	P	5	85	405	6874	0.0123457	0.0123654	under	A0A1S4D4C8,A0A1S4D3E6,A0A1S3ZTP5,A0A140G1P9,A0A140G1Q0	Q42961,A0A1S4AJ36,A0A1S3ZKZ4,A0A068JFR6,A0A1S4CGR1,A0A1S4CWV3,A0A1S3XXM3,A0A1S3YIG1,A0A1S3XGM0,A0A1S3Y2I1,A0A1S4DK35,A0A1S3ZZL0,A0A1S3WYR8,A0A1S3ZX13,A0A1S4CXS6,A0A1S4BTZ7,A0A1S3Z8Z4,A0A1S3YQI2,A0A1S4BBF5,A0A1S3XQ62,A0A1S3ZPG2,A0A1S4BCN3,A0A1S4DGM0,A0A1S4CI25,A0A1S3Z0N4,A0A1S3Z8U8,A0A1S4BD66,A0A068JIB0,A0A1S4CQ40,A0A1S3XQR5,Q6Q8A6,A0A1S4B2J2,A0A1S4D4C8,A0A1S4AH17,A0A1S4C6W5,A0A1S4BT88,A0A1S3XLA8,…	0.567355	0.85774	0.0588235
GO:0009142	nucleoside triphosphate biosynthetic process	P	5	85	405	6874	0.0123457	0.0123654	under	A0A1S4D4C8,A0A1S4D3E6,A0A1S3ZTP5,A0A140G1P9,A0A140G1Q0	Q42961,A0A1S4AJ36,A0A1S3ZKZ4,A0A068JFR6,A0A1S4CGR1,A0A1S4CWV3,A0A1S3XXM3,A0A1S3YIG1,A0A1S3XGM0,A0A1S3Y2I1,A0A1S4DK35,A0A1S3ZZL0,A0A1S3WYR8,A0A1S3ZX13,A0A1S4CXS6,A0A1S4BTZ7,A0A1S3Z8Z4,A0A1S3YQI2,A0A1S4BBF5,A0A1S3XQ62,A0A1S3ZPG2,A0A1S4BCN3,A0A1S4DGM0,A0A1S4CI25,A0A1S3Z0N4,A0A1S3Z8U8,A0A1S4BD66,A0A068JIB0,A0A1S4CQ40,A0A1S3XQR5,Q6Q8A6,A0A1S4B2J2,A0A1S4D4C8,A0A1S4AH17,A0A1S4C6W5,A0A1S4BT88,A0A1S3XLA8,…	0.567355	0.85774	0.0588235
GO:0010556	regulation of macromolecule biosynthetic process	P	4	68	405	6874	0.00987654	0.00989235	under	A0A1S3ZWZ0,A0A1S3YX01,A0A1S3YXL3,A0A1S4CVR8	A0A1S3YP30,A0A1S3Y3N2,A0A1S3Z6C5,A0A1S4BP93,A0A1S4ACQ8,A0A1S3YX75,A0A1S3ZWZ0,A0A1S3WYZ2,A0A1S3XAJ2,A0A1S3YJ63,A0A1S4C149,A0A076KWG4,A0A1S4BCG6,A0A1S3YX01,A0A1S4A6X8,A0A1S3ZGY1,A0A1S4CWD9,A0A1S4A5M8,A0A076KXA2,A0A1S3Z2E3,A0A1S4DD35,A0A1S4A269,A0A1S4B066,A0A1S4BWE6,A0A1S4DRV3,A0A1S4B9F2,A0A1S3ZSV2,A0A1S3ZIQ7,A0A1S4D6K1,A0A1S4BWD9,A0A1S4AZB4,A0A1S3X586,A0A1S4CSD0,A0A1S4CD64,A0A1S3XQ77,A0A1S4BCZ6,A0A…	0.574703	0.858175	0.0588235
GO:2000112	regulation of cellular macromolecule biosynthetic process	P	4	68	405	6874	0.00987654	0.00989235	under	A0A1S3ZWZ0,A0A1S3YX01,A0A1S3YXL3,A0A1S4CVR8	A0A1S3YP30,A0A1S3Y3N2,A0A1S3Z6C5,A0A1S4BP93,A0A1S4ACQ8,A0A1S3YX75,A0A1S3ZWZ0,A0A1S3WYZ2,A0A1S3XAJ2,A0A1S3YJ63,A0A1S4C149,A0A076KWG4,A0A1S4BCG6,A0A1S3YX01,A0A1S4A6X8,A0A1S3ZGY1,A0A1S4CWD9,A0A1S4A5M8,A0A076KXA2,A0A1S3Z2E3,A0A1S4DD35,A0A1S4A269,A0A1S4B066,A0A1S4BWE6,A0A1S4DRV3,A0A1S4B9F2,A0A1S3ZSV2,A0A1S3ZIQ7,A0A1S4D6K1,A0A1S4BWD9,A0A1S4AZB4,A0A1S3X586,A0A1S4CSD0,A0A1S4CD64,A0A1S3XQ77,A0A1S4BCZ6,A0A…	0.574703	0.858175	0.0588235
GO:0008652	cellular amino acid biosynthetic process	P	7	121	405	6874	0.017284	0.0176026	under	A0A1S4BK01,A0A1S4AI83,A0A1S4BDR4,A0A1S4BYP0,A0A1S4APB5,A0A1S4CZX6,A0A1S4AIA0	A0A1S3ZZR4,A0A1S3YTZ6,A0A1S4BE22,A0A1S4CW41,W8SRK9,A0A1S4BH30,A0A1S4CPI7,A0A1S4C1M5,A0A1S3X2J0,A0A1S3ZVR8,A0A1S4BJI7,A0A1S4D9Q7,A0A1S4B1A9,A0A1S4CAK0,A0A1S3Z3R3,A7WPL0,A0A1S3YX56,A0A1S3ZBD7,A0A1S3Z790,A0A1S4APC8,A0A1S4BZ26,A0A1S4A1C0,Q3LAG5,W8R6T6,A0A1S4CCJ9,A0A1S3ZI39,A0A1S3ZNU1,A0A1S4ABJ7,A0A1S3X0N4,A0A1S3Y9Q7,A0A1S3Z1F3,A0A1S4A4P8,A0A1S4BK01,A0A1S3XS81,A0A1S4AWH0,A0A1S3XKM0,A0A1S3YNC4,A0A1S4BD…	0.575796	0.858755	0.0578512
GO:0072521	purine-containing compound metabolic process	P	9	157	405	6874	0.0222222	0.0228397	under	A0A1S3X1S5,A0A1S4D4C8,A0A1S4D3E6,A0A1S3XL06,A0A1S4DK24,A0A1S3ZTP5,A0A140G1P9,A0A140G1Q0,A0A1S4AIA0	A0A1S3X1S5,A0A1S4AI06,A0A1S3X1E5,A0A1S4AK33,A0A1S4B2J2,A0A1S4C6W5,A0A1S4A908,Q42961,A0A1S4AJ36,A0A1S3ZKZ4,A0A068JFR6,A0A1S4CGR1,A0A1S4CWV3,A0A1S3XXM3,A0A1S3YIG1,A0A1S3XGM0,A0A1S3Y2I1,A0A1S4DK35,A0A1S3ZZL0,A0A1S3WYR8,A0A1S3ZX13,A0A1S4CXS6,A0A1S4BTZ7,A0A1S3Z8Z4,A0A1S3YQI2,A0A1S4BBF5,A0A1S3XQ62,A0A1S3ZPG2,A0A1S4BCN3,A0A1S4DGM0,A0A1S4CI25,A0A1S3Z0N4,A0A1S3Z8U8,A0A1S4BD66,A0A068JIB0,A0A1S4CQ40,A0A1S3X…	0.583497	0.869175	0.0573248
GO:0006996	organelle organization	P	7	124	405	6874	0.017284	0.018039	under	A0A1S4BFY1,A0A1S4DPI0,A0A1S4A813,A0A1S3YWQ0,A0A1S3ZF51,Q84KJ4,A0A1S3Z6Y2	A0A1S3Y9X4,A0A1S3Y1R0,A0A1S4BZJ1,A0A1S3YJD9,A0A1S3XJ23,A0A1S3XKT6,Q9FEV7,A0A1S3XUF6,A0A1S3ZCE5,A0A1S4AIX9,A0A1S3XWU3,A0A1S3Z9Z2,A0A1S4AKB5,A0A9R6,A0A1S3Z6C5,A0A1S3ZDD8,A0A1S4BP93,A0A1S3XKN4,Q9SLS1,A0A1S4BFY1,A0A1S3ZAZ9,A0A1S3YYD6,A0A1S4DPI0,A0A1S4CRU8,A0A1S4CDH7,A0A1S4B7Q9,A0A1S4DGW5,A0A1S3XHP5,A0A1S3YQV4,A0A1S4CH29,A0A1S4BBS1,A0A1S3ZJ22,A0A1S3XYS0,A0A1S4A813,A0A1S4AV66,A0A1S3X230,A0A1S4BZ24,A0A1…	0.602097	0.891426	0.0564516
GO:0044877	protein-containing complex binding	F	2	34	405	6874	0.00493827	0.00494617	under	A0A1S3YXL3,A0A1S4CVR8	A0A1S4BZ24,A0A1S3ZAC5,A0A1S4BCE3,A0A1S3Y2J0,A0A1S4D2X9,A0A1S4D7L4,A0A1S4BZF6,A0A1S4BQ28,A0A1S4CLC5,A0A1S3XB46,A0A1S4AEC0,A0A1S3XS42,A0A1S3ZI94,A0A1S4A013,A0A1S3ZPB2,A0A1S4AUN0,A0A1S3YXL3,A0A1S3ZKM9,A0A075EYQ6,A0A1S4CMV2,A0A1S4A482,A0A1S4CVR8,A0A1S3ZPV7,A0A1S3ZVC8,A0A1S4BIX4,A0A1S4B8X7,A0A1S3ZSW6,A0A1S4CVQ8,A0A1S4AJR8,A0A1S4BKZ4,A0A1S3YBF1,A0A1S3YFU4,A0A1S4BB49,A0A1S3Z2R2	0.603743	0.892777	0.0588235
GO:0032774	RNA biosynthetic process	P	4	71	405	6874	0.00987654	0.0103288	under	A0A1S3ZRY0,A0A1S3ZWZ0,A0A1S3YX01,A0A1S3X2G3	A0A1S4CLH0,A0A1S4BL24,A0A1S4B2F9,A0A1S3Y3N2,A0A140G1U9,P06271,A0A140G1Q2,P12116,A0A1S3Z389,A0A1S3Z422,A0A1S4BDR9,A0A1S4BMU5,Q9SQK1,A0A1S3ZRY0,A0A1S3ZKL1,A0A1S4BPK3,A0A1S4CFN5,A0A1S3XL25,A0A1S4BMX8,A0A1S3Z6C5,A0A1S4BP93,A0A1S4ACQ8,A0A1S3YX75,A0A1S3ZWZ0,A0A1S3WYZ2,A0A1S3XAJ2,A0A1S3YJ63,A0A1S4C149,A0A076KWG4,A0A1S4BCG6,A0A1S3YX01,A0A1S4A6X8,A0A1S3ZGY1,A0A1S4CWD9,A0A1S4A5M8,A0A076KXA2,A0A1S3Z2E3,A0A1…	0.609289	0.897705	0.056338
GO:0097659	nucleic acid-templated transcription	P	4	71	405	6874	0.00987654	0.0103288	under	A0A1S3ZRY0,A0A1S3ZWZ0,A0A1S3YX01,A0A1S3X2G3	A0A1S4CLH0,A0A1S4BL24,A0A1S4B2F9,A0A1S3Y3N2,A0A140G1U9,P06271,A0A140G1Q2,P12116,A0A1S3Z389,A0A1S3Z422,A0A1S4BDR9,A0A1S4BMU5,Q9SQK1,A0A1S3ZRY0,A0A1S3ZKL1,A0A1S4BPK3,A0A1S4CFN5,A0A1S3XL25,A0A1S4BMX8,A0A1S3Z6C5,A0A1S4BP93,A0A1S4ACQ8,A0A1S3YX75,A0A1S3ZWZ0,A0A1S3WYZ2,A0A1S3XAJ2,A0A1S3YJ63,A0A1S4C149,A0A076KWG4,A0A1S4BCG6,A0A1S3YX01,A0A1S4A6X8,A0A1S3ZGY1,A0A1S4CWD9,A0A1S4A5M8,A0A076KXA2,A0A1S3Z2E3,A0A1…	0.609289	0.897705	0.056338
GO:0006351	transcription, DNA-templated	P	4	71	405	6874	0.00987654	0.0103288	under	A0A1S3ZWZ0,A0A1S3YX01,A0A1S3X2G3,A0A1S3ZRY0	A0A1S4CLH0,A0A1S4BL24,A0A1S4B2F9,A0A1S3Y3N2,A0A1S4BMX8,A0A1S3Z6C5,A0A1S4BP93,A0A1S4ACQ8,A0A1S3YX75,A0A1S3ZWZ0,A0A1S3WYZ2,A0A1S3XAJ2,A0A1S3YJ63,A0A1S4C149,A0A076KWG4,A0A1S4BCG6,A0A1S3YX01,A0A1S4A6X8,A0A1S3ZGY1,A0A1S4CWD9,A0A1S4A5M8,A0A076KXA2,A0A1S3Z2E3,A0A1S4DD35,A0A1S4A269,A0A1S4B066,A0A1S4BWE6,A0A1S4DRV3,A0A1S4B9F2,A0A1S3ZSV2,A0A1S3ZIQ7,A0A1S4D6K1,A0A1S4BWD9,A0A1S4AZB4,A0A1S3X586,A0A1S4CSD0,A0A…	0.609289	0.897705	0.056338
GO:1901363	heterocyclic compound binding	F	100	1733	405	6874	0.246914	0.252109	under	A0A1S3XIE9,A0A1S4BVY0,A0A1S3X2C4,A0A1S4A2G9,A0A1S3Z169,A0A1S3ZYI4,A0A1S4ATY4,A0A1S4BFY1,A0A1S4DPI0,A0A1S4A1B7,A0A1S4A813,A0A1S3ZF51,A0A1S3Z0X0,A0A1S3ZRY0,A0A1S3ZWZ0,A0A1S4BWG5,A0A1S4C3J4,A0A1S4A807,A0A1S4AHU7,A0A1S4DDB0,A0A1S3X1G1,A0A1S4CPU2,A0A1S4CVZ2,A0A1S4BVE0,E2F3S9,A0A1S4A1K5,A0A1S4AP04,A0A1S3ZF93,A0A1S3X7S2,A0A1S3Z7E5,A0A1S3YXL3,A0A1S4CVR8,A0A1S4B7J0,A0A1S4BHW2,A0A1S4CVZ3,A0A1S4DIY1,Q6F4H4,…	A0A1S4BI11,A0A1S4CDK2,A0A1S4BYR7,A0A1S3ZA01,A0A1S4BAS9,A0A1S4AVB4,A0A1S3XN09,A0A1S4CHP0,A0A1S4BTV5,A0A1S3WY34,A0A1S4C3B8,A0A1S3ZJA6,A0A1S4AMI2,A0A1S3ZSN3,A0A1S4B9B6,A0A1S4CGJ2,A0A1S3XHC9,A0A1S4ABU0,A0A1S4AQC1,A0A1S3XMI7,A0A1S3XIE9,A0A1S4D817,A0A1S3X642,A0A1S3YC88,A0A1S4AMP7,A0A1S3XAB9,A0A1S3YES5,A0A1S3Z6N8,A0A1S3XU47,A0A1S3XCX6,A0A1S4CXG2,A0A1S3XR11,D5FM17,A0A1S4BFB3,A0A1S3XKA7,A0A1S3XJ11,A0A1S4B…	0.617659	0.899994	0.0577034
GO:0097159	organic cyclic compound binding	F	100	1733	405	6874	0.246914	0.252109	under	A0A1S3XIE9,A0A1S4BVY0,A0A1S3X2C4,A0A1S4A2G9,A0A1S3Z169,A0A1S3ZYI4,A0A1S4ATY4,A0A1S4BFY1,A0A1S4DPI0,A0A1S4A1B7,A0A1S4A813,A0A1S3ZF51,A0A1S3Z0X0,A0A1S3ZRY0,A0A1S3ZWZ0,A0A1S4BWG5,A0A1S4C3J4,A0A1S4A807,A0A1S4AHU7,A0A1S4DDB0,A0A1S3X1G1,A0A1S4CPU2,A0A1S4CVZ2,A0A1S4BVE0,E2F3S9,A0A1S4A1K5,A0A1S4AP04,A0A1S3ZF93,A0A1S3X7S2,A0A1S3Z7E5,A0A1S3YXL3,A0A1S4CVR8,A0A1S4B7J0,A0A1S4BHW2,A0A1S4CVZ3,A0A1S4DIY1,Q6F4H4,…	A0A1S4BI11,A0A1S4CDK2,A0A1S4BYR7,A0A1S3ZA01,A0A1S4BAS9,A0A1S4AVB4,A0A1S3XN09,A0A1S4CHP0,A0A1S4BTV5,A0A1S3WY34,A0A1S4C3B8,A0A1S3ZJA6,A0A1S4AMI2,A0A1S3ZSN3,A0A1S4B9B6,A0A1S4CGJ2,A0A1S3XHC9,A0A1S4ABU0,A0A1S4AQC1,A0A1S3XMI7,A0A1S3XIE9,A0A1S4D817,A0A1S3X642,A0A1S3YC88,A0A1S4AMP7,A0A1S3XAB9,A0A1S3YES5,A0A1S3Z6N8,A0A1S3XU47,A0A1S3XCX6,A0A1S4CXG2,A0A1S3XR11,D5FM17,A0A1S4BFB3,A0A1S3XKA7,A0A1S3XJ11,A0A1S4B…	0.617659	0.899994	0.0577034
GO:0008092	cytoskeletal protein binding	F	2	35	405	6874	0.00493827	0.00509165	under	A0A1S3YWQ0,Q84KJ4	A0A1S4ATS9,A0A1S4DHX9,A0A1S4CKD5,A0A1S4A367,A0A1S3XHG5,A0A1S3WZG9,A0A1S3Z7K3,A0A1S4ARK9,A0A1S3YWQ0,A0A1S3XRQ7,A0A1S3XJA5,Q84KJ4,A0A1S4BZ24,A0A1S3ZAC5,A0A1S4BCE3,A0A1S3Y2J0,A0A1S4D2X9,A0A1S4D7L4,A0A1S4BZF6,A0A1S4BQ28,A0A1S4CLC5,A0A1S3ZWK1,A0A1S4ADF0,A0A1S3XKT6,Q9FEV7,A0A1S3X967,A0A1S4BB79,A0A1S3ZRB3,A0A1S4C6M8,A0A1S3X5C5,A0A1S3Y4P0,A0A1S4AYS3,A0A1S3ZIH2,A0A1S3YAW9,A0A1S3ZJY3	0.619693	0.899994	0.0571429
GO:0005524	ATP binding	F	36	634	405	6874	0.0888889	0.0922316	under	A0A1S3Z7E5,A0A1S4DIY1,Q6F4H4,A0A1S4D7A4,A0A1S3ZDB8,A0A1S3XC54,A0A1S3YTD5,A0A1S3ZPC7,A0A1S3YDC8,A0A1S4DDB0,A0A1S4D3E6,A0A1S3YXV1,A0A1S4CPU2,A0A1S4ATT2,A0A1S4BCN1,A0A1S4DS49,A0A1S4CQM6,A0A1S4AA04,A0A1S3X2C4,A0A1S3X0L3,A0A1S4DKY7,A0A1S4A2G9,A0A1S3ZF51,A0A1S3ZAS9,A0A1S4BBC6,A0A1S3Y9M0,A0A1S4D9L7,A0A1S4DDN7,A0A1S4DK24,A0A077D837,A0A1S3XSW4,A0A1S3XQ44,A0A1S3Z169,Q84KJ4,A0A1S4AA79,A0A1S4CTK7	A0A140G1S2,Q42961,A0A1S4AJ36,A0A1S4AWG6,A0A1S4AK62,A0A1S4AKW3,A0A1S3Y7I8,A0A1S4AW82,A0A1S4BLU8,A0A1S4BL36,A0A1S4CKB3,A0A1S3ZKZ4,A0A1S4AP80,A0A077DBL2,A0A1S4CSL9,A0A1S4A1J2,A0A1S3X711,A0A1S3YM69,A0A1S3Z7E5,A0A1S3Z7M8,A0A1S4B5X7,A0A1S4B5W8,A0A1S4DK20,A0A1S3WYA8,A0A1S3XVM3,A0A1S4DIY1,A0A1S4CGR1,A0A1S4CK04,Q6F4H4,A0A1S3XTB8,A0A1S4AWH0,A0A1S4A3L9,A0A1S3XJ91,A0A1S3XKM0,A0A1S4D7A4,A0A1S3YBU5,I7GVS5,A0A1…	0.62132	0.899994	0.0567823
GO:0030554	adenyl nucleotide binding	F	37	652	405	6874	0.091358	0.0948502	under	A0A1S4BVY0,A0A1S3Z7E5,A0A1S4DIY1,Q6F4H4,A0A1S4D7A4,A0A1S3ZDB8,A0A1S3XC54,A0A1S3YTD5,A0A1S3ZPC7,A0A1S3YDC8,A0A1S4DDB0,A0A1S4D3E6,A0A1S3YXV1,A0A1S4CPU2,A0A1S4ATT2,A0A1S4BCN1,A0A1S4DS49,A0A1S4CQM6,A0A1S4AA04,A0A1S3X2C4,A0A1S3X0L3,A0A1S4DKY7,A0A1S4A2G9,A0A1S3ZF51,A0A1S3ZAS9,A0A1S4BBC6,A0A1S3Y9M0,A0A1S4D9L7,A0A1S4DDN7,A0A1S4DK24,A0A077D837,A0A1S3XSW4,A0A1S3XQ44,A0A1S3Z169,Q84KJ4,A0A1S4AA79,A0A1S4CTK7	A0A1S4D817,A0A1S3X642,A0A1S3YC88,A0A1S3XKA7,A0A1S3XJ11,A0A1S4BVY0,A0A1S3X5I4,A0A140G1S2,Q42961,A0A1S4AJ36,A0A1S4AWG6,A0A1S4AK62,A0A1S4AKW3,A0A1S3Y7I8,A0A1S4AW82,A0A1S4BLU8,A0A1S4BL36,A0A1S4CKB3,A0A1S3ZKZ4,A0A1S4AP80,A0A077DBL2,A0A1S4CSL9,A0A1S4A1J2,A0A1S3X711,A0A1S3YM69,A0A1S3Z7E5,A0A1S3Z7M8,A0A1S4B5X7,A0A1S4B5W8,A0A1S4DK20,A0A1S3WYA8,A0A1S3XVM3,A0A1S4DIY1,A0A1S4CGR1,A0A1S4CK04,Q6F4H4,A0A1S3XTB8,…	0.623957	0.901847	0.0567485
GO:0050662	coenzyme binding	F	15	269	405	6874	0.037037	0.039133	under	A0A1S3Z844,O82077,A0A1S4A2J0,A0A1S4CZX6,A0A1S3Z368,A0A1S4APB5,A0A1S3YUT4,U3RE33,A0A1S4AB88,A0A1S3XBH0,A0A1S3ZF58,A0A1S3YR16,A0A1S4B7A9,A0A1S3ZCS6,A0A1S4ACA5	A0A1S4D817,A0A1S3X642,A0A1S3YC88,A0A1S3Z844,A0A1S4ANB9,A0A1S4CCT3,A0A1S4DPP6,O82077,A0A1S4BJ94,A0A1S4A422,A0A1S4C2Y6,A0A1S4AAX1,A0A1S3Y739,A0A1S3Z4R9,A0A1S4CCQ3,A0A1S3XH26,A0A1S4BAZ2,A0A1S4C0H3,A0A1S4ALI3,V9TLJ9,A0A1S3ZTW8,A0A1S4BMH7,A0A1S3YSB0,A0A1S4B6R5,A0A1S3XXN7,A0A1S3XDE1,A0A1S4CNP0,A0A1S4B0F5,A0A1S3X4P8,A0A1S4CKW1,A0A1S3XEF3,A0A1S4AZM4,A0A1S4BAT9,A0A1S4D6G2,A0A1S4A096,A0A1S4APM0,O81102,A0A1…	0.627129	0.905357	0.0557621
GO:0019899	enzyme binding	F	2	36	405	6874	0.00493827	0.00523713	under	A0A1S3XIE9,A0A1S3XUT4	A0A1S4AJ05,A0A1S4AU77,A0A1S4DME6,A0A1S3X5G4,A0A096ZJR2,A0A1S3YI12,A0A1S3Y9F0,A0A1S4D2L1,A0A1S3YA34,A0A1S3YFI2,A0A1S4CDW9,A0A1S4DF56,A0A1S4B1M8,A0A1S3XP24,A0A1S3XM34,A0A1S4B7W2,A0A1S3Z6P8,A0A1S3Y175,A0A1S3Z0B3,A0A1S4AN72,A0A1S4AL48,A0A1S3XIE9,A0A1S4BP26,A0A1S3Z2S5,A0A1S3XCI2,A0A1S4AJR8,A0A1S4BKZ4,A0A1S4C9J4,A0A1S3ZBU8,A0A1S3XSM8,A0A1S3ZIH2,A0A1S3Y073,A0A1S4BGB8,A0A1S3YP84,A0A1S3Z735,A0A1S3XUT4	0.635144	0.910221	0.0555556
GO:0018298	protein-chromophore linkage	P	2	36	405	6874	0.00493827	0.00523713	under	A0A1S4BG25,A0A1S4AKK6	Q0PWS5,A0A1S4CEW8,A0A076L1Y1,A0A1S4BPM1,A0A1S4BG25,A0A1S3Y8Q2,A0A1S3ZVQ8,A0A1S4BMB0,A0A1S3ZYV8,A0A1S4BC47,A0A1S3Y820,A0A1S4DJK0,A0A1S4DJK1,A0A1S3YPE9,A0A1S3ZYT5,Q0PWS6,A0A1S4BG28,A0A1S3YYT8,A0A1S4C053,Q40481,P06411,A0A1S4BSH6,A0A140G1Q8,A0A1S4AKK6,A0A1S3YAU9,A0A1S3YEB3,P69556,A0A1S4DJQ0,P69686,P06407,A0A1S4AFM6,A0A1S4BNY0,P06405,A0A1S3ZCM1,A0A1S4CVT5,A0A1S3XQ77	0.635144	0.910221	0.0555556
GO:0016168	chlorophyll binding	F	2	36	405	6874	0.00493827	0.00523713	under	A0A1S4BG25,A0A1S4AKK6	Q0PWS5,A0A1S4CEW8,A0A076L1Y1,A0A1S4BPM1,A0A1S4BG25,A0A1S3Y8Q2,A0A1S3ZVQ8,A0A1S4BMB0,A0A1S3ZYV8,A0A1S4BC47,A0A1S3Y820,A0A1S4DJK0,A0A1S4DJK1,A0A1S3YPE9,A0A1S3ZYT5,Q0PWS6,A0A1S4BG28,A0A1S3YYT8,A0A1S4C053,Q40481,P06411,A0A1S4BSH6,A0A140G1Q8,A0A1S4AKK6,A0A1S3YAU9,A0A1S3YEB3,P69556,A0A1S4DJQ0,P69686,P06407,A0A1S4AFM6,A0A1S4AEF0,A0A1S4BNY0,P06405,A0A1S3ZCM1,A0A1S4CVT5	0.635144	0.910221	0.0555556
GO:0004175	endopeptidase activity	F	9	164	405	6874	0.0222222	0.023858	under	A0A1S3Z5T3,A0A1S3Y286,A0A1S3YHX9,A0A1S3Z722,A0A077DBL0,A0A1S4AWK3,A0A1S3XSW4,A0A1S4BQK3,A0A1S3YPR6	A0A1S3Z6B3,A0A1S3Z5T3,A0A1S3XHP3,A0A1S3ZAR8,A0A1S4AL63,A0A1S4D9V6,A0A140G1U2,A0A1S4CUR0,A0A1S3XTY1,A0A1S4BLL2,A0A1S4ARK2,A0A1S3YB37,A0A1S3ZU04,A0A1S3XMM0,A0A1S4DLV7,A0A1S4CAU4,A0A077DCK3,D2CNC6,A0A1S4BYP6,A0A1S3Y286,A0A1S3YYA2,A0A1S4DBM2,A0A1S3YPY3,A0A1S3YK97,A0A1S4CNY8,A0A1S3YYW3,A0A1S3ZXI3,A0A1S3Y1D2,A0A1S3Z362,A0A1S3XPN7,A0A1S4BMH5,A0A1S4CH40,A0A1S3YK58,A0A1S4BS96,A0A1S4AAX6,A0A1S4BUX0,A0A1S3W…	0.636399	0.910221	0.054878
GO:0090407	organophosphate biosynthetic process	P	9	164	405	6874	0.0222222	0.023858	under	A0A1S3X1S5,A0A1S4D4C8,A0A1S4D3E6,A0A1S3XL06,A0A1S4BI04,A0A1S3ZN89,A0A1S3ZTP5,A0A140G1P9,A0A140G1Q0	A0A1S3X1S5,A0A1S4AI06,A0A1S3X1E5,A0A1S4AK33,A0A1S4B2J2,A0A1S4C6W5,A0A1S4A908,Q42961,A0A1S4AJ36,A0A1S3ZKZ4,A0A068JFR6,A0A1S4CGR1,A0A1S4CWV3,A0A1S3XXM3,A0A1S3YIG1,A0A1S3XGM0,A0A1S3Y2I1,A0A1S4DK35,A0A1S3ZZL0,A0A1S3WYR8,A0A1S3ZX13,A0A1S4CXS6,A0A1S4BTZ7,A0A1S3Z8Z4,A0A1S3YQI2,A0A1S4BBF5,A0A1S3XQ62,A0A1S3ZPG2,A0A1S4BCN3,A0A1S4DGM0,A0A1S4CI25,A0A1S3Z0N4,A0A1S3Z8U8,A0A1S4BD66,A0A068JIB0,A0A1S4CQ40,A0A1S3X…	0.636399	0.910221	0.054878
GO:0055085	transmembrane transport	P	6	110	405	6874	0.0148148	0.0160023	under	A0A1S3ZTP5,A0A140G1P9,A0A140G1Q0,A0A1S3ZF04,A0A1S3YDC8,A0A1S3XHU0	A0A1S3XDD7,A0A1S3ZVC1,A0A1S4B0F0,A0A1S3XD60,A0A1S4B7I9,A0A1S3X544,A0A1S4C7N1,A0A1S3YD88,A0A1S4BJR2,A0A1S4C3D5,A0A1S4ANU3,A0A140G1S2,A0A1S4A1J2,A0A1S4CK04,A0A1S3XQF4,A0A140G1P8,Q5M9V4,A0A1S4AHW5,A0A1S4CSA5,A0A140G1P7,P00823,A0A140G1S1,P29790,A0A1S4A0E0,A0A1S3ZVH3,A0A1S3WZA4,A0A1S3XUA2,A0A1S3ZTP5,A0A1S4DS02,A0A1S3ZF45,A0A1S3ZXT5,A0A1S3ZWF6,A0A1S4AX40,A0A1S4BAA8,A0A1S3XR26,A0A1S4CXJ8,A0A1S3Z224,A0A1…	0.636494	0.910221	0.0545455
GO:0031974	membrane-enclosed lumen	C	3	55	405	6874	0.00740741	0.00800116	under	A0A1S4BVY0,A0A1S4A1B7,A0A1S3X7S2	A0A1S3XKA7,A0A1S3XJ11,A0A1S3ZLY0,A0A1S4B2J2,A0A1S4DA19,A0A1S3Y542,A0A1S4C6W5,A0A1S3XS80,A0A1S4B8X7,A0A1S4BVY0,A0A1S4A908,A0A1S3YDT5,A0A1S3X5I4,A0A1S4AD92,A0A1S3Y5L5,A0A1S3XJ12,A0A1S3XBU1,A0A1S3X4K9,A0A1S4CWW5,A0A1S3ZYI1,A0A1S3ZJ30,A0A1S3ZIV3,A0A1S3ZYX2,A0A1S4CS17,A0A1S3XS42,A0A1S3ZI94,A0A1S4A013,A0A1S3ZSW6,A0A1S4CQW7,A0A1S3Z389,A0A1S4D9M3,A0A1S4CBV6,A0A1S3Y9X4,A0A1S4D5N2,A0A1S4D5I7,A0A1S3ZX86,A0A…	0.63723	0.910221	0.0545455
GO:0070013	intracellular organelle lumen	C	3	55	405	6874	0.00740741	0.00800116	under	A0A1S4BVY0,A0A1S4A1B7,A0A1S3X7S2	A0A1S3XKA7,A0A1S3XJ11,A0A1S3ZLY0,A0A1S4B2J2,A0A1S4DA19,A0A1S3Y542,A0A1S4C6W5,A0A1S3XS80,A0A1S4B8X7,A0A1S4BVY0,A0A1S4A908,A0A1S3YDT5,A0A1S3X5I4,A0A1S4AD92,A0A1S3Y5L5,A0A1S3XJ12,A0A1S3XBU1,A0A1S3ZJ30,A0A1S3X4K9,A0A1S4CWW5,A0A1S3ZYI1,A0A1S3ZIV3,A0A1S3ZYX2,A0A1S4CS17,A0A1S3XS42,A0A1S3ZI94,A0A1S4A013,A0A1S3ZSW6,A0A1S4CQW7,A0A1S3Z389,A0A1S4D9M3,A0A1S4CBV6,A0A1S3Y9X4,A0A1S4D5N2,A0A1S4D5I7,A0A1S3ZX86,A0A…	0.63723	0.910221	0.0545455
GO:0043233	organelle lumen	C	3	55	405	6874	0.00740741	0.00800116	under	A0A1S4BVY0,A0A1S4A1B7,A0A1S3X7S2	A0A1S3XKA7,A0A1S3XJ11,A0A1S3ZLY0,A0A1S4B2J2,A0A1S4DA19,A0A1S3Y542,A0A1S4C6W5,A0A1S3XS80,A0A1S4B8X7,A0A1S4BVY0,A0A1S4A908,A0A1S3YDT5,A0A1S3X5I4,A0A1S4AD92,A0A1S3Y5L5,A0A1S3XJ12,A0A1S3XBU1,A0A1S3ZJ30,A0A1S3X4K9,A0A1S4CWW5,A0A1S3ZYI1,A0A1S3ZIV3,A0A1S3ZYX2,A0A1S4CS17,A0A1S3XS42,A0A1S3ZI94,A0A1S4A013,A0A1S3ZSW6,A0A1S4CQW7,A0A1S3Z389,A0A1S4D9M3,A0A1S4CBV6,A0A1S3Y9X4,A0A1S4D5N2,A0A1S4D5I7,A0A1S3ZX86,A0A…	0.63723	0.910221	0.0545455
GO:0034654	nucleobase-containing compound biosynthetic process	P	12	218	405	6874	0.0296296	0.0317137	under	A0A1S3X1S5,A0A1S4D4C8,A0A1S4D3E6,A0A1S3XL06,A0A1S3ZRY0,A0A1S3ZWZ0,A0A1S3YX01,A0A1S3ZN89,A0A1S3ZTP5,A0A140G1P9,A0A140G1Q0,A0A1S3X2G3	A0A1S4CLH0,A0A1S4BL24,A0A1S4B2F9,A0A1S4CGT1,A0A1S3X1S5,A0A1S4AI06,A0A1S3X1E5,A0A1S4AK33,A0A1S4B2J2,A0A1S4C6W5,A0A1S4A908,Q42961,A0A1S4AJ36,A0A1S3ZKZ4,A0A068JFR6,A0A1S4CGR1,A0A1S4CWV3,A0A1S3XXM3,A0A1S3YIG1,A0A1S3XGM0,A0A1S3Y2I1,A0A1S4DK35,A0A1S3ZZL0,A0A1S3WYR8,A0A1S3ZX13,A0A1S4CXS6,A0A1S4BTZ7,A0A1S3Z8Z4,A0A1S3YQI2,A0A1S4BBF5,A0A1S3XQ62,A0A1S3ZPG2,A0A1S4BCN3,A0A1S4DGM0,A0A1S4CI25,A0A1S3Z0N4,A0A1S3Z…	0.639749	0.911956	0.0550459
GO:0003723	RNA binding	F	25	447	405	6874	0.0617284	0.0650276	under	A0A1S3XIE9,A0A1S3X7S2,A0A1S3Z7E5,A0A1S3YXL3,A0A1S4CVR8,A0A1S4A813,A0A1S4B7J0,A0A1S4BHW2,A0A1S4CVZ3,P02376,A0A1S4C068,A0A1S3WYF7,A0A1S4BWG5,A0A1S4C3J4,A0A1S4A807,A0A1S4AHU7,A0A1S4DDB0,A0A1S3X1G1,A0A1S4CPU2,A0A1S4CVZ2,A0A1S4BVE0,E2F3S9,A0A1S4A1K5,A0A1S4AP04,A0A1S3ZF93	A0A1S4BI11,A0A1S4CDK2,A0A1S4BYR7,A0A1S3ZA01,A0A1S4BAS9,A0A1S4AVB4,A0A1S3XN09,A0A1S4CHP0,A0A1S4BTV5,A0A1S3WY34,A0A1S4C3B8,A0A1S3ZJA6,A0A1S4AMI2,A0A1S3ZSN3,A0A1S4B9B6,A0A1S4CGJ2,A0A1S3XHC9,A0A1S4ABU0,A0A1S4AQC1,A0A1S3XMI7,A0A1S3XIE9,D5FM17,A0A1S4BFB3,A0A1S4A9R3,A0A1S3YZ69,A0A1S4B379,A0A1S3X7S2,A0A1S4A4G2,A0A1S4DQ33,A0A1S4A2P2,A0A1S3XVA1,A0A1S3YM69,A0A1S3Z7E5,A0A1S3Z7M8,A0A1S4B5X7,A0A1S3ZZM7,A0A1S3Z…	0.639943	0.911956	0.0559284
GO:0044265	cellular macromolecule catabolic process	P	4	74	405	6874	0.00987654	0.0107652	under	A0A1S4BQK3,A0A1S3YPR6,A0A1S3YBJ7,A0A1S3XUT4	A0A1S3Z1G9,A0A1S4AQ50,A0A1S4AWS5,A0A1S3YV93,A0A1S3XHX0,A0A1S4A1M8,A0A1S3XW19,A0A1S4BGN0,A0A1S3Z2C0,A0A1S4ATX1,A0A1S3YIU8,A0A1S4AJZ8,A0A1S4BQK3,A0A1S3YBR4,A0A1S3XDX4,A0A1S4CAN4,A0A1S3ZC38,A0A1S4CDK8,A0A1S4BQH6,A0A1S3YP28,A0A1S3YPR6,A0A1S4CYK4,A0A1S4CXU6,A0A1S4AET6,A0A1S3ZHQ7,A0A1S4DPZ2,A0A1S4ARS6,A0A1S4B105,A0A1S4BC83,A0A1S4CJQ9,A0A1S3YZR3,A0A1S3XTA8,A0A1S3Z4U1,A0A1S3ZSR1,A0A1S3YBJ7,A0A1S3YJB8,A0A…	0.6421	0.912766	0.0540541
GO:0042623	ATPase activity, coupled	F	4	74	405	6874	0.00987654	0.0107652	under	A0A1S3ZF51,A0A1S3ZTP5,A0A140G1P9,A0A1S3YDC8	A0A1S4BL36,A0A097BTV9,A0A1S3Z3P5,A0A1S4BGV4,A0A1S3Z6E6,A0A1S3X1F6,A0A1S4DA59,A0A1S4DC16,A0A1S3YPC4,A0A1S3X4V3,A0A1S3YTA0,A0A1S3ZF51,A0A140G1S2,A0A1S4A1J2,A0A1S4CK04,Q5M9V4,A0A1S4AHW5,A0A1S4CSA5,A0A140G1P7,P00823,A0A140G1S1,P29790,A0A1S4A0E0,A0A1S3WZA4,A0A1S3XUA2,A0A1S3ZTP5,A0A1S4DS02,A0A1S4BAA8,A0A1S3XR26,A0A1S4CXJ8,A0A1S4DCZ3,A0A140G1P9,A0A1S3XCX6,A0A1S3XR11,A0A1S3ZGF9,A0A1S4CQG1,A0A1S4CNL5,A0A1…	0.6421	0.912766	0.0540541
GO:0009086	methionine biosynthetic process	P	1	17	405	6874	0.00246914	0.00247309	under	A0A1S4AIA0	A0A1S4AIA0,A0A1S4A9X2,A0A1S3YD06,A0A1S4A5L0,A0A1S4A5S7,A0A1S3Z968,A0A1S4AHL1,A0A1S4BRD0,A0A1S4D9K9,A0A1S3ZYM9,A0A1S3XCV6,A0A1S4BYV8,A0A1S4CLB7,A0A1S4D6A8,A0A1S4DLE3,A0A1S3X086,A0A1S3XSJ9	0.644262	0.912766	0.0588235
GO:0008033	tRNA processing	P	1	17	405	6874	0.00246914	0.00247309	under	Q75WU8	A0A1S3YKS5,A0A1S3YA01,A0A1S3Z1D8,A0A1S3ZLI0,A0A1S3Y999,A0A1S4BSF0,A0A1S4A406,A0A1S3Z1J6,Q75WU8,A0A1S4DCF7,A0A1S3ZEB0,A0A1S4AJ46,A0A1S3Z1X0,A0A1S4BP86,A0A068EUR8,A0A1S4BRT6,A0A1S4B6R5	0.644262	0.912766	0.0588235
GO:0016742	hydroxymethyl-, formyl- and related transferase activity	F	1	17	405	6874	0.00246914	0.00247309	under	A0A1S4CZX6	A0A1S4B8L3,A0A1S4B0F5,A0A1S3X4P8,A0A1S4A096,A0A1S4APM0,A0A1S4DIW7,A0A1S3XCT6,A0A1S3Y2X0,A0A1S3WXP0,A0A1S3YUC2,A0A1S4CZX6,A0A1S3YMU0,A0A1S4D742,A0A1S4B0Q7,A0A1S4CDW2,A0A1S4AZD0,A0A1S3XZF3	0.644262	0.912766	0.0588235
GO:0015318	inorganic molecular entity transmembrane transporter activity	F	6	111	405	6874	0.0148148	0.0161478	under	A0A1S3ZTP5,A0A140G1P9,A0A1S4CK71,A0A1S3YDC8,A0A1S3ZF04,A0A140G1Q0	A0A1S4BL36,A0A097BTV9,A0A1S3Z3P5,A0A1S4BGV4,A0A1S3Z6E6,A0A1S3X1F6,A0A1S4DA59,A0A1S4DC16,A0A1S3YPC4,A0A140G1S2,A0A1S4A1J2,A0A1S4CK04,Q5M9V4,A0A1S4AHW5,A0A1S4CSA5,A0A140G1P7,P00823,A0A140G1S1,P29790,A0A1S4A0E0,A0A1S3WZA4,A0A1S3XUA2,A0A1S3ZTP5,A0A1S4DS02,A0A1S4BAA8,A0A1S3XR26,A0A1S4CXJ8,A0A1S4DCZ3,A0A140G1P9,A0A1S3XCX6,A0A1S3XR11,A0A1S4A127,A0A1S4BCL9,A0A1S3X5T5,A0A1S3YI67,A0A1S3XAH3,Q5MA02,A0A0M4K6…	0.645268	0.91313	0.0540541
GO:0017111	nucleoside-triphosphatase activity	F	14	255	405	6874	0.0345679	0.0370963	under	A0A1S4CVZ3,A0A1S4B8J4,Q84KJ4,A0A1S3ZF51,A0A1S3ZTP5,A0A140G1P9,A0A1S3Z7E5,A0A1S4DDB0,A0A1S4CPU2,A0A1S3X2C4,A0A1S4A2G9,A0A1S3Z169,A0A1S4AA04,A0A1S3YDC8	A0A1S4BL36,A0A097BTV9,A0A1S3Z3P5,A0A1S4BGV4,A0A1S3Z6E6,A0A1S3X1F6,A0A1S4DA59,A0A1S4DC16,A0A1S3YPC4,A0A1S4CLZ9,A0A1S3ZZM0,A0A1S4ALN7,P68158,A0A1S3ZAU9,Q8VWF9,A0A1S3X8Z4,A0A1S3Y3M5,A0A1S4CVZ3,A0A1S3Z083,A0A1S3Y0T4,A0A0S0N610,A0A1S4C294,A0A1S4BVP1,A0A1S4DJU8,A0A1S4B126,A0A1S4BHQ8,A0A1S3XZY8,A0A1S4DHN3,A0A1S3YU28,A0A1S3YDP0,A0A1S4D7I7,A0A1S4AFG1,Q8VXD0,A0A1S4C0X2,A0A1S4CYA9,A0A1S4ASQ4,A0A1S3YUT7,A0A1…	0.648613	0.916796	0.054902
GO:0019693	ribose phosphate metabolic process	P	9	166	405	6874	0.0222222	0.024149	under	A0A1S3X1S5,A0A1S4D4C8,A0A1S3ZF58,A0A1S4D3E6,A0A1S3XL06,A0A1S3ZMQ6,A0A1S3ZTP5,A0A140G1P9,A0A140G1Q0	A0A1S3X1S5,A0A1S4AI06,A0A1S3X1E5,A0A1S4AK33,A0A1S4B2J2,A0A1S4C6W5,A0A1S4A908,Q42961,A0A1S4AJ36,A0A1S3ZKZ4,A0A068JFR6,A0A1S4CGR1,A0A1S4CWV3,A0A1S3XXM3,A0A1S3YIG1,A0A1S3XGM0,A0A1S3Y2I1,A0A1S4DK35,A0A1S3ZZL0,A0A1S3WYR8,A0A1S3ZX13,A0A1S4CXS6,A0A1S4BTZ7,A0A1S3Z8Z4,A0A1S3YQI2,A0A1S4BBF5,A0A1S3XQ62,A0A1S3ZPG2,A0A1S4BCN3,A0A1S4DGM0,A0A1S4CI25,A0A1S3Z0N4,A0A1S3Z8U8,A0A1S4BD66,A0A068JIB0,A0A1S4CQ40,A0A1S3X…	0.650829	0.918862	0.0542169
GO:0003676	nucleic acid binding	F	38	677	405	6874	0.0938272	0.0984871	under	A0A1S3XIE9,A0A1S4ATY4,A0A1S4BFY1,A0A1S4DPI0,A0A1S4A1B7,A0A1S4A813,A0A1S3ZF51,A0A1S3Z0X0,A0A1S3ZRY0,A0A1S3ZWZ0,A0A1S4BWG5,A0A1S4C3J4,A0A1S4A807,A0A1S4AHU7,A0A1S4DDB0,A0A1S3X1G1,A0A1S4CPU2,A0A1S4CVZ2,A0A1S4BVE0,E2F3S9,A0A1S4A1K5,A0A1S4AP04,A0A1S3ZF93,A0A1S3X7S2,A0A1S3Z7E5,A0A1S3YXL3,A0A1S4CVR8,A0A1S4B7J0,A0A1S4BHW2,A0A1S4CVZ3,P02376,A0A1S4C068,A0A1S3WYF7,A0A1S3YX01,A0A1S3X2C4,A0A1S4A2G9,A0A1S3Z169,…	A0A1S4BI11,A0A1S4CDK2,A0A1S4BYR7,A0A1S3ZA01,A0A1S4BAS9,A0A1S4AVB4,A0A1S3XN09,A0A1S4CHP0,A0A1S4BTV5,A0A1S3WY34,A0A1S4C3B8,A0A1S3ZJA6,A0A1S4AMI2,A0A1S3ZSN3,A0A1S4B9B6,A0A1S4CGJ2,A0A1S3XHC9,A0A1S4ABU0,A0A1S4AQC1,A0A1S3XMI7,A0A1S3XIE9,D5FM17,A0A1S4BFB3,A0A1S3YFP6,A0A1S4CBT7,A0A1S4C2T9,Q8H0G7,A0A1S4ATY4,A0A1S3YPS5,A0A1S3Y108,A0A1S3Z9Z2,A8J6V0,A0A1S4B4Z9,A0A1S4AKB5,A0A9R6,A0A1S4CQN8,A0A1S3Z6C5,A7VMP6,A…	0.652925	0.920753	0.05613
GO:0009127	purine nucleoside monophosphate biosynthetic process	P	5	94	405	6874	0.0123457	0.0136747	under	A0A1S4D4C8,A0A1S3XL06,A0A1S3ZTP5,A0A140G1P9,A0A140G1Q0	Q42961,A0A1S4AJ36,A0A1S3ZKZ4,A0A068JFR6,A0A1S4CGR1,A0A1S4CWV3,A0A1S3XXM3,A0A1S3YIG1,A0A1S3XGM0,A0A1S3Y2I1,A0A1S4DK35,A0A1S3ZZL0,A0A1S3WYR8,A0A1S3ZX13,A0A1S4CXS6,A0A1S4BTZ7,A0A1S3Z8Z4,A0A1S3YQI2,A0A1S4BBF5,A0A1S3XQ62,A0A1S3ZPG2,A0A1S4BCN3,A0A1S4DGM0,A0A1S4CI25,A0A1S3Z0N4,A0A1S3Z8U8,A0A1S4BD66,A0A068JIB0,A0A1S4CQ40,A0A1S3XQR5,Q6Q8A6,A0A1S4B2J2,A0A1S4D4C8,A0A1S4AH17,A0A1S4C6W5,A0A1S4BT88,A0A1S3XLA8,…	0.657244	0.922083	0.0531915
GO:0009168	purine ribonucleoside monophosphate biosynthetic process	P	5	94	405	6874	0.0123457	0.0136747	under	A0A1S4D4C8,A0A1S3XL06,A0A1S3ZTP5,A0A140G1P9,A0A140G1Q0	Q42961,A0A1S4AJ36,A0A1S3ZKZ4,A0A068JFR6,A0A1S4CGR1,A0A1S4CWV3,A0A1S3XXM3,A0A1S3YIG1,A0A1S3XGM0,A0A1S3Y2I1,A0A1S4DK35,A0A1S3ZZL0,A0A1S3WYR8,A0A1S3ZX13,A0A1S4CXS6,A0A1S4BTZ7,A0A1S3Z8Z4,A0A1S3YQI2,A0A1S4BBF5,A0A1S3XQ62,A0A1S3ZPG2,A0A1S4BCN3,A0A1S4DGM0,A0A1S4CI25,A0A1S3Z0N4,A0A1S3Z8U8,A0A1S4BD66,A0A068JIB0,A0A1S4CQ40,A0A1S3XQR5,Q6Q8A6,A0A1S4B2J2,A0A1S4D4C8,A0A1S4AH17,A0A1S4C6W5,A0A1S4BT88,A0A1S3XLA8,…	0.657244	0.922083	0.0531915
GO:0055086	nucleobase-containing small molecule metabolic process	P	12	221	405	6874	0.0296296	0.0321501	under	A0A1S3X1S5,A0A1S4D4C8,A0A1S3ZF58,A0A1S4D3E6,A0A1S3XL06,A0A1S3ZMQ6,A0A1S4DK24,A0A1S3ZN89,A0A1S3ZTP5,A0A140G1P9,A0A140G1Q0,A0A1S4AIA0	Q8W3Z7,A0A1S4CQ62,A0A1S4BNA9,A0A1S4B6F7,A0A1S4CGT1,A0A1S3X1S5,A0A1S4AI06,A0A1S3X1E5,A0A1S4AK33,A0A1S4B2J2,A0A1S4C6W5,A0A1S4A908,Q42961,A0A1S4AJ36,A0A1S3ZKZ4,A0A068JFR6,A0A1S4CGR1,A0A1S4CWV3,A0A1S3XXM3,A0A1S3YIG1,A0A1S3XGM0,A0A1S3Y2I1,A0A1S4DK35,A0A1S3ZZL0,A0A1S3WYR8,A0A1S3ZX13,A0A1S4CXS6,A0A1S4BTZ7,A0A1S3Z8Z4,A0A1S3YQI2,A0A1S4BBF5,A0A1S3XQ62,A0A1S3ZPG2,A0A1S4BCN3,A0A1S4DGM0,A0A1S4CI25,A0A1S3Z0N4,…	0.658519	0.922083	0.0542986
GO:1901137	carbohydrate derivative biosynthetic process	P	8	149	405	6874	0.0197531	0.0216759	under	A0A1S3X1S5,A0A1S4D4C8,A0A1S4D3E6,A0A1S3XL06,A0A1S3XUS9,A0A1S3ZTP5,A0A140G1P9,A0A140G1Q0	A0A1S4CGT1,A0A1S3X1S5,A0A1S4AI06,A0A1S3X1E5,A0A1S4AK33,A0A1S4B2J2,A0A1S4C6W5,A0A1S4A908,Q42961,A0A1S4AJ36,A0A1S3ZKZ4,A0A068JFR6,A0A1S4CGR1,A0A1S4CWV3,A0A1S3XXM3,A0A1S3YIG1,A0A1S3XGM0,A0A1S3Y2I1,A0A1S4DK35,A0A1S3ZZL0,A0A1S3WYR8,A0A1S3ZX13,A0A1S4CXS6,A0A1S4BTZ7,A0A1S3Z8Z4,A0A1S3YQI2,A0A1S4BBF5,A0A1S3XQ62,A0A1S3ZPG2,A0A1S4BCN3,A0A1S4DGM0,A0A1S4CI25,A0A1S3Z0N4,A0A1S3Z8U8,A0A1S4BD66,A0A068JIB0,A0A1S4C…	0.658594	0.922083	0.0536913
GO:0016462	pyrophosphatase activity	F	15	275	405	6874	0.037037	0.0400058	under	A0A1S4CVZ3,A0A1S4B8J4,Q84KJ4,A0A1S3ZF51,A0A1S3ZTP5,A0A140G1P9,A0A1S3Z7E5,A0A1S4DDB0,A0A1S4CPU2,A0A1S3X2C4,A0A1S4A2G9,A0A1S3Z169,A0A1S3YW39,A0A1S4AA04,A0A1S3YDC8	A0A1S4BL36,A0A097BTV9,A0A1S3Z3P5,A0A1S4BGV4,A0A1S3Z6E6,A0A1S3X1F6,A0A1S4DA59,A0A1S4DC16,A0A1S3YPC4,A0A1S4CLZ9,A0A1S3ZZM0,A0A1S4ALN7,P68158,A0A1S3ZAU9,Q8VWF9,A0A1S3X8Z4,A0A1S3Y3M5,A0A1S4CVZ3,A0A1S3Z083,A0A1S3Y0T4,A0A0S0N610,A0A1S4C294,A0A1S4BVP1,A0A1S4DJU8,A0A1S4B126,A0A1S4BHQ8,A0A1S3XZY8,A0A1S4DHN3,A0A1S3YU28,A0A1S3YDP0,A0A1S4D7I7,A0A1S4AFG1,Q8VXD0,A0A1S4C0X2,A0A1S4CYA9,A0A1S4ASQ4,A0A1S3YUT7,A0A1…	0.661229	0.922083	0.0545455
GO:0006754	ATP biosynthetic process	P	4	76	405	6874	0.00987654	0.0110562	under	A0A1S4D4C8,A0A1S3ZTP5,A0A140G1P9,A0A140G1Q0	Q42961,A0A1S4AJ36,A0A1S3ZKZ4,A0A068JFR6,A0A1S4CGR1,A0A1S4CWV3,A0A1S3XXM3,A0A1S3YIG1,A0A1S3XGM0,A0A1S3Y2I1,A0A1S4DK35,A0A1S3ZZL0,A0A1S3WYR8,A0A1S3ZX13,A0A1S4CXS6,A0A1S4BTZ7,A0A1S3Z8Z4,A0A1S3YQI2,A0A1S4BBF5,A0A1S3XQ62,A0A1S3ZPG2,A0A1S4BCN3,A0A1S4DGM0,A0A1S4CI25,A0A1S3Z0N4,A0A1S3Z8U8,A0A1S4BD66,A0A068JIB0,A0A1S4CQ40,A0A1S3XQR5,Q6Q8A6,A0A1S4B2J2,A0A1S4D4C8,A0A1S4AH17,A0A1S4C6W5,A0A1S4BT88,A0A1S3XLA8,…	0.662948	0.922083	0.0526316
GO:0009117	nucleotide metabolic process	P	10	186	405	6874	0.0246914	0.0270585	under	A0A1S3X1S5,A0A1S4D4C8,A0A1S3ZF58,A0A1S4D3E6,A0A1S3XL06,A0A1S3ZMQ6,A0A1S3ZN89,A0A1S3ZTP5,A0A140G1P9,A0A140G1Q0	A0A1S3X1S5,A0A1S4AI06,A0A1S3X1E5,A0A1S4AK33,A0A1S4B2J2,A0A1S4C6W5,A0A1S4A908,Q42961,A0A1S4AJ36,A0A1S3ZKZ4,A0A068JFR6,A0A1S4CGR1,A0A1S4CWV3,A0A1S3XXM3,A0A1S3YIG1,A0A1S3XGM0,A0A1S3Y2I1,A0A1S4DK35,A0A1S3ZZL0,A0A1S3WYR8,A0A1S3ZX13,A0A1S4CXS6,A0A1S4BTZ7,A0A1S3Z8Z4,A0A1S3YQI2,A0A1S4BBF5,A0A1S3XQ62,A0A1S3ZPG2,A0A1S4BCN3,A0A1S4DGM0,A0A1S4CI25,A0A1S3Z0N4,A0A1S3Z8U8,A0A1S4BD66,A0A068JIB0,A0A1S4CQ40,A0A1S3X…	0.664449	0.922083	0.0537634
GO:0042221	response to chemical	P	2	38	405	6874	0.00493827	0.00552808	under	A0A1S4CXQ9,A0A1S4CK56	A0A1S3X3Q5,A0A1S4DKZ0,A0A1S4CDV2,A0A1S4CXQ9,A0A1S4AZE4,A0A1S4CMN6,A0A1S3ZGY3,A0A1S4DGY4,A0A1S4CK56,A0A1S4CK65,A0A1S4D404,P69556,A0A1S4AX27,M4N8I7,A0A1S3YN80,A0A1S3Z4K4,A0A1S3YQR5,A0A1S3ZEF6,A0A1S3X5T5,A0A1S4AEC0,P62129,A0A1S4DSG4,A0A1S4BZQ6,A0A1S3Y4L8,A0A1S3X3C5,A0A1S3ZBU8,A0A1S3XSM8,A0A1S4ATN6,A0A1S3XRB1,A0A1S4AD92,A0A1S3YIE9,A0A1S3Z811,A0A1S3Z4Z7,A0A1S4BLU8,A0A077DBL2,A0A1S4CSL9,A0A1S3WYA8,A0A1…	0.664566	0.922083	0.0526316
GO:0006486	protein glycosylation	P	1	18	405	6874	0.00246914	0.00261856	under	A0A1S3XUS9	A0A1S4AWG0,A0A1S3YAN1,A0A1S4B9I6,A0A1S4CHI6,A0A1S4CNM0,A0A1S4CEN4,A0A1S4DLZ3,A0A1S4CMN8,A0A1S3XUS9,A0A1S4CH50,A0A1S4B802,A0A1S3ZJR4,A0A1S3Z327,A0A1S3WZE6,A0A1S4ATQ4,A0A1S3Y9J3,I1Z1X7,A0A1S4CV57	0.665273	0.922083	0.0555556
GO:0043413	macromolecule glycosylation	P	1	18	405	6874	0.00246914	0.00261856	under	A0A1S3XUS9	A0A1S4CNM0,A0A1S4CEN4,A0A1S4DLZ3,A0A1S4CMN8,A0A1S3XUS9,A0A1S4CH50,A0A1S4B802,A0A1S3ZJR4,A0A1S3Z327,A0A1S3WZE6,A0A1S4ATQ4,A0A1S3Y9J3,I1Z1X7,A0A1S4CV57,A0A1S4AWG0,A0A1S3YAN1,A0A1S4B9I6,A0A1S4CHI6	0.665273	0.922083	0.0555556
GO:0009101	glycoprotein biosynthetic process	P	1	18	405	6874	0.00246914	0.00261856	under	A0A1S3XUS9	A0A1S4CNM0,A0A1S4CEN4,A0A1S4DLZ3,A0A1S4CMN8,A0A1S3XUS9,A0A1S4CH50,A0A1S4B802,A0A1S3ZJR4,A0A1S3Z327,A0A1S3WZE6,A0A1S4ATQ4,A0A1S3Y9J3,I1Z1X7,A0A1S4CV57,A0A1S4AWG0,A0A1S3YAN1,A0A1S4B9I6,A0A1S4CHI6	0.665273	0.922083	0.0555556
GO:0008536	Ran GTPase binding	F	1	18	405	6874	0.00246914	0.00261856	under	A0A1S3XIE9	A0A1S3Y9F0,A0A1S4D2L1,A0A1S3YA34,A0A1S3YFI2,A0A1S4CDW9,A0A1S4DF56,A0A1S4B1M8,A0A1S3XP24,A0A1S3XM34,A0A1S4B7W2,A0A1S3Z6P8,A0A1S3Y175,A0A1S3Z0B3,A0A1S4AN72,A0A1S4AL48,A0A1S3XIE9,A0A1S4BP26,A0A1S3Z2S5	0.665273	0.922083	0.0555556
GO:0009063	cellular amino acid catabolic process	P	1	18	405	6874	0.00246914	0.00261856	under	A0A1S4DFX8	A0A1S3YRT4,A0A1S4CLA2,A0A1S3Z7S7,A0A1S4B9H4,A0A1S3Z4R3,A0A1S3YYG2,A0A1S3ZH48,A0A1S3XEH6,A0A1S4C0B5,A0A1S4A1V3,A0A1S4APA1,A0A1S4DFX8,A0A1S3YGX2,A0A1S4ADZ7,A1KYB0,A1KYB1,A0A1S3Y864,A0A1S4B4M5	0.665273	0.922083	0.0555556
GO:0009451	RNA modification	P	1	18	405	6874	0.00246914	0.00261856	under	Q75WU8	A0A1S3WX93,A0A1S3WY43,A0A1S3Z8T3,A0A1S3XAL0,A0A1S3YV96,A0A1S4BP86,A0A1S3ZSJ0,A0A1S3YKS5,A0A1S3YA01,A0A1S3Z1D8,A0A1S3ZLI0,A0A1S4A406,A0A1S3Z1J6,Q75WU8,A0A1S4CF99,A0A1S4B4J0,A0A1S4BWW8,A0A1S3ZID4	0.665273	0.922083	0.0555556
GO:0046873	metal ion transmembrane transporter activity	F	1	18	405	6874	0.00246914	0.00261856	under	A0A1S4CK71	A0A1S3WXX2,A0A1S3XZM2,A0A1S4CIN7,A0A1S3XFN7,A0A1S4CK71,A0A1S4CU59,A0A1S4AV24,A0A1S4C2K7,A0A1S3YD84,A0A1S4DRL3,A0A1S4DDE0,A0A1S4A6D7,A0A1S4AJR2,A0A1S3YCK1,A0A1S3XWK4,A0A1S4A127,A0A1S4BCL9,A0A1S3X5T5	0.665273	0.922083	0.0555556
GO:0042578	phosphoric ester hydrolase activity	F	5	95	405	6874	0.0123457	0.0138202	under	A0A1S3Y0V9,A0A1S4APF2,A0A1S3ZWA1,A0A1S3X1L9,A0A1S4AIA0	A0A1S4C1G7,A0A1S4DRX3,A0A1S3ZKV5,A0A1S4C526,A0A1S4D8A7,A0A1S4DNN1,A0A1S3Y2F4,A0A1S4CAQ1,A0A1S4CU51,A0A1S4D160,A0A1S3WZJ1,A0A1S4DIR5,A0A1S3X0M4,A0A1S3Z9S0,A0A1S4DAM2,A0A1S3ZXV6,A0A1S3Y0V9,A0A1S3WY24,A0A1S3YU94,A0A1S3Z1Q7,A0A1S3YUZ2,A0A1S4CMM8,A0A1S3YWY2,A0A1S3WZ46,A0A1S3ZW90,A0A1S4CPC5,A0A1S3WXY6,A0A1S3ZD49,A0A1S4BYD6,A0A1S3Y516,A0A1S4C0Y4,A0A1S3YZY5,G5ELZ4,A0A1S3Z468,A0A1S3ZGW2,A0A1S3XPU3,A0A1S3X…	0.666458	0.922083	0.0526316
GO:0016818	hydrolase activity, acting on acid anhydrides, in phosphorus-containing anhydrides	F	15	276	405	6874	0.037037	0.0401513	under	A0A1S4CVZ3,A0A1S4B8J4,Q84KJ4,A0A1S3ZF51,A0A1S3ZTP5,A0A140G1P9,A0A1S3Z7E5,A0A1S4DDB0,A0A1S4CPU2,A0A1S3X2C4,A0A1S4A2G9,A0A1S3Z169,A0A1S3YW39,A0A1S4AA04,A0A1S3YDC8	A0A1S4BL36,A0A097BTV9,A0A1S3Z3P5,A0A1S4BGV4,A0A1S3Z6E6,A0A1S3X1F6,A0A1S4DA59,A0A1S4DC16,A0A1S3YPC4,A0A1S4CLZ9,A0A1S3ZZM0,A0A1S4ALN7,P68158,A0A1S3ZAU9,Q8VWF9,A0A1S3X8Z4,A0A1S3Y3M5,A0A1S4CVZ3,A0A1S3Z083,A0A1S3Y0T4,A0A0S0N610,A0A1S4C294,A0A1S4BVP1,A0A1S4DJU8,A0A1S4B126,A0A1S4BHQ8,A0A1S3XZY8,A0A1S4DHN3,A0A1S3YU28,A0A1S3YDP0,A0A1S4D7I7,A0A1S4AFG1,Q8VXD0,A0A1S4C0X2,A0A1S4CYA9,A0A1S4ASQ4,A0A1S3YUT7,A0A1…	0.666748	0.922083	0.0543478
GO:0071840	cellular component organization or biogenesis	P	16	294	405	6874	0.0395062	0.0427699	under	A0A1S4B7J0,A0A1S4BFY1,A0A1S4DPI0,A0A1S4A813,A0A1S3YWQ0,A0A1S3ZF51,Q84KJ4,A0A1S3YCR6,Q6RUN4,A0A1S3Z6Y2,Q9LEB0,A0A1S3Z2T8,A0A1S4D1X6,A0A1S4AQ72,A0A1S3YXL3,A0A1S4CVR8	A0A1S3XBY2,A0A1S3X8Q5,A0A1S4D668,A0A1S3ZRL4,A0A1S4BLB0,A0A1S3Y5V8,A0A1S3ZEB9,A0A1S3WX93,A0A1S4CQW7,A0A1S4D9M3,A0A1S3XSD5,A0A1S4AAH5,A0A1S3Y9X4,A0A1S3Y1R0,A0A1S4BZJ1,A0A1S3YJD9,A0A1S3YSL4,A0A1S3XJ23,A0A1S3XKT6,Q9FEV7,A0A1S3XVA1,A0A1S3YDK8,A0A1S3XUF6,A0A1S4BWJ9,A0A1S4CDB1,A0A1S3XS39,A0A1S3Z0X9,A0A1S4DQK0,A0A1S3X4J0,A0A1S3XS42,A0A1S3ZI94,A0A1S4A013,A0A1S3ZCE5,A0A1S4AIX9,A0A1S4A367,A0A1S3XHG5,A0A1S4B…	0.667741	0.922236	0.0544218
GO:0006753	nucleoside phosphate metabolic process	P	10	187	405	6874	0.0246914	0.027204	under	A0A1S3X1S5,A0A1S4D4C8,A0A1S3ZF58,A0A1S4D3E6,A0A1S3XL06,A0A1S3ZMQ6,A0A1S3ZN89,A0A1S3ZTP5,A0A140G1P9,A0A140G1Q0	A0A1S3X1S5,A0A1S4AI06,A0A1S3X1E5,A0A1S4AK33,A0A1S4B2J2,A0A1S4C6W5,A0A1S4A908,Q42961,A0A1S4AJ36,A0A1S3ZKZ4,A0A068JFR6,A0A1S4CGR1,A0A1S4CWV3,A0A1S3XXM3,A0A1S3YIG1,A0A1S3XGM0,A0A1S3Y2I1,A0A1S4DK35,A0A1S3ZZL0,A0A1S3WYR8,A0A1S3ZX13,A0A1S4CXS6,A0A1S4BTZ7,A0A1S3Z8Z4,A0A1S3YQI2,A0A1S4BBF5,A0A1S3XQ62,A0A1S3ZPG2,A0A1S4BCN3,A0A1S4DGM0,A0A1S4CI25,A0A1S3Z0N4,A0A1S3Z8U8,A0A1S4BD66,A0A068JIB0,A0A1S4CQ40,A0A1S3X…	0.671055	0.922236	0.0534759
GO:0032559	adenyl ribonucleotide binding	F	36	648	405	6874	0.0888889	0.0942683	under	A0A1S3Z7E5,A0A1S4DIY1,Q6F4H4,A0A1S4D7A4,A0A1S3ZDB8,A0A1S3XC54,A0A1S3YTD5,A0A1S3ZPC7,A0A1S3YDC8,A0A1S4DDB0,A0A1S4D3E6,A0A1S3YXV1,A0A1S4CPU2,A0A1S4ATT2,A0A1S4BCN1,A0A1S4DS49,A0A1S4CQM6,A0A1S4AA04,A0A1S3X2C4,A0A1S3X0L3,A0A1S4DKY7,A0A1S4A2G9,A0A1S3ZF51,A0A1S3ZAS9,A0A1S4BBC6,A0A1S3Y9M0,A0A1S4D9L7,A0A1S4DDN7,A0A1S4DK24,A0A077D837,A0A1S3XSW4,A0A1S3XQ44,A0A1S3Z169,Q84KJ4,A0A1S4AA79,A0A1S4CTK7	A0A1S4D817,A0A1S3X642,A0A1S3YC88,A0A140G1S2,Q42961,A0A1S4AJ36,A0A1S4AWG6,A0A1S4AK62,A0A1S4AKW3,A0A1S3Y7I8,A0A1S4AW82,A0A1S4BLU8,A0A1S4BL36,A0A1S4CKB3,A0A1S3ZKZ4,A0A1S4AP80,A0A077DBL2,A0A1S4CSL9,A0A1S4A1J2,A0A1S3X711,A0A1S3YM69,A0A1S3Z7E5,A0A1S3Z7M8,A0A1S4B5X7,A0A1S4B5W8,A0A1S4DK20,A0A1S3WYA8,A0A1S3XVM3,A0A1S4DIY1,A0A1S4CGR1,A0A1S4CK04,Q6F4H4,A0A1S3XTB8,A0A1S4AWH0,A0A1S4A3L9,A0A1S3XJ91,A0A1S3XKM0,…	0.674718	0.922236	0.0555556
GO:0030163	protein catabolic process	P	4	78	405	6874	0.00987654	0.0113471	under	A0A1S4BQK3,A0A1S3YPR6,A0A1S3YBJ7,A0A1S3XUT4	A0A1S3YIU8,A0A1S4AJZ8,A0A1S4BQK3,A0A1S3YBR4,A0A1S3XDX4,A0A1S4CAN4,A0A1S3ZC38,A0A1S4CDK8,A0A1S4BQH6,A0A1S3YP28,A0A1S3YPR6,A0A1S4CYK4,A0A1S4CXU6,A0A1S4AET6,A0A1S3ZHQ7,A0A1S4DPZ2,A0A1S4ARS6,A0A1S4B105,A0A1S4BC83,A0A1S4CJQ9,A0A1S3YZR3,A0A1S3XTA8,A0A1S3Z4U1,A0A1S3ZSR1,A0A1S3YBJ7,A0A1S3YJB8,A0A1S3ZFK9,A0A1S4D3E9,A0A1S3YDQ8,A0A1S3XW99,A0A1S3X1X5,A0A1S3Y5Y3,A0A1S4DBY4,A0A1S4C8R8,A0A1S3Z7E1,B6V765,A0A1S4A…	0.682957	0.922236	0.0512821
GO:0016817	hydrolase activity, acting on acid anhydrides	F	15	279	405	6874	0.037037	0.0405877	under	A0A1S4CVZ3,A0A1S4B8J4,Q84KJ4,A0A1S3ZF51,A0A1S3ZTP5,A0A140G1P9,A0A1S3Z7E5,A0A1S4DDB0,A0A1S4CPU2,A0A1S3X2C4,A0A1S4A2G9,A0A1S3Z169,A0A1S3YW39,A0A1S4AA04,A0A1S3YDC8	A0A1S4BL36,A0A097BTV9,A0A1S3Z3P5,A0A1S4BGV4,A0A1S3Z6E6,A0A1S3X1F6,A0A1S4DA59,A0A1S4DC16,A0A1S3YPC4,A0A1S4CLZ9,A0A1S3ZZM0,A0A1S4ALN7,P68158,A0A1S3ZAU9,Q8VWF9,A0A1S3X8Z4,A0A1S3Y3M5,A0A1S4CVZ3,A0A1S3Z083,A0A1S3Y0T4,A0A0S0N610,A0A1S4C294,A0A1S4BVP1,A0A1S4DJU8,A0A1S4B126,A0A1S4BHQ8,A0A1S3XZY8,A0A1S4DHN3,A0A1S3YU28,A0A1S3YDP0,A0A1S4D7I7,A0A1S4AFG1,Q8VXD0,A0A1S4C0X2,A0A1S4CYA9,A0A1S4ASQ4,A0A1S3YUT7,A0A1…	0.683012	0.922236	0.0537634
GO:0006810	transport	P	21	386	405	6874	0.0518519	0.0561536	under	A0A1S4DBY6,A0A1S4A6L2,A0A1S4ATT8,A0A1S4DR45,F2ZAM0,Q8LK72,F2ZAM1,E3W9R1,A0A1S4DJK5,A0A1S3Y4F0,A0A1S4BKF3,A0A1S3YN46,A0A1S3Z8K3,A0A1S3ZTP5,A0A140G1P9,A0A140G1Q0,A0A1S3ZF04,A0A1S3YXM2,A0A1S3XHU0,A0A1S3XIE9,A0A1S3YDC8	A0A1S3YSL4,A0A1S4BPR4,A0A1S3Y9F0,A0A1S4A241,A0A1S3YA34,A0A1S3YFI2,A0A1S4ARZ0,A0A1S4CDW9,A0A1S4DF56,A0A1S3XP24,A0A1S3XM34,A0A1S3ZY70,A0A1S4AQ89,A0A1S3Z0B3,A0A1S4AN72,A0A1S3XWU3,A0A1S4AL48,A0A1S4A333,A0A1S3XDH0,A0A142G9A6,A0A1S4CGU1,Q9SDQ5,A0A1S4AVH1,A0A1S3Y478,A0A1S4C6G3,A0A1S4ASV3,A0A1S3YFI6,A0A1S3ZY26,A0A1S4BST6,A0A1S3XH60,A0A1S3XUV0,A0A1S3YIH5,A0A1S3WZE3,A0A1S3X3V1,A0A1S4C5Q2,A0A1S3XK67,A0A1S4D…	0.683168	0.922236	0.0544041
GO:0016614	oxidoreductase activity, acting on CH-OH group of donors	F	5	97	405	6874	0.0123457	0.0141111	under	A0A1S4B7A9,A0A1S3ZF58,A0A1S3YR16,A0A1S3ZI08,O82077	A0A1S4AA17,A0A1S4CF66,A0A1S3Y3E5,A0A1S4D439,A0A1S3XYS3,A0A1S3ZFX3,A0A1S4DNE8,A0A1S3X0W6,A0A1S3Z8Z5,A0A1S4BCZ4,A0A1S3ZJB7,A0A1S4BTK0,A0A1S3YES5,A0A1S4A481,A0A1S3Y1V9,A0A1S4A3B7,A0A1S3XFF8,H9CCH7,A0A1S3X5Z5,A0A1S4B7A9,A0A1S3YLS8,A0A1S3ZYT7,A0A1S4CS04,A0A1S3ZF58,A0A1S4DMZ3,A0A1S3YUN5,A0A1S3YTZ6,A0A1S4BE22,A0A1S4CW41,A0A1S3X086,A0A1S4BYT9,A0A1S3YYZ0,A0A1S3XUI8,Q7DLX9,A0A1S4BL98,A0A1S4CS20,A0A1S4CMC2,…	0.684397	0.922236	0.0515464
GO:0001505	regulation of neurotransmitter levels	P	1	19	405	6874	0.00246914	0.00276404	under	A0A1S4CZX6	A0A1S3YRT4,A0A1S4CLA2,A0A1S3Z7S7,A0A1S4B9H4,A0A1S3Z4R3,A0A1S3YYG2,A0A1S4CXQ4,A0A1S3ZD90,A0A1S4A1V3,A0A1S4B0F5,A0A1S3X4P8,A0A1S4A096,A0A1S4APM0,A0A1S4DIW7,A0A1S3XCT6,A0A1S3Y2X0,A0A1S3WXP0,A0A1S3YUC2,A0A1S4CZX6	0.685046	0.922236	0.0526316
GO:0004518	nuclease activity	F	1	19	405	6874	0.00246914	0.00276404	under	A0A1S4DJ40	A0A1S4A902,A0A1S3ZR09,A0A1S4A317,A0A1S3Y3R9,A0A1S4DJ40,A0A1S3Y747,A0A1S4DHK8,A0A1S3ZNT9,A0A1S3X237,A0A1S4A694,A0A1S4BEL8,A0A1S4CXG2,A0A1S4CS17,A0A1S4DCF7,A0A1S3ZEB0,A0A1S3YJ41,A0A1S4C5Z3,A0A1S3XVH1,A0A1S3X4B5	0.685046	0.922236	0.0526316
GO:0034032	purine nucleoside bisphosphate metabolic process	P	1	19	405	6874	0.00246914	0.00276404	under	A0A1S3X1S5	A0A1S3X1S5,A0A1S4AI06,A0A1S3X1E5,A0A1S4AK33,A0A1S4B2J2,A0A1S4C6W5,A0A1S4A908,A0A1S3ZQP5,A0A1S3XMC0,A0A1S4CWT0,A0A1S4AIQ9,A0A1S3WZY8,A0A076L2G4,A0A1S4C6A5,A0A1S4CGE6,A0A1S4D758,H9CCH6,A0A1S4AWE8,P12219	0.685046	0.922236	0.0526316
GO:0033176	proton-transporting V-type ATPase complex	C	1	19	405	6874	0.00246914	0.00276404	under	A0A1S3ZF04	A0A1S4B7I9,A0A1S3XCE8,A0A1S4B2Y4,A0A1S4AIA1,A0A1S3XWT1,A0A1S3ZF04,A0A1S4BL36,A0A097BTV9,A0A1S3X5A3,A0A1S3Z3P5,A0A1S3XI04,A0A1S4BGV4,A0A1S4B749,A0A1S3Z6E6,A0A1S4DC16,A0A1S4AAI5,A0A1S4AP74,A0A1S4ADZ6,A0A1S4CCN1	0.685046	0.922236	0.0526316
GO:0031267	small GTPase binding	F	1	19	405	6874	0.00246914	0.00276404	under	A0A1S3XIE9	A0A1S3Y9F0,A0A1S4D2L1,A0A1S3YA34,A0A1S3YFI2,A0A1S4CDW9,A0A1S4DF56,A0A1S4B1M8,A0A1S3XP24,A0A1S3XM34,A0A1S4B7W2,A0A1S3Z6P8,A0A1S3Y175,A0A1S3Z0B3,A0A1S4AN72,A0A1S4AL48,A0A1S3XIE9,A0A1S4BP26,A0A1S3Z2S5,A0A1S3XCI2	0.685046	0.922236	0.0526316
GO:0032940	secretion by cell	P	1	19	405	6874	0.00246914	0.00276404	under	A0A1S4BKF3	A0A1S3XDH0,A0A1S4D8B0,A0A1S3WZZ7,A0A1S3ZZ89,A0A1S3X8N0,A0A1S4CU80,A0A1S4DIN3,A0A1S3XIS9,A0A1S4BKF3,A0A1S3YRC8,A0A1S3WXZ7,A0A1S3XM81,A0A1S3YZ59,A0A1S4C3J2,A0A1S4BBK1,A0A1S4CT60,A0A1S4D5C8,A0A1S4ACS9,A0A1S4BM15	0.685046	0.922236	0.0526316
GO:0071949	FAD binding	F	1	19	405	6874	0.00246914	0.00276404	under	A0A1S3ZCS6	A0A1S3Z5N4,A0A1S4BCZ4,A0A1S3ZJB7,A0A1S4AH78,A0A1S3ZE57,A0A1S3XDC8,A0A075EZT4,A0A1S4A3G9,A0A1S4CVY7,A0A1S4DGD5,A0A1S3ZF52,A0A1S3XLD8,A0A1S3ZCS6,A0A1S3X577,A0A1S4BJJ8,A0A1S3YMD2,A0A1S4BTK0,A0A1S4CQH8,A0A1S3X7W0	0.685046	0.922236	0.0526316
GO:0042133	neurotransmitter metabolic process	P	1	19	405	6874	0.00246914	0.00276404	under	A0A1S4CZX6	A0A1S3YRT4,A0A1S4CLA2,A0A1S3Z7S7,A0A1S4B9H4,A0A1S3Z4R3,A0A1S3YYG2,A0A1S4CXQ4,A0A1S3ZD90,A0A1S4A1V3,A0A1S4B0F5,A0A1S3X4P8,A0A1S4A096,A0A1S4APM0,A0A1S4DIW7,A0A1S3XCT6,A0A1S3Y2X0,A0A1S3WXP0,A0A1S3YUC2,A0A1S4CZX6	0.685046	0.922236	0.0526316
GO:0017016	Ras GTPase binding	F	1	19	405	6874	0.00246914	0.00276404	under	A0A1S3XIE9	A0A1S3Y9F0,A0A1S4D2L1,A0A1S3YA34,A0A1S3YFI2,A0A1S4CDW9,A0A1S4DF56,A0A1S4B1M8,A0A1S3XP24,A0A1S3XM34,A0A1S4B7W2,A0A1S3Z6P8,A0A1S3Y175,A0A1S3Z0B3,A0A1S4AN72,A0A1S4AL48,A0A1S3XIE9,A0A1S4BP26,A0A1S3Z2S5,A0A1S3XCI2	0.685046	0.922236	0.0526316
GO:0042455	ribonucleoside biosynthetic process	P	1	19	405	6874	0.00246914	0.00276404	under	A0A1S4D3E6	Q5DKV0,Q5DKU9,Q5DKU6,Q5DKU8,A0A1S3YES5,A0A1S3XEK0,A0A1S3Y388,A0A1S4DGP1,A0A1S4D3E6,A0A1S3Z1Y6,A0A1S3XRQ5,A0A1S4B8M1,A0A1S4BH43,Q42942,A0A1S4A7T6,P93394,A0A1S4CPD1,A0A1S3ZNF6,A0A1S3XMK7	0.685046	0.922236	0.0526316
GO:1901659	glycosyl compound biosynthetic process	P	1	19	405	6874	0.00246914	0.00276404	under	A0A1S4D3E6	Q5DKV0,Q5DKU9,Q5DKU6,Q5DKU8,A0A1S3YES5,A0A1S3XEK0,A0A1S3Y388,A0A1S4DGP1,A0A1S4D3E6,A0A1S3Z1Y6,A0A1S3XRQ5,A0A1S4B8M1,A0A1S4BH43,Q42942,A0A1S4A7T6,P93394,A0A1S4CPD1,A0A1S3ZNF6,A0A1S3XMK7	0.685046	0.922236	0.0526316
GO:0009100	glycoprotein metabolic process	P	1	19	405	6874	0.00246914	0.00276404	under	A0A1S3XUS9	A0A1S4CNM0,A0A1S4CEN4,A0A1S4DLZ3,A0A1S4CMN8,A0A1S3XUS9,A0A1S4CH50,A0A1S4B802,A0A1S3ZJR4,A0A1S3Z327,A0A1S3WZE6,A0A1S4ATQ4,A0A1S3Y9J3,I1Z1X7,A0A1S4CV57,A0A1S4AWG0,A0A1S3YAN1,A0A1S3Y2K0,A0A1S4B9I6,A0A1S4CHI6	0.685046	0.922236	0.0526316
GO:0009163	nucleoside biosynthetic process	P	1	19	405	6874	0.00246914	0.00276404	under	A0A1S4D3E6	Q5DKV0,Q5DKU9,Q5DKU6,Q5DKU8,A0A1S3YES5,A0A1S3XEK0,A0A1S3Y388,A0A1S4DGP1,A0A1S4D3E6,A0A1S3Z1Y6,A0A1S3XRQ5,A0A1S4B8M1,A0A1S4BH43,Q42942,A0A1S4A7T6,P93394,A0A1S4CPD1,A0A1S3ZNF6,A0A1S3XMK7	0.685046	0.922236	0.0526316
GO:0033865	nucleoside bisphosphate metabolic process	P	1	19	405	6874	0.00246914	0.00276404	under	A0A1S3X1S5	A0A1S3X1S5,A0A1S4AI06,A0A1S3X1E5,A0A1S4AK33,A0A1S4B2J2,A0A1S4C6W5,A0A1S4A908,A0A1S3ZQP5,A0A1S3XMC0,A0A1S4CWT0,A0A1S4AIQ9,A0A1S3WZY8,A0A076L2G4,A0A1S4C6A5,A0A1S4CGE6,A0A1S4D758,H9CCH6,A0A1S4AWE8,P12219	0.685046	0.922236	0.0526316
GO:0033875	ribonucleoside bisphosphate metabolic process	P	1	19	405	6874	0.00246914	0.00276404	under	A0A1S3X1S5	A0A1S3X1S5,A0A1S4AI06,A0A1S3X1E5,A0A1S4AK33,A0A1S4B2J2,A0A1S4C6W5,A0A1S4A908,A0A1S3ZQP5,A0A1S3XMC0,A0A1S4CWT0,A0A1S4AIQ9,A0A1S3WZY8,A0A076L2G4,A0A1S4C6A5,A0A1S4CGE6,A0A1S4D758,H9CCH6,A0A1S4AWE8,P12219	0.685046	0.922236	0.0526316
GO:0006221	pyrimidine nucleotide biosynthetic process	P	1	19	405	6874	0.00246914	0.00276404	under	A0A1S4D3E6	A0A1S4BH43,A0A1S3Y388,A0A1S4DGP1,A0A1S4D3E6,A0A1S3Z1Y6,A0A1S3XRQ5,A0A1S4B8M1,A0A1S4A6M3,A0A1S4AEC1,A0A1S3XU33,Q42942,A0A1S4A7T6,P93394,A0A1S4CPD1,A0A1S3ZNF6,A0A1S3XMK7,A0A1S4DPS7,A0A1S4C2H7,A0A1S4ACZ6	0.685046	0.922236	0.0526316
GO:0005759	mitochondrial matrix	C	1	19	405	6874	0.00246914	0.00276404	under	A0A1S4BVY0	A0A1S3ZYX2,A0A1S4BHU9,A0A1S3XKA7,A0A1S3XJ11,A0A1S3ZLY0,A0A1S4B2J2,A0A1S4DA19,A0A1S3Y542,A0A1S4C6W5,A0A1S3XS80,A0A1S4B8X7,A0A1S4BVY0,A0A1S4A908,A0A1S3YDT5,A0A1S3X5I4,A0A1S4AD92,A0A1S3Y5L5,A0A1S3XJ12,A0A1S3XBU1	0.685046	0.922236	0.0526316
GO:0016053	organic acid biosynthetic process	P	12	226	405	6874	0.0296296	0.0328775	under	A0A1S4D4C8,A0A1S4BK01,A0A1S4B7A9,A0A1S3ZR78,A0A1S4AI83,A0A1S4BDR4,A0A1S4BYP0,A0A1S4APB5,A0A1S3X699,A0A1S3YHI6,A0A1S4CZX6,A0A1S4AIA0	A0A1S3ZZR4,A0A1S3YTZ6,A0A1S4BE22,A0A1S4CW41,W8SRK9,A0A1S4BH30,A0A1S4CPI7,A0A1S4C1M5,A0A1S3X2J0,A0A1S3ZVR8,A0A1S4BJI7,A0A1S4D9Q7,Q42961,A0A1S4AJ36,A0A1S3ZKZ4,A0A068JFR6,A0A1S4CGR1,A0A1S4CWV3,A0A1S3XXM3,A0A1S3YIG1,A0A1S3XGM0,A0A1S3Y2I1,A0A1S4DK35,A0A1S3ZZL0,A0A1S3WYR8,A0A1S3ZX13,A0A1S4CXS6,A0A1S4BTZ7,A0A1S3Z8Z4,A0A1S3YQI2,A0A1S4BBF5,A0A1S3XQ62,A0A1S3ZPG2,A0A1S4BCN3,A0A1S4DGM0,A0A1S4CI25,A0A1S3Z0N4,…	0.68858	0.92248	0.0530973
GO:0046394	carboxylic acid biosynthetic process	P	12	226	405	6874	0.0296296	0.0328775	under	A0A1S4D4C8,A0A1S4BK01,A0A1S4B7A9,A0A1S3ZR78,A0A1S4AI83,A0A1S4BDR4,A0A1S4BYP0,A0A1S4APB5,A0A1S3X699,A0A1S3YHI6,A0A1S4CZX6,A0A1S4AIA0	A0A1S3ZZR4,A0A1S3YTZ6,A0A1S4BE22,A0A1S4CW41,W8SRK9,A0A1S4BH30,A0A1S4CPI7,A0A1S4C1M5,A0A1S3X2J0,A0A1S3ZVR8,A0A1S4BJI7,A0A1S4D9Q7,Q42961,A0A1S4AJ36,A0A1S3ZKZ4,A0A068JFR6,A0A1S4CGR1,A0A1S4CWV3,A0A1S3XXM3,A0A1S3YIG1,A0A1S3XGM0,A0A1S3Y2I1,A0A1S4DK35,A0A1S3ZZL0,A0A1S3WYR8,A0A1S3ZX13,A0A1S4CXS6,A0A1S4BTZ7,A0A1S3Z8Z4,A0A1S3YQI2,A0A1S4BBF5,A0A1S3XQ62,A0A1S3ZPG2,A0A1S4BCN3,A0A1S4DGM0,A0A1S4CI25,A0A1S3Z0N4,…	0.68858	0.92248	0.0530973
GO:0016773	phosphotransferase activity, alcohol group as acceptor	F	11	208	405	6874	0.0271605	0.0302589	under	A0A1S3Y9M0,A0A1S4CTK7,A0A1S4CQM6,A0A1S3X0L3,A0A1S3XQ44,A0A1S3ZAS9,A0A1S4DDN7,A0A1S3ZJS9,A0A1S3Z6G0,A0A1S4AA79,A0A1S4AFJ2	A0A1S3XQ77,A0A1S4C602,A0A1S3YUZ1,A0A1S3X6W9,A0A1S3YEC7,A0A1S4CHV4,A0A1S4ARB5,A0A1S3XFP3,A0A1S4AK24,A0A068JIB6,A0A1S3ZGA0,A0A1S3Y9M0,A0A1S4BDY1,A0A1S3Y1I8,A0A1S3X0J3,Q5DKV0,Q5DKU9,Q5DKU6,Q5DKU8,A0A1S4CGW9,A0A1S4C1Y9,A0A1S4BD28,A0A1S4DPD1,A0A1S3ZDZ2,A0A1S3Z1X2,Q6Q8A6,A0A1S4AH17,A0A1S3XLA8,Q6BDB4,A0A1S3ZUM6,A0A1S3XZS1,A0A1S3Y890,A0A1S4BR13,A0A1S3ZRA3,A0A1S4CTK7,A0A1S4C6A5,A0A1S3XMC0,A0A1S4CWT0,A0A1S…	0.689274	0.92248	0.0528846
GO:0016757	transferase activity, transferring glycosyl groups	F	7	135	405	6874	0.017284	0.0196392	under	A0A1S3XL06,A0A1S3XUS9,A0A1S3WZL9,A0A1S3WXX9,A0A1S4D1X6,A0A1S4AQ72,A0A1S3ZD87	A0A1S4CKQ6,W8SRK9,A0A1S4BL34,A0A1S3X1Q4,A0A1S3YMJ1,A0A1S3YYD3,A0A1S4BUG5,A0A1S3X493,A0A1S4D2C3,A0A1S3X6L4,A0A1S4BB07,A0A1S3XGQ6,A0A1S3YR13,A0A1S4D5Y3,A0A1S3Z172,A0A1S4A7L4,A0A1S3ZZR4,A0A1S4CH50,A0A1S4B802,A0A1S3X040,A0A1S3XG19,A0A1S3ZA83,A0A1S3XL06,A0A1S4D9Q7,A0A1S4AR00,A0A1S4DEZ0,A0A1S4BU82,A0A1S4B0A2,A0A1S3WZJ6,A0A1S4DEY3,A0A1S4BSU5,A0A1S3YXJ3,A0A1S4BWL1,A0A1S3YP91,A0A1S3Y081,A0A1S4BG29,A0A1S4D…	0.690688	0.92248	0.0518519
GO:0052689	carboxylic ester hydrolase activity	F	2	40	405	6874	0.00493827	0.00581903	under	Q9LEB0,A0A1S3Z2T8	A0A1S4B0B4,A0A1S4B9B6,A0A1S3ZHA8,A0A1S3XHC9,A0A1S4AWN0,A0A1S4CSG4,A0A1S4A755,A0A1S4CL14,A0A1S4B7I8,A0A1S4ABU0,A0A1S3Y5C2,A0A1S4D5N9,A0A1S3ZVD0,A0A1S3ZI33,A0A1S4D1J7,A0A1S4BUA1,A0A1S4AMZ0,A0A1S4APB0,Q5CCT8,A0A1S3ZGS3,A0A1S4AQ36,A0A1S4A2M2,A0A1S4D990,A0A1S3YKU4,Q9LEB0,A0A1S3ZP75,A0A1S3Z2T8,A0A1S4CIY1,A0A1S4B2R4,A0A1S4D7J5,A0A1S4CSI1,A0A1S3ZCN1,V9TLK1,A0A1S4BD91,A0A1S3XG24,A0A1S4ADZ7,A0A1S4CP64,A0A1…	0.692049	0.92248	0.05
GO:0019013	viral nucleocapsid	C	2	40	405	6874	0.00493827	0.00581903	under	A0A1S4C3J4,E2F3S9	A0A1S4CYJ5,A0A1S4C519,A0A1S4CDB1,A0A1S3YBD8,A0A1S4C3J4,A0A1S3XS39,A0A1S3XX03,A0A1S3Z0X9,A0A1S3Z3J7,A0A1S4AK52,A0A1S4BH10,A0A1S3ZE61,A0A1S3ZU32,A0A1S4A2V4,A0A1S4D0S3,A0A1S3Z2Y1,A0A1S3XUD0,A0A1S4DQK0,A0A1S3Y9H8,E2F3S9,A0A1S3WX93,A0A1S3X3V9,A0A1S3Y7S4,A0A1S3WY43,A0A1S3X0Y6,A0A1S4D2C9,A0A1S3X4J0,A0A1S3Z3X4,A0A1S4C4E9,A0A1S3YYC1,A0A1S3WY26,A0A1S3YD27,A0A1S3XPA3,A0A1S3YQ56,A0A1S3XAL0,A0A1S4ASC6,A0A1S4B…	0.692049	0.92248	0.05
GO:0006720	isoprenoid metabolic process	P	2	40	405	6874	0.00493827	0.00581903	under	A0A1S3YHI6,A0A1S4CGM2	A0A1S3ZYY2,A0A1S3XU48,A0A1S3YS15,A0A1S4CHE4,A0A076FNH2,A0A1S4CQW2,A0A1S4BI62,A0A1S3XZF4,Q9AVG8,A0A1S4AYZ4,A0A067YF53,D3W9H9,A0A1S4AK38,A0A1S4B6K8,A0A1S4AH78,A0A1S3XDC8,A0A1S4D2Y6,A0A1S3YHI6,A0A1S3YJS7,A0A1S4ADE2,A0A1S3YCA3,A0A1S4CGM2,A0A1S3ZLD8,A0A1S4CA25,A0A067YEL0,A0A1S3Y5A1,A0A1S3ZRT0,A0A1S3ZPL9,A0A1S4DL23,R9QMI6,A0A1S3ZX27,A0A1S4BJW8,A0A1S3WZY8,A0A076L2G4,A0A1S4C6A5,A0A1S3X1H5,A0A1S3XI75,A0A1…	0.692049	0.92248	0.05
GO:0019028	viral capsid	C	2	40	405	6874	0.00493827	0.00581903	under	A0A1S4C3J4,E2F3S9	A0A1S4CYJ5,A0A1S4C519,A0A1S4CDB1,A0A1S3YBD8,A0A1S4C3J4,A0A1S3XS39,A0A1S3XX03,A0A1S3Z0X9,A0A1S3Z3J7,A0A1S4AK52,A0A1S4BH10,A0A1S3ZE61,A0A1S3ZU32,A0A1S4A2V4,A0A1S4D0S3,A0A1S3Z2Y1,A0A1S3XUD0,A0A1S4DQK0,A0A1S3Y9H8,E2F3S9,A0A1S3WX93,A0A1S3X3V9,A0A1S3Y7S4,A0A1S3WY43,A0A1S3X0Y6,A0A1S4D2C9,A0A1S3X4J0,A0A1S3Z3X4,A0A1S4C4E9,A0A1S3YYC1,A0A1S3WY26,A0A1S3YD27,A0A1S3XPA3,A0A1S3YQ56,A0A1S3XAL0,A0A1S4ASC6,A0A1S4B…	0.692049	0.92248	0.05
GO:0008299	isoprenoid biosynthetic process	P	2	40	405	6874	0.00493827	0.00581903	under	A0A1S3YHI6,A0A1S4CGM2	A0A1S4AH78,A0A1S3XDC8,A0A1S4D2Y6,A0A1S3YHI6,A0A1S3YJS7,A0A1S4ADE2,A0A1S3YCA3,A0A1S4CGM2,A0A1S3ZLD8,A0A1S4CA25,A0A067YEL0,A0A1S3Y5A1,A0A1S3ZRT0,A0A1S3ZPL9,A0A1S4DL23,R9QMI6,A0A1S3ZX27,A0A1S4BJW8,A0A1S3WZY8,A0A076L2G4,A0A1S4C6A5,A0A1S3X1H5,A0A1S3XI75,A0A1S3YVG4,A0A1S4BBL2,A0A1S3XHA2,A0A1S3ZYY2,A0A1S3XU48,A0A1S3YS15,A0A1S4CHE4,A0A076FNH2,A0A1S4CQW2,A0A1S4BI62,A0A1S3XZF4,Q9AVG8,A0A1S4AYZ4,A0A067YF53,…	0.692049	0.92248	0.05
GO:0000166	nucleotide binding	F	53	951	405	6874	0.130864	0.138347	under	A0A1S4BVY0,A0A1S3Z7E5,A0A1S4DIY1,Q6F4H4,A0A1S4D7A4,A0A1S3ZDB8,A0A1S3XC54,A0A1S3YTD5,A0A1S3ZPC7,A0A1S3YDC8,A0A1S4DDB0,A0A1S4D3E6,A0A1S3YXV1,A0A1S4CPU2,A0A1S4ATT2,A0A1S4BCN1,A0A1S4DS49,A0A1S4CQM6,A0A1S4AA04,A0A1S3X2C4,A0A1S3X0L3,A0A1S4DKY7,A0A1S4A2G9,A0A1S3ZF51,A0A1S3ZAS9,A0A1S4BBC6,A0A1S3Y9M0,A0A1S4D9L7,A0A1S4DDN7,A0A1S4DK24,A0A077D837,A0A1S3XSW4,A0A1S3XQ44,A0A1S3Z169,Q84KJ4,A0A1S4AA79,A0A1S4CTK7,…	A0A1S4D817,A0A1S3X642,A0A1S3YC88,A0A1S3XKA7,A0A1S3XJ11,A0A1S4BVY0,A0A1S3X5I4,A0A140G1S2,Q42961,A0A1S4AJ36,A0A1S4AWG6,A0A1S4AK62,A0A1S4AKW3,A0A1S3Y7I8,A0A1S4AW82,A0A1S4BLU8,A0A1S4BL36,A0A1S4CKB3,A0A1S3ZKZ4,A0A1S4AP80,A0A077DBL2,A0A1S4CSL9,A0A1S4A1J2,A0A1S3X711,A0A1S3YM69,A0A1S3Z7E5,A0A1S3Z7M8,A0A1S4B5X7,A0A1S4B5W8,A0A1S4DK20,A0A1S3WYA8,A0A1S3XVM3,A0A1S4DIY1,A0A1S4CGR1,A0A1S4CK04,Q6F4H4,A0A1S3XTB8,…	0.695737	0.925368	0.0557308
GO:1901265	nucleoside phosphate binding	F	53	951	405	6874	0.130864	0.138347	under	A0A1S4BVY0,A0A1S3Z7E5,A0A1S4DIY1,Q6F4H4,A0A1S4D7A4,A0A1S3ZDB8,A0A1S3XC54,A0A1S3YTD5,A0A1S3ZPC7,A0A1S3YDC8,A0A1S4DDB0,A0A1S4D3E6,A0A1S3YXV1,A0A1S4CPU2,A0A1S4ATT2,A0A1S4BCN1,A0A1S4DS49,A0A1S4CQM6,A0A1S4AA04,A0A1S3X2C4,A0A1S3X0L3,A0A1S4DKY7,A0A1S4A2G9,A0A1S3ZF51,A0A1S3ZAS9,A0A1S4BBC6,A0A1S3Y9M0,A0A1S4D9L7,A0A1S4DDN7,A0A1S4DK24,A0A077D837,A0A1S3XSW4,A0A1S3XQ44,A0A1S3Z169,Q84KJ4,A0A1S4AA79,A0A1S4CTK7,…	A0A1S4D817,A0A1S3X642,A0A1S3YC88,A0A1S4AMP7,A0A1S3XAB9,A0A1S3YES5,A0A1S3Z6N8,A0A1S3XU47,A0A1S3XCX6,A0A1S4CXG2,A0A1S3XR11,A0A1S3XKA7,A0A1S3XJ11,A0A1S4BVY0,A0A1S3X5I4,A0A140G1S2,Q42961,A0A1S4AJ36,A0A1S4AWG6,A0A1S4AK62,A0A1S4AKW3,A0A1S3Y7I8,A0A1S4AW82,A0A1S4BLU8,A0A1S4BL36,A0A1S4CKB3,A0A1S3ZKZ4,A0A1S4AP80,A0A077DBL2,A0A1S4CSL9,A0A1S4A1J2,A0A1S3X711,A0A1S3YM69,A0A1S3Z7E5,A0A1S3Z7M8,A0A1S4B5X7,A0A1S4B…	0.695737	0.925368	0.0557308
GO:1901607	alpha-amino acid biosynthetic process	P	5	99	405	6874	0.0123457	0.0144021	under	A0A1S4BK01,A0A1S4BYP0,A0A1S4APB5,A0A1S4CZX6,A0A1S4AIA0	A0A1S3ZZR4,A0A1S3YTZ6,A0A1S4BE22,A0A1S4CW41,W8SRK9,A0A1S4BH30,A0A1S4CPI7,A0A1S4C1M5,A0A1S3X2J0,A0A1S3ZVR8,A0A1S4BJI7,A0A1S4D9Q7,A0A1S4B1A9,A0A1S4CAK0,A0A1S3Z3R3,A7WPL0,A0A1S3YX56,A0A1S3ZBD7,A0A1S3Z790,A0A1S4APC8,A0A1S4BZ26,A0A1S4A1C0,Q3LAG5,W8R6T6,A0A1S4CCJ9,A0A1S3ZI39,A0A1S3ZNU1,A0A1S4ABJ7,A0A1S3X0N4,A0A1S3Y9Q7,A0A1S3Z1F3,A0A1S4A4P8,A0A1S4BK01,A0A1S3XS81,A0A1S4AWH0,A0A1S3XKM0,A0A1S3YNC4,A0A1S4BD…	0.701677	0.928876	0.0505051
GO:0051171	regulation of nitrogen compound metabolic process	P	4	80	405	6874	0.00987654	0.0116381	under	A0A1S3ZWZ0,A0A1S3YX01,A0A1S3YXL3,A0A1S4CVR8	A0A1S4C9J4,A0A1S3YP30,A0A1S3Y3N2,A0A1S3Z6C5,A0A1S4BP93,A0A1S4ACQ8,A0A1S3YX75,A0A1S3ZWZ0,A0A1S3WYZ2,A0A1S3XAJ2,A0A1S3YJ63,A0A1S4C149,A0A076KWG4,A0A1S4BCG6,A0A1S3YX01,A0A1S4A6X8,A0A1S3ZGY1,A0A1S4CWD9,A0A1S4A5M8,A0A076KXA2,A0A1S3Z2E3,A0A1S4DD35,A0A1S4A269,A0A1S4B066,A0A1S4BWE6,A0A1S4DRV3,A0A1S4B9F2,A0A1S3ZSV2,A0A1S3ZIQ7,A0A1S4D6K1,A0A1S4BWD9,A0A1S4AZB4,A0A1S3X586,A0A1S4CSD0,A0A1S4CD64,A0A1S3XQ77,A0A…	0.702121	0.928876	0.05
GO:0070085	glycosylation	P	1	20	405	6874	0.00246914	0.00290951	under	A0A1S3XUS9	A0A1S4CNM0,A0A1S4CEN4,A0A1S4DLZ3,A0A1S4CMN8,A0A1S3XUS9,A0A1S4CH50,A0A1S4B802,A0A1S3ZJR4,A0A1S3Z327,A0A1S3WZE6,A0A1S4ATQ4,A0A1S3Y9J3,I1Z1X7,A0A1S4CV57,A0A1S4AWG0,A0A1S3YAN1,A0A1S4B9I6,A0A1S4CHI6,A0A1S3ZHX7,A0A1S4AFR8	0.703654	0.928876	0.05
GO:0006220	pyrimidine nucleotide metabolic process	P	1	20	405	6874	0.00246914	0.00290951	under	A0A1S4D3E6	A0A1S4DPS7,A0A1S4C2H7,A0A1S4ACZ6,A0A1S4BH43,A0A1S3Y388,A0A1S4DGP1,A0A1S4D3E6,A0A1S3Z1Y6,A0A1S3XRQ5,A0A1S4B8M1,A0A1S4A6M3,A0A1S4AEC1,A0A1S3XU33,Q42942,A0A1S4A7T6,P93394,A0A1S4CPD1,A0A1S3ZNF6,A0A1S3XMK7,A0A1S3YE52	0.703654	0.928876	0.05
GO:0004674	protein serine/threonine kinase activity	F	2	41	405	6874	0.00493827	0.0059645	under	A0A1S3ZAS9,A0A1S4DDN7	A0A193PE99,A0A1S4DFV8,A0A1S3X906,A0A1S3Z8X1,A0A1S4CDA4,A0A1S4BVJ6,A0A1S3XCN1,A0A1S4AJX2,Q70Z24,Q40483,A0A1S3YDH4,A0A1S3XFX0,A0A1S4C1F2,A0A1S3ZEG9,Q40544,A0A1S4B1A0,A0A1S3XNF9,A0A1S4BFL3,A0A1S3YKP7,A0A1S3ZHB1,A0A1S3XLJ2,A0A1S3ZAS9,A0A1S3XXU1,A0A1S3ZSE5,A0A1S4DDN7,A0A1S3X3W7,A0A1S3X6P5,A0A1S4BHX5,A0A1S4DCX5,A0A1S4BGW1,A0A1S4A3C8,A0A1S4DQJ7,A0A1S4D4Z4,A0A1S4DD44,A0A1S3XEI8,A0A1S3Z1K8,A0A1S4BWS9,A0A1…	0.705082	0.928876	0.0487805
GO:0022900	electron transport chain	P	2	41	405	6874	0.00493827	0.0059645	under	A0A1S3ZHA1,A0A1S4DQV4	A0A1S4B679,A0A1S3XVT6,A0A1S3ZHA1,A0A1S3ZD43,A0A1S3X7Q5,A0A1S3YD39,A0A1S4BGM4,A0A1S3XU58,A0A1S4DJ59,A0A1S4BAA7,A0A1S3Y452,Q5MA49,A0A1S4BTJ3,A0A1S4DQV4,P69384,A0A140G1T2,A0A1S4AEF0,A0A1S4AKA1,A0A140G1U8,P06411,A0A140G1Q8,P69556,P69686,P62094,A0A1S4CIH3,A0A1S3XYA7,A0A1S4B6M0,A0A1S3YHE8,A0A1S4BIG4,A0A1S4CG81,Q70CV7,A0A140G1X1,Q5M9Z8,Q5M9Z2,P0CC98,A0A0M4K453,A0A140G1W9,A0A1S3ZYZ9,A0A1S3ZPX8,A0A1S4AC19…	0.705082	0.928876	0.0487805
GO:0006099	tricarboxylic acid cycle	P	2	41	405	6874	0.00493827	0.0059645	under	A0A1S4D398,A0A1S3ZI08	A0A1S3Y6M1,A0A1S4DHV3,A0A1S4DJ63,A0A1S4BMX4,A0A1S4D398,A0A1S3XUI8,A0A1S4AGW0,A0A075EZS4,A0A1S3XCK8,A0A075F1V0,A0A1S3YXG6,A0A1S3YLC5,A0A1S3Y9D7,A0A1S4CBR9,Q9XQP4,A0A1S3ZW53,A0A1S4A9C7,A0A1S3XSQ4,A0A1S4D955,A0A1S3ZYE5,A0A1S3ZM96,A0A1S4AYE8,A0A1S4BYT9,A0A1S3YGR9,A0A1S3ZX20,A0A1S4A7M3,Q7DLX9,A0A1S3ZI08,A0A1S4AC19,A0A1S4BEA5,A0A1S3YKI8,A0A1S3Y462,A0A1S3X2B9,A0A1S4CM31,A0A1S4BL98,A0A1S3YYZ0,A0A1S4DBD5,…	0.705082	0.928876	0.0487805
GO:0051234	establishment of localization	P	21	391	405	6874	0.0518519	0.056881	under	A0A1S4DBY6,A0A1S4A6L2,A0A1S4ATT8,A0A1S4DR45,F2ZAM0,Q8LK72,F2ZAM1,E3W9R1,A0A1S4DJK5,A0A1S3Y4F0,A0A1S4BKF3,A0A1S3YN46,A0A1S3Z8K3,A0A1S3ZTP5,A0A140G1P9,A0A140G1Q0,A0A1S3ZF04,A0A1S3YXM2,A0A1S3XHU0,A0A1S3XIE9,A0A1S3YDC8	A0A1S3YSL4,A0A1S4BPR4,A0A1S3Y9F0,A0A1S4A241,A0A1S3YA34,A0A1S3YFI2,A0A1S4ARZ0,A0A1S4CDW9,A0A1S4DF56,A0A1S3XP24,A0A1S3XM34,A0A1S3ZY70,A0A1S4AQ89,A0A1S3Z0B3,A0A1S4AN72,A0A1S3XWU3,A0A1S4AL48,A0A1S4A333,A0A1S3XDH0,A0A142G9A6,A0A1S4CGU1,Q9SDQ5,A0A1S4AVH1,A0A1S3Y478,A0A1S4C6G3,A0A1S4ASV3,A0A1S3YFI6,A0A1S3ZY26,A0A1S4BST6,A0A1S3XH60,A0A1S3XUV0,A0A1S3YIH5,A0A1S3WZE3,A0A1S3X3V1,A0A1S4C5Q2,A0A1S3XK67,A0A1S4D…	0.705692	0.928876	0.0537084
GO:1901575	organic substance catabolic process	P	12	229	405	6874	0.0296296	0.0333139	under	A0A1S4D4C8,A0A1S4BQK3,A0A1S3YPR6,A0A1S3YBJ7,A0A1S3XUT4,A0A1S3Y0V9,A0A1S4DFX8,A0A068JDA3,A0A1S4CQC9,Q9LEB0,A0A1S3Z2T8,A0A1S4DBU0	A0A1S3Z1G9,A0A1S4AQ50,A0A076L2F8,A0A1S4BFN8,A0A1S4AZI5,A0A1S4BZJ6,A0A1S3YX17,A0A1S4AWS5,A0A1S3YV93,A0A1S3XHX0,A0A1S4A1M8,A0A1S3XW19,A0A1S3YRT4,A0A1S4CLA2,A0A1S4ATF2,A0A1S3XLL1,A0A1S3XWD3,A0A1S4DNF2,A0A1S3ZVW5,A0A1S4D7J1,A0A1S3YRD6,A0A1S4AG99,A0A1S3XCI1,Q42961,A0A1S4AJ36,A0A1S3ZKZ4,A0A068JFR6,A0A1S4CGR1,A0A1S4CWV3,A0A1S3XXM3,A0A1S3YIG1,A0A1S3XGM0,A0A1S3Y2I1,A0A1S4DK35,A0A1S3ZZL0,A0A1S3WYR8,A0A1S3Z…	0.705848	0.928876	0.0524017
GO:0042626	ATPase activity, coupled to transmembrane movement of substances	F	3	61	405	6874	0.00740741	0.00887402	under	A0A1S3ZTP5,A0A140G1P9,A0A1S3YDC8	A0A1S4BL36,A0A097BTV9,A0A1S3Z3P5,A0A1S4BGV4,A0A1S3Z6E6,A0A1S3X1F6,A0A1S4DA59,A0A1S4DC16,A0A1S3YPC4,A0A140G1S2,A0A1S4A1J2,A0A1S4CK04,Q5M9V4,A0A1S4AHW5,A0A1S4CSA5,A0A140G1P7,P00823,A0A140G1S1,P29790,A0A1S4A0E0,A0A1S3WZA4,A0A1S3XUA2,A0A1S3ZTP5,A0A1S4DS02,A0A1S4BAA8,A0A1S3XR26,A0A1S4CXJ8,A0A1S4DCZ3,A0A140G1P9,A0A1S3XCX6,A0A1S3XR11,A0A1S4AV24,A0A1S4C2K7,A0A1S3YD84,A0A1S3YZU3,A0A1S3XJZ1,A0A1S3YDC8,A0A1…	0.706007	0.928876	0.0491803
GO:0008270	zinc ion binding	F	5	100	405	6874	0.0123457	0.0145476	under	A0A1S4DPT4,A0A1S4DDB0,A0A1S4CPU2,A0A1S4AIA0,A0A1S4DH57	A0A1S3XU44,A0A1S3XU57,P27141,A0A1S4CQ81,A0A1S3Z311,A0A1S4C403,A0A1S3X5Z4,A0A1S4AHL1,A0A1S4BRD0,A0A1S4D9K9,A0A1S4DPT4,A0A1S3ZYM9,A0A1S3XCV6,A0A077DCK9,A0A1S3YLS8,A0A1S3ZYT7,A0A1S3Y7T8,A0A1S4BYR7,A0A1S4C953,A0A1S3ZVS3,A0A1S3ZA01,A0A1S4DDB0,A0A1S3Y8R3,A0A1S4CPU2,A0A1S3YTZ6,A0A1S4AVB4,A0A1S4AR48,A0A1S4DNN5,A0A1S4BE22,A0A1S3XN09,A0A1S3YJI1,A0A1S4A0P8,A0A1S4BAI3,A0A1S3YI48,A0A1S4CL94,A0A1S3ZR64,A0A1S4C…	0.710068	0.931221	0.05
GO:0016758	transferase activity, transferring hexosyl groups	F	5	100	405	6874	0.0123457	0.0145476	under	A0A1S3XUS9,A0A1S4D1X6,A0A1S4AQ72,A0A1S3WZL9,A0A1S3WXX9	A0A1S4CKQ6,A0A1S4BL34,A0A1S3X1Q4,A0A1S3YMJ1,A0A1S3YYD3,A0A1S4BUG5,A0A1S3X493,A0A1S4D2C3,A0A1S3X6L4,A0A1S4BB07,A0A1S3XGQ6,A0A1S3YR13,A0A1S4D5Y3,A0A1S3Z172,A0A1S4A7L4,A0A1S4CH50,A0A1S4B802,A0A1S4AR00,A0A1S4DEZ0,A0A1S4BU82,A0A1S4B0A2,A0A1S3WZJ6,A0A1S4DEY3,A0A1S4BSU5,A0A1S3YXJ3,A0A1S4BWL1,A0A1S3YP91,A0A1S3Y081,A0A1S4BG29,A0A1S4DLZ3,A0A1S3ZJR4,A0A1S4CNM0,A0A1S4CEN4,A0A1S4CMN8,A0A1S3XUS9,A0A1S4C2W2,A0A…	0.710068	0.931221	0.05
GO:0051179	localization	P	21	392	405	6874	0.0518519	0.0570265	under	A0A1S4DBY6,A0A1S4A6L2,A0A1S4ATT8,A0A1S4DR45,F2ZAM0,Q8LK72,F2ZAM1,E3W9R1,A0A1S4DJK5,A0A1S3Y4F0,A0A1S4BKF3,A0A1S3YN46,A0A1S3Z8K3,A0A1S3ZTP5,A0A140G1P9,A0A140G1Q0,A0A1S3ZF04,A0A1S3YXM2,A0A1S3XHU0,A0A1S3XIE9,A0A1S3YDC8	A0A1S3YSL4,A0A1S4BPR4,A0A1S3Y9F0,A0A1S4A241,A0A1S3YA34,A0A1S3YFI2,A0A1S4ARZ0,A0A1S4CDW9,A0A1S4DF56,A0A1S3XP24,A0A1S3XM34,A0A1S3ZY70,A0A1S4AQ89,A0A1S3Z0B3,A0A1S4AN72,A0A1S3XWU3,A0A1S4AL48,A0A1S4A333,A0A1S3XDH0,A0A142G9A6,A0A1S4CGU1,Q9SDQ5,A0A1S4AVH1,A0A1S3Y478,A0A1S4C6G3,A0A1S4ASV3,A0A1S3YFI6,A0A1S3ZY26,A0A1S4BST6,A0A1S3XH60,A0A1S3XUV0,A0A1S3YIH5,A0A1S3WZE3,A0A1S3X3V1,A0A1S4C5Q2,A0A1S3XK67,A0A1S4D…	0.710085	0.931221	0.0535714
GO:0022804	active transmembrane transporter activity	F	4	81	405	6874	0.00987654	0.0117835	under	A0A1S3ZTP5,A0A140G1P9,A0A1S4DKY7,A0A1S3YDC8	A0A1S4BL36,A0A097BTV9,A0A1S3Z3P5,A0A1S4BGV4,A0A1S3Z6E6,A0A1S3X1F6,A0A1S4DA59,A0A1S4DC16,A0A1S3YPC4,A0A140G1S2,A0A1S4A1J2,A0A1S4CK04,Q5M9V4,A0A1S4AHW5,A0A1S4CSA5,A0A140G1P7,P00823,A0A140G1S1,P29790,A0A1S4A0E0,A0A1S3WZA4,A0A1S3XUA2,A0A1S3ZTP5,A0A1S4DS02,A0A1S4BAA8,A0A1S3XR26,A0A1S4CXJ8,A0A1S4DCZ3,A0A140G1P9,A0A1S3XCX6,A0A1S3XR11,A0A1S3ZGF9,A0A1S4CQG1,A0A1S4CNL5,A0A1S4B7I9,A0A1S3Y0B8,A0A1S4ATD8,A0A1…	0.711386	0.931696	0.0493827
GO:0016835	carbon-oxygen lyase activity	F	3	62	405	6874	0.00740741	0.00901949	under	A0A1S4CJS8,A0A1S4DBU0,A0A1S4AIA0	A0A1S4A4S0,A0A1S3ZWB9,A0A1S4DPY2,A0A1S3ZK76,A0A1S3XSV4,A0A1S3XSG1,Q9FVE9,A0A1S4D3F6,A0A1S3WZQ8,A0A1S3YIZ0,A0A1S3XU44,A0A1S3XU57,P27141,A0A077DCK9,A0A1S4B3H8,A0A1S3XGN7,A0A1S4AZK0,U3PHS9,A0A1S3XXI4,A0A1S3ZK66,A0A1S3WYC1,A0A1S4A7M3,A0A1S4C1M5,A0A1S3YIG1,A0A1S3ZZL0,A0A1S4BCN3,A0A1S3Z1L6,A0A1S4BGN1,A0A076FNJ9,A0A1S3ZDH5,A0A1S3XRA9,A0A1S4C2D8,A0A1S4CYB6,A0A1S4BJ77,A0A1S3ZPJ7,A0A1S3YQA6,A0A1S3XCK3,A0A1…	0.716444	0.931696	0.0483871
GO:0043492	ATPase activity, coupled to movement of substances	F	3	62	405	6874	0.00740741	0.00901949	under	A0A1S3ZTP5,A0A140G1P9,A0A1S3YDC8	A0A1S4BL36,A0A097BTV9,A0A1S3Z3P5,A0A1S4BGV4,A0A1S3Z6E6,A0A1S3X1F6,A0A1S4DA59,A0A1S4DC16,A0A1S3YPC4,A0A140G1S2,A0A1S4A1J2,A0A1S4CK04,Q5M9V4,A0A1S4AHW5,A0A1S4CSA5,A0A140G1P7,P00823,A0A140G1S1,P29790,A0A1S4A0E0,A0A1S3WZA4,A0A1S3XUA2,A0A1S3ZTP5,A0A1S4DS02,A0A1S4BAA8,A0A1S3XR26,A0A1S4CXJ8,A0A1S4DCZ3,A0A140G1P9,A0A1S3XCX6,A0A1S3XR11,A0A1S3ZGF9,A0A1S4CQG1,A0A1S4CNL5,A0A1S4B7I9,A0A1S3Y0B8,A0A1S4ATD8,A0A1…	0.716444	0.931696	0.0483871
GO:0004252	serine-type endopeptidase activity	F	3	62	405	6874	0.00740741	0.00901949	under	A0A1S3Y286,A0A1S3YHX9,A0A1S3Z722	A0A1S3XHP3,A0A1S3ZAR8,A0A1S4AL63,A0A1S4D9V6,A0A140G1U2,A0A1S4CUR0,A0A1S3XTY1,A0A1S4BLL2,A0A1S4ARK2,A0A1S3YB37,A0A1S3ZU04,A0A1S3XMM0,A0A1S4DLV7,A0A1S4CAU4,A0A077DCK3,D2CNC6,A0A1S4BYP6,A0A1S3Y286,A0A1S3YYA2,A0A1S4DBM2,A0A1S3YPY3,A0A1S3YK97,A0A1S4CNY8,A0A1S3YYW3,A0A1S3ZXI3,A0A1S3Y1D2,A0A1S3Z362,A0A1S3XPN7,A0A1S4BMH5,A0A1S4CH40,A0A1S3YK58,A0A1S4BS96,A0A1S4AAX6,A0A1S4BUX0,A0A1S3WYI2,A0A1S3YM77,A0A1S4D…	0.716444	0.931696	0.0483871
GO:0006101	citrate metabolic process	P	2	42	405	6874	0.00493827	0.00610998	under	A0A1S4D398,A0A1S3ZI08	A0A1S3Y6M1,A0A1S4DHV3,A0A1S4DJ63,A0A1S4BMX4,A0A1S4D398,A0A1S3XUI8,A0A1S4AGW0,A0A075EZS4,A0A1S3XCK8,A0A075F1V0,A0A1S3YXG6,A0A1S3YLC5,A0A1S3Y9D7,A0A1S4CBR9,Q9XQP4,A0A1S3ZW53,A0A1S4A9C7,A0A1S3XSQ4,A0A1S4D955,A0A1S3ZYE5,A0A1S3ZM96,A0A1S4AYE8,A0A1S4BYT9,A0A1S3YGR9,A0A1S3ZX20,A0A1S4A7M3,Q7DLX9,A0A1S3ZI08,A0A1S4AC19,A0A1S4BEA5,A0A1S3YKI8,A0A1S3Y462,A0A1S3X2B9,A0A1S4CM31,A0A1S4BL98,A0A1S3YYZ0,A0A1S4DBD5,…	0.717652	0.931696	0.047619
GO:0034641	cellular nitrogen compound metabolic process	P	55	994	405	6874	0.135802	0.144603	under	A0A1S4D864,A0A1S4B7J0,A0A1S3X1S5,A0A1S4D4C8,A0A1S3ZF58,A0A1S4D3E6,A0A1S3XL06,A0A1S3ZF51,A0A1S3ZRY0,A0A1S3ZWZ0,A0A1S3YX01,A0A1S3X7S2,A0A1S4DJ40,A0A1S4ASZ9,A0A1S4AP04,A0A1S3XAT8,A0A1S3ZF93,Q75WU8,P02376,A0A1S4C068,A0A1S3ZZ60,A0A1S3Y197,A0A1S4DPT4,A0A1S4CC61,A0A1S3YPM6,A0A1S4BWG5,A0A1S4A807,A0A1S4BVE0,A0A1S3WYF7,A0A1S3YEX6,A0A1S3YXL3,A0A1S4CVR8,A0A1S3ZU87,A0A1S4CJS8,A0A1S3XBH0,A0A1S3ZMQ6,A0A1S3X699,…	A0A1S3YP30,A0A1S4B2W9,A0A1S4AYR0,A0A1S3X366,A0A1S4CS17,A0A1S3YV94,A0A1S3X6Y2,A0A1S4AHH6,A0A1S3X4V3,A0A1S3ZZR4,A0A1S3YTZ6,A0A1S4BE22,A0A1S4CW41,W8SRK9,A0A1S4BH30,A0A1S4CPI7,A0A1S4C1M5,A0A1S3X2J0,A0A1S3ZVR8,A0A1S4BJI7,A0A1S4D9Q7,A0A1S3Z1G9,A0A1S4AQ50,A0A1S3XVA1,A0A1S3YDK8,A0A1S4AWS5,A0A1S3YV93,A0A1S4BWJ9,A0A1S3ZWI9,A0A1S4CDB1,A0A1S3XS39,A0A1S3Z0X9,A0A1S4DQK0,A0A1S3X4J0,A0A1S3XHX0,A0A1S3YBJ9,A0A1S3X…	0.719675	0.931696	0.055332
GO:0008144	drug binding	F	39	714	405	6874	0.0962963	0.10387	under	A0A1S3Z7E5,A0A1S4DIY1,Q6F4H4,A0A1S4D7A4,A0A1S3ZDB8,A0A1S3XC54,A0A1S3YTD5,A0A1S3ZPC7,A0A1S3YDC8,A0A1S4DDB0,A0A1S4D3E6,A0A1S3YXV1,A0A1S4CPU2,A0A1S4ATT2,A0A1S4BCN1,A0A1S4DS49,A0A1S4CQM6,A0A1S4AA04,A0A1S3X2C4,A0A1S3X0L3,A0A1S4DKY7,A0A1S4A2G9,A0A1S3ZF51,A0A1S3ZAS9,A0A1S4BBC6,A0A1S3Y9M0,A0A1S4D9L7,A0A1S4DDN7,A0A1S4DK24,A0A077D837,A0A1S3XSW4,A0A1S3XQ44,A0A1S3Z169,Q84KJ4,A0A1S4AA79,A0A1S4CTK7,A0A1S4A2J0,…	A0A140G1S2,Q42961,A0A1S4AJ36,A0A1S4AWG6,A0A1S4AK62,A0A1S4AKW3,A0A1S3Y7I8,A0A1S4AW82,A0A1S4BLU8,A0A1S4BL36,A0A1S4CKB3,A0A1S3ZKZ4,A0A1S4AP80,A0A077DBL2,A0A1S4CSL9,A0A1S4A1J2,A0A1S3X711,A0A1S3YM69,A0A1S3Z7E5,A0A1S3Z7M8,A0A1S4B5X7,A0A1S4B5W8,A0A1S4DK20,A0A1S3WYA8,A0A1S3XVM3,A0A1S4DIY1,A0A1S4CGR1,A0A1S4CK04,Q6F4H4,A0A1S3XTB8,A0A1S4AWH0,A0A1S4A3L9,A0A1S3XJ91,A0A1S3XKM0,A0A1S4D7A4,A0A1S3YBU5,I7GVS5,A0A1…	0.721118	0.931696	0.0546218
GO:0008509	anion transmembrane transporter activity	F	1	21	405	6874	0.00246914	0.00305499	under	A0A1S4DKY7	A0A1S3YKN5,A0A1S4B7U8,A0A1S4DKY7,A0A1S3YH86,A0A1S3YL16,A0A1S4CEW3,A0A1S4CBH2,A0A1S3ZS09,A0A1S4AFX8,A0A1S3Z2G1,A0A1S4D637,A0A1S4CN39,A9CM21,A0A1S4CFG1,A0A1S4DNV9,A0A1S4CZY9,A0A1S4BPP9,A0A1S3ZRH7,A0A1S3YT10,A0A1S3ZLZ7,A0A1S3WZL4	0.721165	0.931696	0.047619
GO:0099023	tethering complex	C	1	21	405	6874	0.00246914	0.00305499	under	A0A1S4BKF3	A0A1S4D8B0,A0A1S3WZZ7,A0A1S3YRC8,A0A1S3WXZ7,A0A1S3ZZ89,A0A1S3X8N0,A0A1S3XDH0,A0A1S4CU80,A0A1S4DIN3,A0A1S3XIS9,A0A1S4BKF3,A0A1S3X1G0,A0A1S4BXI7,A0A1S3X4U1,A0A1S4AMG8,A0A1S4BZ15,A0A1S4B0R9,A0A1S3XK29,A0A1S3Z8X6,A0A1S3Y4Y0,A0A1S4C3J2	0.721165	0.931696	0.047619
GO:0000049	tRNA binding	F	1	21	405	6874	0.00246914	0.00305499	under	A0A1S3XIE9	A0A1S4BI11,A0A1S4CDK2,A0A1S4BYR7,A0A1S3ZA01,A0A1S4BAS9,A0A1S4AVB4,A0A1S3XN09,A0A1S4CHP0,A0A1S4BTV5,A0A1S3WY34,A0A1S4C3B8,A0A1S3ZJA6,A0A1S4AMI2,A0A1S3ZSN3,A0A1S4B9B6,A0A1S4CGJ2,A0A1S3XHC9,A0A1S4ABU0,A0A1S4AQC1,A0A1S3XMI7,A0A1S3XIE9	0.721165	0.931696	0.047619
GO:0016776	phosphotransferase activity, phosphate group as acceptor	F	1	21	405	6874	0.00246914	0.00305499	under	A0A1S4D3E6	A0A1S4C8J7,A0A1S4BCC5,A0A1S4DNR6,A0A1S3Y0E5,A0A1S3YQU6,A0A1S3ZBD8,A0A1S4B8X3,A0A1S4DM70,A0A1S4B6J5,A0A1S4DPS7,A0A1S3ZZQ9,A0A1S3Y388,A0A1S4DGP1,A0A1S4D3E6,A0A1S3Z1Y6,A0A1S3XRQ5,A0A1S4B8M1,A0A1S3ZWM5,A0A1S3XQV7,A0A1S4CDG9,A0A1S4ACZ6	0.721165	0.931696	0.047619
GO:0022904	respiratory electron transport chain	P	1	21	405	6874	0.00246914	0.00305499	under	A0A1S3ZHA1	A0A1S3X7Q5,A0A1S3YD39,A0A1S4BGM4,A0A1S3XU58,A0A1S4DJ59,A0A1S4BAA7,A0A1S3Y452,Q5MA49,A0A1S4BIG4,A0A1S4CG81,Q70CV7,A0A140G1X1,Q5M9Z8,Q5M9Z2,P0CC98,A0A0M4K453,A0A140G1W9,A0A1S4B679,A0A1S3XVT6,A0A1S3ZHA1,A0A1S3ZD43	0.721165	0.931696	0.047619
GO:0046903	secretion	P	1	21	405	6874	0.00246914	0.00305499	under	A0A1S4BKF3	A0A1S3XDH0,A0A1S4D8B0,A0A1S3WZZ7,A0A1S3ZZ89,A0A1S3X8N0,A0A1S4CU80,A0A1S4DIN3,A0A1S3XIS9,A0A1S4BKF3,A0A1S3YRC8,A0A1S3WXZ7,A0A1S3XM81,A0A1S3YZ59,A0A1S4C3J2,A0A1S4BBK1,A0A1S4CT60,A0A1S4D5C8,A0A1S4ACS9,A0A1S4BM15,A0A1S4APB0,Q5CCT8	0.721165	0.931696	0.047619
GO:0005829	cytosol	C	1	21	405	6874	0.00246914	0.00305499	under	A0A1S4AFK0	A0A1S3YIG1,A0A1S3ZZL0,A0A1S4BCN3,A0A1S3Z1L6,A0A1S4BGN1,A0A1S3XEN1,A0A1S3ZCU3,A0A1S3XJC8,A0A1S4BZJ1,A0A1S3YJD9,Q84QE4,A0A1S4AFK0,A0A1S4DGV9,A0A1S4DQK0,A0A1S3YR22,A0A1S3Y1N9,A0A1S3WZY8,A0A076L2G4,A0A1S3Z1D8,A0A1S3X1G0,A0A1S4C8J7	0.721165	0.931696	0.047619
GO:0072330	monocarboxylic acid biosynthetic process	P	5	102	405	6874	0.0123457	0.0148385	under	A0A1S4D4C8,A0A1S4B7A9,A0A1S3ZR78,A0A1S3X699,A0A1S3YHI6	Q42961,A0A1S4AJ36,A0A1S3ZKZ4,A0A068JFR6,A0A1S4CGR1,A0A1S4CWV3,A0A1S3XXM3,A0A1S3YIG1,A0A1S3XGM0,A0A1S3Y2I1,A0A1S4DK35,A0A1S3ZZL0,A0A1S3WYR8,A0A1S3ZX13,A0A1S4CXS6,A0A1S4BTZ7,A0A1S3Z8Z4,A0A1S3YQI2,A0A1S4BBF5,A0A1S3XQ62,A0A1S3ZPG2,A0A1S4BCN3,A0A1S4DGM0,A0A1S4CI25,A0A1S3Z0N4,A0A1S3Z8U8,A0A1S4BD66,A0A068JIB0,A0A1S4CQ40,A0A1S3XQR5,Q6Q8A6,A0A1S4B2J2,A0A1S4D4C8,A0A1S4AH17,A0A1S4C6W5,A0A1S4BT88,A0A1S3XLA8,…	0.726351	0.937401	0.0490196
GO:0019842	vitamin binding	F	4	83	405	6874	0.00987654	0.0120745	under	A0A1S4A2J0,A0A1S4CZX6,A0A1S3Z368,A0A1S4APB5	A0A1S3YHX3,A0A1S3XXN7,A0A1S3XDE1,A0A1S4CNP0,A0A1S4B0F5,A0A1S3X4P8,A0A1S4CKW1,A0A1S3XEF3,A0A1S4AZM4,A0A1S4BAT9,A0A1S4D6G2,A0A1S4A096,A0A1S4APM0,O81102,A0A1S3ZEA4,A0A1S4BS40,A0A1S4CQD2,A0A1S4AAP9,A0A1S4DIW7,Q9ZPL5,A0A1S3XPL8,A0A1S3XCT6,A0A1S3XCC7,A0A1S3Y2X0,A0A1S3ZP91,A0A1S4C3L2,A0A1S3YQG6,A0A1S4ASM7,A0A1S4BNW5,A0A1S3WXP0,A0A1S3XCF5,A0A1S4A2J0,A0A1S3ZTF8,A0A1S4AZB1,A0A1S3Y9E9,A0A1S3ZLM2,A0A1S4CAZ7,…	0.72928	0.938048	0.0481928
GO:0009060	aerobic respiration	P	2	43	405	6874	0.00493827	0.00625546	under	A0A1S4D398,A0A1S3ZI08	A0A1S3Y6M1,A0A1S4DHV3,A0A1S4DJ63,A0A1S4BMX4,A0A1S4D398,A0A1S3XUI8,A0A1S4AGW0,A0A075EZS4,A0A1S3XCK8,A0A075F1V0,A0A1S3YXG6,A0A1S3YLC5,A0A1S3Y9D7,A0A1S4CBR9,Q9XQP4,A0A1S3ZW53,A0A1S4A9C7,A0A1S3XSQ4,A0A1S4D955,A0A1S3ZYE5,A0A1S3ZM96,A0A1S4AYE8,A0A1S4BYT9,A0A1S3YGR9,A0A1S3ZX20,A0A1S4A7M3,Q7DLX9,A0A1S3ZI08,A0A1S4AC19,A0A1S4BEA5,A0A1S3YKI8,A0A1S3Y462,A0A1S3X2B9,A0A1S4CM31,A0A1S4BL98,A0A1S3YYZ0,A0A1S4DBD5,…	0.729769	0.938048	0.0465116
GO:0072350	tricarboxylic acid metabolic process	P	2	43	405	6874	0.00493827	0.00625546	under	A0A1S4D398,A0A1S3ZI08	A0A1S3Y6M1,A0A1S4DHV3,A0A1S4DJ63,A0A1S4BMX4,A0A1S4D398,A0A1S3XUI8,A0A1S4AGW0,A0A075EZS4,A0A1S3XCK8,A0A075F1V0,A0A1S3YXG6,A0A1S3YLC5,A0A1S3Y9D7,A0A1S4CBR9,Q9XQP4,A0A1S3ZW53,A0A1S4A9C7,A0A1S3XSQ4,A0A1S4D955,A0A1S3ZYE5,A0A1S3ZM96,A0A1S4AYE8,A0A1S4BYT9,A0A1S3YGR9,A0A1S3ZX20,A0A1S4A7M3,Q7DLX9,A0A1S3ZI08,A0A1S4AC19,A0A1S4BEA5,A0A1S3YKI8,A0A1S3Y462,A0A1S3X2B9,A0A1S4CM31,A0A1S4BL98,A0A1S3YYZ0,A0A1S4DBD5,…	0.729769	0.938048	0.0465116
GO:0022607	cellular component assembly	P	6	122	405	6874	0.0148148	0.017748	under	A0A1S4B7J0,A0A1S4BFY1,A0A1S4DPI0,A0A1S4A813,A0A1S3YCR6,Q6RUN4	A0A1S3Y9X4,A0A1S3Y1R0,A0A1S4BZJ1,A0A1S3YJD9,A0A1S3XVA1,A0A1S3YDK8,A0A1S4BWJ9,A0A1S4CDB1,A0A1S3XS39,A0A1S3Z0X9,A0A1S4DQK0,A0A1S3X4J0,A0A1S3ZLB1,A0A1S3ZGF1,A0A1S4DNT1,A0A1S3XJX0,A0A1S3XPL9,A0A1S3ZPV7,A0A1S4DG37,A0A1S3Z0C4,A0A1S4B978,A0A1S4ADF2,A0A1S3Y1I3,A0A1S4BA51,A0A1S3XKL8,A0A1S3Z3K3,Q40554,A0A1S3X314,A0A1S4BAS1,P56821,A0A1S3X5F8,A0A1S3ZQM0,A0A1S4B7J0,A0A1S4C5Q6,A0A1S3XDH0,A0A1S3Z9Z2,A0A1S4AKB5,…	0.733026	0.938048	0.0491803
GO:0009150	purine ribonucleotide metabolic process	P	7	141	405	6874	0.017284	0.0205121	under	A0A1S3X1S5,A0A1S4D4C8,A0A1S4D3E6,A0A1S3XL06,A0A1S3ZTP5,A0A140G1P9,A0A140G1Q0	A0A1S3X1S5,A0A1S4AI06,A0A1S3X1E5,A0A1S4AK33,A0A1S4B2J2,A0A1S4C6W5,A0A1S4A908,Q42961,A0A1S4AJ36,A0A1S3ZKZ4,A0A068JFR6,A0A1S4CGR1,A0A1S4CWV3,A0A1S3XXM3,A0A1S3YIG1,A0A1S3XGM0,A0A1S3Y2I1,A0A1S4DK35,A0A1S3ZZL0,A0A1S3WYR8,A0A1S3ZX13,A0A1S4CXS6,A0A1S4BTZ7,A0A1S3Z8Z4,A0A1S3YQI2,A0A1S4BBF5,A0A1S3XQ62,A0A1S3ZPG2,A0A1S4BCN3,A0A1S4DGM0,A0A1S4CI25,A0A1S3Z0N4,A0A1S3Z8U8,A0A1S4BD66,A0A068JIB0,A0A1S4CQ40,A0A1S3X…	0.733283	0.938048	0.0496454
GO:0045333	cellular respiration	P	3	64	405	6874	0.00740741	0.00931045	under	A0A1S4D398,A0A1S3ZI08,A0A1S3ZHA1	A0A1S3Y6M1,A0A1S4DHV3,A0A1S4DJ63,A0A1S4BMX4,A0A1S4D398,A0A1S3XUI8,A0A1S4AGW0,A0A075EZS4,A0A1S3XCK8,A0A075F1V0,A0A1S3YXG6,A0A1S3YLC5,A0A1S3Y9D7,A0A1S4CBR9,Q9XQP4,A0A1S3ZW53,A0A1S4A9C7,A0A1S3XSQ4,A0A1S4D955,A0A1S3ZYE5,A0A1S3ZM96,A0A1S4AYE8,A0A1S4BYT9,A0A1S3YGR9,A0A1S3ZX20,A0A1S4A7M3,Q7DLX9,A0A1S3ZI08,A0A1S4AC19,A0A1S4BEA5,A0A1S3YKI8,A0A1S3Y462,A0A1S3X2B9,A0A1S4CM31,A0A1S4BL98,A0A1S3YYZ0,A0A1S4DBD5,…	0.736457	0.938048	0.046875
GO:0002183	cytoplasmic translational initiation	P	1	22	405	6874	0.00246914	0.00320047	under	A0A1S4B7J0	A0A1S3ZLB1,A0A1S3ZGF1,A0A1S4DNT1,A0A1S3XJX0,A0A1S3XPL9,A0A1S3ZPV7,A0A1S4DG37,A0A1S3Z0C4,A0A1S4B978,A0A1S4ADF2,A0A1S3Y1I3,A0A1S4BA51,A0A1S3XKL8,A0A1S3Z3K3,Q40554,A0A1S3X314,A0A1S4BAS1,P56821,A0A1S3X5F8,A0A1S3ZQM0,A0A1S4B7J0,A0A1S4C5Q6	0.737643	0.938048	0.0454545
GO:0033290	eukaryotic 48S preinitiation complex	C	1	22	405	6874	0.00246914	0.00320047	under	A0A1S4B7J0	A0A1S3ZLB1,A0A1S3ZGF1,A0A1S4DNT1,A0A1S3XJX0,A0A1S3XPL9,A0A1S3ZPV7,A0A1S4DG37,A0A1S3Z0C4,A0A1S4B978,A0A1S4ADF2,A0A1S3Y1I3,A0A1S4BA51,A0A1S3XKL8,A0A1S3Z3K3,Q40554,A0A1S3X314,A0A1S4BAS1,P56821,A0A1S3X5F8,A0A1S3ZQM0,A0A1S4B7J0,A0A1S4C5Q6	0.737643	0.938048	0.0454545
GO:0001732	formation of cytoplasmic translation initiation complex	P	1	22	405	6874	0.00246914	0.00320047	under	A0A1S4B7J0	A0A1S3ZLB1,A0A1S3ZGF1,A0A1S4DNT1,A0A1S3XJX0,A0A1S3XPL9,A0A1S3ZPV7,A0A1S4DG37,A0A1S3Z0C4,A0A1S4B978,A0A1S4ADF2,A0A1S3Y1I3,A0A1S4BA51,A0A1S3XKL8,A0A1S3Z3K3,Q40554,A0A1S3X314,A0A1S4BAS1,P56821,A0A1S3X5F8,A0A1S3ZQM0,A0A1S4B7J0,A0A1S4C5Q6	0.737643	0.938048	0.0454545
GO:0070993	translation preinitiation complex	C	1	22	405	6874	0.00246914	0.00320047	under	A0A1S4B7J0	A0A1S3ZLB1,A0A1S3ZGF1,A0A1S4DNT1,A0A1S3XJX0,A0A1S3XPL9,A0A1S3ZPV7,A0A1S4DG37,A0A1S3Z0C4,A0A1S4B978,A0A1S4ADF2,A0A1S3Y1I3,A0A1S4BA51,A0A1S3XKL8,A0A1S3Z3K3,Q40554,A0A1S3X314,A0A1S4BAS1,P56821,A0A1S3X5F8,A0A1S3ZQM0,A0A1S4B7J0,A0A1S4C5Q6	0.737643	0.938048	0.0454545
GO:0006413	translational initiation	P	1	22	405	6874	0.00246914	0.00320047	under	A0A1S4B7J0	A0A1S3ZLB1,A0A1S3ZGF1,A0A1S4DNT1,A0A1S3XJX0,A0A1S3XPL9,A0A1S3ZPV7,A0A1S4DG37,A0A1S3Z0C4,A0A1S4B978,A0A1S4ADF2,A0A1S3Y1I3,A0A1S4BA51,A0A1S3XKL8,A0A1S3Z3K3,Q40554,A0A1S3X314,A0A1S4BAS1,P56821,A0A1S3X5F8,A0A1S3ZQM0,A0A1S4B7J0,A0A1S4C5Q6	0.737643	0.938048	0.0454545
GO:0002181	cytoplasmic translation	P	1	22	405	6874	0.00246914	0.00320047	under	A0A1S4B7J0	A0A1S3ZLB1,A0A1S3ZGF1,A0A1S4DNT1,A0A1S3XJX0,A0A1S3XPL9,A0A1S3ZPV7,A0A1S4DG37,A0A1S3Z0C4,A0A1S4B978,A0A1S4ADF2,A0A1S3Y1I3,A0A1S4BA51,A0A1S3XKL8,A0A1S3Z3K3,Q40554,A0A1S3X314,A0A1S4BAS1,P56821,A0A1S3X5F8,A0A1S3ZQM0,A0A1S4B7J0,A0A1S4C5Q6	0.737643	0.938048	0.0454545
GO:0016282	eukaryotic 43S preinitiation complex	C	1	22	405	6874	0.00246914	0.00320047	under	A0A1S4B7J0	A0A1S3ZLB1,A0A1S3ZGF1,A0A1S4DNT1,A0A1S3XJX0,A0A1S3XPL9,A0A1S3ZPV7,A0A1S4DG37,A0A1S3Z0C4,A0A1S4B978,A0A1S4ADF2,A0A1S3Y1I3,A0A1S4BA51,A0A1S3XKL8,A0A1S3Z3K3,Q40554,A0A1S3X314,A0A1S4BAS1,P56821,A0A1S3X5F8,A0A1S3ZQM0,A0A1S4B7J0,A0A1S4C5Q6	0.737643	0.938048	0.0454545
GO:0008654	phospholipid biosynthetic process	P	1	22	405	6874	0.00246914	0.00320047	under	A0A1S4BI04	A0A1S4C2W2,A0A1S4BWY8,A0A1S3YUX6,A0A1S4CWT8,A0A1S4AEC1,A0A1S3XU33,A0A1S4AVC7,A0A1S3ZNW6,A0A1S3WZY8,A0A076L2G4,A0A1S4C6A5,A0A1S3X1H5,A0A1S3XI75,A0A1S3YVG4,A0A1S4BBL2,A0A1S3XHA2,A0A1S3XIC2,A0A1S3XLH4,A0A1S4ABR8,A0A1S4BI04,A0A1S4ANL2,A0A1S3X5C0	0.737643	0.938048	0.0454545
GO:0019012	virion	C	2	44	405	6874	0.00493827	0.00640093	under	A0A1S4C3J4,E2F3S9	A0A1S4CYJ5,A0A1S4C519,A0A1S4CDB1,A0A1S3YBD8,A0A1S4C3J4,A0A1S3XS39,A0A1S3XX03,A0A1S3Z0X9,A0A1S3Z3J7,A0A1S4AK52,A0A1S4BH10,A0A1S3ZE61,A0A1S3ZU32,A0A1S4A2V4,A0A1S4D0S3,A0A1S3Z2Y1,A0A1S3XUD0,A0A1S4DQK0,A0A1S3Y9H8,E2F3S9,A0A1S3WX93,A0A1S3X3V9,A0A1S3Y7S4,A0A1S3WY43,A0A1S3X0Y6,A0A1S4D2C9,A0A1S3X4J0,A0A1S3Z3X4,A0A1S4C4E9,A0A1S3YYC1,A0A1S3WY26,A0A1S3YD27,A0A1S3XPA3,A0A1S3YQ56,A0A1S3XAL0,A0A1S4ASC6,A0A1S4B…	0.741443	0.940913	0.0454545
GO:0044423	virion part	C	2	44	405	6874	0.00493827	0.00640093	under	A0A1S4C3J4,E2F3S9	A0A1S4CYJ5,A0A1S4C519,A0A1S4CDB1,A0A1S3YBD8,A0A1S4C3J4,A0A1S3XS39,A0A1S3XX03,A0A1S3Z0X9,A0A1S3Z3J7,A0A1S4AK52,A0A1S4BH10,A0A1S3ZE61,A0A1S3ZU32,A0A1S4A2V4,A0A1S4D0S3,A0A1S3Z2Y1,A0A1S3XUD0,A0A1S4DQK0,A0A1S3Y9H8,E2F3S9,A0A1S3WX93,A0A1S3X3V9,A0A1S3Y7S4,A0A1S3WY43,A0A1S3X0Y6,A0A1S4D2C9,A0A1S3X4J0,A0A1S3Z3X4,A0A1S4C4E9,A0A1S3YYC1,A0A1S3WY26,A0A1S3YD27,A0A1S3XPA3,A0A1S3YQ56,A0A1S3XAL0,A0A1S4ASC6,A0A1S4B…	0.741443	0.940913	0.0454545
GO:0005515	protein binding	F	12	236	405	6874	0.0296296	0.0343323	under	A0A1S3ZPC7,A0A1S4BVY0,A0A1S3YWQ0,Q84KJ4,A0A1S3XIE9,A0A1S4A1B7,A0A1S3ZEY6,A0A1S3ZRY0,A0A1S3WXS1,A0A1S3XUT4,A0A077D837,A0A1S3YX01	A0A1S4A548,A0A1S4CB32,A0A1S4D3T4,A0A1S3ZUI8,A0A1S3YDH7,E9NZ46,A0A1S3XGK4,A0A1S3ZDE0,A0A1S4C3F4,A0A1S3ZPC7,Q40567,A0A1S3Y346,A0A1S3ZQV2,A0A1S4CZ48,G9MD86,A0A1S4C9T5,A0A1S3XI60,A0A1S4B696,A0A1S3YGZ0,A0A1S3YCI6,A0A1S3YCI5,A0A1S3Y4Y6,A0A1S4CGS1,A0A1S3YBV7,A0A1S4CUE9,A0A1S4AFU6,A0A077DBL4,A0A1S3XJN1,A0A1S3XW41,A0A1S4CT76,A0A1S3YV22,A0A1S3Z9L1,A0A1S3XBR3,A0A1S3ZH59,A0A1S3YU20,A0A1S4D2X1,A0A1S4A3P1,A0A1…	0.743796	0.942916	0.0508475
GO:0006508	proteolysis	P	4	85	405	6874	0.00987654	0.0123654	under	A0A1S4BQK3,A0A1S3YPR6,A0A1S3YBJ7,A0A1S3XUT4	A0A1S3WZK9,A0A1S3YAX1,A0A1S3YW69,A0A1S4DEL3,A0A1S4BMA3,A0A1S3X810,A0A1S3XT52,A0A1S4AMU7,A0A1S4CHV9,A0A1S3XUX3,A0A1S3ZKV8,A0A1S3ZV74,A0A1S3ZTL3,A0A1S4BIG9,A0A1S3ZJ30,A0A1S3YIU8,A0A1S4AJZ8,A0A1S4BQK3,A0A1S3YBR4,A0A1S3XDX4,A0A1S4CAN4,A0A1S3ZC38,A0A1S4CDK8,A0A1S4BQH6,A0A1S3YP28,A0A1S3YPR6,A0A1S4CYK4,A0A1S4CXU6,A0A1S4AET6,A0A1S3ZHQ7,A0A1S4DPZ2,A0A1S4ARS6,A0A1S4B105,A0A1S4BC83,A0A1S4CJQ9,A0A1S3YZR3,A0A…	0.746334	0.943309	0.0470588
GO:0006163	purine nucleotide metabolic process	P	7	143	405	6874	0.017284	0.020803	under	A0A1S3X1S5,A0A1S4D4C8,A0A1S4D3E6,A0A1S3XL06,A0A1S3ZTP5,A0A140G1P9,A0A140G1Q0	A0A1S3X1S5,A0A1S4AI06,A0A1S3X1E5,A0A1S4AK33,A0A1S4B2J2,A0A1S4C6W5,A0A1S4A908,Q42961,A0A1S4AJ36,A0A1S3ZKZ4,A0A068JFR6,A0A1S4CGR1,A0A1S4CWV3,A0A1S3XXM3,A0A1S3YIG1,A0A1S3XGM0,A0A1S3Y2I1,A0A1S4DK35,A0A1S3ZZL0,A0A1S3WYR8,A0A1S3ZX13,A0A1S4CXS6,A0A1S4BTZ7,A0A1S3Z8Z4,A0A1S3YQI2,A0A1S4BBF5,A0A1S3XQ62,A0A1S3ZPG2,A0A1S4BCN3,A0A1S4DGM0,A0A1S4CI25,A0A1S3Z0N4,A0A1S3Z8U8,A0A1S4BD66,A0A068JIB0,A0A1S4CQ40,A0A1S3X…	0.746543	0.943309	0.048951
GO:0044085	cellular component biogenesis	P	8	162	405	6874	0.0197531	0.0235671	under	A0A1S4B7J0,A0A1S4BFY1,A0A1S4DPI0,A0A1S4A813,A0A1S3YCR6,Q6RUN4,A0A1S4D1X6,A0A1S4AQ72	A0A1S3XBY2,A0A1S3X8Q5,A0A1S4D668,A0A1S3ZRL4,A0A1S4BLB0,A0A1S3Y5V8,A0A1S3ZEB9,A0A1S3WX93,A0A1S4CQW7,A0A1S4D9M3,A0A1S3XSD5,A0A1S4AAH5,A0A1S3Y9X4,A0A1S3Y1R0,A0A1S4BZJ1,A0A1S3YJD9,A0A1S3YSL4,A0A1S3XVA1,A0A1S3YDK8,A0A1S4BWJ9,A0A1S4CDB1,A0A1S3XS39,A0A1S3Z0X9,A0A1S4DQK0,A0A1S3X4J0,A0A1S3XS42,A0A1S3ZI94,A0A1S4A013,A0A1S3ZLB1,A0A1S3ZGF1,A0A1S4DNT1,A0A1S3XJX0,A0A1S3XPL9,A0A1S3ZPV7,A0A1S4DG37,A0A1S3Z0C4,A0A…	0.746957	0.943309	0.0493827
GO:0009161	ribonucleoside monophosphate metabolic process	P	6	124	405	6874	0.0148148	0.018039	under	A0A1S4D4C8,A0A1S3XL06,A0A1S3ZN89,A0A1S3ZTP5,A0A140G1P9,A0A140G1Q0	Q42961,A0A1S4AJ36,A0A1S3ZKZ4,A0A068JFR6,A0A1S4CGR1,A0A1S4CWV3,A0A1S3XXM3,A0A1S3YIG1,A0A1S3XGM0,A0A1S3Y2I1,A0A1S4DK35,A0A1S3ZZL0,A0A1S3WYR8,A0A1S3ZX13,A0A1S4CXS6,A0A1S4BTZ7,A0A1S3Z8Z4,A0A1S3YQI2,A0A1S4BBF5,A0A1S3XQ62,A0A1S3ZPG2,A0A1S4BCN3,A0A1S4DGM0,A0A1S4CI25,A0A1S3Z0N4,A0A1S3Z8U8,A0A1S4BD66,A0A068JIB0,A0A1S4CQ40,A0A1S3XQR5,Q6Q8A6,A0A1S4B2J2,A0A1S4D4C8,A0A1S4AH17,A0A1S4C6W5,A0A1S4BT88,A0A1S3XLA8,…	0.747206	0.943309	0.0483871
GO:0006633	fatty acid biosynthetic process	P	2	45	405	6874	0.00493827	0.00654641	under	A0A1S4B7A9,A0A1S3ZR78	A0A1S4DC13,A0A1S4CL40,A0A1S4BAJ5,A0A1S4AZJ3,A0A1S3XZ55,A0A1S3YDI6,A0A1S4D758,H9CCH6,A0A1S4AWE8,A0A1S3YMX8,A0A1S3YC69,A0A1S3ZAL2,A0A1S3XFF8,H9CCH7,A0A1S4DHM5,A0A1S3YFP1,A0A1S4B047,A0A1S3YAU3,A0A1S3ZDU3,A0A1S3ZQ73,A0A1S3X5Z5,A0A1S3X0M8,P12219,H9CCI0,A0A1S4ALM6,A0A1S3XF03,A0A1S3Z8T0,A0A1S3XVK6,A0A1S3YU63,A0A1S4B7A9,A0A076KX89,A0A1S3ZMD4,A0A1S3XCT4,A0A1S3Y1C5,A0A1S3X4C9,A0A1S3ZRG6,A0A1S4BRN3,A0A1S4C0…	0.752683	0.944738	0.0444444
GO:0003755	peptidyl-prolyl cis-trans isomerase activity	F	2	45	405	6874	0.00493827	0.00654641	under	A0A1S3ZH83,A0A1S3Y2L3	A0A1S3YRP6,A0A1S4CJD2,A0A1S3ZH83,A0A1S4DGW7,A0A1S4BJ46,A0A1S3Y2L3,A0A1S4A9T6,A0A1S4BFD9,A0A1S4A196,A0A1S4ASP2,B2BF99,A0A1S3YNJ0,A0A1S3XPB3,A0A1S3XJE9,A0A1S4A314,A0A1S4BAR8,A0A1S4D910,A0A1S4CVA9,A0A1S4D6U2,A0A1S3YZE8,A0A1S4DF31,A0A1S3XXX3,A0A1S4BFB7,A0A1S4CBK2,A0A1S3ZW48,A0A1S4CYW2,G5ELZ2,A0A075F2H1,A0A1S3Z9M5,A0A1S4A5H5,A0A1S4CJG6,A0A1S3XLS6,A0A1S4CIQ1,A0A1S4BJ08,G5ELZ3,A0A1S3WXJ7,A0A1S3Y9D3,A0A1…	0.752683	0.944738	0.0444444
GO:0006397	mRNA processing	P	2	45	405	6874	0.00493827	0.00654641	under	A0A1S4D864,A0A1S3X7S2	A0A1S3XVA1,A0A1S3YDK8,A0A1S4BWJ9,A0A1S4CDB1,A0A1S3XS39,A0A1S3Z0X9,A0A1S4DQK0,A0A1S3X4J0,A0A1S3XHX0,A0A1S3YBJ9,A0A1S3XWB6,A0A1S4A1M8,A0A1S3XYP1,A0A1S3XXF3,A0A1S4CBM9,A0A1S4A5A8,A0A1S3XW19,A0A1S3WY26,A0A1S3XHI6,A0A1S4AYP6,A0A1S4D864,A0A1S3XGK7,A0A1S4C6N4,A0A1S4AX47,A0A1S3ZNU7,A0A1S4A621,A0A1S3ZW41,A0A1S4D5L2,A0A1S3X7S2,A0A1S3XM95,A0A1S4AFP6,D5FM17,A0A1S4BFB3,A0A1S4AIJ3,A0A1S3Y451,A0A1S3ZAD6,A0A1S4D…	0.752683	0.944738	0.0444444
GO:0019205	nucleobase-containing compound kinase activity	F	1	23	405	6874	0.00246914	0.00334594	under	A0A1S4D3E6	Q5DKV0,Q5DKU9,Q5DKU6,Q5DKU8,A0A1S4BCC5,A0A1S4DNR6,A0A1S3Y0E5,A0A1S3YQU6,A0A1S3ZBD8,A0A1S4B8X3,A0A1S4DM70,A0A1S4B6J5,A0A1S4DPS7,A0A1S3ZZQ9,A0A1S3Y388,A0A1S4DGP1,A0A1S4D3E6,A0A1S3Z1Y6,A0A1S3XRQ5,A0A1S4B8M1,A0A1S4CPD1,A0A1S3ZNF6,A0A1S4ACZ6	0.75315	0.944738	0.0434783
GO:0044430	cytoskeletal part	C	1	23	405	6874	0.00246914	0.00334594	under	Q84KJ4	A0A1S4BCZ7,A0A1S3XJA5,A0A1S4BQ28,A0A1S4CLC5,Q84KJ4,A0A1S4BU43,A0A1S3ZK43,Q1HMQ7,A0A0S0N610,A0A1S3YDP0,A0A1S4D7I7,A0A1S4AFG1,Q8VXD0,A0A1S4C3U3,A0A0S0N6E8,A0A1S4DS33,A0A1S3Y8Q8,A0A1S4C0B3,Q9M437,Q9M438,A0A1S3YAW9,A0A1S3ZRB3,A0A1S4C6M8	0.75315	0.944738	0.0434783
GO:0006091	generation of precursor metabolites and energy	P	9	182	405	6874	0.0222222	0.0264766	under	A0A1S4D4C8,A0A1S4D398,A0A1S3ZI08,A0A1S3ZHA1,A0A1S4DQV4,A0A1S4BG25,A0A1S4AKK6,A0A1S3YCR6,Q6RUN4	A0A1S3YBU5,A0A1S4C9G4,A0A1S4BB89,A0A1S3XGQ6,A0A1S3YR13,A0A1S3X9G6,A0A1S4D5Y3,A0A1S3Z172,A0A1S4A7L4,A0A1S3YKV8,A0A1S3YLS8,A0A1S3ZYT7,Q42961,A0A1S4AJ36,A0A1S3ZKZ4,A0A068JFR6,A0A1S4CGR1,A0A1S4CWV3,A0A1S3XXM3,A0A1S3YIG1,A0A1S3XGM0,A0A1S3Y2I1,A0A1S4DK35,A0A1S3ZZL0,A0A1S3WYR8,A0A1S3ZX13,A0A1S4CXS6,A0A1S4BTZ7,A0A1S3Z8Z4,A0A1S3YQI2,A0A1S4BBF5,A0A1S3XQ62,A0A1S3ZPG2,A0A1S4BCN3,A0A1S4DGM0,A0A1S4CI25,A0A1S3Z…	0.753863	0.944738	0.0494505
GO:0009123	nucleoside monophosphate metabolic process	P	6	125	405	6874	0.0148148	0.0181845	under	A0A1S4D4C8,A0A1S3XL06,A0A1S3ZN89,A0A1S3ZTP5,A0A140G1P9,A0A140G1Q0	Q42961,A0A1S4AJ36,A0A1S3ZKZ4,A0A068JFR6,A0A1S4CGR1,A0A1S4CWV3,A0A1S3XXM3,A0A1S3YIG1,A0A1S3XGM0,A0A1S3Y2I1,A0A1S4DK35,A0A1S3ZZL0,A0A1S3WYR8,A0A1S3ZX13,A0A1S4CXS6,A0A1S4BTZ7,A0A1S3Z8Z4,A0A1S3YQI2,A0A1S4BBF5,A0A1S3XQ62,A0A1S3ZPG2,A0A1S4BCN3,A0A1S4DGM0,A0A1S4CI25,A0A1S3Z0N4,A0A1S3Z8U8,A0A1S4BD66,A0A068JIB0,A0A1S4CQ40,A0A1S3XQR5,Q6Q8A6,A0A1S4B2J2,A0A1S4D4C8,A0A1S4AH17,A0A1S4C6W5,A0A1S4BT88,A0A1S3XLA8,…	0.75409	0.944738	0.048
GO:0016616	oxidoreductase activity, acting on the CH-OH group of donors, NAD or NADP as acceptor	F	4	86	405	6874	0.00987654	0.0125109	under	A0A1S4B7A9,A0A1S3ZF58,A0A1S3YR16,A0A1S3ZI08	A0A1S4AA17,A0A1S4CF66,A0A1S3Y3E5,A0A1S4D439,A0A1S3XYS3,A0A1S3ZFX3,A0A1S4DNE8,A0A1S3X0W6,A0A1S3Z8Z5,A0A1S3YES5,A0A1S4A481,A0A1S3Y1V9,A0A1S4A3B7,A0A1S3XFF8,H9CCH7,A0A1S3X5Z5,A0A1S4B7A9,A0A1S3YLS8,A0A1S3ZYT7,A0A1S4CS04,A0A1S3ZF58,A0A1S4DMZ3,A0A1S3YUN5,A0A1S3YTZ6,A0A1S4BE22,A0A1S4CW41,A0A1S3X086,A0A1S4BYT9,A0A1S3YYZ0,A0A1S3XUI8,Q7DLX9,A0A1S4BL98,A0A1S4CS20,A0A1S4CMC2,A0A077D9R7,A0A1S3YR16,A0A1S4CM79,…	0.754549	0.944738	0.0465116
GO:0140098	catalytic activity, acting on RNA	F	6	126	405	6874	0.0148148	0.0183299	under	A0A1S4A1B7,A0A1S3ZRY0,A0A1S4DJ40,A0A1S4AP04,A0A1S3XBH0,A0A1S4BCN1	A0A1S4A1B7,A0A1S4AU52,A0A1S4B0B4,A0A1S4B9B6,A0A1S3ZHA8,A0A1S3XHC9,A0A1S4AWN0,A0A1S4CSG4,A0A1S4A755,A0A1S4CL14,A0A1S4B7I8,A0A1S4ABU0,A0A1S3Y5C2,A0A1S4D5N9,A0A140G1U9,P06271,A0A140G1Q2,P12116,A0A1S3Z389,A0A1S3Z422,A0A1S4BDR9,A0A1S3ZRY0,A0A1S3ZKL1,A0A1S4CLH0,A0A1S4CFN5,A0A1S4BSF0,A0A1S3ZVD0,A0A1S3ZI33,A0A1S4D1J7,A0A1S4BUA1,A0A1S4AMZ0,A0A1S3YMU0,A0A1S4A902,A0A1S3ZR09,A0A1S4A317,A0A1S3Y3R9,A0A1S4DJ40,…	0.760837	0.945692	0.047619
GO:0016903	oxidoreductase activity, acting on the aldehyde or oxo group of donors	F	2	46	405	6874	0.00493827	0.00669188	under	A0A1S3X1S5,A0A1S3XBH0	A0A1S3Z3R3,A7WPL0,A0A1S4BYV8,A0A1S4CLB7,A0A1S4AGL0,A0A1S4CJ18,A0A1S3ZX82,A0A1S4DG09,A0A1S3Y462,A0A1S3X2B9,A0A1S3X1S5,A0A1S4AI06,A0A1S3X1E5,A0A1S4AK33,A0A1S4B2J2,A0A1S4C6W5,A0A1S4A908,A0A1S3ZHK0,A0A1S3XBH0,A0A1S4A1V3,A0A1S4DBQ6,Q9XG67,A0A0K2GN10,A0A1S3ZE23,A0A1S3YLA5,A0A1S3YV19,A0A1S3XFT6,A0A1S4AET0,A0A1S4ATB8,A0A1S3XP71,A0A1S3Z7U1,A0A1S4AGN9,A0A1S3YT57,A0A0C4FST7,A0A1S4AF86,A0A1S4AYR2,A0A1S4C8K6,…	0.763501	0.945692	0.0434783
GO:0046527	glucosyltransferase activity	F	2	46	405	6874	0.00493827	0.00669188	under	A0A1S4D1X6,A0A1S4AQ72	A0A1S4BL34,A0A1S3X1Q4,A0A1S3YMJ1,A0A1S3YYD3,A0A1S4BUG5,A0A1S3X493,A0A1S4D2C3,A0A1S3X6L4,A0A1S4BB07,A0A1S4CH50,A0A1S4B802,A0A1S3WZJ6,A0A1S4DEY3,A0A1S4BSU5,A0A1S3YXJ3,A0A1S4BWL1,A0A1S3YP91,A0A1S3Y081,A0A1S4BG29,A0A1S3YFR7,A0A1S3X5N4,A0A1S4D611,A0A1S3XWR1,A0A1S3ZE42,A0A1S3YFW3,A0A1S3Y1Y3,A0A1S3Y185,A0A1S4B8K7,A0A1S4C921,A0A1S3Z7H5,A0A1S4BZ11,A0A1S3YHJ0,A0A1S3ZXT9,A0A1S3ZGC9,A0A1S4D1X6,A0A1S4A648,A0A…	0.763501	0.945692	0.0434783
GO:0016836	hydro-lyase activity	F	2	46	405	6874	0.00493827	0.00669188	under	A0A1S4CJS8,A0A1S4AIA0	A0A1S4A4S0,A0A1S3ZWB9,A0A1S4DPY2,Q9FVE9,A0A1S4D3F6,A0A1S3WZQ8,A0A1S3YIZ0,A0A1S3XU44,A0A1S3XU57,P27141,A0A077DCK9,A0A1S4B3H8,A0A1S3XGN7,A0A1S4AZK0,A0A1S3ZK66,A0A1S3WYC1,A0A1S4A7M3,A0A1S4C1M5,A0A1S3YIG1,A0A1S3ZZL0,A0A1S4BCN3,A0A1S3Z1L6,A0A1S4BGN1,A0A076FNJ9,A0A1S3ZDH5,A0A1S3XRA9,A0A1S4C2D8,A0A1S4CYB6,A0A1S4BJ77,A0A1S3ZPJ7,A0A1S3YQA6,A0A1S3XCK3,A0A1S4CJS8,A0A1S3YJX7,A0A1S4D8M4,A0A1S4BPW2,A0A1S3ZEX5,…	0.763501	0.945692	0.0434783
GO:0009205	purine ribonucleoside triphosphate metabolic process	P	5	107	405	6874	0.0123457	0.0155659	under	A0A1S4D4C8,A0A1S4D3E6,A0A1S3ZTP5,A0A140G1P9,A0A140G1Q0	Q42961,A0A1S4AJ36,A0A1S3ZKZ4,A0A068JFR6,A0A1S4CGR1,A0A1S4CWV3,A0A1S3XXM3,A0A1S3YIG1,A0A1S3XGM0,A0A1S3Y2I1,A0A1S4DK35,A0A1S3ZZL0,A0A1S3WYR8,A0A1S3ZX13,A0A1S4CXS6,A0A1S4BTZ7,A0A1S3Z8Z4,A0A1S3YQI2,A0A1S4BBF5,A0A1S3XQ62,A0A1S3ZPG2,A0A1S4BCN3,A0A1S4DGM0,A0A1S4CI25,A0A1S3Z0N4,A0A1S3Z8U8,A0A1S4BD66,A0A068JIB0,A0A1S4CQ40,A0A1S3XQR5,Q6Q8A6,A0A1S4B2J2,A0A1S4D4C8,A0A1S4AH17,A0A1S4C6W5,A0A1S4BT88,A0A1S3XLA8,…	0.764152	0.945692	0.046729
GO:0009144	purine nucleoside triphosphate metabolic process	P	5	107	405	6874	0.0123457	0.0155659	under	A0A1S4D4C8,A0A1S4D3E6,A0A1S3ZTP5,A0A140G1P9,A0A140G1Q0	Q42961,A0A1S4AJ36,A0A1S3ZKZ4,A0A068JFR6,A0A1S4CGR1,A0A1S4CWV3,A0A1S3XXM3,A0A1S3YIG1,A0A1S3XGM0,A0A1S3Y2I1,A0A1S4DK35,A0A1S3ZZL0,A0A1S3WYR8,A0A1S3ZX13,A0A1S4CXS6,A0A1S4BTZ7,A0A1S3Z8Z4,A0A1S3YQI2,A0A1S4BBF5,A0A1S3XQ62,A0A1S3ZPG2,A0A1S4BCN3,A0A1S4DGM0,A0A1S4CI25,A0A1S3Z0N4,A0A1S3Z8U8,A0A1S4BD66,A0A068JIB0,A0A1S4CQ40,A0A1S3XQR5,Q6Q8A6,A0A1S4B2J2,A0A1S4D4C8,A0A1S4AH17,A0A1S4C6W5,A0A1S4BT88,A0A1S3XLA8,…	0.764152	0.945692	0.046729
GO:1901565	organonitrogen compound catabolic process	P	5	107	405	6874	0.0123457	0.0155659	under	A0A1S4BQK3,A0A1S3YPR6,A0A1S3YBJ7,A0A1S3XUT4,A0A1S4DFX8	A0A1S3YRT4,A0A1S4CLA2,A0A1S3ZVW5,A0A1S4D7J1,A0A1S3YRD6,A0A1S4AG99,A0A1S3XCI1,A0A1S3YIU8,A0A1S4AJZ8,A0A1S4BQK3,A0A1S3YBR4,A0A1S3XDX4,A0A1S4CAN4,A0A1S3ZC38,A0A1S4CDK8,A0A1S4BQH6,A0A1S3YP28,A0A1S3YPR6,A0A1S4CYK4,A0A1S4CXU6,A0A1S4AET6,A0A1S3ZHQ7,A0A1S4DPZ2,A0A1S4ARS6,A0A1S4B105,A0A1S4BC83,A0A1S4CJQ9,A0A1S3YZR3,A0A1S3XTA8,A0A1S3Z4U1,A0A1S3ZSR1,A0A1S3YBJ7,A0A1S3YJB8,A0A1S3ZFK9,A0A1S4D3E9,A0A1S3YDQ8,A0A…	0.764152	0.945692	0.046729
GO:0032553	ribonucleotide binding	F	43	799	405	6874	0.106173	0.116235	under	A0A1S3Z7E5,A0A1S4DIY1,Q6F4H4,A0A1S4D7A4,A0A1S3ZDB8,A0A1S3XC54,A0A1S3YTD5,A0A1S3ZPC7,A0A1S3YDC8,A0A1S4DDB0,A0A1S4D3E6,A0A1S3YXV1,A0A1S4CPU2,A0A1S4ATT2,A0A1S4BCN1,A0A1S4DS49,A0A1S4CQM6,A0A1S4AA04,A0A1S3X2C4,A0A1S3X0L3,A0A1S4DKY7,A0A1S4A2G9,A0A1S3ZF51,A0A1S3ZAS9,A0A1S4BBC6,A0A1S3Y9M0,A0A1S4D9L7,A0A1S4DDN7,A0A1S4DK24,A0A077D837,A0A1S3XSW4,A0A1S3XQ44,A0A1S3Z169,Q84KJ4,A0A1S4AA79,A0A1S4CTK7,A0A1S4CVZ3,…	A0A1S4D817,A0A1S3X642,A0A1S3YC88,A0A140G1S2,Q42961,A0A1S4AJ36,A0A1S4AWG6,A0A1S4AK62,A0A1S4AKW3,A0A1S3Y7I8,A0A1S4AW82,A0A1S4BLU8,A0A1S4BL36,A0A1S4CKB3,A0A1S3ZKZ4,A0A1S4AP80,A0A077DBL2,A0A1S4CSL9,A0A1S4A1J2,A0A1S3X711,A0A1S3YM69,A0A1S3Z7E5,A0A1S3Z7M8,A0A1S4B5X7,A0A1S4B5W8,A0A1S4DK20,A0A1S3WYA8,A0A1S3XVM3,A0A1S4DIY1,A0A1S4CGR1,A0A1S4CK04,Q6F4H4,A0A1S3XTB8,A0A1S4AWH0,A0A1S4A3L9,A0A1S3XJ91,A0A1S3XKM0,…	0.765081	0.945692	0.0538173
GO:0035639	purine ribonucleoside triphosphate binding	F	41	764	405	6874	0.101235	0.111143	under	A0A1S3Z7E5,A0A1S4DIY1,Q6F4H4,A0A1S4D7A4,A0A1S3ZDB8,A0A1S3XC54,A0A1S3YTD5,A0A1S3ZPC7,A0A1S3YDC8,A0A1S4DDB0,A0A1S4D3E6,A0A1S3YXV1,A0A1S4CPU2,A0A1S4ATT2,A0A1S4BCN1,A0A1S4DS49,A0A1S4CQM6,A0A1S4AA04,A0A1S3X2C4,A0A1S3X0L3,A0A1S4DKY7,A0A1S4A2G9,A0A1S3ZF51,A0A1S3ZAS9,A0A1S4BBC6,A0A1S3Y9M0,A0A1S4D9L7,A0A1S4DDN7,A0A1S4DK24,A0A077D837,A0A1S3XSW4,A0A1S3XQ44,A0A1S3Z169,Q84KJ4,A0A1S4AA79,A0A1S4CTK7,A0A1S4CVZ3,…	A0A140G1S2,Q42961,A0A1S4AJ36,A0A1S4AWG6,A0A1S4AK62,A0A1S4AKW3,A0A1S3Y7I8,A0A1S4AW82,A0A1S4BLU8,A0A1S4BL36,A0A1S4CKB3,A0A1S3ZKZ4,A0A1S4AP80,A0A077DBL2,A0A1S4CSL9,A0A1S4A1J2,A0A1S3X711,A0A1S3YM69,A0A1S3Z7E5,A0A1S3Z7M8,A0A1S4B5X7,A0A1S4B5W8,A0A1S4DK20,A0A1S3WYA8,A0A1S3XVM3,A0A1S4DIY1,A0A1S4CGR1,A0A1S4CK04,Q6F4H4,A0A1S3XTB8,A0A1S4AWH0,A0A1S4A3L9,A0A1S3XJ91,A0A1S3XKM0,A0A1S4D7A4,A0A1S3YBU5,I7GVS5,A0A1…	0.76635	0.945692	0.0536649
GO:0017076	purine nucleotide binding	F	42	782	405	6874	0.103704	0.113762	under	A0A1S4BVY0,A0A1S3Z7E5,A0A1S4DIY1,Q6F4H4,A0A1S4D7A4,A0A1S3ZDB8,A0A1S3XC54,A0A1S3YTD5,A0A1S3ZPC7,A0A1S3YDC8,A0A1S4DDB0,A0A1S4D3E6,A0A1S3YXV1,A0A1S4CPU2,A0A1S4ATT2,A0A1S4BCN1,A0A1S4DS49,A0A1S4CQM6,A0A1S4AA04,A0A1S3X2C4,A0A1S3X0L3,A0A1S4DKY7,A0A1S4A2G9,A0A1S3ZF51,A0A1S3ZAS9,A0A1S4BBC6,A0A1S3Y9M0,A0A1S4D9L7,A0A1S4DDN7,A0A1S4DK24,A0A077D837,A0A1S3XSW4,A0A1S3XQ44,A0A1S3Z169,Q84KJ4,A0A1S4AA79,A0A1S4CTK7,…	A0A1S4D817,A0A1S3X642,A0A1S3YC88,A0A1S3XKA7,A0A1S3XJ11,A0A1S4BVY0,A0A1S3X5I4,A0A140G1S2,Q42961,A0A1S4AJ36,A0A1S4AWG6,A0A1S4AK62,A0A1S4AKW3,A0A1S3Y7I8,A0A1S4AW82,A0A1S4BLU8,A0A1S4BL36,A0A1S4CKB3,A0A1S3ZKZ4,A0A1S4AP80,A0A077DBL2,A0A1S4CSL9,A0A1S4A1J2,A0A1S3X711,A0A1S3YM69,A0A1S3Z7E5,A0A1S3Z7M8,A0A1S4B5X7,A0A1S4B5W8,A0A1S4DK20,A0A1S3WYA8,A0A1S3XVM3,A0A1S4DIY1,A0A1S4CGR1,A0A1S4CK04,Q6F4H4,A0A1S3XTB8,…	0.767124	0.945692	0.0537084
GO:0071702	organic substance transport	P	11	222	405	6874	0.0271605	0.0322956	under	F2ZAM0,Q8LK72,F2ZAM1,E3W9R1,A0A1S4DJK5,A0A1S3Y4F0,A0A1S4DBY6,A0A1S3Z8K3,A0A1S4BKF3,A0A1S3YXM2,A0A1S3XIE9	A0A1S3YSL4,A0A1S4BPR4,A0A1S3Y9F0,A0A1S4A241,A0A1S3YA34,A0A1S3YFI2,A0A1S4ARZ0,A0A1S4CDW9,A0A1S4DF56,A0A1S3XP24,A0A1S3XM34,A0A1S3ZY70,A0A1S4AQ89,A0A1S3Z0B3,A0A1S4AN72,A0A1S3XWU3,A0A1S4AL48,A0A1S4A333,A0A1S3WXS2,A0A1S3ZML8,A0A1S4D963,A0A1S3Y492,A0A1S3ZS46,A0A1S3Y9D0,A0A1S4AGR7,A0A1S4A2H0,A0A1S4A0F9,A0A1S4CH48,A0A1S4A5K9,A0A1S3ZSG1,A0A1S3Y640,A0A077D7Q1,A0A1S4B3W2,A0A1S3YCD0,A0A1S3XDD7,A0A1S3ZVC1,A0A…	0.767228	0.945692	0.0495495
GO:0009070	serine family amino acid biosynthetic process	P	1	24	405	6874	0.00246914	0.00349142	under	A0A1S4CZX6	Q3LAG5,W8R6T6,A0A1S4CCJ9,A0A1S3ZI39,A0A1S3ZNU1,A0A1S4ABJ7,A0A1S3X0N4,A0A1S3Y9Q7,A0A1S4A5W5,A0A1S4BI71,A0A1S3Y159,A0A1S3YKP6,A0A1S4B482,A0A1S3ZW90,A0A1S4B0F5,A0A1S3X4P8,A0A1S4A096,A0A1S4APM0,A0A1S4DIW7,A0A1S3XCT6,A0A1S3Y2X0,A0A1S3WXP0,A0A1S3YUC2,A0A1S4CZX6	0.767743	0.945692	0.0416667
GO:0009084	glutamine family amino acid biosynthetic process	P	1	24	405	6874	0.00246914	0.00349142	under	A0A1S4BK01	A0A1S4B1A9,A0A1S4CAK0,A0A1S3Z3R3,A7WPL0,A0A1S3YX56,A0A1S3ZBD7,A0A1S3Z790,A0A1S4APC8,A0A1S3Z1F3,A0A1S4A4P8,A0A1S4BK01,A0A1S3XS81,A0A1S4AWH0,A0A1S3XKM0,A0A1S3YNC4,A0A1S4BD09,A0A1S3ZPN7,A0A1S4DMM1,A0A1S4AFE4,A0A1S4BZ30,A0A1S3Z7A0,A0A1S4AGL0,A0A1S4C1H9,A0A1S4CJ18	0.767743	0.945692	0.0416667
GO:0006563	L-serine metabolic process	P	1	24	405	6874	0.00246914	0.00349142	under	A0A1S4CZX6	Q3LAG5,W8R6T6,A0A1S4CCJ9,A0A1S3ZI39,A0A1S3ZNU1,A0A1S4ABJ7,A0A1S3X0N4,A0A1S3Y9Q7,A0A1S4A5W5,A0A1S4BI71,A0A1S3Y159,A0A1S3YKP6,A0A1S4B482,A0A1S3ZW90,A0A1S4B0F5,A0A1S3X4P8,A0A1S4A096,A0A1S4APM0,A0A1S4DIW7,A0A1S3XCT6,A0A1S3Y2X0,A0A1S3WXP0,A0A1S3YUC2,A0A1S4CZX6	0.767743	0.945692	0.0416667
GO:0046982	protein heterodimerization activity	F	1	24	405	6874	0.00246914	0.00349142	under	A0A1S3YX01	A0A1S3YFP6,A0A1S4CBT7,A0A1S4C2T9,Q8H0G7,A0A1S3YPS5,A0A1S3Y108,A8J6V0,A0A1S4B4Z9,A0A1S4AKB5,A0A9R6,A7VMP6,A0A1S3Y3U0,A0A1S4B4I6,A0A1S3XXL6,A0A1S3XTF0,A0A1S3ZW20,A0A1S3ZXF3,A0A1S4CES1,A0A1S3ZJ41,A0A076FQ13,A0A1S4AB61,A0A1S3YX01,A0A1S4BMX8,A0A1S4DM04	0.767743	0.945692	0.0416667
GO:0016042	lipid catabolic process	P	1	24	405	6874	0.00246914	0.00349142	under	A0A1S3Y0V9	A0A1S4D026,A0A075EZT4,A0A1S4A3G9,A0A1S4DGD5,A0A1S3ZF52,A0A1S3XYS3,A0A1S3ZFX3,A0A1S4DNE8,A0A1S4C8K7,A0A1S3YU94,A0A1S3Z1Q7,A0A1S3YUZ2,A0A1S4CMM8,A0A1S3ZXV6,A0A1S4APB0,A0A1S3YWY2,A0A1S3Y0V9,A0A1S3WY24,Q5CCT8,Q7DMC7,A0A1S3WZ46,A0A1S3XH13,A0A1S3ZXT7,A0A1S3ZGS3	0.767743	0.945692	0.0416667
GO:0016887	ATPase activity	F	5	108	405	6874	0.0123457	0.0157114	under	A0A1S3ZF51,A0A1S3ZTP5,A0A140G1P9,A0A1S3YDC8,A0A1S4AA04	A0A1S4BL36,A0A097BTV9,A0A1S3Z3P5,A0A1S4BGV4,A0A1S3Z6E6,A0A1S3X1F6,A0A1S4DA59,A0A1S4DC16,A0A1S3YPC4,A0A1S3X4V3,A0A1S3YTA0,A0A1S3ZF51,A0A140G1S2,A0A1S4A1J2,A0A1S4CK04,Q5M9V4,A0A1S4AHW5,A0A1S4CSA5,A0A140G1P7,P00823,A0A140G1S1,P29790,A0A1S4A0E0,A0A1S3WZA4,A0A1S3XUA2,A0A1S3ZTP5,A0A1S4DS02,A0A1S4BAA8,A0A1S3XR26,A0A1S4CXJ8,A0A1S4DCZ3,A0A140G1P9,A0A1S3XCX6,A0A1S3XR11,A0A1S3ZGF9,A0A1S4CQG1,A0A1S4CNL5,A0A1…	0.771219	0.946563	0.0462963
GO:0044238	primary metabolic process	P	97	1746	405	6874	0.239506	0.254001	under	A0A1S4D864,A0A1S4B7J0,A0A1S3X7K3,A0A1S3X1L9,A0A1S4DJL6,A0A1S3ZI08,A0A1S4CR57,A0A1S4AA69,A0A1S4AUK5,F5BFT0,A0A1S3ZXL1,A0A1S3XQ86,A0A1S3YPW9,A0A1S3XL51,A0A1S4AFJ2,A0A1S3ZQU2,A0A1S3ZD87,A0A1S3ZF58,A0A1S4BI04,A0A1S3X1S5,A0A1S4D4C8,A0A1S4D398,A0A1S4D3E6,A0A1S3XL06,A0A1S3ZF51,A0A1S3ZRY0,A0A1S3ZWZ0,A0A1S3YX01,A0A1S3X7S2,A0A1S4DJ40,A0A1S4ASZ9,A0A1S4AP04,A0A1S3XAT8,A0A1S3ZF93,Q75WU8,P02376,A0A1S4C068,A0A1…	A0A1S3YP30,A0A1S4B2W9,A0A1S4AYR0,A0A1S3X366,A0A1S4CS17,A0A1S3YV94,A0A1S3X6Y2,A0A1S4AHH6,A0A1S3X4V3,A0A1S4C9J4,A0A1S3ZZR4,A0A1S3YTZ6,A0A1S4BE22,A0A1S4CW41,W8SRK9,A0A1S4BH30,A0A1S4CPI7,A0A1S4C1M5,A0A1S3X2J0,A0A1S3ZVR8,A0A1S4BJI7,A0A1S4D9Q7,A0A1S3Z1G9,A0A1S4AQ50,A0A1S3XVA1,A0A1S3YDK8,A0A076L2F8,A0A1S4BFN8,A0A1S4AZI5,A0A1S4BZJ6,A0A1S3YX17,A0A1S4AWS5,A0A1S3YV93,A0A1S3WZK9,A0A1S3YAX1,A0A1S3YW69,A0A1S4D…	0.772109	0.946563	0.0555556
GO:0022857	transmembrane transporter activity	F	11	223	405	6874	0.0271605	0.0324411	under	A0A1S3ZTP5,A0A140G1P9,A0A1S4CK71,A0A1S4DKY7,A0A1S3YDC8,A0A1S3ZF04,A0A140G1Q0,A0A1S3ZEL4,A0A1S4DR39,A0A1S3WX61,A0A1S3Z8K3	A0A1S3YEJ1,A0A1S4BL36,A0A097BTV9,A0A1S3Z3P5,A0A1S4BGV4,A0A1S3Z6E6,A0A1S3X1F6,A0A1S4DA59,A0A1S4DC16,A0A1S3YPC4,A0A140G1S2,A0A1S4A1J2,A0A1S4CK04,Q5M9V4,A0A1S4AHW5,A0A1S4CSA5,A0A140G1P7,P00823,A0A140G1S1,P29790,A0A1S4A0E0,A0A1S3WZA4,A0A1S3XUA2,A0A1S3ZTP5,A0A1S4DS02,A0A1S4BAA8,A0A1S3XR26,A0A1S4CXJ8,A0A1S4DCZ3,A0A140G1P9,A0A1S3XCX6,A0A1S3XR11,A0A1S4A127,A0A1S4BCL9,A0A1S3X5T5,A0A1S3ZGF9,A0A1S4CQG1,A0A1…	0.772235	0.946563	0.0493274
GO:0044271	cellular nitrogen compound biosynthetic process	P	38	713	405	6874	0.0938272	0.103724	under	A0A1S4B7J0,A0A1S3X1S5,A0A1S4D4C8,A0A1S4D3E6,A0A1S3XL06,A0A1S3ZRY0,A0A1S3ZWZ0,A0A1S3YX01,P02376,A0A1S4C068,A0A1S3ZZ60,A0A1S3Y197,A0A1S4DPT4,A0A1S4CC61,A0A1S3YPM6,A0A1S4BWG5,A0A1S4A807,A0A1S4BVE0,A0A1S3WYF7,A0A1S3YEX6,A0A1S3YXL3,A0A1S4CVR8,A0A1S4CJS8,A0A1S3XBH0,A0A1S3X699,A0A1S4DK24,A0A1S3ZN89,A0A1S4AFK0,Q5ZQU1,A0A1S3ZRE1,A0A1S3ZTP5,A0A140G1P9,A0A140G1Q0,A0A1S3ZHM0,A0A1S3ZIP8,A0A1S4AX59,A0A1S4BCN1,…	A0A1S3ZVR8,A0A1S4BJI7,A0A1S4D9Q7,A0A1S3ZLB1,A0A1S3ZGF1,A0A1S4DNT1,A0A1S3XJX0,A0A1S3XPL9,A0A1S3ZPV7,A0A1S4DG37,A0A1S3Z0C4,A0A1S4B978,A0A1S4ADF2,A0A1S3Y1I3,A0A1S4BA51,A0A1S3XKL8,A0A1S3Z3K3,Q40554,A0A1S3X314,A0A1S4BAS1,P56821,A0A1S3X5F8,A0A1S3ZQM0,A0A1S4B7J0,A0A1S4C5Q6,A0A1S4CLH0,A0A1S4BL24,A0A1S4B2F9,A0A1S4CGT1,A0A1S3X1S5,A0A1S4AI06,A0A1S3X1E5,A0A1S4AK33,A0A1S4B2J2,A0A1S4C6W5,A0A1S4A908,Q42961,A0A1…	0.773073	0.946563	0.0532959
GO:0019362	pyridine nucleotide metabolic process	P	3	68	405	6874	0.00740741	0.00989235	under	A0A1S4D4C8,A0A1S3ZF58,A0A1S3ZMQ6	Q42961,A0A1S4AJ36,A0A1S3ZKZ4,A0A068JFR6,A0A1S4CGR1,A0A1S4CWV3,A0A1S3XXM3,A0A1S3YIG1,A0A1S3XGM0,A0A1S3Y2I1,A0A1S4DK35,A0A1S3ZZL0,A0A1S3WYR8,A0A1S3ZX13,A0A1S4CXS6,A0A1S4BTZ7,A0A1S3Z8Z4,A0A1S3YQI2,A0A1S4BBF5,A0A1S3XQ62,A0A1S3ZPG2,A0A1S4BCN3,A0A1S4DGM0,A0A1S4CI25,A0A1S3Z0N4,A0A1S3Z8U8,A0A1S4BD66,A0A068JIB0,A0A1S4CQ40,A0A1S3XQR5,Q6Q8A6,A0A1S4B2J2,A0A1S4D4C8,A0A1S4AH17,A0A1S4C6W5,A0A1S4BT88,A0A1S3XLA8,…	0.773117	0.946563	0.0441176
GO:0046496	nicotinamide nucleotide metabolic process	P	3	68	405	6874	0.00740741	0.00989235	under	A0A1S4D4C8,A0A1S3ZF58,A0A1S3ZMQ6	Q42961,A0A1S4AJ36,A0A1S3ZKZ4,A0A068JFR6,A0A1S4CGR1,A0A1S4CWV3,A0A1S3XXM3,A0A1S3YIG1,A0A1S3XGM0,A0A1S3Y2I1,A0A1S4DK35,A0A1S3ZZL0,A0A1S3WYR8,A0A1S3ZX13,A0A1S4CXS6,A0A1S4BTZ7,A0A1S3Z8Z4,A0A1S3YQI2,A0A1S4BBF5,A0A1S3XQ62,A0A1S3ZPG2,A0A1S4BCN3,A0A1S4DGM0,A0A1S4CI25,A0A1S3Z0N4,A0A1S3Z8U8,A0A1S4BD66,A0A068JIB0,A0A1S4CQ40,A0A1S3XQR5,Q6Q8A6,A0A1S4B2J2,A0A1S4D4C8,A0A1S4AH17,A0A1S4C6W5,A0A1S4BT88,A0A1S3XLA8,…	0.773117	0.946563	0.0441176
GO:0016859	cis-trans isomerase activity	F	2	47	405	6874	0.00493827	0.00683736	under	A0A1S3ZH83,A0A1S3Y2L3	A0A1S3YRP6,A0A1S4CJD2,A0A1S3ZH83,A0A1S4DGW7,A0A1S4BJ46,A0A1S3Y2L3,A0A1S4A9T6,A0A1S4BFD9,A0A1S4A196,A0A1S4ASP2,B2BF99,A0A1S3YNJ0,A0A1S3XPB3,A0A1S3XJE9,A0A1S4A314,A0A1S4BAR8,A0A1S4D910,A0A1S4CVA9,A0A1S4D6U2,A0A1S3YZE8,A0A1S4DF31,A0A1S3XXX3,A0A1S4BFB7,A0A1S4CBK2,A0A1S3ZW48,A0A1S4CYW2,G5ELZ2,A0A075F2H1,A0A1S3Z9M5,A0A1S4A5H5,A0A1S4CJG6,A0A1S3XLS6,A0A1S4CIQ1,A0A1S4BJ08,G5ELZ3,A0A1S3WXJ7,A0A1S3Y9D3,A0A1…	0.773906	0.946577	0.0425532
GO:0009259	ribonucleotide metabolic process	P	7	148	405	6874	0.017284	0.0215304	under	A0A1S3X1S5,A0A1S4D4C8,A0A1S4D3E6,A0A1S3XL06,A0A1S3ZTP5,A0A140G1P9,A0A140G1Q0	A0A1S3X1S5,A0A1S4AI06,A0A1S3X1E5,A0A1S4AK33,A0A1S4B2J2,A0A1S4C6W5,A0A1S4A908,Q42961,A0A1S4AJ36,A0A1S3ZKZ4,A0A068JFR6,A0A1S4CGR1,A0A1S4CWV3,A0A1S3XXM3,A0A1S3YIG1,A0A1S3XGM0,A0A1S3Y2I1,A0A1S4DK35,A0A1S3ZZL0,A0A1S3WYR8,A0A1S3ZX13,A0A1S4CXS6,A0A1S4BTZ7,A0A1S3Z8Z4,A0A1S3YQI2,A0A1S4BBF5,A0A1S3XQ62,A0A1S3ZPG2,A0A1S4BCN3,A0A1S4DGM0,A0A1S4CI25,A0A1S3Z0N4,A0A1S3Z8U8,A0A1S4BD66,A0A068JIB0,A0A1S4CQ40,A0A1S3X…	0.777637	0.950105	0.0472973
GO:0005852	eukaryotic translation initiation factor 3 complex	C	1	25	405	6874	0.00246914	0.00363689	under	A0A1S4B7J0	A0A1S3XPL9,A0A1S3Z0C4,A0A1S4C5Q6,A0A1S3ZLB1,A0A1S3ZGF1,A0A1S4DNT1,A0A1S3XJX0,A0A1S3ZPV7,A0A1S4DG37,A0A1S4B978,A0A1S4ADF2,A0A1S3Y1I3,A0A1S4BA51,A0A1S4CJQ8,A0A1S4BZP9,A0A1S3XKL8,A0A1S3Z3K3,Q40554,A0A1S3X314,A0A1S4BAS1,P56821,A0A1S3X5F8,A0A1S3ZQM0,A0A1S3XWX6,A0A1S4B7J0	0.781475	0.950105	0.04
GO:0051169	nuclear transport	P	1	25	405	6874	0.00246914	0.00363689	under	A0A1S3XIE9	A0A1S3YSL4,A0A1S4BPR4,A0A1S3Y9F0,A0A1S4A241,A0A1S3YA34,A0A1S3YFI2,A0A1S4ARZ0,A0A1S4CDW9,A0A1S4DF56,A0A1S3XP24,A0A1S3XM34,A0A1S3ZY70,A0A1S4AQ89,A0A1S3Z0B3,A0A1S4AN72,A0A1S3XWU3,A0A1S4AL48,A0A1S4A333,A0A1S3WXS2,A0A1S3ZML8,A0A1S4DHN3,A0A1S3YU28,D0VEB0,A0A1S4A1Q7,A0A1S3XIE9	0.781475	0.950105	0.04
GO:0006913	nucleocytoplasmic transport	P	1	25	405	6874	0.00246914	0.00363689	under	A0A1S3XIE9	A0A1S3YSL4,A0A1S4BPR4,A0A1S3Y9F0,A0A1S4A241,A0A1S3YA34,A0A1S3YFI2,A0A1S4ARZ0,A0A1S4CDW9,A0A1S4DF56,A0A1S3XP24,A0A1S3XM34,A0A1S3ZY70,A0A1S4AQ89,A0A1S3Z0B3,A0A1S4AN72,A0A1S3XWU3,A0A1S4AL48,A0A1S4A333,A0A1S3WXS2,A0A1S3ZML8,A0A1S3XIE9,A0A1S4DHN3,A0A1S3YU28,D0VEB0,A0A1S4A1Q7	0.781475	0.950105	0.04
GO:0000097	sulfur amino acid biosynthetic process	P	1	25	405	6874	0.00246914	0.00363689	under	A0A1S4AIA0	Q3LAG5,W8R6T6,A0A1S4CCJ9,A0A1S3ZI39,A0A1S3ZNU1,A0A1S4ABJ7,A0A1S3X0N4,A0A1S3Y9Q7,A0A1S4AHL1,A0A1S4BRD0,A0A1S4D9K9,A0A1S3ZYM9,A0A1S3XCV6,A0A1S4BYV8,A0A1S4CLB7,A0A1S4D6A8,A0A1S4DLE3,A0A1S3X086,A0A1S3XSJ9,A0A1S4AIA0,A0A1S4A9X2,A0A1S3YD06,A0A1S4A5L0,A0A1S4A5S7,A0A1S3Z968	0.781475	0.950105	0.04
GO:0051020	GTPase binding	F	1	25	405	6874	0.00246914	0.00363689	under	A0A1S3XIE9	A0A1S4AJ05,A0A1S4AU77,A0A1S4DME6,A0A1S3X5G4,A0A096ZJR2,A0A1S3YI12,A0A1S3Y9F0,A0A1S4D2L1,A0A1S3YA34,A0A1S3YFI2,A0A1S4CDW9,A0A1S4DF56,A0A1S4B1M8,A0A1S3XP24,A0A1S3XM34,A0A1S4B7W2,A0A1S3Z6P8,A0A1S3Y175,A0A1S3Z0B3,A0A1S4AN72,A0A1S4AL48,A0A1S3XIE9,A0A1S4BP26,A0A1S3Z2S5,A0A1S3XCI2	0.781475	0.950105	0.04
GO:0006520	cellular amino acid metabolic process	P	13	263	405	6874	0.0320988	0.0382601	under	A0A1S4A2J0,A0A1S4BK01,A0A1S4DQY5,A0A1S3ZU87,A0A1S4DBX2,A0A1S4AI83,A0A1S4BDR4,A0A1S4BYP0,A0A1S4APB5,A0A1S4CZX6,A0A1S4AIA0,A0A1S4DFX8,A0A1S4BCN1	A0A1S3ZZR4,A0A1S3YTZ6,A0A1S4BE22,A0A1S4CW41,W8SRK9,A0A1S4BH30,A0A1S4CPI7,A0A1S4C1M5,A0A1S3X2J0,A0A1S3ZVR8,A0A1S4BJI7,A0A1S4D9Q7,A0A1S3YRT4,A0A1S4CLA2,A0A1S4CHP0,A0A1S4D782,A0A1S4BWS7,A0A1S3YX45,A0A1S3XNX3,A0A1S4AVB4,A0A1S3XN09,A0A1S4BAN6,A0A1S3YIA0,A0A1S4APD0,A0A1S3ZCY7,A0A1S3XQZ7,A0A1S3YGP6,A0A1S4BLE7,A0A1S3XQI7,A0A1S4APY2,A0A1S4CHT0,A0A1S3YXL2,A0A1S4AGZ0,A0A1S3ZA01,A0A1S4DHA4,A0A1S3YF68,A0A1S4C…	0.784355	0.950407	0.0494297
GO:0009199	ribonucleoside triphosphate metabolic process	P	5	110	405	6874	0.0123457	0.0160023	under	A0A1S4D4C8,A0A1S4D3E6,A0A1S3ZTP5,A0A140G1P9,A0A140G1Q0	Q42961,A0A1S4AJ36,A0A1S3ZKZ4,A0A068JFR6,A0A1S4CGR1,A0A1S4CWV3,A0A1S3XXM3,A0A1S3YIG1,A0A1S3XGM0,A0A1S3Y2I1,A0A1S4DK35,A0A1S3ZZL0,A0A1S3WYR8,A0A1S3ZX13,A0A1S4CXS6,A0A1S4BTZ7,A0A1S3Z8Z4,A0A1S3YQI2,A0A1S4BBF5,A0A1S3XQ62,A0A1S3ZPG2,A0A1S4BCN3,A0A1S4DGM0,A0A1S4CI25,A0A1S3Z0N4,A0A1S3Z8U8,A0A1S4BD66,A0A068JIB0,A0A1S4CQ40,A0A1S3XQR5,Q6Q8A6,A0A1S4B2J2,A0A1S4D4C8,A0A1S4AH17,A0A1S4C6W5,A0A1S4BT88,A0A1S3XLA8,…	0.784868	0.950407	0.0454545
GO:0097367	carbohydrate derivative binding	F	43	807	405	6874	0.106173	0.117399	under	A0A1S3Z7E5,A0A1S4DIY1,Q6F4H4,A0A1S4D7A4,A0A1S3ZDB8,A0A1S3XC54,A0A1S3YTD5,A0A1S3ZPC7,A0A1S3YDC8,A0A1S4DDB0,A0A1S4D3E6,A0A1S3YXV1,A0A1S4CPU2,A0A1S4ATT2,A0A1S4BCN1,A0A1S4DS49,A0A1S4CQM6,A0A1S4AA04,A0A1S3X2C4,A0A1S3X0L3,A0A1S4DKY7,A0A1S4A2G9,A0A1S3ZF51,A0A1S3ZAS9,A0A1S4BBC6,A0A1S3Y9M0,A0A1S4D9L7,A0A1S4DDN7,A0A1S4DK24,A0A077D837,A0A1S3XSW4,A0A1S3XQ44,A0A1S3Z169,Q84KJ4,A0A1S4AA79,A0A1S4CTK7,A0A1S4CVZ3,…	A0A1S4D817,A0A1S3X642,A0A1S3YC88,A0A140G1S2,Q42961,A0A1S4AJ36,A0A1S4AWG6,A0A1S4AK62,A0A1S4AKW3,A0A1S3Y7I8,A0A1S4AW82,A0A1S4BLU8,A0A1S4BL36,A0A1S4CKB3,A0A1S3ZKZ4,A0A1S4AP80,A0A077DBL2,A0A1S4CSL9,A0A1S4A1J2,A0A1S3X711,A0A1S3YM69,A0A1S3Z7E5,A0A1S3Z7M8,A0A1S4B5X7,A0A1S4B5W8,A0A1S4DK20,A0A1S3WYA8,A0A1S3XVM3,A0A1S4DIY1,A0A1S4CGR1,A0A1S4CK04,Q6F4H4,A0A1S3XTB8,A0A1S4AWH0,A0A1S4A3L9,A0A1S3XJ91,A0A1S3XKM0,…	0.787195	0.950407	0.0532838
GO:0008237	metallopeptidase activity	F	3	70	405	6874	0.00740741	0.0101833	under	A0A1S3XSW4,A0A1S3X7K3,A0A1S4C133	U3PLK3,A0A1S4AV83,A0A1S4DDX1,A0A1S3X9U6,A0A1S4AVT9,A0A1S4B8T4,A0A1S4DML1,A0A1S4CRH1,A0A1S4AI50,A0A1S3YE85,A0A1S4C8D8,A0A1S4A843,A0A1S4C1Z5,A0A1S4B2T3,A0A1S4C195,A0A1S3YI24,A0A1S4ABI5,A0A1S4DA68,A0A1S3Y3H4,A0A1S4CCA7,A0A1S4A0F1,A0A1S4AHU1,A0A1S3XET9,A0A1S4DFJ1,A0A1S4CQZ4,A0A1S4CCI3,A0A1S3Z3Q4,A0A1S3Y3Q6,A0A1S4D4J4,A0A1S4ACW0,A0A1S4DBS1,A0A1S4DH44,A0A1S4B4W4,A0A1S4AKP5,A0A1S3ZSC8,A0A1S4DFW5,A0A1S4C…	0.789827	0.950407	0.0428571
GO:0006082	organic acid metabolic process	P	23	449	405	6874	0.0567901	0.0653186	under	A0A1S3X1S5,A0A1S4D4C8,A0A1S4D398,A0A1S3ZI08,A0A1S4A2J0,A0A1S4BK01,A0A1S4DQY5,A0A1S3ZU87,A0A1S4B7A9,A0A1S3ZR78,A0A1S4DBX2,A0A1S4AI83,A0A1S4BDR4,A0A1S4BYP0,A0A1S4APB5,A0A1S3X699,A0A1S4ATY4,A0A1S3YHI6,A0A1S4CZX6,A0A1S4AIA0,A0A1S4DFX8,A0A1S3Z368,A0A1S4BCN1	A0A1S3ZZR4,A0A1S3YTZ6,A0A1S4BE22,A0A1S4CW41,W8SRK9,A0A1S4BH30,A0A1S4CPI7,A0A1S4C1M5,A0A1S3X2J0,A0A1S3ZVR8,A0A1S4BJI7,A0A1S4D9Q7,A0A1S3YRT4,A0A1S4CLA2,A0A1S3X1S5,A0A1S4AI06,A0A1S3X1E5,A0A1S4AK33,A0A1S4B2J2,A0A1S4C6W5,A0A1S4A908,A0A1S3ZLY0,A0A1S4DA19,A0A1S3Y542,A0A1S3XS80,A0A1S3YHL0,Q42961,A0A1S4AJ36,A0A1S3ZKZ4,A0A068JFR6,A0A1S4CGR1,A0A1S4CWV3,A0A1S3XXM3,A0A1S3YIG1,A0A1S3XGM0,A0A1S3Y2I1,A0A1S4DK35,…	0.791369	0.950407	0.0512249
GO:1901135	carbohydrate derivative metabolic process	P	12	246	405	6874	0.0296296	0.035787	under	A0A1S3X1S5,A0A1S4D4C8,A0A1S3ZF58,A0A1S4D3E6,A0A1S3XL06,A0A1S3XUS9,A0A1S3ZMQ6,A0A1S3ZN89,A0A1S3ZTP5,A0A140G1P9,A0A140G1Q0,A0A1S4AIA0	A0A1S3YUZ1,A0A1S3YEC7,A0A1S4ARB5,A0A1S3XFP3,A0A1S4AK24,A0A068JIB6,A0A1S3ZGA0,Q8W3Z7,A0A1S4CQ62,A0A1S4BNA9,A0A1S4B6F7,A0A1S3ZVW5,A0A1S4D7J1,A0A1S3YRD6,A0A1S4AG99,A0A1S3XCI1,A0A1S4CGT1,A0A1S4DPD1,A0A1S3ZDZ2,A0A1S3ZK30,A0A1S3X1S5,A0A1S4AI06,A0A1S3X1E5,A0A1S4AK33,A0A1S4B2J2,A0A1S4C6W5,A0A1S4A908,Q42961,A0A1S4AJ36,A0A1S3ZKZ4,A0A068JFR6,A0A1S4CGR1,A0A1S4CWV3,A0A1S3XXM3,A0A1S3YIG1,A0A1S3XGM0,A0A1S3Y2I1,…	0.792154	0.950407	0.0487805
GO:0010468	regulation of gene expression	P	4	91	405	6874	0.00987654	0.0132383	under	A0A1S3ZWZ0,A0A1S3YX01,A0A1S3YXL3,A0A1S4CVR8	A0A1S3Z1G9,A0A1S4AQ50,A0A1S4AWS5,A0A1S3YV93,A0A1S3XHX0,A0A1S4A1M8,A0A1S3XW19,A0A1S3Y3N2,A0A1S3Z6C5,A0A1S4BP93,A0A1S4ACQ8,A0A1S3YX75,A0A1S3ZWZ0,A0A1S3WYZ2,A0A1S3XAJ2,A0A1S3YJ63,A0A1S4C149,A0A076KWG4,A0A1S4BCG6,A0A1S3YX01,A0A1S4A6X8,A0A1S3ZGY1,A0A1S4CWD9,A0A1S4A5M8,A0A076KXA2,A0A1S3Z2E3,A0A1S4DD35,A0A1S4A269,A0A1S4B066,A0A1S4BWE6,A0A1S4DRV3,A0A1S4B9F2,A0A1S3ZSV2,A0A1S3ZIQ7,A0A1S4D6K1,A0A1S4BWD9,A0A…	0.792575	0.950407	0.043956
GO:0016810	hydrolase activity, acting on carbon-nitrogen (but not peptide) bonds	F	2	49	405	6874	0.00493827	0.00712831	under	A0A1S3ZRE1,A0A1S4DFX8	A0A1S3ZRU6,A0A1S4BLW3,A0A1S4BK34,A0A1S3ZRV5,A0A1S4A1I3,A0A1S3ZRE1,A0A1S4D742,A0A1S3XDG5,A0A1S4AME8,A0A1S4BLM1,A0A1S4AMT4,B6ZLB8,A0A1S3XVY6,A0A1S4AAP6,A0A1S4A1P6,A0A1S4DD20,A0A0A8J4Z6,A0A1S3YC63,A0A1S4APA1,A0A1S4DFX8,A0A1S3YGX2,A0A1S4B400,A0A1S3YVS9,W8SRK9,A0A1S4DCM4,A0A1S3X2J0,A0A1S4A433,A0A1S3ZMW2,A0A1S3ZG01,A0A1S3ZEF9,A0A1S3ZYI2,A0A1S4BMA7,A0A1S4D2U6,A0A1S4CDW2,A0A1S4AZD0,A0A1S3XZF3,A0A1S4AJG0,…	0.793524	0.950407	0.0408163
GO:0004177	aminopeptidase activity	F	1	26	405	6874	0.00246914	0.00378237	under	A0A1S3X7K3	A0A1S4BWM5,A0A1S3X7K3,A0A1S4AYU8,A0A1S4B6R7,A0A1S4BAN0,A0A1S4AJI1,A0A1S3XIY1,A0A1S4A4S5,A0A1S3XYW5,A0A1S3Z311,A0A1S4C403,U3PLK3,A0A1S4AV83,A0A1S4DDX1,A0A1S4AR48,A0A1S4DNN5,A0A1S3Y8S6,A0A1S4BAI3,A0A1S4CL94,A0A1S4CBK7,A0A1S4B0G9,A0A1S3YM90,A0A1S3YWI1,A0A1S4CZV7,A0A1S4DEB9,A0A1S4AS88	0.794397	0.950407	0.0384615
GO:0015935	small ribosomal subunit	C	1	26	405	6874	0.00246914	0.00378237	under	P02376	A0A1S3ZCU3,A0A1S3XJC8,A0A1S4BZJ1,A0A1S3YJD9,P02376,A0A1S4AB83,A0A1S4AYA1,A0A1S4BXT5,A0A1S4DFI4,P06359,A0A1S4BKF0,A0A1S3XAX8,A0A1S4C2S1,P06357,A0A1S4D2U5,A0A1S3X7A0,A0A1S3YYQ3,A0A1S4DRK4,A0A1S4BTZ9,P62732,A0A1S4A0S2,A0A140G1Q1,A0A1S3XHL0,A0A1S3ZSJ9,P62129,M5A8G6	0.794397	0.950407	0.0384615
GO:0022838	substrate-specific channel activity	F	1	26	405	6874	0.00246914	0.00378237	under	A0A1S4CK71	A0A1S4BEW4,A0A1S3ZPU9,A0A1S4CQ67,A0A2U8YL77,A0A1S3XZM2,A0A1S4CIN7,A0A1S3YKN5,A0A1S4B7U8,A0A1S3XFN7,A0A1S4CK71,A0A1S4CEW3,A0A1S4CBH2,A0A1S3ZS09,A0A1S4AFX8,A0A1S3Z2G1,A0A1S4D637,A0A1S4CN39,A9CM21,A0A1S4CFG1,A0A1S4DNV9,A0A1S4CZY9,A0A1S4BPP9,A0A1S3ZRH7,A0A1S3ZW46,A0A1S3Y296,A0A1S3ZQ39	0.794397	0.950407	0.0384615
GO:0005216	ion channel activity	F	1	26	405	6874	0.00246914	0.00378237	under	A0A1S4CK71	A0A1S4BEW4,A0A1S3XZM2,A0A1S4CIN7,A0A1S3YKN5,A0A1S4B7U8,A0A1S3XFN7,A0A1S4CK71,A0A1S4CEW3,A0A1S4CBH2,A0A1S3ZS09,A0A1S4AFX8,A0A1S3Z2G1,A0A1S4D637,A0A1S4CN39,A9CM21,A0A1S4CFG1,A0A1S4DNV9,A0A1S4CZY9,A0A1S4BPP9,A0A1S3ZRH7,A0A1S3ZW46,A0A1S3Y296,A0A1S3ZQ39,A0A1S3ZPU9,A0A1S4CQ67,A0A2U8YL77	0.794397	0.950407	0.0384615
GO:0005623	cell	C	94	1706	405	6874	0.232099	0.248182	under	A0A1S3YDC8,A0A140G1P9,A0A1S4BKF3,A0A1S4AJW4,A0A1S3YRJ3,A0A1S3X2G3,A0A1S4BFY1,A0A1S4DPI0,A0A1S4A813,A0A1S4BCN1,A0A1S4AFK0,A0A1S4C068,A0A1S3ZZ60,A0A1S3Y197,A0A1S4DPT4,A0A1S4CC61,A0A1S3YPM6,A0A1S4BWG5,A0A1S4A807,A0A1S4AHU7,A0A1S4BVE0,A0A1S3WYF7,A0A1S3YEX6,A0A1S4D1X6,A0A1S4AQ72,Q9LEB0,A0A1S4BQK3,A0A1S4DDB0,A0A1S4CPU2,A0A1S3YPR6,A0A1S3YX01,A0A1S3Z0X0,A0A1S3XIE9,A0A1S4DIY1,A0A1S4D7A4,A0A1S3YW39,Q9FXS3,…	A0A1S3YIG1,A0A1S3ZZL0,A0A1S4BCN3,A0A1S3Z1L6,A0A1S4BGN1,A0A140G1X3,A0A140G1X5,A0A140G1R8,A0A1S3YZU3,A0A1S3XJZ1,A0A1S3ZGX3,A0A1S3YDC8,A0A1S4CVG6,A0A1S4ADW0,A0A1S4DN58,A0A140G1R9,A0A140G1X4,A0A1S3XD60,A0A1S3XV07,A0A1S4AJ89,Q5M9U6,A0A1S4D5C8,A0A140G1X1,A0A1S3Y185,A0A140G1P9,A0A1S4B8K7,A0A1S3YYH5,A0A1S4AGC4,A0A1S3Z7H5,A0A1S3YCK1,A0A1S4ACS9,A0A1S4BM15,A0A1S3ZRX8,A0A1S4AUH6,A0A1S3Y478,A0A1S3YFI6,A0A1S4C…	0.796434	0.950407	0.0550996
GO:0015399	primary active transmembrane transporter activity	F	3	71	405	6874	0.00740741	0.0103288	under	A0A1S3ZTP5,A0A140G1P9,A0A1S3YDC8	A0A1S4BL36,A0A097BTV9,A0A1S3Z3P5,A0A1S4BGV4,A0A1S3Z6E6,A0A1S3X1F6,A0A1S4DA59,A0A1S4DC16,A0A1S3YPC4,A0A140G1S2,A0A1S4A1J2,A0A1S4CK04,Q5M9V4,A0A1S4AHW5,A0A1S4CSA5,A0A140G1P7,P00823,A0A140G1S1,P29790,A0A1S4A0E0,A0A1S3WZA4,A0A1S3XUA2,A0A1S3ZTP5,A0A1S4DS02,A0A1S4BAA8,A0A1S3XR26,A0A1S4CXJ8,A0A1S4DCZ3,A0A140G1P9,A0A1S3XCX6,A0A1S3XR11,A0A1S3ZGF9,A0A1S4CQG1,A0A1S4CNL5,A0A1S4B7I9,A0A1S3Y0B8,A0A1S4ATD8,A0A1…	0.797792	0.950407	0.0422535
GO:0006733	oxidoreduction coenzyme metabolic process	P	3	71	405	6874	0.00740741	0.0103288	under	A0A1S4D4C8,A0A1S3ZF58,A0A1S3ZMQ6	Q42961,A0A1S4AJ36,A0A1S3ZKZ4,A0A068JFR6,A0A1S4CGR1,A0A1S4CWV3,A0A1S3XXM3,A0A1S3YIG1,A0A1S3XGM0,A0A1S3Y2I1,A0A1S4DK35,A0A1S3ZZL0,A0A1S3WYR8,A0A1S3ZX13,A0A1S4CXS6,A0A1S4BTZ7,A0A1S3Z8Z4,A0A1S3YQI2,A0A1S4BBF5,A0A1S3XQ62,A0A1S3ZPG2,A0A1S4BCN3,A0A1S4DGM0,A0A1S4CI25,A0A1S3Z0N4,A0A1S3Z8U8,A0A1S4BD66,A0A068JIB0,A0A1S4CQ40,A0A1S3XQR5,Q6Q8A6,A0A1S4B2J2,A0A1S4D4C8,A0A1S4AH17,A0A1S4C6W5,A0A1S4BT88,A0A1S3XLA8,…	0.797792	0.950407	0.0422535
GO:0015405	P-P-bond-hydrolysis-driven transmembrane transporter activity	F	3	71	405	6874	0.00740741	0.0103288	under	A0A1S3ZTP5,A0A140G1P9,A0A1S3YDC8	A0A1S4BL36,A0A097BTV9,A0A1S3Z3P5,A0A1S4BGV4,A0A1S3Z6E6,A0A1S3X1F6,A0A1S4DA59,A0A1S4DC16,A0A1S3YPC4,A0A140G1S2,A0A1S4A1J2,A0A1S4CK04,Q5M9V4,A0A1S4AHW5,A0A1S4CSA5,A0A140G1P7,P00823,A0A140G1S1,P29790,A0A1S4A0E0,A0A1S3WZA4,A0A1S3XUA2,A0A1S3ZTP5,A0A1S4DS02,A0A1S4BAA8,A0A1S3XR26,A0A1S4CXJ8,A0A1S4DCZ3,A0A140G1P9,A0A1S3XCX6,A0A1S3XR11,A0A1S3ZGF9,A0A1S4CQG1,A0A1S4CNL5,A0A1S4B7I9,A0A1S3Y0B8,A0A1S4ATD8,A0A1…	0.797792	0.950407	0.0422535
GO:0009141	nucleoside triphosphate metabolic process	P	5	112	405	6874	0.0123457	0.0162933	under	A0A1S4D4C8,A0A1S4D3E6,A0A1S3ZTP5,A0A140G1P9,A0A140G1Q0	Q42961,A0A1S4AJ36,A0A1S3ZKZ4,A0A068JFR6,A0A1S4CGR1,A0A1S4CWV3,A0A1S3XXM3,A0A1S3YIG1,A0A1S3XGM0,A0A1S3Y2I1,A0A1S4DK35,A0A1S3ZZL0,A0A1S3WYR8,A0A1S3ZX13,A0A1S4CXS6,A0A1S4BTZ7,A0A1S3Z8Z4,A0A1S3YQI2,A0A1S4BBF5,A0A1S3XQ62,A0A1S3ZPG2,A0A1S4BCN3,A0A1S4DGM0,A0A1S4CI25,A0A1S3Z0N4,A0A1S3Z8U8,A0A1S4BD66,A0A068JIB0,A0A1S4CQ40,A0A1S3XQR5,Q6Q8A6,A0A1S4B2J2,A0A1S4D4C8,A0A1S4AH17,A0A1S4C6W5,A0A1S4BT88,A0A1S3XLA8,…	0.79788	0.950407	0.0446429
GO:0032787	monocarboxylic acid metabolic process	P	6	132	405	6874	0.0148148	0.0192028	under	A0A1S3X1S5,A0A1S4D4C8,A0A1S4B7A9,A0A1S3ZR78,A0A1S3X699,A0A1S3YHI6	A0A1S3X1S5,A0A1S4AI06,A0A1S3X1E5,A0A1S4AK33,A0A1S4B2J2,A0A1S4C6W5,A0A1S4A908,A0A1S3ZLY0,A0A1S4DA19,A0A1S3Y542,A0A1S3XS80,A0A1S3YHL0,Q42961,A0A1S4AJ36,A0A1S3ZKZ4,A0A068JFR6,A0A1S4CGR1,A0A1S4CWV3,A0A1S3XXM3,A0A1S3YIG1,A0A1S3XGM0,A0A1S3Y2I1,A0A1S4DK35,A0A1S3ZZL0,A0A1S3WYR8,A0A1S3ZX13,A0A1S4CXS6,A0A1S4BTZ7,A0A1S3Z8Z4,A0A1S3YQI2,A0A1S4BBF5,A0A1S3XQ62,A0A1S3ZPG2,A0A1S4BCN3,A0A1S4DGM0,A0A1S4CI25,A0A1S3Z…	0.798474	0.950407	0.0454545
GO:0036094	small molecule binding	F	56	1042	405	6874	0.138272	0.151586	under	A0A1S4BVY0,A0A1S3Z7E5,A0A1S4DIY1,Q6F4H4,A0A1S4D7A4,A0A1S3ZDB8,A0A1S3XC54,A0A1S3YTD5,A0A1S3ZPC7,A0A1S3YDC8,A0A1S4DDB0,A0A1S4D3E6,A0A1S3YXV1,A0A1S4CPU2,A0A1S4ATT2,A0A1S4BCN1,A0A1S4DS49,A0A1S4CQM6,A0A1S4AA04,A0A1S3X2C4,A0A1S3X0L3,A0A1S4DKY7,A0A1S4A2G9,A0A1S3ZF51,A0A1S3ZAS9,A0A1S4BBC6,A0A1S3Y9M0,A0A1S4D9L7,A0A1S4DDN7,A0A1S4DK24,A0A077D837,A0A1S3XSW4,A0A1S3XQ44,A0A1S3Z169,Q84KJ4,A0A1S4AA79,A0A1S4CTK7,…	A0A1S4D817,A0A1S3X642,A0A1S3YC88,A0A1S4AMP7,A0A1S3XAB9,A0A1S3YES5,A0A1S3Z6N8,A0A1S3XU47,A0A1S3XCX6,A0A1S4CXG2,A0A1S3XR11,A0A1S3XKA7,A0A1S3XJ11,A0A1S4BVY0,A0A1S3X5I4,A0A140G1S2,Q42961,A0A1S4AJ36,A0A1S4AWG6,A0A1S4AK62,A0A1S4AKW3,A0A1S3Y7I8,A0A1S4AW82,A0A1S4BLU8,A0A1S4BL36,A0A1S4CKB3,A0A1S3ZKZ4,A0A1S4AP80,A0A077DBL2,A0A1S4CSL9,A0A1S4A1J2,A0A1S3X711,A0A1S3YM69,A0A1S3Z7E5,A0A1S3Z7M8,A0A1S4B5X7,A0A1S4B…	0.798811	0.950407	0.0537428
GO:1901576	organic substance biosynthetic process	P	56	1042	405	6874	0.138272	0.151586	under	A0A1S4B7J0,A0A1S4BI04,A0A1S3X1S5,A0A1S4D4C8,A0A1S4D3E6,A0A1S3XL06,A0A1S3ZRY0,A0A1S3ZWZ0,A0A1S3YX01,P02376,A0A1S4C068,A0A1S3ZZ60,A0A1S3Y197,A0A1S4DPT4,A0A1S4CC61,A0A1S3YPM6,A0A1S4BWG5,A0A1S4A807,A0A1S4BVE0,A0A1S3WYF7,A0A1S3YEX6,A0A1S3YXL3,A0A1S4CVR8,A0A1S3XUS9,A0A1S4BK01,A0A1S3ZDB8,A0A1S3XC54,A0A1S4B7A9,A0A1S3ZR78,O24154,A0A1S4D4M9,A0A1S4CJS8,A0A1S3XBH0,A0A1S4A0H5,A0A1S4AI83,A0A1S4BDR4,A0A1S4BYP0,…	A0A1S3YP30,A0A1S4B2W9,A0A1S4AYR0,A0A1S3X366,A0A1S4CS17,A0A1S3YV94,A0A1S3X6Y2,A0A1S4AHH6,A0A1S3X4V3,A0A1S3ZZR4,A0A1S3YTZ6,A0A1S4BE22,A0A1S4CW41,W8SRK9,A0A1S4BH30,A0A1S4CPI7,A0A1S4C1M5,A0A1S3X2J0,A0A1S3ZVR8,A0A1S4BJI7,A0A1S4D9Q7,A0A1S3ZLB1,A0A1S3ZGF1,A0A1S4DNT1,A0A1S3XJX0,A0A1S3XPL9,A0A1S3ZPV7,A0A1S4DG37,A0A1S3Z0C4,A0A1S4B978,A0A1S4ADF2,A0A1S3Y1I3,A0A1S4BA51,A0A1S3XKL8,A0A1S3Z3K3,Q40554,A0A1S3X314,…	0.798811	0.950407	0.0537428
GO:1901566	organonitrogen compound biosynthetic process	P	41	776	405	6874	0.101235	0.112889	under	A0A1S4B7J0,A0A1S3X1S5,A0A1S4D4C8,A0A1S4D3E6,A0A1S3XL06,P02376,A0A1S4C068,A0A1S3ZZ60,A0A1S3Y197,A0A1S4DPT4,A0A1S4CC61,A0A1S3YPM6,A0A1S4BWG5,A0A1S4A807,A0A1S4BVE0,A0A1S3WYF7,A0A1S3YEX6,A0A1S3YXL3,A0A1S4CVR8,A0A1S3XUS9,A0A1S4BK01,A0A1S4CJS8,A0A1S3XBH0,A0A1S4AI83,A0A1S4BDR4,A0A1S4BYP0,A0A1S4APB5,A0A1S3X699,A0A1S4DK24,A0A1S4AFK0,Q5ZQU1,A0A1S3ZRE1,A0A1S3ZTP5,A0A140G1P9,A0A140G1Q0,A0A1S3ZHM0,A0A1S3ZIP8,…	A0A1S3ZZR4,A0A1S3YTZ6,A0A1S4BE22,A0A1S4CW41,W8SRK9,A0A1S4BH30,A0A1S4CPI7,A0A1S4C1M5,A0A1S3X2J0,A0A1S3ZVR8,A0A1S4BJI7,A0A1S4D9Q7,A0A1S3ZLB1,A0A1S3ZGF1,A0A1S4DNT1,A0A1S3XJX0,A0A1S3XPL9,A0A1S3ZPV7,A0A1S4DG37,A0A1S3Z0C4,A0A1S4B978,A0A1S4ADF2,A0A1S3Y1I3,A0A1S4BA51,A0A1S3XKL8,A0A1S3Z3K3,Q40554,A0A1S3X314,A0A1S4BAS1,P56821,A0A1S3X5F8,A0A1S3ZQM0,A0A1S4B7J0,A0A1S4C5Q6,A0A1S3X1S5,A0A1S4AI06,A0A1S3X1E5,A0A1…	0.799485	0.950407	0.0528351
GO:0005634	nucleus	C	13	267	405	6874	0.0320988	0.038842	under	A0A1S4A1B7,A0A1S4D864,A0A1S3X7S2,A0A1S4BQK3,A0A1S4DDB0,A0A1S4CPU2,A0A1S4BFY1,A0A1S4DPI0,A0A1S3YPR6,A0A1S4A813,A0A1S3YX01,A0A1S3Z0X0,A0A1S3XIE9	A0A1S3WXS2,A0A1S3ZML8,A0A1S3ZKL6,A0A1S3YWR8,A0A1S4CUI4,A0A1S4CZH1,A0A1S3Y2B4,A0A1S4DQP1,A0A1S4BPR3,A0A1S4CTQ3,D0VEB0,A0A1S3ZM86,A0A1S4A1Q7,A0A1J0F5X7,A0A1S3XQS5,A0A1S4CS17,A0A1S3XS42,A0A1S3ZI94,A0A1S4A013,A0A1S4A1B7,A0A1S4AU52,A0A1S4CLH0,A0A1S4DHG5,A0A1S4CDB1,A0A1S3YBJ9,A0A1S3XWB6,A0A1S4DQK0,A0A1S3XYP1,A0A1S3X4J0,A0A1S4A5A8,A0A1S3XW19,A0A1S3XHI6,A0A1S4AYP6,A0A1S4D864,A0A1S3XGK7,A0A1S4C6N4,A0A1S4A…	0.801657	0.950407	0.0486891
GO:0005886	plasma membrane	C	2	50	405	6874	0.00493827	0.00727379	under	A0A1S3YDC8,A0A140G1P9	A0A1S3X1Q4,A0A1S3YMJ1,A0A1S3YYD3,A0A1S4BUG5,A0A1S3X493,A0A1S4D2C3,A0A1S3X6L4,A0A1S4BB07,A0A1S4BAK5,A0A1S4DQ54,A0A1S3XFX9,A0A1S3YH29,Q40583,A0A1S3WZL4,A0A1S4A121,A0A1S3YES2,A0A1S4C6G3,A0A1S4ASV3,A0A1S3ZY26,A0A1S3X3V1,A0A1S4C5Q2,A0A140G1X3,A0A140G1X5,A0A140G1R8,A0A1S3YZU3,A0A1S3XJZ1,A0A1S3ZGX3,A0A1S3YDC8,A0A1S4CVG6,A0A1S4ADW0,A0A1S4DN58,A0A140G1R9,A0A140G1X4,A0A1S3XD60,A0A1S3XV07,A0A1S4AJ89,Q5M9U6,…	0.802758	0.950407	0.04
GO:0006511	ubiquitin-dependent protein catabolic process	P	2	50	405	6874	0.00493827	0.00727379	under	A0A1S3YBJ7,A0A1S3XUT4	A0A1S3ZBU8,A0A1S3XSM8,A0A1S4ATN6,A0A1S3XRB1,A0A1S3Z555,A0A1S4B8G0,A0A1S4AN51,A0A1S4CBL4,A0A1S3Z6X4,A0A1S3X241,A0A1S3XIW5,A0A1S3ZBV2,A0A1S3XE40,A0A1S4CIY0,A0A1S4DHD0,A0A1S4CYK4,A0A1S4CXU6,A0A1S4AET6,A0A1S3ZHQ7,A0A1S4DPZ2,A0A1S4ARS6,A0A1S4B105,A0A1S4BC83,A0A1S4CJQ9,A0A1S3YZR3,A0A1S3XTA8,A0A1S3Z4U1,A0A1S3ZSR1,A0A1S3YBJ7,A0A1S3YJB8,A0A1S3ZFK9,A0A1S4D3E9,A0A1S3YDQ8,A0A1S3XW99,A0A1S3X1X5,A0A1S3Y5Y3,A0A…	0.802758	0.950407	0.04
GO:0032555	purine ribonucleotide binding	F	41	778	405	6874	0.101235	0.11318	under	A0A1S3Z7E5,A0A1S4DIY1,Q6F4H4,A0A1S4D7A4,A0A1S3ZDB8,A0A1S3XC54,A0A1S3YTD5,A0A1S3ZPC7,A0A1S3YDC8,A0A1S4DDB0,A0A1S4D3E6,A0A1S3YXV1,A0A1S4CPU2,A0A1S4ATT2,A0A1S4BCN1,A0A1S4DS49,A0A1S4CQM6,A0A1S4AA04,A0A1S3X2C4,A0A1S3X0L3,A0A1S4DKY7,A0A1S4A2G9,A0A1S3ZF51,A0A1S3ZAS9,A0A1S4BBC6,A0A1S3Y9M0,A0A1S4D9L7,A0A1S4DDN7,A0A1S4DK24,A0A077D837,A0A1S3XSW4,A0A1S3XQ44,A0A1S3Z169,Q84KJ4,A0A1S4AA79,A0A1S4CTK7,A0A1S4CVZ3,…	A0A1S4D817,A0A1S3X642,A0A1S3YC88,A0A140G1S2,Q42961,A0A1S4AJ36,A0A1S4AWG6,A0A1S4AK62,A0A1S4AKW3,A0A1S3Y7I8,A0A1S4AW82,A0A1S4BLU8,A0A1S4BL36,A0A1S4CKB3,A0A1S3ZKZ4,A0A1S4AP80,A0A077DBL2,A0A1S4CSL9,A0A1S4A1J2,A0A1S3X711,A0A1S3YM69,A0A1S3Z7E5,A0A1S3Z7M8,A0A1S4B5X7,A0A1S4B5W8,A0A1S4DK20,A0A1S3WYA8,A0A1S3XVM3,A0A1S4DIY1,A0A1S4CGR1,A0A1S4CK04,Q6F4H4,A0A1S3XTB8,A0A1S4AWH0,A0A1S4A3L9,A0A1S3XJ91,A0A1S3XKM0,…	0.804691	0.950407	0.0526992
GO:0070279	vitamin B6 binding	F	3	72	405	6874	0.00740741	0.0104743	under	A0A1S4A2J0,A0A1S4CZX6,A0A1S3Z368	A0A1S3XXN7,A0A1S3XDE1,A0A1S4CNP0,A0A1S4B0F5,A0A1S3X4P8,A0A1S4CKW1,A0A1S3XEF3,A0A1S4AZM4,A0A1S4BAT9,A0A1S4D6G2,A0A1S4A096,A0A1S4APM0,O81102,A0A1S3ZEA4,A0A1S4BS40,A0A1S4CQD2,A0A1S4AAP9,A0A1S4DIW7,Q9ZPL5,A0A1S3XPL8,A0A1S3XCT6,A0A1S3XCC7,A0A1S3Y2X0,A0A1S3ZP91,A0A1S4C3L2,A0A1S3YQG6,A0A1S4ASM7,A0A1S4BNW5,A0A1S3WXP0,A0A1S3XCF5,A0A1S4A2J0,A0A1S3ZTF8,A0A1S4AZB1,A0A1S3Y9E9,A0A1S3ZLM2,A0A1S4CAZ7,A0A1S3Z968,…	0.805503	0.950407	0.0416667
GO:0051287	NAD binding	F	3	72	405	6874	0.00740741	0.0104743	under	A0A1S3YR16,A0A1S4AB88,A0A1S4B7A9	A0A1S3XJF2,A0A1S4B7M2,A0A1S4DBQ6,A1KYB0,Q9XG67,A0A0K2GN10,A0A1S4AGN4,A0A1S4D5X6,A0A1S4BXE7,A0A1S3XUI8,A0A1S3YLA5,A0A1S3YV19,A0A1S3XFT6,A0A140G1X5,A1KYB1,A0A1S4AET0,A0A1S4ATB8,A0A1S3XP71,A0A1S3YR16,A0A1S4CM79,A0A1S4AB88,A0A1S4A481,A0A1S3ZHK0,A0A1S3Y1V9,A0A1S4C5C0,A0A1S4A3B7,A0A1S3YLJ1,A0A1S4BJ43,A0A1S4C5W5,Q5M9S4,A0A1S4BYT9,A0A1S3Z3R3,A0A1S4ADZ8,A0A1S4B7M0,A0A1S3XFF8,H9CCH7,A0A1S4C2Y6,A0A1S4AAX1,A…	0.805503	0.950407	0.0416667
GO:0030170	pyridoxal phosphate binding	F	3	72	405	6874	0.00740741	0.0104743	under	A0A1S4A2J0,A0A1S4CZX6,A0A1S3Z368	A0A1S3XXN7,A0A1S3XDE1,A0A1S4CNP0,A0A1S4B0F5,A0A1S3X4P8,A0A1S4CKW1,A0A1S3XEF3,A0A1S4AZM4,A0A1S4BAT9,A0A1S4D6G2,A0A1S4A096,A0A1S4APM0,O81102,A0A1S3ZEA4,A0A1S4BS40,A0A1S4CQD2,A0A1S4AAP9,A0A1S4DIW7,Q9ZPL5,A0A1S3XPL8,A0A1S3XCT6,A0A1S3XCC7,A0A1S3Y2X0,A0A1S3ZP91,A0A1S4C3L2,A0A1S3YQG6,A0A1S4ASM7,A0A1S4BNW5,A0A1S3WXP0,A0A1S3XCF5,A0A1S4A2J0,A0A1S3ZTF8,A0A1S4AZB1,A0A1S3Y9E9,A0A1S3ZLM2,A0A1S4CAZ7,A0A1S3Z968,…	0.805503	0.950407	0.0416667
GO:0046395	carboxylic acid catabolic process	P	1	27	405	6874	0.00246914	0.00392784	under	A0A1S4DFX8	A0A1S3YRT4,A0A1S4CLA2,A0A1S3Z7S7,A0A1S4B9H4,A0A1S3Z4R3,A0A1S3YYG2,A0A1S3ZH48,A0A1S3XEH6,A0A1S4C0B5,A0A1S4D026,A0A075EZT4,A0A1S4A3G9,A0A1S4DGD5,A0A1S3ZF52,A0A1S3XYS3,A0A1S3ZFX3,A0A1S4DNE8,A0A1S4B4M5,A0A1S4A1V3,A0A1S4APA1,A0A1S4DFX8,A0A1S3YGX2,A0A1S4ADZ7,A1KYB0,A1KYB1,A0A1S3Y864,A0A1S3ZHK0	0.806557	0.950407	0.037037
GO:0030120	vesicle coat	C	1	27	405	6874	0.00246914	0.00392784	under	A0A1S4DBY6	A0A1S3Y478,A0A1S3YFI6,A0A1S4CB27,A0A1S3YIH5,A0A1S3WZE3,A0A1S4A0M8,A0A1S4A371,A0A1S3XQA4,A0A1S4DBY6,A0A1S4C6J7,A0A1S4DF27,A0A1S3ZN00,A0A1S3YKI1,A0A1S4DRM1,A0A1S3XG99,A0A1S3X8M8,A0A1S3X3G2,A0A1S4A9M4,A0A1S4C6G3,A0A1S4ASV3,A0A1S3ZY26,A0A1S3X3V1,A0A1S4C5Q2,A0A1S4A121,A0A1S3YES2,A0A1S4BH68,A0A1S3Y811	0.806557	0.950407	0.037037
GO:0016054	organic acid catabolic process	P	1	27	405	6874	0.00246914	0.00392784	under	A0A1S4DFX8	A0A1S3YRT4,A0A1S4CLA2,A0A1S3Z7S7,A0A1S4B9H4,A0A1S3Z4R3,A0A1S3YYG2,A0A1S3ZH48,A0A1S3XEH6,A0A1S4C0B5,A0A1S4D026,A0A075EZT4,A0A1S4A3G9,A0A1S4DGD5,A0A1S3ZF52,A0A1S3XYS3,A0A1S3ZFX3,A0A1S4DNE8,A0A1S4B4M5,A0A1S4A1V3,A0A1S4APA1,A0A1S4DFX8,A0A1S3YGX2,A0A1S4ADZ7,A1KYB0,A1KYB1,A0A1S3Y864,A0A1S3ZHK0	0.806557	0.950407	0.037037
GO:0016070	RNA metabolic process	P	13	269	405	6874	0.0320988	0.039133	under	A0A1S4D864,A0A1S3ZRY0,A0A1S3ZWZ0,A0A1S3YX01,A0A1S3X7S2,A0A1S4DJ40,A0A1S4ASZ9,A0A1S4AP04,A0A1S3XAT8,A0A1S3ZF93,Q75WU8,A0A1S3X2G3,A0A1S4BCN1	A0A1S3Z1G9,A0A1S4AQ50,A0A1S3XVA1,A0A1S3YDK8,A0A1S4AWS5,A0A1S3YV93,A0A1S4BWJ9,A0A1S3ZWI9,A0A1S4CDB1,A0A1S3XS39,A0A1S3Z0X9,A0A1S4DQK0,A0A1S3X4J0,A0A1S3XHX0,A0A1S3YBJ9,A0A1S3XWB6,A0A1S4A1M8,A0A1S3XYP1,A0A1S3XXF3,A0A1S4CBM9,A0A1S4A5A8,A0A1S3XW19,A0A1S3WY26,A0A1S3XHI6,A0A1S4AYP6,A0A1S4D864,A0A1S3XGK7,A0A1S4C6N4,A0A1S4AX47,A0A1S3ZNU7,A0A1S4A621,A0A1S3ZW41,A0A1S4D5L2,A0A1S3XS42,A0A1S3ZI94,A0A1S4A013,A0A…	0.809924	0.950407	0.0483271
GO:0033036	macromolecule localization	P	10	212	405	6874	0.0246914	0.0308408	under	F2ZAM0,Q8LK72,F2ZAM1,E3W9R1,A0A1S4DJK5,A0A1S3Y4F0,A0A1S4DBY6,A0A1S4BKF3,A0A1S3YXM2,A0A1S3XIE9	A0A1S3YSL4,A0A1S4BPR4,A0A1S3Y9F0,A0A1S4A241,A0A1S3YA34,A0A1S3YFI2,A0A1S4ARZ0,A0A1S4CDW9,A0A1S4DF56,A0A1S3XP24,A0A1S3XM34,A0A1S3ZY70,A0A1S4AQ89,A0A1S3Z0B3,A0A1S4AN72,A0A1S3XWU3,A0A1S4AL48,A0A1S4A333,A0A1S3WXS2,A0A1S3ZML8,A0A1S4D963,A0A1S3Y492,A0A1S3ZS46,A0A1S3Y9D0,A0A1S4AGR7,A0A1S4A2H0,A0A1S4A0F9,A0A1S4CH48,A0A1S4A5K9,A0A1S3ZSG1,A0A1S3Y640,A0A077D7Q1,A0A1S3Y3D4,A0A1S4B3W2,A0A1S4BEX7,F2ZAM0,A0A1S3Y…	0.8101	0.950407	0.0471698
GO:0006355	regulation of transcription, DNA-templated	P	2	51	405	6874	0.00493827	0.00741926	under	A0A1S3ZWZ0,A0A1S3YX01	A0A1S3Y3N2,A0A1S4DCI8,A0A1S3X0H2,A0A1S3ZUY9,A0A1S4A8C9,A0A1S4BGX4,A0A1S3YMH7,A0A1S3ZYR2,A0A1S4CJ66,A0A1S3ZWE3,A0A1S3Z6C5,A0A1S4BP93,A0A1S4ACQ8,A0A1S3YX75,A0A1S3ZWZ0,A0A1S3WYZ2,A0A1S3XAJ2,A0A1S3YJ63,A0A1S4C149,A0A076KWG4,A0A1S4BCG6,A0A1S3YX01,A0A1S4A6X8,A0A1S3ZGY1,A0A1S4CWD9,A0A1S4A5M8,A0A076KXA2,A0A1S3Z2E3,A0A1S4DD35,A0A1S4A269,A0A1S4B066,A0A1S4BWE6,A0A1S4DRV3,A0A1S4B9F2,A0A1S3ZSV2,A0A1S3ZIQ7,A0A…	0.811624	0.950407	0.0392157
GO:1903506	regulation of nucleic acid-templated transcription	P	2	51	405	6874	0.00493827	0.00741926	under	A0A1S3ZWZ0,A0A1S3YX01	A0A1S3Y3N2,A0A1S3Z6C5,A0A1S4BP93,A0A1S4ACQ8,A0A1S3YX75,A0A1S3ZWZ0,A0A1S3WYZ2,A0A1S3XAJ2,A0A1S3YJ63,A0A1S4C149,A0A076KWG4,A0A1S4BCG6,A0A1S3YX01,A0A1S4A6X8,A0A1S3ZGY1,A0A1S4CWD9,A0A1S4A5M8,A0A076KXA2,A0A1S3Z2E3,A0A1S4DD35,A0A1S4A269,A0A1S4B066,A0A1S4BWE6,A0A1S4DRV3,A0A1S4B9F2,A0A1S3ZSV2,A0A1S3ZIQ7,A0A1S4D6K1,A0A1S4BWD9,A0A1S4AZB4,A0A1S3X586,A0A1S4CSD0,A0A1S4CD64,A0A1S3XQ77,A0A1S4BCZ6,A0A1S4BHG1,A0A…	0.811624	0.950407	0.0392157
GO:2001141	regulation of RNA biosynthetic process	P	2	51	405	6874	0.00493827	0.00741926	under	A0A1S3ZWZ0,A0A1S3YX01	A0A1S3Y3N2,A0A1S3Z6C5,A0A1S4BP93,A0A1S4ACQ8,A0A1S3YX75,A0A1S3ZWZ0,A0A1S3WYZ2,A0A1S3XAJ2,A0A1S3YJ63,A0A1S4C149,A0A076KWG4,A0A1S4BCG6,A0A1S3YX01,A0A1S4A6X8,A0A1S3ZGY1,A0A1S4CWD9,A0A1S4A5M8,A0A076KXA2,A0A1S3Z2E3,A0A1S4DD35,A0A1S4A269,A0A1S4B066,A0A1S4BWE6,A0A1S4DRV3,A0A1S4B9F2,A0A1S3ZSV2,A0A1S3ZIQ7,A0A1S4D6K1,A0A1S4BWD9,A0A1S4AZB4,A0A1S3X586,A0A1S4CSD0,A0A1S4CD64,A0A1S3XQ77,A0A1S4BCZ6,A0A1S4BHG1,A0A…	0.811624	0.950407	0.0392157
GO:0043632	modification-dependent macromolecule catabolic process	P	2	51	405	6874	0.00493827	0.00741926	under	A0A1S3YBJ7,A0A1S3XUT4	A0A1S4CYK4,A0A1S4CXU6,A0A1S4AET6,A0A1S3ZHQ7,A0A1S4DPZ2,A0A1S4ARS6,A0A1S4B105,A0A1S4BC83,A0A1S4CJQ9,A0A1S3YZR3,A0A1S3XTA8,A0A1S3Z4U1,A0A1S3ZSR1,A0A1S3YBJ7,A0A1S3YJB8,A0A1S3ZFK9,A0A1S4D3E9,A0A1S3YDQ8,A0A1S3XW99,A0A1S3X1X5,A0A1S3Y5Y3,A0A1S4DBY4,A0A1S4C8R8,A0A1S3Z7E1,B6V765,A0A1S4AJF4,A0A1S3YMJ6,A0A1S3Y073,A0A1S4BGB8,A0A1S3YP84,A0A1S3Z735,A0A1S3ZI51,A0A1S4BYH7,A0A1S4DKN0,A0A1S3XUT4,A0A1S3ZBU8,A0A1S3X…	0.811624	0.950407	0.0392157
GO:0019941	modification-dependent protein catabolic process	P	2	51	405	6874	0.00493827	0.00741926	under	A0A1S3YBJ7,A0A1S3XUT4	A0A1S4CYK4,A0A1S4CXU6,A0A1S4AET6,A0A1S3ZHQ7,A0A1S4DPZ2,A0A1S4ARS6,A0A1S4B105,A0A1S4BC83,A0A1S4CJQ9,A0A1S3YZR3,A0A1S3XTA8,A0A1S3Z4U1,A0A1S3ZSR1,A0A1S3YBJ7,A0A1S3YJB8,A0A1S3ZFK9,A0A1S4D3E9,A0A1S3YDQ8,A0A1S3XW99,A0A1S3X1X5,A0A1S3Y5Y3,A0A1S4DBY4,A0A1S4C8R8,A0A1S3Z7E1,B6V765,A0A1S4AJF4,A0A1S3YMJ6,A0A1S3Y073,A0A1S4BGB8,A0A1S3YP84,A0A1S3Z735,A0A1S3ZI51,A0A1S4BYH7,A0A1S4DKN0,A0A1S3XUT4,A0A1S3ZBU8,A0A1S3X…	0.811624	0.950407	0.0392157
GO:0072524	pyridine-containing compound metabolic process	P	3	73	405	6874	0.00740741	0.0106197	under	A0A1S4D4C8,A0A1S3ZF58,A0A1S3ZMQ6	Q42961,A0A1S4AJ36,A0A1S3ZKZ4,A0A068JFR6,A0A1S4CGR1,A0A1S4CWV3,A0A1S3XXM3,A0A1S3YIG1,A0A1S3XGM0,A0A1S3Y2I1,A0A1S4DK35,A0A1S3ZZL0,A0A1S3WYR8,A0A1S3ZX13,A0A1S4CXS6,A0A1S4BTZ7,A0A1S3Z8Z4,A0A1S3YQI2,A0A1S4BBF5,A0A1S3XQ62,A0A1S3ZPG2,A0A1S4BCN3,A0A1S4DGM0,A0A1S4CI25,A0A1S3Z0N4,A0A1S3Z8U8,A0A1S4BD66,A0A068JIB0,A0A1S4CQ40,A0A1S3XQR5,Q6Q8A6,A0A1S4B2J2,A0A1S4D4C8,A0A1S4AH17,A0A1S4C6W5,A0A1S4BT88,A0A1S3XLA8,…	0.812966	0.950407	0.0410959
GO:0006457	protein folding	P	4	94	405	6874	0.00987654	0.0136747	under	A0A1S4DIY1,A0A1S4D7A4,A0A1S3ZPC7,A0A1S4BVY0	A0A1S4DIY1,A0A1S4D7A4,A0A1S4AHG8,A0A1S4DSL7,A0A1S4BNP6,A0A1S3Z427,A0A1S4A7X9,A0A1S3XY51,A0A1S4D2P7,A0A1S4CAS7,A0A1S3YLL8,A0A1S3XUT7,A0A1S3XRJ7,A0A1S4CIG0,A0A1S3YAW9,A0A1S3ZJY3,A0A1S4BLU8,A0A077DBL2,A0A1S4CSL9,A0A1S3WYA8,A0A1S3XVM3,A0A1S3X3I0,A0A1S4B4Q4,A0A1S4CS07,A0A1S4A548,A0A1S4CB32,A0A1S3X5W6,A0A1S3YRP6,A0A1S4D3T4,A0A1S3ZUI8,A0A1S3YDH7,A0A1S3YG21,E9NZ46,A0A1S3X3A0,A0A1S3XGK4,A0A1S3XKA7,A0A1S3Z…	0.813034	0.950407	0.0425532
GO:0006796	phosphate-containing compound metabolic process	P	12	251	405	6874	0.0296296	0.0365144	under	A0A1S3X1S5,A0A1S4D4C8,A0A1S3ZF58,A0A1S4D3E6,A0A1S3XL06,A0A1S4BI04,A0A1S3ZMQ6,A0A1S3ZN89,A0A1S3ZTP5,A0A140G1P9,A0A140G1Q0,A0A1S3YW39	A0A1S4C9J4,A0A1S3YUZ1,A0A1S3YEC7,A0A1S4ARB5,A0A1S3XFP3,A0A1S4AK24,A0A068JIB6,A0A1S3ZGA0,A0A1S4DPD1,A0A1S3ZDZ2,A0A1S3ZK30,A0A1S3X1S5,A0A1S4AI06,A0A1S3X1E5,A0A1S4AK33,A0A1S4B2J2,A0A1S4C6W5,A0A1S4A908,Q42961,A0A1S4AJ36,A0A1S3ZKZ4,A0A068JFR6,A0A1S4CGR1,A0A1S4CWV3,A0A1S3XXM3,A0A1S3YIG1,A0A1S3XGM0,A0A1S3Y2I1,A0A1S4DK35,A0A1S3ZZL0,A0A1S3WYR8,A0A1S3ZX13,A0A1S4CXS6,A0A1S4BTZ7,A0A1S3Z8Z4,A0A1S3YQI2,A0A1S4B…	0.813742	0.950407	0.0478088
GO:0030660	Golgi-associated vesicle membrane	C	1	28	405	6874	0.00246914	0.00407332	under	A0A1S4DBY6	A0A1S3Y2A5,A0A1S4CGU9,A0A1S3XLN6,A0A1S3ZN00,A0A1S3YKI1,A0A1S4DRM1,A0A1S3XG99,A0A1S3X8M8,A0A1S3X3G2,A0A1S4A9M4,A0A1S4C6G3,A0A1S4ASV3,A0A1S3ZY26,A0A1S3X3V1,A0A1S4C5Q2,A0A1S3Y478,A0A1S3YFI6,A0A1S4CB27,A0A1S3YIH5,A0A1S3WZE3,A0A1S4A0M8,A0A1S4A371,A0A1S3XQA4,A0A1S4DBY6,A0A1S4C6J7,A0A1S4DF27,A0A1S4BH68,A0A1S3Y811	0.817999	0.950816	0.0357143
GO:0005798	Golgi-associated vesicle	C	1	28	405	6874	0.00246914	0.00407332	under	A0A1S4DBY6	A0A1S3Y2A5,A0A1S4CGU9,A0A1S3XLN6,A0A1S3ZN00,A0A1S3YKI1,A0A1S4DRM1,A0A1S3XG99,A0A1S3X8M8,A0A1S3X3G2,A0A1S4A9M4,A0A1S4C6G3,A0A1S4ASV3,A0A1S3ZY26,A0A1S3X3V1,A0A1S4C5Q2,A0A1S3Y478,A0A1S3YFI6,A0A1S4CB27,A0A1S3YIH5,A0A1S3WZE3,A0A1S4A0M8,A0A1S4A371,A0A1S3XQA4,A0A1S4DBY6,A0A1S4C6J7,A0A1S4DF27,A0A1S4BH68,A0A1S3Y811	0.817999	0.950816	0.0357143
GO:0043094	cellular metabolic compound salvage	P	1	28	405	6874	0.00246914	0.00407332	under	A0A1S4AIA0	Q5DKV0,Q5DKU9,Q5DKU6,Q5DKU8,A0A1S3X040,A0A1S3XG19,A0A1S3ZA83,P93394,A0A1S3Z096,A0A1S4AZ56,A0A075M4T0,S4X189,P00876,A0A1S3YBB8,A0A1S3ZY67,A0A1S3XJ34,Q84QE5,A0A1S4AIA0,A0A1S4A9X2,A0A1S3YD06,A0A1S4BE98,A0A1S4AE90,A0A1S4A5L0,A0A1S4A5S7,A0A1S3ZRU6,A0A1S4BLW3,A0A1S4CPD1,A0A1S3ZNF6	0.817999	0.950816	0.0357143
GO:0033178	proton-transporting two-sector ATPase complex, catalytic domain	C	1	28	405	6874	0.00246914	0.00407332	under	A0A1S3ZTP5	A0A1S4BL36,A0A097BTV9,A0A1S3X5A3,A0A1S3Z3P5,A0A1S3XI04,A0A1S4BGV4,A0A1S4B749,A0A140G1S2,Q5M9V4,A0A140G1P7,P00823,A0A140G1S1,P29790,A0A1S4A0E0,A0A1S3ZTP5,A0A1S4DS02,A0A1S4BAA8,A0A1S3XR26,A0A1S4CXJ8,A0A1S4DCZ3,A0A1S3Z6E6,A0A1S4DC16,A0A1S4A1J2,A0A1S4CK04,A0A1S3XUA2,A0A1S3X1F6,A0A1S4DA59,A0A1S3YPC4	0.817999	0.950816	0.0357143
GO:0009073	aromatic amino acid family biosynthetic process	P	1	28	405	6874	0.00246914	0.00407332	under	A0A1S4AI83	A0A1S3ZZR4,A0A1S3YTZ6,A0A1S4BE22,A0A1S4CW41,W8SRK9,A0A1S4BH30,A0A1S4CPI7,A0A1S4C1M5,A0A1S3X2J0,A0A1S3ZVR8,A0A1S4BJI7,A0A1S4D9Q7,A0A1S4B8I6,A0A1S3YV60,A0A1S3ZDH5,A0A1S3XRA9,A0A1S3ZK76,A0A1S4AI83,A0A1S3XSV4,A0A1S4AH62,A0A1S4AEH4,U3PHS9,A0A1S3XXI4,A0A1S3ZMB9,A0A1S3XSG1,A0A1S4ASG9,A0A1S4CQF5,A0A1S4B805	0.817999	0.950816	0.0357143
GO:0005783	endoplasmic reticulum	C	3	74	405	6874	0.00740741	0.0107652	under	A0A1S4AX54,A0A1S3XUS9,A0A1S4CK71	A0A1S3XF62,A0A1S3XCY9,A0A1S4AYU6,A0A1S4BMA3,A0A1S4AMU7,A0A1S3XUX3,A0A1S3ZKV8,P49098,A0A1S4CRU9,A0A1S4DID7,A0A1S3ZSR5,A0A1S3XRJ9,A0A1S4B9I6,A0A1S3X8G7,A0A1S3XM70,A0A1S4AV16,A0A1S3ZN00,A0A1S4CNM0,A0A1S4CEN4,A0A1S4AK29,A0A1S4CMN8,A0A1S4AX54,A0A1S4CHI6,A0A1S4A5M4,A0A1S3XEV5,A0A1S3X4C9,A0A1S4BQB1,A0A1S4BF90,A0A1S3YKI1,A0A1S3WZ92,A0A1S3X331,A0A1S4CKQ6,A0A1S3ZAF5,A0A1S4A8B5,A0A1S4C7J7,A0A1S3YCF4,A0A1S4C…	0.820186	0.951541	0.0405405
[truncated: 170 more rows]
