# Supplementary material for: Morpho-physiological and proteomic responses to water stress in two contrasting tobacco varieties
Source: Sci Rep. 2019 Dec 6;9:18523. doi: 10.1038/s41598-019-54995-1 (PMC6898209; doi:10.1038/s41598-019-54995-1)
Supplement: Supplementary file 6 — Supplementary Information: Table S5 [file 41598_2019_54995_MOESM6_ESM.xlsx]

## Sheet: Enrichment
Supplementary Table S5. Enriched GO terms of the DAPs in Y87 subjected to PEG-induced dehydration stress (T2/C2)
GO_ID	Term	Category	Test	Ref	TestAll	RefAll	Test_per	Ref_per	Over_Under	TestSeqs	RefSeqs	P value	FDR	Rich factor
GO:0032991	protein-containing complex	C	262	865	1560	6874	0.167949	0.125836	over	Q1HMQ7,A0A1S4CQW7,A0A1S3X4V3,A0A1S4AJZ8,A0A1S4BQK3,A0A1S3YP28,A0A1S3YPR6,A0A1S3ZLB1,A0A1S3XJX0,A0A1S4ADF2,A0A1S3XKL8,A0A1S3Z3K3,A0A1S3ZQM0,A0A1S3YRR6,A0A1S3XYZ1,A0A1S3YAX1,A0A1S4DM04,A0A1S4CGS1,A0A1S3Z9L1,A0A1S3YSM7,Q84KJ4,A0A1S3XQ04,A0A1S4CXU6,A0A1S4B672,A0A1S4AD65,A0A1S4BCN1,A0A1S3XWU3,A0A1S4C8T7,A0A1S4AYN5,A0A1S3ZFM5,A0A1S3XV78,A0A1S3Z1T5,A0A1S4D1U6,A0A1S4D5C4,A0A1S3XES7,A0A1S4CYE4,A0A1S4C068,…	A0A1S3WXS2,A0A1S3ZML8,A0A1S3ZLI0,Q1HMQ7,A0A1S3XXF3,A0A1S3Z7W3,A0A1S4CQW7,A0A1S4CPD4,A0A1S3YBQ3,A0A1S4CZH1,A0A1S3Y2B4,A0A1S4DQP1,A0A1S4BPR3,A0A1S4CTQ3,D0VEB0,A0A1S3ZM86,A0A1S4A1Q7,A0A1J0F5X7,A0A1S3XQS5,A0A1S3X4V3,A0A1S4B8H0,A0A1S3X8R4,A0A1S4BZ10,A0A1S3X8Q9,A0A1S3YIU8,A0A1S4AJZ8,A0A1S4BQK3,A0A1S3YBR4,A0A1S3XDX4,A0A1S4CAN4,A0A1S3ZC38,A0A1S4CDK8,A0A1S4BQH6,A0A1S3YP28,A0A1S3YPR6,A0A1S3X7S2,A0A1S3ZLB1,…	1.85267e-08	3.9536e-05	0.30289
GO:0043232	intracellular non-membrane-bounded organelle	C	141	423	1560	6874	0.0903846	0.0615362	over	A0A1S4C8T7,A0A1S4AYN5,A0A1S3ZFM5,A0A1S3XV78,A0A1S3Z1T5,A0A1S4D1U6,A0A1S4D5C4,A0A1S3XES7,A0A1S4CYE4,A0A1S4C068,A0A1S4AY78,A0A1S3X0M5,A0A1S4BWA4,A0A1S4CJM5,A0A1S4B1N5,A0A1S3XBY2,A0A1S3X8Q5,A0A1S3X5Y9,A0A1S3Y949,A0A1S4B471,P06374,A0A1S4CGP3,A0A1S3XAW1,A0A1S4AVP7,A0A1S4D668,A0A1S3ZRL4,A0A1S4APJ0,A0A1S4CBR5,A0A1S4BGG6,A0A1S3YPT0,A0A1S3Z2D7,A0A1S4BW10,A0A1S4AP34,A0A1S4BRV1,A0A1S3X430,A0A1S3Y859,A0A1S3Z…	A0A1S3X501,A0A1S3XSQ1,A0A1S4DRS8,A0A1S4DBQ8,A0A1S3XXQ5,A0A1S4C8T7,A0A1S4AYN5,A0A1S3ZFM5,A0A1S3XV78,A0A1S3Z1T5,A0A1S4AF36,A0A1S4D1U6,A0A1S4A5Z2,A0A1S4D5C4,P06373,A0A1S3YMT8,A0A1S4ALX4,A0A1S4CZY8,A0A1S3ZQ52,O80360,A0A1S3XES7,A0A1S4CYE4,P69656,A0A1S3X1I5,A0A1S3ZXG7,A0A1S4B2Y7,A0A1S4C068,A0A1S4B0V3,A0A1S4C503,A0A1S3ZLI9,A0A1S4AY78,A0A1S4CZR9,A0A1S3X434,A0A1S4C8L1,A0A1S3YUH0,A0A1S4A975,A0A1S4AHL7,A0A1…	1.52034e-07	0.000101089	0.333333
GO:0043228	non-membrane-bounded organelle	C	141	423	1560	6874	0.0903846	0.0615362	over	A0A1S4C8T7,A0A1S4AYN5,A0A1S3ZFM5,A0A1S3XV78,A0A1S3Z1T5,A0A1S4D1U6,A0A1S4D5C4,A0A1S3XES7,A0A1S4CYE4,A0A1S4C068,A0A1S4AY78,A0A1S3X0M5,A0A1S4BWA4,A0A1S4CJM5,A0A1S4B1N5,A0A1S3XBY2,A0A1S3X8Q5,A0A1S3X5Y9,A0A1S3Y949,A0A1S4B471,P06374,A0A1S4CGP3,A0A1S3XAW1,A0A1S4AVP7,A0A1S4D668,A0A1S3ZRL4,A0A1S4APJ0,A0A1S4CBR5,A0A1S4BGG6,A0A1S3YPT0,A0A1S3Z2D7,A0A1S4BW10,A0A1S4AP34,A0A1S4BRV1,A0A1S3X430,A0A1S3Y859,A0A1S3Z…	A0A1S3X501,A0A1S3XSQ1,A0A1S4DRS8,A0A1S4DBQ8,A0A1S3XXQ5,A0A1S4C8T7,A0A1S4AYN5,A0A1S3ZFM5,A0A1S3XV78,A0A1S3Z1T5,A0A1S4AF36,A0A1S4D1U6,A0A1S4A5Z2,A0A1S4D5C4,P06373,A0A1S3YMT8,A0A1S4ALX4,A0A1S4CZY8,A0A1S3ZQ52,O80360,A0A1S3XES7,A0A1S4CYE4,P69656,A0A1S3X1I5,A0A1S3ZXG7,A0A1S4B2Y7,A0A1S4C068,A0A1S4B0V3,A0A1S4C503,A0A1S3ZLI9,A0A1S4AY78,A0A1S4CZR9,A0A1S3X434,A0A1S4C8L1,A0A1S3YUH0,A0A1S4A975,A0A1S4AHL7,A0A1…	1.52034e-07	0.000101089	0.333333
GO:0009521	photosystem	C	45	97	1560	6874	0.0288462	0.0141111	over	Q0PWS5,A0A1S4CEW8,A0A1S4BPM1,A0A1S3Y820,A0A1S4DJK0,A0A1S4DJK1,Q0PWS6,A0A1S4C053,A0A1S4BSH6,D2K7Z2,A0A1S4AKK6,A0A1S3YAU9,A0A1S4BNY0,A0A1S4A667,P06405,A0A1S3ZCM1,A0A1S3XUL6,A0A1S3YNT8,A0A1S4CVT5,A0A140G1Q8,P69556,P69686,A0A1S3XBE6,A0A1S3Y055,A0A1S3XJD3,Q84QE7,A0A1S4ARG7,A0A1S3XWY6,P69384,Q84QE8,A0A1S3XLS3,A0A1S3YCR6,A0A1S4BSA2,P18212,Q04126,Q7DM39,A0A1S4CNB7,A0A1S4C967,A0A1S3XRM3,A0A1S3ZFX1,A0A1S3Y…	P62094,Q0PWS5,A0A1S4CEW8,A0A076L1Y1,A0A1S4BPM1,A0A1S4BG25,A0A1S3Y8Q2,A0A1S3ZVQ8,A0A1S4BMB0,A0A1S3ZYV8,A0A1S4BC47,A0A1S3Y820,A0A1S4DJK0,A0A1S4DJK1,A0A1S3YPE9,A0A1S3ZYT5,Q0PWS6,A0A1S4BG28,A0A1S3YYT8,A0A1S4C053,Q40481,A0A1S4BSH6,D2K7Z2,A0A1S4AKK6,A0A1S3YAU9,A0A1S3YEB3,A0A1S4DJQ0,P06407,A0A1S4AFM6,A0A140G1S6,A0A1S4AEF0,A0A1S4BNY0,A0A1S4A667,A0A1S4A6B7,P06405,A0A1S3ZCM1,A0A1S3XUL6,A0A1S3YNT8,A0A1S4CVT…	1.89482e-07	0.000101089	0.463918
GO:0043604	amide biosynthetic process	P	141	431	1560	6874	0.0903846	0.0627	over	A0A1S3ZLB1,A0A1S3XJX0,A0A1S4ADF2,A0A1S3XKL8,A0A1S3Z3K3,A0A1S3ZQM0,A0A1S4AI06,A0A1S4AK33,A0A1S4A908,A0A1S4C8T7,A0A1S4AYN5,A0A1S3ZFM5,A0A1S3XV78,A0A1S3Z1T5,A0A140G1V3,A0A1S4D1U6,A0A1S3XES7,A0A1S4DFI4,A0A1S3YRJ8,A0A1S4C068,A0A1S4AY78,A0A1S4BKF0,A0A1S3X0M5,A0A1S4BWA4,A0A1S4CJM5,A0A1S4B1N5,A0A1S3XAX8,P06357,A0A1S3X5Y9,A0A1S3Y949,A0A1S4B471,P06374,A0A1S4CGP3,A0A1S3XAW1,A0A1S4AVP7,A0A1S3YYQ3,A0A1S4APJ0,…	A0A1S3ZLB1,A0A1S3ZGF1,A0A1S4DNT1,A0A1S3XJX0,A0A1S3XPL9,A0A1S3ZPV7,A0A1S4DG37,A0A1S3Z0C4,A0A1S4B978,A0A1S4ADF2,A0A1S3Y1I3,A0A1S4BA51,A0A1S3XKL8,A0A1S3Z3K3,Q40554,A0A1S3X314,A0A1S4BAS1,P56821,A0A1S3X5F8,A0A1S3ZQM0,A0A1S4B7J0,A0A1S4C5Q6,A0A1S3X1S5,A0A1S4AI06,A0A1S3X1E5,A0A1S4AK33,A0A1S4B2J2,A0A1S4C6W5,A0A1S4A908,P02376,A0A1S3X501,A0A1S3XSQ1,A0A1S4DRS8,A0A1S4DBQ8,A0A1S3XXQ5,A0A1S4C8T7,A0A1S4AYN5,A0A1…	5.30671e-07	0.00022649	0.327146
GO:0015979	photosynthesis	P	57	139	1560	6874	0.0365385	0.0202211	over	A0A1S4DQV4,P69384,Q0PWS5,A0A1S4CEW8,A0A1S4BPM1,A0A1S3Y820,A0A1S4DJK0,A0A1S4DJK1,Q0PWS6,A0A1S4C053,A0A1S4BSH6,A0A1S4AKK6,A0A1S3YAU9,A0A1S4BNY0,A0A1S3ZCM1,A0A1S4CVT5,A0A140G1Q8,P69556,P69686,A0A1S4CIH3,A0A1S3Y3W0,Q84QE8,A0A1S3XLS3,A0A1S3YCR6,A0A1S4BSA2,A0A1S4DRV5,S4X189,P00876,A0A1S3YBB8,A0A1S3Z5N4,A0A1S3XBE6,Q8LSZ2,P18212,Q04126,Q7DM39,A0A1S3Y055,A0A1S3ZHM0,A0A1S4CNB7,A0A1S4C967,A0A1S3XRM3,Q9FES7,…	A0A1S4BTJ3,A0A1S4DQV4,P69384,A0A140G1T2,A0A1S4AEF0,A0A1S4AKA1,A0A140G1U8,Q0PWS5,A0A1S4CEW8,A0A076L1Y1,A0A1S4BPM1,A0A1S4BG25,A0A1S3Y8Q2,A0A1S3ZVQ8,A0A1S4BMB0,A0A1S3ZYV8,A0A1S4BC47,A0A1S3Y820,A0A1S4DJK0,A0A1S4DJK1,A0A1S3YPE9,A0A1S3ZYT5,Q0PWS6,A0A1S4BG28,A0A1S3YYT8,A0A1S4C053,Q40481,A0A1S4BSH6,A0A1S4AKK6,A0A1S3YAU9,A0A1S3YEB3,A0A1S4DJQ0,A0A1S4AFM6,A0A1S4BNY0,A0A1S3ZCM1,A0A1S4CVT5,P06411,A0A140G1Q8,P…	8.45187e-07	0.000235441	0.410072
GO:0005840	ribosome	C	111	325	1560	6874	0.0711538	0.0472796	over	A0A1S4BHU9,A0A1S4BZJ1,A0A140G1V3,A0A1S3YRJ8,A0A1S3XSR0,A0A1S4CZ05,A0A1S4BKW8,A0A1S4CTH6,A0A1S4CC07,A0A140G1W7,A0A1S4DFI4,A0A1S4BKF0,A0A1S3XAX8,P06357,A0A1S3YYQ3,A0A1S4BTZ9,A0A1S3XHL0,A0A1S4C8T7,A0A1S4AYN5,A0A1S3ZFM5,A0A1S3XV78,A0A1S3Z1T5,A0A1S4D1U6,A0A1S4D5C4,A0A1S3XES7,A0A1S4CYE4,A0A1S4C068,A0A1S4AY78,A0A1S3X0M5,A0A1S4BWA4,A0A1S4CJM5,A0A1S4B1N5,A0A1S3XBY2,A0A1S3X8Q5,A0A1S3X5Y9,A0A1S3Y949,A0A1S4B…	A0A1S3ZYX2,A0A1S4BHU9,A0A1S3XEN1,A0A1S3ZCU3,A0A1S3XJC8,A0A1S4BZJ1,A0A1S3YJD9,A0A140G1V3,A0A1S3YRJ8,A0A1S3Z4N4,P06379,A0A1S3XSR0,A0A1S4AL36,A0A1S4CZ05,A0A1S4DN49,A0A1S4BFD5,A0A1S4DFG6,A0A1S4DPM5,A0A1S3XUR0,A0A1S3Y379,A0A1S4BKW8,A0A1S3XU40,A0A1S4CTH6,A0A1S3XRS7,A0A1S4DQP0,A0A1S4CC07,A0A1S3XIZ8,A0A140G1V6,A0A140G1W7,A0A1S3Z813,A0A1S4ABV0,A0A1S3YP83,A0A1S4BQE6,A0A1S4BY15,P02376,A0A1S4AB83,A0A1S4AYA1,…	9.07417e-07	0.000235441	0.341538
GO:0044271	cellular nitrogen compound biosynthetic process	P	214	713	1560	6874	0.137179	0.103724	over	A0A1S3ZLB1,A0A1S3XJX0,A0A1S4ADF2,A0A1S3XKL8,A0A1S3Z3K3,A0A1S3ZQM0,A0A1S4B2F9,A0A1S4AI06,A0A1S4AK33,A0A1S4A908,A0A1S4AJ36,A0A1S3ZKZ4,A0A068JFR6,A0A1S4CGR1,A0A1S3WYR8,A0A1S4BTZ7,A0A1S3Z8Z4,A0A1S4BBF5,A0A1S3XQ62,A0A1S4DGM0,A0A1S4BD66,A0A068JIB0,Q6Q8A6,A0A1S4D4C8,A0A1S3XLA8,A0A1S4AAL1,A0A1S3Z1L6,A0A1S4D742,A0A1S3XEK0,A0A1S3Y388,A0A1S4DGP1,A0A1S3Z1Y6,A0A1S3Y367,Q8L6J8,A0A140G1U9,P06271,A0A1S3ZRY0,A0A1…	A0A1S3ZVR8,A0A1S4BJI7,A0A1S4D9Q7,A0A1S3ZLB1,A0A1S3ZGF1,A0A1S4DNT1,A0A1S3XJX0,A0A1S3XPL9,A0A1S3ZPV7,A0A1S4DG37,A0A1S3Z0C4,A0A1S4B978,A0A1S4ADF2,A0A1S3Y1I3,A0A1S4BA51,A0A1S3XKL8,A0A1S3Z3K3,Q40554,A0A1S3X314,A0A1S4BAS1,P56821,A0A1S3X5F8,A0A1S3ZQM0,A0A1S4B7J0,A0A1S4C5Q6,A0A1S4CLH0,A0A1S4BL24,A0A1S4B2F9,A0A1S4CGT1,A0A1S3X1S5,A0A1S4AI06,A0A1S3X1E5,A0A1S4AK33,A0A1S4B2J2,A0A1S4C6W5,A0A1S4A908,Q42961,A0A1…	1.02424e-06	0.000235441	0.30014
GO:0043043	peptide biosynthetic process	P	134	410	1560	6874	0.0858974	0.059645	over	A0A1S3ZLB1,A0A1S3XJX0,A0A1S4ADF2,A0A1S3XKL8,A0A1S3Z3K3,A0A1S3ZQM0,A0A1S4C8T7,A0A1S4AYN5,A0A1S3ZFM5,A0A1S3XV78,A0A1S3Z1T5,A0A140G1V3,A0A1S4D1U6,A0A1S3XES7,A0A1S4DFI4,A0A1S3YRJ8,A0A1S4C068,A0A1S4AY78,A0A1S4BKF0,A0A1S3X0M5,A0A1S4BWA4,A0A1S4CJM5,A0A1S4B1N5,A0A1S3XAX8,P06357,A0A1S3X5Y9,A0A1S3Y949,A0A1S4B471,P06374,A0A1S4CGP3,A0A1S3XAW1,A0A1S4AVP7,A0A1S3YYQ3,A0A1S4APJ0,A0A1S4CBR5,A0A1S4BGG6,A0A1S3YPT0,…	A0A1S3ZLB1,A0A1S3ZGF1,A0A1S4DNT1,A0A1S3XJX0,A0A1S3XPL9,A0A1S3ZPV7,A0A1S4DG37,A0A1S3Z0C4,A0A1S4B978,A0A1S4ADF2,A0A1S3Y1I3,A0A1S4BA51,A0A1S3XKL8,A0A1S3Z3K3,Q40554,A0A1S3X314,A0A1S4BAS1,P56821,A0A1S3X5F8,A0A1S3ZQM0,A0A1S4B7J0,A0A1S4C5Q6,P02376,A0A1S3X501,A0A1S3XSQ1,A0A1S4DRS8,A0A1S4DBQ8,A0A1S3XXQ5,A0A1S4C8T7,A0A1S4AYN5,A0A1S3ZFM5,A0A1S3XV78,A0A1S3Z1T5,A0A1S4AB83,A0A140G1V3,A0A1S4AF36,A0A1S3ZCU3,A0A1…	1.10013e-06	0.000235441	0.326829
GO:1901566	organonitrogen compound biosynthetic process	P	230	776	1560	6874	0.147436	0.112889	over	A0A1S3YTZ6,A0A1S4BE22,A0A1S3X2J0,A0A1S3ZLB1,A0A1S3XJX0,A0A1S4ADF2,A0A1S3XKL8,A0A1S3Z3K3,A0A1S3ZQM0,A0A1S4AI06,A0A1S4AK33,A0A1S4A908,A0A1S4AJ36,A0A1S3ZKZ4,A0A068JFR6,A0A1S4CGR1,A0A1S3WYR8,A0A1S4BTZ7,A0A1S3Z8Z4,A0A1S4BBF5,A0A1S3XQ62,A0A1S4DGM0,A0A1S4BD66,A0A068JIB0,Q6Q8A6,A0A1S4D4C8,A0A1S3XLA8,A0A1S4AAL1,A0A1S3Z1L6,A0A1S4D742,A0A1S3XEK0,A0A1S3Y388,A0A1S4DGP1,A0A1S3Z1Y6,A0A1S3Y367,Q8L6J8,A0A1S4C8T7,…	A0A1S3ZZR4,A0A1S3YTZ6,A0A1S4BE22,A0A1S4CW41,W8SRK9,A0A1S4BH30,A0A1S4CPI7,A0A1S4C1M5,A0A1S3X2J0,A0A1S3ZVR8,A0A1S4BJI7,A0A1S4D9Q7,A0A1S3ZLB1,A0A1S3ZGF1,A0A1S4DNT1,A0A1S3XJX0,A0A1S3XPL9,A0A1S3ZPV7,A0A1S4DG37,A0A1S3Z0C4,A0A1S4B978,A0A1S4ADF2,A0A1S3Y1I3,A0A1S4BA51,A0A1S3XKL8,A0A1S3Z3K3,Q40554,A0A1S3X314,A0A1S4BAS1,P56821,A0A1S3X5F8,A0A1S3ZQM0,A0A1S4B7J0,A0A1S4C5Q6,A0A1S3X1S5,A0A1S4AI06,A0A1S3X1E5,A0A1…	1.10329e-06	0.000235441	0.296392
GO:0043603	cellular amide metabolic process	P	147	462	1560	6874	0.0942308	0.0672098	over	A0A1S3ZLB1,A0A1S3XJX0,A0A1S4ADF2,A0A1S3XKL8,A0A1S3Z3K3,A0A1S3ZQM0,A0A1S4AI06,A0A1S4AK33,A0A1S4A908,A0A1S4CCW3,A0A1S4C8T7,A0A1S4AYN5,A0A1S3ZFM5,A0A1S3XV78,A0A1S3Z1T5,A0A140G1V3,A0A1S4D1U6,A0A1S3XES7,A0A1S4DFI4,A0A1S3YRJ8,A0A1S4C068,A0A1S4AY78,A0A1S4BKF0,A0A1S3X0M5,A0A1S4BWA4,A0A1S4CJM5,A0A1S4B1N5,A0A1S3XAX8,P06357,A0A1S3X5Y9,A0A1S3Y949,A0A1S4B471,P06374,A0A1S4CGP3,A0A1S3XAW1,A0A1S4AVP7,A0A1S3YYQ3,…	A0A1S3ZLB1,A0A1S3ZGF1,A0A1S4DNT1,A0A1S3XJX0,A0A1S3XPL9,A0A1S3ZPV7,A0A1S4DG37,A0A1S3Z0C4,A0A1S4B978,A0A1S4ADF2,A0A1S3Y1I3,A0A1S4BA51,A0A1S3XKL8,A0A1S3Z3K3,Q40554,A0A1S3X314,A0A1S4BAS1,P56821,A0A1S3X5F8,A0A1S3ZQM0,A0A1S4B7J0,A0A1S4C5Q6,A0A1S3X1S5,A0A1S4AI06,A0A1S3X1E5,A0A1S4AK33,A0A1S4B2J2,A0A1S4C6W5,A0A1S4A908,A0A1S4CCW3,P80461,A0A1S3YK07,P02376,A0A1S3X501,A0A1S3XSQ1,A0A1S4DRS8,A0A1S4DBQ8,A0A1S3XX…	1.86963e-06	0.000362707	0.318182
GO:0006412	translation	P	132	407	1560	6874	0.0846154	0.0592086	over	A0A1S3ZLB1,A0A1S3XJX0,A0A1S4ADF2,A0A1S3XKL8,A0A1S3Z3K3,A0A1S3ZQM0,A0A1S4AKW7,A0A1S4B672,A0A1S4AVB4,A0A1S3XN09,A0A1S3YGP6,A0A1S4DHA4,A0A1S4DI23,A0A1S3ZWZ1,A0A1S3XHC9,A0A1S3XLI2,A0A1S4BXI2,A0A1S4DGP2,A0A1S4DAW8,A0A1S4AR36,A0A1S4C3B8,A0A1S3YTC2,A0A1S4A1B1,A0A1S4DR92,A0A1S4DR55,A0A1S3ZPB2,A0A1S4AUN0,A0A075EYQ6,A0A1S4A482,A0A1S4CVR8,A0A1S4AD65,A0A1S4BCN1,A0A1S4A2H0,A0A1S4BYR7,A0A1S4C8T7,A0A1S4AYN5,A0A…	A0A1S3ZLB1,A0A1S3ZGF1,A0A1S4DNT1,A0A1S3XJX0,A0A1S3XPL9,A0A1S3ZPV7,A0A1S4DG37,A0A1S3Z0C4,A0A1S4B978,A0A1S4ADF2,A0A1S3Y1I3,A0A1S4BA51,A0A1S3XKL8,A0A1S3Z3K3,Q40554,A0A1S3X314,A0A1S4BAS1,P56821,A0A1S3X5F8,A0A1S3ZQM0,A0A1S4B7J0,A0A1S4C5Q6,A0A1S4C503,A0A1S3X6F5,A0A1S3Z2P9,A0A1S4BJ93,A0A1S4AKW7,A0A1S3Y0Y1,A0A1S3Y124,A0A1S3YY25,A0A1S4C137,A0A1S4DKA2,A0A1S3Z4F1,A0A1S4DIM1,A0A1S4AJR8,A0A1S4BKZ4,A0A1S4B672,…	2.11605e-06	0.000376304	0.324324
GO:0005623	cell	C	457	1706	1560	6874	0.292949	0.248182	over	A0A1S3Z1L6,A0A1S3XJZ1,A0A1S4CVG6,A0A1S4D5C8,A0A1S3Y185,A0A1S3Z7H5,A0A1S3YIH5,A0A1S3XQA4,A0A1S3ZBQ8,A0A1S4A3S7,A0A1S4D7C0,A0A1S3X3G2,A0A1S3ZZ89,A0A1S3XDH0,A0A1S4CU80,A0A1S4BKF3,A0A1S3YMJ1,A0A1S4BZJ1,A0A1S4AP74,A0A1S3Z6E6,A0A1S4CK04,A0A1S3ZVH3,A0A1S4BDG3,A0A1S4BMQ5,A0A1S3YFP6,A0A1S3Z9Z2,A0A1S4B4Z9,A0A1S4AKB5,A7VMP6,A0A1S3ZDD8,A0A1S4BP93,A0A1S3Y3U0,A0A1S4B4I6,A0A1S4BFY1,A0A1S3ZJ22,A0A1S4A813,Q1HMQ7,…	A0A1S3YIG1,A0A1S3ZZL0,A0A1S4BCN3,A0A1S3Z1L6,A0A1S4BGN1,A0A140G1X3,A0A140G1X5,A0A140G1R8,A0A1S3YZU3,A0A1S3XJZ1,A0A1S3ZGX3,A0A1S3YDC8,A0A1S4CVG6,A0A1S4ADW0,A0A1S4DN58,A0A140G1R9,A0A140G1X4,A0A1S3XD60,A0A1S3XV07,A0A1S4AJ89,Q5M9U6,A0A1S4D5C8,A0A140G1X1,A0A1S3Y185,A0A140G1P9,A0A1S4B8K7,A0A1S3YYH5,A0A1S4AGC4,A0A1S3Z7H5,A0A1S3YCK1,A0A1S4ACS9,A0A1S4BM15,A0A1S3ZRX8,A0A1S4AUH6,A0A1S3Y478,A0A1S3YFI6,A0A1S4C…	2.48147e-06	0.000382789	0.267878
GO:0005737	cytoplasm	C	321	1149	1560	6874	0.205769	0.167152	over	A0A1S3Z1L6,A0A1S3YIH5,A0A1S3XQA4,A0A1S3ZBQ8,A0A1S4A3S7,A0A1S4D7C0,A0A1S3X3G2,A0A1S3ZZ89,A0A1S3XDH0,A0A1S4CU80,A0A1S4BKF3,A0A1S4BZJ1,A0A1S4AP74,A0A1S3Z6E6,A0A1S4CK04,A0A1S3ZVH3,Q1HMQ7,A0A1S4B9H4,A0A1S4DCB8,A0A1S3Z4R3,A0A1S3YYG2,A0A1S3ZQ07,A0A1S3ZHK0,Q5M9V8,B2LT58,A0A1S4BYR7,A0A1S3YRT4,A0A1S4AD65,A0A1S4AVB4,A0A1S3XN09,A0A1S4BCN1,A0A1S3Z6N8,A0A1S4BKI6,P14170,A0A1S4AFK0,A0A1S4A3G9,A0A1S4C8T7,A0A1S4AY…	A0A1S3YIG1,A0A1S3ZZL0,A0A1S4BCN3,A0A1S3Z1L6,A0A1S4BGN1,A0A1S3Y478,A0A1S3YFI6,A0A1S4CB27,A0A1S3YIH5,A0A1S4A0M8,A0A1S4A371,A0A1S3XQA4,A0A1S3Y2A5,A0A1S4CGU9,A0A1S3ZBQ8,A0A1S3ZN00,A0A1S4DG79,A0A1S3XLN6,A0A1S3YKI1,A0A1S4AZC7,A0A1S4A3S7,A0A1S4BC75,A0A1S4CZI1,A0A1S4D7C0,A0A1S3WZE6,A0A1S3X3G2,A0A1S4C0G5,A0A1S4ATQ4,A0A1S3ZTL3,A0A1S4DQX1,A0A1S4D8B0,A0A1S3WZZ7,A0A1S3YRC8,A0A1S3WXZ7,A0A1S3ZZ89,A0A1S3X8N0,A0A…	2.99434e-06	0.000382789	0.279373
GO:0098796	membrane protein complex	C	86	243	1560	6874	0.0551282	0.0353506	over	A0A1S3XUS9,A0A1S3XBE6,A0A1S3Y055,A0A1S3XJD3,Q84QE7,A0A1S4ARG7,A0A1S3XWY6,P69384,Q84QE8,A0A1S3XLS3,A0A1S3YCR6,A0A1S4BSA2,P18212,Q04126,Q7DM39,A0A1S4CNB7,A0A1S4C967,A0A1S3XRM3,A0A1S3ZFX1,A0A1S3Y8Z8,A0A1S4AA25,A0A1S4ASN5,A0A1S3ZIT1,A0A1S4BRS0,A0A1S3X9A7,A0A1S4C3J2,A0A1S4DA59,A0A1S3YPC4,A0A1S3YAZ4,Q0PWS5,A0A1S4CEW8,A0A1S4BPM1,A0A1S3Y820,A0A1S4DJK0,A0A1S4DJK1,Q0PWS6,A0A1S4C053,A0A1S4BSH6,D2K7Z2,A0A1S4…	A0A1S4CIY0,A0A1S4CYV6,A0A1S4BMA3,A0A1S4AMU7,A0A1S3XUX3,A0A1S3ZKV8,A0A1S4AWG0,A0A1S3XUS9,A0A1S3YAN1,A0A1S4CFV4,A0A1S3XBE6,A0A1S3Y055,A0A1S4C5L2,A0A1S3YVD0,A0A1S3XJD3,Q84QE7,A0A1S3YDU6,A0A1S4ARG7,A0A1S3XUG0,A0A1S3XWY6,P60139,P69384,A0A140G1T2,P69692,A0A1S4AKA1,Q84QE8,A0A1S3XLS3,A0A1S3ZHB8,A0A1S3YCF0,A0A1S3ZHH0,A0A1S3YCR6,A0A1S4BSA2,P18212,Q04127,Q04126,A0A1S4CHD5,Q7DM39,A0A1S4CNB7,A0A1S4CNZ1,Q6RUN4…	3.19385e-06	0.000382789	0.353909
GO:0006518	peptide metabolic process	P	135	421	1560	6874	0.0865385	0.0612453	over	A0A1S3ZLB1,A0A1S3XJX0,A0A1S4ADF2,A0A1S3XKL8,A0A1S3Z3K3,A0A1S3ZQM0,A0A1S4CCW3,A0A1S4C8T7,A0A1S4AYN5,A0A1S3ZFM5,A0A1S3XV78,A0A1S3Z1T5,A0A140G1V3,A0A1S4D1U6,A0A1S3XES7,A0A1S4DFI4,A0A1S3YRJ8,A0A1S4C068,A0A1S4AY78,A0A1S4BKF0,A0A1S3X0M5,A0A1S4BWA4,A0A1S4CJM5,A0A1S4B1N5,A0A1S3XAX8,P06357,A0A1S3X5Y9,A0A1S3Y949,A0A1S4B471,P06374,A0A1S4CGP3,A0A1S3XAW1,A0A1S4AVP7,A0A1S3YYQ3,A0A1S4APJ0,A0A1S4CBR5,A0A1S4BGG6,…	A0A1S3ZLB1,A0A1S3ZGF1,A0A1S4DNT1,A0A1S3XJX0,A0A1S3XPL9,A0A1S3ZPV7,A0A1S4DG37,A0A1S3Z0C4,A0A1S4B978,A0A1S4ADF2,A0A1S3Y1I3,A0A1S4BA51,A0A1S3XKL8,A0A1S3Z3K3,Q40554,A0A1S3X314,A0A1S4BAS1,P56821,A0A1S3X5F8,A0A1S3ZQM0,A0A1S4B7J0,A0A1S4C5Q6,A0A1S4CCW3,P80461,A0A1S3YK07,P02376,A0A1S3X501,A0A1S3XSQ1,A0A1S4DRS8,A0A1S4DBQ8,A0A1S3XXQ5,A0A1S4C8T7,A0A1S4AYN5,A0A1S3ZFM5,A0A1S3XV78,A0A1S3Z1T5,A0A1S4AB83,A0A140G1…	3.19561e-06	0.000382789	0.320665
GO:0044436	thylakoid part	C	49	118	1560	6874	0.0314103	0.0171661	over	A0A1S3XBE6,A0A1S3Y055,A0A1S3XJD3,Q84QE7,A0A1S4ARG7,A0A1S3XWY6,P69384,Q84QE8,A0A1S3XLS3,A0A1S3YCR6,A0A1S4BSA2,P18212,Q04126,Q7DM39,A0A1S4CNB7,A0A1S4C967,A0A1S3XRM3,A0A1S3ZFX1,A0A1S3Y8Z8,A0A1S4AA25,A0A1S4ASN5,A0A1S3ZIT1,A0A1S4BRS0,Q0PWS5,A0A1S4CEW8,A0A1S4BPM1,A0A1S3Y820,A0A1S4DJK0,A0A1S4DJK1,Q0PWS6,A0A1S4C053,A0A1S4BSH6,D2K7Z2,A0A1S4AKK6,A0A1S3YAU9,A0A1S4BNY0,A0A1S4A667,P06405,A0A1S3ZCM1,A0A1S3XUL6…	A0A1S4CFV4,A0A1S3XBE6,A0A1S3Y055,A0A1S4C5L2,A0A1S3YVD0,A0A1S3XJD3,Q84QE7,A0A1S3YDU6,A0A1S4ARG7,A0A1S3XUG0,A0A1S3XWY6,P60139,P69384,A0A140G1T2,P69692,A0A1S4AKA1,Q84QE8,A0A1S3XLS3,A0A1S3ZHB8,A0A1S3YCF0,A0A1S3ZHH0,A0A1S3YCR6,A0A1S4BSA2,P18212,Q04127,Q04126,A0A1S4CHD5,Q7DM39,A0A1S4CNB7,A0A1S4CNZ1,Q6RUN4,A0A1S4A2H7,A0A1S4C967,A0A1S3XEK9,A0A1S3XRM3,A0A1S3ZFX1,A0A1S3XBA9,A0A1S4DCM1,A0A1S3Y8Z8,A0A1S4CEA3…	3.22877e-06	0.000382789	0.415254
GO:0034357	photosynthetic membrane	C	49	118	1560	6874	0.0314103	0.0171661	over	A0A140G1Q8,Q0PWS5,A0A1S4CEW8,A0A1S4BPM1,P18212,Q7DM39,A0A1S3Y820,P00823,A0A1S4DJK0,A0A1S4DJK1,P29790,Q0PWS6,A0A1S4C053,A0A1S4A1K3,A0A1S4BSH6,A0A1S4AKK6,A0A1S3YAU9,A0A1S4CIH3,P69556,P69686,P69384,A0A1S4BNY0,P06405,A0A1S3ZCM1,A0A1S4CVT5,Q84QE8,A0A1S3XLS3,A0A1S3YCR6,A0A1S4BSA2,Q04126,A0A1S4CNB7,A0A1S4C967,A0A1S3XRM3,A0A1S3ZFX1,A0A1S3Y8Z8,A0A1S4AA25,A0A1S4ASN5,A0A1S3ZIT1,A0A1S4BRS0,D2K7Z2,A0A1S4A667,…	A0A140G1R4,A0A140G1Q8,A0A1S3XHZ1,A0A140G1S6,A0A140G1U8,A0A140G1W8,P35477,P35476,P62094,Q0PWS5,A0A1S4CEW8,A0A076L1Y1,A0A140G1X3,A0A1S4BPM1,A0A1S4BG25,A0A1S3Y8Q2,P18212,A0A1S3ZVQ8,A0A1S4BMB0,A0A1S3ZYV8,A0A1S4BC47,Q04127,Q7DM39,A0A1S3Y820,P00823,A0A1S4DJK0,A0A1S4DJK1,A0A140G1R8,A0A1S3YPE9,P29790,A0A1S3ZYT5,Q0PWS6,A0A1S4BG28,A0A1S3YYT8,A0A1S4C053,Q40481,P06409,A0A1S4A1K3,A0A1S4BSK7,P06411,P60139,A0A1…	3.22877e-06	0.000382789	0.415254
GO:0009987	cellular process	P	569	2186	1560	6874	0.364744	0.31801	over	A0A1S4BZJ1,A0A1S3YP30,A0A1S3YV94,A0A1S3X4V3,A0A1S4D7I7,A0A1S4AFG1,A0A1S4DS33,A0A1S3YZJ0,A0A1S3YTZ6,A0A1S4BE22,A0A1S3X2J0,A0A1S3Z1G9,Q9FEV7,A0A1S3XUF6,A0A1S3YAX1,A0A1S3YBJ9,A0A1S4DK45,A0A1S4BLT1,A0A1S3XWU3,A0A1S3XAL0,Q6Q8A6,A0A1S3XLA8,A0A1S3ZLB1,A0A1S3XJX0,A0A1S4ADF2,A0A1S3XKL8,A0A1S3Z3K3,A0A1S3ZQM0,A0A1S3XDH0,A0A1S3YKS5,A0A1S4B2F9,A0A1S4BLU8,A0A1S3X3I0,A0A1S4CS07,A0A1S3X5W6,A0A1S3YRP6,A0A1S4BFD9,…	A0A1S3Y9X4,A0A1S3Y1R0,A0A1S4BZJ1,A0A1S3YJD9,A0A1S3YP30,A0A1S4B2W9,A0A1S4AYR0,A0A1S3X366,A0A1S4CS17,A0A1S3YV94,A0A1S3X6Y2,A0A1S4AHH6,A0A1S3X4V3,A0A1S3XJ23,A0A0S0N610,A0A1S3YDP0,A0A1S4D7I7,A0A1S4AFG1,Q8VXD0,A0A1S4C3U3,A0A0S0N6E8,A0A1S4DS33,A0A1S3Y8Q8,A0A1S4C0B3,Q9M437,Q9M438,A0A1S4BU43,A0A1S3ZK43,A0A1S4C9J4,A0A1S3XFX2,A0A1S3YMZ4,A0A1S3YZJ0,A0A1S3Y7M5,A0A1S4CGW9,A0A1S4C1Y9,A0A1S3ZZR4,A0A1S3YTZ6,A0A1…	4.4547e-06	0.000500333	0.260293
GO:0017144	drug metabolic process	P	91	263	1560	6874	0.0583333	0.0382601	over	A0A1S3YRT4,A0A1S4D7J1,A0A1S3YRD6,A0A1S4AG99,A0A1S4AJ36,A0A1S3ZKZ4,A0A068JFR6,A0A1S4CGR1,A0A1S3WYR8,A0A1S4BTZ7,A0A1S3Z8Z4,A0A1S4BBF5,A0A1S3XQ62,A0A1S4DGM0,A0A1S4BD66,A0A068JIB0,Q6Q8A6,A0A1S4D4C8,A0A1S3XLA8,A0A1S4A908,A0A1S4AAL1,A0A1S3Z1L6,A0A1S4DJ63,A0A1S4BMX4,A0A1S4AGW0,A0A075EZS4,A0A075F1V0,A0A1S3YXG6,A0A1S4AYE8,Q7DLX9,A0A1S4AC19,A0A1S3YKI8,A0A1S3Z6N8,W8SRJ8,A0A0M4K6A6,Q5MA49,A0A1S4B9H4,A0A1S3Z4…	A0A1S3YRT4,A0A1S4CLA2,A0A1S3ZVW5,A0A1S4D7J1,A0A1S3YRD6,A0A1S4AG99,A0A1S3XCI1,A0A1S3YLS8,A0A1S3ZYT7,Q42961,A0A1S4AJ36,A0A1S3ZKZ4,A0A068JFR6,A0A1S4CGR1,A0A1S4CWV3,A0A1S3XXM3,A0A1S3YIG1,A0A1S3XGM0,A0A1S3Y2I1,A0A1S4DK35,A0A1S3ZZL0,A0A1S3WYR8,A0A1S3ZX13,A0A1S4CXS6,A0A1S4BTZ7,A0A1S3Z8Z4,A0A1S3YQI2,A0A1S4BBF5,A0A1S3XQ62,A0A1S3ZPG2,A0A1S4BCN3,A0A1S4DGM0,A0A1S4CI25,A0A1S3Z0N4,A0A1S3Z8U8,A0A1S4BD66,A0A068J…	4.88099e-06	0.000520802	0.346008
GO:0044464	cell part	C	421	1568	1560	6874	0.269872	0.228106	over	A0A1S3XJZ1,A0A1S4CVG6,A0A1S4D5C8,A0A1S3Y185,A0A1S3Z7H5,A0A1S4ANL1,Q9XH13,Q5ZQU1,A0A1S4AQ72,A0A1S3ZD62,A0A1S3YF27,A0A1S4CRE5,A0A1S4BAH9,A0A1S4AWF6,A0A1S3ZL08,A0A1S4CSI1,Q9ZP35,A0A1S4BDG3,A0A1S4BMQ5,A0A1S4BLU8,A0A1S4DIY1,A0A1S3X3I0,A0A1S4D7A4,A0A1S4DSL7,A0A1S4AV83,A0A1S4CXU6,A0A1S4AJZ8,A0A1S4BQK3,P93373,A0A1S4AVN0,A0A1S4D7I7,A0A1S4AFG1,A0A1S3Z427,A0A1S4A7X9,A0A1S4DNF2,A0A1S3YTC2,A0A1S3YIE9,A0A1S4D2…	A0A140G1X3,A0A140G1X5,A0A140G1R8,A0A1S3YZU3,A0A1S3XJZ1,A0A1S3ZGX3,A0A1S3YDC8,A0A1S4CVG6,A0A1S4ADW0,A0A1S4DN58,A0A140G1R9,A0A140G1X4,A0A1S3XD60,A0A1S3XV07,A0A1S4AJ89,Q5M9U6,A0A1S4D5C8,A0A140G1X1,A0A1S3Y185,A0A140G1P9,A0A1S4B8K7,A0A1S3YYH5,A0A1S4AGC4,A0A1S3Z7H5,A0A1S3YCK1,A0A1S4ACS9,A0A1S4BM15,A0A1S3ZRX8,A0A1S4AUH6,A0A1S4ANL1,Q9XH13,Q5ZQU1,A0A1S3YXU3,A0A1S4DGV9,A0A1S3Y1N9,A0A1S4AJW4,A0A1S3ZNI6,A0A1…	5.94018e-06	0.000603635	0.268495
GO:0044444	cytoplasmic part	C	261	917	1560	6874	0.167308	0.133401	over	A0A1S4B9H4,A0A1S4DCB8,A0A1S3Z4R3,A0A1S3YYG2,A0A1S3ZQ07,A0A1S3ZHK0,Q5M9V8,B2LT58,A0A1S4BYR7,A0A1S3YRT4,A0A1S4AD65,A0A1S4AVB4,A0A1S3XN09,A0A1S4BCN1,A0A1S3Z6N8,A0A1S4BKI6,P14170,A0A1S4AFK0,A0A1S4C8T7,A0A1S4AYN5,A0A1S3ZFM5,A0A1S3XV78,A0A1S3Z1T5,A0A1S4D1U6,A0A1S4D5C4,A0A1S3XES7,A0A1S4CYE4,A0A1S4C068,A0A1S4AY78,A0A1S3X0M5,A0A1S4BWA4,A0A1S4CJM5,A0A1S4B1N5,A0A1S3XBY2,A0A1S3X8Q5,A0A1S3X5Y9,A0A1S3Y949,A0A1…	A0A1S3Z7S7,A0A1S4B9H4,Q5M9V4,A0A1S4DCB8,A0A1S3Z4R3,A0A1S3YYG2,A0A1S3ZQ07,A0A1S3XSQ4,A0A1S4D955,A0A1S3XK17,A0A1S3ZHK0,Q5M9V8,B2LT58,Q5M9T3,A0A1S4BZK6,A0A1S4BYR7,Q5M9S4,A0A1S4D7K0,A0A1S3YRT4,A0A1S4BYT9,A0A1S4CLA2,A0A1S3ZI39,A0A1S4AD65,A0A1S3ZNU1,A0A172ELT8,A0A1S4AME8,A0A1S4AVB4,A0A1S3XN09,A0A1S4BCN1,A0A1S4CM31,A0A1S4BI60,A0A1S4ABJ7,A0A1S4D6C0,A0A1S4A9F1,A0A1S4CVQ8,A0A1S3Z6N8,P49729,A0A1S3XHH4,M5A8G…	6.98617e-06	0.000649799	0.284624
GO:0009579	thylakoid	C	50	124	1560	6874	0.0320513	0.018039	over	Q0PWS5,A0A1S4CEW8,A0A1S4BPM1,P18212,Q7DM39,A0A1S3Y820,P00823,A0A1S4DJK0,A0A1S4DJK1,P29790,Q0PWS6,A0A1S4C053,A0A1S4A1K3,A0A1S4BSH6,A0A1S4AKK6,A0A1S3YAU9,A0A1S4CIH3,P69556,P69686,P69384,A0A1S4BNY0,P06405,A0A1S3ZCM1,A0A1S4CVT5,D2K7Z2,A0A1S4A667,A0A1S3XUL6,A0A1S3YNT8,A0A140G1Q8,A0A1S3XBE6,A0A1S3Y055,A0A1S3XJD3,Q84QE7,A0A1S4ARG7,A0A1S3XWY6,Q84QE8,A0A1S3XLS3,A0A1S3YCR6,A0A1S4BSA2,Q04126,A0A1S4CNB7,A0A1…	P35477,P35476,P62094,Q0PWS5,A0A1S4CEW8,A0A076L1Y1,A0A140G1X3,A0A1S4BPM1,A0A1S4BG25,A0A1S3Y8Q2,P18212,A0A1S3ZVQ8,A0A1S4BMB0,A0A1S3ZYV8,A0A1S4BC47,Q04127,Q7DM39,A0A1S3Y820,P00823,A0A1S4DJK0,A0A1S4DJK1,A0A140G1R8,A0A1S3YPE9,P29790,A0A1S3ZYT5,Q0PWS6,A0A1S4BG28,A0A1S3YYT8,A0A1S4C053,Q40481,P06409,A0A1S4A1K3,A0A1S4BSK7,P06411,P60139,A0A1S4BSH6,A0A1S4AKK6,A0A1S3YAU9,A0A1S3YEB3,A0A1S4CIH3,P69556,A0A1S4DJ…	7.00345e-06	0.000649799	0.403226
GO:0005198	structural molecule activity	F	109	331	1560	6874	0.0698718	0.0481525	over	A0A1S4C8T7,A0A1S4AYN5,A0A1S3ZFM5,A0A1S3XV78,A0A1S3Z1T5,A0A140G1V3,A0A1S4D1U6,A0A1S3XES7,A0A1S4DFI4,A0A1S3YRJ8,A0A1S4C068,A0A1S4AY78,A0A1S4BKF0,A0A1S3X0M5,A0A1S4BWA4,A0A1S4CJM5,A0A1S4B1N5,A0A1S3XAX8,P06357,A0A1S3X5Y9,A0A1S3Y949,A0A1S4B471,P06374,A0A1S4CGP3,A0A1S3XAW1,A0A1S4AVP7,A0A1S3YYQ3,A0A1S4APJ0,A0A1S4CBR5,A0A1S4BGG6,A0A1S3YPT0,A0A1S3Z2D7,A0A1S3XSR0,A0A1S4BW10,A0A1S4AP34,A0A1S4BRV1,A0A1S3X430,…	P02376,A0A1S3X501,A0A1S3XSQ1,A0A1S4DRS8,A0A1S4DBQ8,A0A1S3XXQ5,A0A1S4C8T7,A0A1S4AYN5,A0A1S3ZFM5,A0A1S3XV78,A0A1S3Z1T5,A0A1S4AB83,A0A140G1V3,A0A1S4AF36,A0A1S3ZCU3,A0A1S4D1U6,P06373,A0A1S3YMT8,A0A1S3XJC8,A0A1S4AYA1,A0A1S4BXT5,O80360,A0A1S3XES7,A0A1S4DFI4,A0A1S3YRJ8,P69656,A0A1S3X1I5,A0A1S3ZXG7,A0A1S4B2Y7,A0A1S4C068,A0A1S4B0V3,A0A1S4C503,A0A1S3ZLI9,A0A1S3Z4N4,A0A1S4AY78,A0A1S4CZR9,P06359,A0A1S4BKF0,A…	7.8868e-06	0.000701268	0.329305
GO:1901564	organonitrogen compound metabolic process	P	307	1107	1560	6874	0.196795	0.161042	over	A0A1S3YTZ6,A0A1S4BE22,A0A1S3X2J0,A0A1S3YAX1,A0A1S3ZLB1,A0A1S3XJX0,A0A1S4ADF2,A0A1S3XKL8,A0A1S3Z3K3,A0A1S3ZQM0,A0A1S3YRT4,A0A1S4D7J1,A0A1S3YRD6,A0A1S4AG99,A0A1S4AI06,A0A1S4AK33,A0A1S4A908,A0A1S4AJ36,A0A1S3ZKZ4,A0A068JFR6,A0A1S4CGR1,A0A1S3WYR8,A0A1S4BTZ7,A0A1S3Z8Z4,A0A1S4BBF5,A0A1S3XQ62,A0A1S4DGM0,A0A1S4BD66,A0A068JIB0,Q6Q8A6,A0A1S4D4C8,A0A1S3XLA8,A0A1S4AAL1,A0A1S3Z1L6,A0A1S4ALE9,A0A1S4AWU6,A0A0M4K…	A0A1S4C9J4,A0A1S3ZZR4,A0A1S3YTZ6,A0A1S4BE22,A0A1S4CW41,W8SRK9,A0A1S4BH30,A0A1S4CPI7,A0A1S4C1M5,A0A1S3X2J0,A0A1S3ZVR8,A0A1S4BJI7,A0A1S4D9Q7,A0A1S3WZK9,A0A1S3YAX1,A0A1S3YW69,A0A1S4DEL3,A0A1S3ZLB1,A0A1S3ZGF1,A0A1S4DNT1,A0A1S3XJX0,A0A1S3XPL9,A0A1S3ZPV7,A0A1S4DG37,A0A1S3Z0C4,A0A1S4B978,A0A1S4ADF2,A0A1S3Y1I3,A0A1S4BA51,A0A1S3XKL8,A0A1S3Z3K3,Q40554,A0A1S3X314,A0A1S4BAS1,P56821,A0A1S3X5F8,A0A1S3ZQM0,A0A1…	1.05092e-05	0.000897065	0.277326
GO:0003735	structural constituent of ribosome	F	97	291	1560	6874	0.0621795	0.0423334	over	A0A1S4C8T7,A0A1S4AYN5,A0A1S3ZFM5,A0A1S3XV78,A0A1S3Z1T5,A0A140G1V3,A0A1S4D1U6,A0A1S3XES7,A0A1S4DFI4,A0A1S3YRJ8,A0A1S4C068,A0A1S4AY78,A0A1S4BKF0,A0A1S3X0M5,A0A1S4BWA4,A0A1S4CJM5,A0A1S4B1N5,A0A1S3XAX8,P06357,A0A1S3X5Y9,A0A1S3Y949,A0A1S4B471,P06374,A0A1S4CGP3,A0A1S3XAW1,A0A1S4AVP7,A0A1S3YYQ3,A0A1S4APJ0,A0A1S4CBR5,A0A1S4BGG6,A0A1S3YPT0,A0A1S3Z2D7,A0A1S3XSR0,A0A1S4BW10,A0A1S4AP34,A0A1S4BRV1,A0A1S3X430,…	P02376,A0A1S3X501,A0A1S3XSQ1,A0A1S4DRS8,A0A1S4DBQ8,A0A1S3XXQ5,A0A1S4C8T7,A0A1S4AYN5,A0A1S3ZFM5,A0A1S3XV78,A0A1S3Z1T5,A0A1S4AB83,A0A140G1V3,A0A1S4AF36,A0A1S3ZCU3,A0A1S4D1U6,P06373,A0A1S3YMT8,A0A1S3XJC8,A0A1S4AYA1,A0A1S4BXT5,O80360,A0A1S3XES7,A0A1S4DFI4,A0A1S3YRJ8,P69656,A0A1S3X1I5,A0A1S3ZXG7,A0A1S4B2Y7,A0A1S4C068,A0A1S4B0V3,A0A1S4C503,A0A1S3ZLI9,A0A1S3Z4N4,A0A1S4AY78,A0A1S4CZR9,P06359,A0A1S4BKF0,A…	1.43728e-05	0.00117968	0.333333
GO:0009523	photosystem II	C	34	76	1560	6874	0.0217949	0.0110562	over	P69384,Q84QE8,A0A1S3XLS3,A0A1S3YCR6,A0A1S4BSA2,P18212,Q04126,Q7DM39,A0A1S4CNB7,A0A1S4C967,A0A1S3XRM3,A0A1S3ZFX1,A0A1S3Y8Z8,A0A1S4AA25,A0A1S4ASN5,A0A1S3ZIT1,A0A1S4BRS0,Q0PWS5,A0A1S4CEW8,A0A1S4BPM1,A0A1S3Y820,A0A1S4DJK0,A0A1S4DJK1,Q0PWS6,A0A1S4C053,A0A1S4BSH6,A0A140G1Q8,A0A1S4AKK6,A0A1S3YAU9,P69556,P69686,A0A1S4BNY0,A0A1S3ZCM1,A0A1S4CVT5	P60139,P69384,A0A140G1T2,P69692,A0A1S4AKA1,Q84QE8,A0A1S3XLS3,A0A1S3ZHB8,A0A1S3YCF0,A0A1S3ZHH0,A0A1S3YCR6,A0A1S4BSA2,P18212,Q04127,Q04126,A0A1S4CHD5,Q7DM39,A0A1S4CNB7,A0A1S4CNZ1,Q6RUN4,A0A1S4A2H7,A0A1S4C967,A0A1S3XEK9,A0A1S3XRM3,A0A1S3ZFX1,A0A1S3XBA9,A0A1S4DCM1,A0A1S3Y8Z8,A0A1S4CEA3,A0A1S4DLH8,A0A1S4AA25,A0A1S4ASN5,A0A1S3XRN0,A0A1S4AFD5,A0A1S3ZIT1,A0A1S3YVN6,Q40519,A0A1S3Z424,A0A1S4BRS0,A0A1S4CJP7…	1.57039e-05	0.00124119	0.447368
GO:0009522	photosystem I	C	25	50	1560	6874	0.0160256	0.00727379	over	A0A1S3XBE6,A0A1S3Y055,A0A1S3XJD3,Q84QE7,A0A1S4ARG7,A0A1S3XWY6,Q0PWS5,A0A1S4CEW8,A0A1S4BPM1,A0A1S3Y820,A0A1S4DJK0,A0A1S4DJK1,Q0PWS6,A0A1S4C053,A0A1S4BSH6,D2K7Z2,A0A1S4AKK6,A0A1S3YAU9,A0A1S4BNY0,A0A1S4A667,P06405,A0A1S3ZCM1,A0A1S3XUL6,A0A1S3YNT8,A0A1S4CVT5	A0A1S4CFV4,A0A1S3XBE6,A0A1S3Y055,A0A1S4C5L2,A0A1S3YVD0,A0A1S3XJD3,Q84QE7,A0A1S3YDU6,A0A1S4ARG7,A0A1S3XUG0,A0A1S3XWY6,P62094,Q0PWS5,A0A1S4CEW8,A0A076L1Y1,A0A1S4BPM1,A0A1S4BG25,A0A1S3Y8Q2,A0A1S3ZVQ8,A0A1S4BMB0,A0A1S3ZYV8,A0A1S4BC47,A0A1S3Y820,A0A1S4DJK0,A0A1S4DJK1,A0A1S3YPE9,A0A1S3ZYT5,Q0PWS6,A0A1S4BG28,A0A1S3YYT8,A0A1S4C053,Q40481,A0A1S4BSH6,D2K7Z2,A0A1S4AKK6,A0A1S3YAU9,A0A1S3YEB3,A0A1S4DJQ0,P0640…	2.04931e-05	0.00156186	0.5
GO:0044424	intracellular part	C	400	1504	1560	6874	0.25641	0.218795	over	A0A1S4BDG3,A0A1S4BMQ5,A0A1S4BLU8,A0A1S4DIY1,A0A1S3X3I0,A0A1S4D7A4,A0A1S4DSL7,A0A1S4AV83,A0A1S4CXU6,A0A1S4AJZ8,A0A1S4BQK3,P93373,A0A1S4AVN0,A0A1S4D7I7,A0A1S4AFG1,A0A1S3Z427,A0A1S4A7X9,A0A1S4DNF2,A0A1S3YTC2,A0A1S3YIE9,A0A1S4D2P7,A0A1S3Y346,A0A1S3ZQV2,A0A1S4A695,A0A1S3XZG8,A0A1S4DS33,A0A1S4BPR4,A0A1S4CZ48,A0A1S3XI60,A0A1S4BIX4,A0A1S4AGL0,A0A1S3XLI2,A0A1S3YBV7,A0A1S3YP28,A0A1S4DI23,A0A1S4AR36,A0A1S4D…	A0A1S3YMJ6,A0A1S3ZLS4,A0A1S4AJW4,A0A1S3ZNI6,A0A1S4DK02,A0A1S3YRJ3,A0A1S3ZLI0,A0A1S3YS72,A0A1S3ZTA5,A0A1S4BDG3,A0A1S4CIH1,A0A1S3XPF3,A0A1S4B826,A0A1S4DRG2,A0A1S4DFP5,A0A1S3ZUL4,A0A1S4BMQ5,A0A1S4BB42,A0A1S3Z749,A0A1S3YTU2,A0A1S4BGN4,A0A1S3ZH74,A0A1S3YNV5,A0A1S4B715,A0A1S4CQJ2,A0A1S3YPK1,A0A1S4AP71,A0A1S4D766,A0A1S4B9X5,A0A1S4ARZ1,A0A1S3Z2R2,A0A1S4BLU8,A0A077DBL2,A0A1S4CSL9,A0A1S3WYA8,A0A1S3XVM3,A0A…	3.13595e-05	0.00223071	0.265957
GO:0005622	intracellular	C	400	1504	1560	6874	0.25641	0.218795	over	A0A1S3Z1L6,A0A1S3YIH5,A0A1S3XQA4,A0A1S3ZBQ8,A0A1S4A3S7,A0A1S4D7C0,A0A1S3X3G2,A0A1S3ZZ89,A0A1S3XDH0,A0A1S4CU80,A0A1S4BKF3,A0A1S4BZJ1,A0A1S4AP74,A0A1S3Z6E6,A0A1S4CK04,A0A1S3ZVH3,A0A1S4BDG3,A0A1S4BMQ5,A0A1S3YFP6,A0A1S3Z9Z2,A0A1S4B4Z9,A0A1S4AKB5,A7VMP6,A0A1S3ZDD8,A0A1S4BP93,A0A1S3Y3U0,A0A1S4B4I6,A0A1S4BFY1,A0A1S3ZJ22,A0A1S4A813,Q1HMQ7,A0A1S4B9H4,A0A1S4DCB8,A0A1S3Z4R3,A0A1S3YYG2,A0A1S3ZQ07,A0A1S3ZHK0,…	A0A1S3YIG1,A0A1S3ZZL0,A0A1S4BCN3,A0A1S3Z1L6,A0A1S4BGN1,A0A1S3Y478,A0A1S3YFI6,A0A1S4CB27,A0A1S3YIH5,A0A1S4A0M8,A0A1S4A371,A0A1S3XQA4,A0A1S3Y2A5,A0A1S4CGU9,A0A1S3ZBQ8,A0A1S3ZN00,A0A1S4DG79,A0A1S3XLN6,A0A1S3YKI1,A0A1S4AZC7,A0A1S4A3S7,A0A1S4BC75,A0A1S4CZI1,A0A1S4D7C0,A0A1S3WZE6,A0A1S3X3G2,A0A1S4C0G5,A0A1S4ATQ4,A0A1S3ZTL3,A0A1S4DQX1,A0A1S4D8B0,A0A1S3WZZ7,A0A1S3YRC8,A0A1S3WXZ7,A0A1S3ZZ89,A0A1S3X8N0,A0A…	3.13595e-05	0.00223071	0.265957
GO:1990904	ribonucleoprotein complex	C	121	386	1560	6874	0.0775641	0.0561536	over	A0A1S4C8T7,A0A1S4AYN5,A0A1S3ZFM5,A0A1S3XV78,A0A1S3Z1T5,A0A1S4D1U6,A0A1S4D5C4,A0A1S3XES7,A0A1S4CYE4,A0A1S4C068,A0A1S4AY78,A0A1S3X0M5,A0A1S4BWA4,A0A1S4CJM5,A0A1S4B1N5,A0A1S3XBY2,A0A1S3X8Q5,A0A1S3X5Y9,A0A1S3Y949,A0A1S4B471,P06374,A0A1S4CGP3,A0A1S3XAW1,A0A1S4AVP7,A0A1S4D668,A0A1S3ZRL4,A0A1S4APJ0,A0A1S4CBR5,A0A1S4BGG6,A0A1S3YPT0,A0A1S3Z2D7,A0A1S4BW10,A0A1S4AP34,A0A1S4BRV1,A0A1S3X430,A0A1S3Y859,A0A1S3Z…	A0A1S3X501,A0A1S3XSQ1,A0A1S4DRS8,A0A1S4DBQ8,A0A1S3XXQ5,A0A1S4C8T7,A0A1S4AYN5,A0A1S3ZFM5,A0A1S3XV78,A0A1S3Z1T5,A0A1S4AF36,A0A1S4D1U6,A0A1S4A5Z2,A0A1S4D5C4,P06373,A0A1S3YMT8,A0A1S4ALX4,A0A1S4CZY8,A0A1S3ZQ52,O80360,A0A1S3XES7,A0A1S4CYE4,P69656,A0A1S3X1I5,A0A1S3ZXG7,A0A1S4B2Y7,A0A1S4C068,A0A1S4B0V3,A0A1S4C503,A0A1S3ZLI9,A0A1S4AY78,A0A1S4CZR9,A0A1S3X434,A0A1S4C8L1,A0A1S3YUH0,A0A1S4A975,A0A1S4AHL7,A0A1…	3.43996e-05	0.00236802	0.313472
GO:0006091	generation of precursor metabolites and energy	P	65	182	1560	6874	0.0416667	0.0264766	over	A0A1S4C9G4,A0A1S4D5Y3,A0A1S4AJ36,A0A1S3ZKZ4,A0A068JFR6,A0A1S4CGR1,A0A1S3WYR8,A0A1S4BTZ7,A0A1S3Z8Z4,A0A1S4BBF5,A0A1S3XQ62,A0A1S4DGM0,A0A1S4BD66,A0A068JIB0,Q6Q8A6,A0A1S4D4C8,A0A1S3XLA8,A0A1S4A908,A0A1S4AAL1,A0A1S3Z1L6,A0A1S4DJ63,A0A1S4BMX4,A0A1S4AGW0,A0A075EZS4,A0A075F1V0,A0A1S3YXG6,A0A1S4AYE8,Q7DLX9,A0A1S4AC19,A0A1S3YKI8,A0A1S3Z6N8,W8SRJ8,A0A1S4B679,A0A0M4K6A6,Q5MA49,A0A1S3ZPX8,A0A1S4DQV4,P69384,Q…	A0A1S3YBU5,A0A1S4C9G4,A0A1S4BB89,A0A1S3XGQ6,A0A1S3YR13,A0A1S3X9G6,A0A1S4D5Y3,A0A1S3Z172,A0A1S4A7L4,A0A1S3YKV8,A0A1S3YLS8,A0A1S3ZYT7,Q42961,A0A1S4AJ36,A0A1S3ZKZ4,A0A068JFR6,A0A1S4CGR1,A0A1S4CWV3,A0A1S3XXM3,A0A1S3YIG1,A0A1S3XGM0,A0A1S3Y2I1,A0A1S4DK35,A0A1S3ZZL0,A0A1S3WYR8,A0A1S3ZX13,A0A1S4CXS6,A0A1S4BTZ7,A0A1S3Z8Z4,A0A1S3YQI2,A0A1S4BBF5,A0A1S3XQ62,A0A1S3ZPG2,A0A1S4BCN3,A0A1S4DGM0,A0A1S4CI25,A0A1S3Z…	3.66894e-05	0.00244673	0.357143
GO:0044267	cellular protein metabolic process	P	176	599	1560	6874	0.112821	0.0871399	over	A0A1S3YAX1,A0A1S3ZLB1,A0A1S3XJX0,A0A1S4ADF2,A0A1S3XKL8,A0A1S3Z3K3,A0A1S3ZQM0,A0A1S3XHS5,A0A1S4C8T7,A0A1S4AYN5,A0A1S3ZFM5,A0A1S3XV78,A0A1S3Z1T5,A0A140G1V3,A0A1S4D1U6,A0A1S3XES7,A0A1S4DFI4,A0A1S3YRJ8,A0A1S4C068,A0A1S4AY78,A0A1S4BKF0,A0A1S3X0M5,A0A1S4BWA4,A0A1S4CJM5,A0A1S4B1N5,A0A1S3XAX8,P06357,A0A1S3X5Y9,A0A1S3Y949,A0A1S4B471,P06374,A0A1S4CGP3,A0A1S3XAW1,A0A1S4AVP7,A0A1S3YYQ3,A0A1S4APJ0,A0A1S4CBR5,…	A0A1S4C9J4,A0A1S3WZK9,A0A1S3YAX1,A0A1S3YW69,A0A1S4DEL3,A0A1S3ZLB1,A0A1S3ZGF1,A0A1S4DNT1,A0A1S3XJX0,A0A1S3XPL9,A0A1S3ZPV7,A0A1S4DG37,A0A1S3Z0C4,A0A1S4B978,A0A1S4ADF2,A0A1S3Y1I3,A0A1S4BA51,A0A1S3XKL8,A0A1S3Z3K3,Q40554,A0A1S3X314,A0A1S4BAS1,P56821,A0A1S3X5F8,A0A1S3ZQM0,A0A1S4B7J0,A0A1S4C5Q6,A0A1S3Z708,A0A1S4BWM5,A0A1S3X7K3,A0A1S4B6R7,A0A1S4A4S5,A0A1S3XYW5,A0A1S3YCR9,P83526,A0A1S3XHS5,A0A1S4BR50,P023…	4.1214e-05	0.00266517	0.293823
GO:0009058	biosynthetic process	P	298	1090	1560	6874	0.191026	0.158569	over	A0A1S3YP30,A0A1S3YV94,A0A1S3X4V3,A0A1S3YTZ6,A0A1S4BE22,A0A1S3X2J0,A0A1S3ZLB1,A0A1S3XJX0,A0A1S4ADF2,A0A1S3XKL8,A0A1S3Z3K3,A0A1S3ZQM0,A0A1S4B2F9,A0A1S4C9G4,A0A1S4D5Y3,A0A1S4ABR8,A0A1S4BI04,A0A1S3YMJ1,A0A1S4AI06,A0A1S4AK33,A0A1S4A908,A0A1S4D4C8,A0A1S3X593,A0A1S4AJ36,A0A1S3ZKZ4,A0A068JFR6,A0A1S4CGR1,A0A1S3WYR8,A0A1S4BTZ7,A0A1S3Z8Z4,A0A1S4BBF5,A0A1S3XQ62,A0A1S4DGM0,A0A1S4BD66,A0A068JIB0,Q6Q8A6,A0A1S3X…	A0A1S3YP30,A0A1S4B2W9,A0A1S4AYR0,A0A1S3X366,A0A1S4CS17,A0A1S3YV94,A0A1S3X6Y2,A0A1S4AHH6,A0A1S3X4V3,A0A1S3ZZR4,A0A1S3YTZ6,A0A1S4BE22,A0A1S4CW41,W8SRK9,A0A1S4BH30,A0A1S4CPI7,A0A1S4C1M5,A0A1S3X2J0,A0A1S3ZVR8,A0A1S4BJI7,A0A1S4D9Q7,A0A1S3ZLB1,A0A1S3ZGF1,A0A1S4DNT1,A0A1S3XJX0,A0A1S3XPL9,A0A1S3ZPV7,A0A1S4DG37,A0A1S3Z0C4,A0A1S4B978,A0A1S4ADF2,A0A1S3Y1I3,A0A1S4BA51,A0A1S3XKL8,A0A1S3Z3K3,Q40554,A0A1S3X314,…	5.05899e-05	0.00312991	0.273394
GO:0044249	cellular biosynthetic process	P	282	1025	1560	6874	0.180769	0.149113	over	A0A1S3YP30,A0A1S3YV94,A0A1S3X4V3,A0A1S3YTZ6,A0A1S4BE22,A0A1S3X2J0,A0A1S3ZLB1,A0A1S3XJX0,A0A1S4ADF2,A0A1S3XKL8,A0A1S3Z3K3,A0A1S3ZQM0,A0A1S4B2F9,A0A1S4C9G4,A0A1S4D5Y3,A0A1S4ABR8,A0A1S4BI04,A0A1S3YMJ1,A0A1S4AI06,A0A1S4AK33,A0A1S4A908,A0A1S4AJ36,A0A1S3ZKZ4,A0A068JFR6,A0A1S4CGR1,A0A1S3WYR8,A0A1S4BTZ7,A0A1S3Z8Z4,A0A1S4BBF5,A0A1S3XQ62,A0A1S4DGM0,A0A1S4BD66,A0A068JIB0,Q6Q8A6,A0A1S4D4C8,A0A1S3XLA8,A0A1S4A…	A0A1S3YP30,A0A1S4B2W9,A0A1S4AYR0,A0A1S3X366,A0A1S4CS17,A0A1S3YV94,A0A1S3X6Y2,A0A1S4AHH6,A0A1S3X4V3,A0A1S3ZZR4,A0A1S3YTZ6,A0A1S4BE22,A0A1S4CW41,W8SRK9,A0A1S4BH30,A0A1S4CPI7,A0A1S4C1M5,A0A1S3X2J0,A0A1S3ZVR8,A0A1S4BJI7,A0A1S4D9Q7,A0A1S3ZLB1,A0A1S3ZGF1,A0A1S4DNT1,A0A1S3XJX0,A0A1S3XPL9,A0A1S3ZPV7,A0A1S4DG37,A0A1S3Z0C4,A0A1S4B978,A0A1S4ADF2,A0A1S3Y1I3,A0A1S4BA51,A0A1S3XKL8,A0A1S3Z3K3,Q40554,A0A1S3X314,…	5.13341e-05	0.00312991	0.275122
GO:1901576	organic substance biosynthetic process	P	286	1042	1560	6874	0.183333	0.151586	over	A0A1S3YP30,A0A1S3YV94,A0A1S3X4V3,A0A1S3YTZ6,A0A1S4BE22,A0A1S3X2J0,A0A1S3ZLB1,A0A1S3XJX0,A0A1S4ADF2,A0A1S3XKL8,A0A1S3Z3K3,A0A1S3ZQM0,A0A1S4B2F9,A0A1S4C9G4,A0A1S4D5Y3,A0A1S4ABR8,A0A1S4BI04,A0A1S3YMJ1,A0A1S4AI06,A0A1S4AK33,A0A1S4A908,A0A1S4D4C8,A0A1S3X593,A0A1S4AJ36,A0A1S3ZKZ4,A0A068JFR6,A0A1S4CGR1,A0A1S3WYR8,A0A1S4BTZ7,A0A1S3Z8Z4,A0A1S4BBF5,A0A1S3XQ62,A0A1S4DGM0,A0A1S4BD66,A0A068JIB0,Q6Q8A6,A0A1S3X…	A0A1S3YP30,A0A1S4B2W9,A0A1S4AYR0,A0A1S3X366,A0A1S4CS17,A0A1S3YV94,A0A1S3X6Y2,A0A1S4AHH6,A0A1S3X4V3,A0A1S3ZZR4,A0A1S3YTZ6,A0A1S4BE22,A0A1S4CW41,W8SRK9,A0A1S4BH30,A0A1S4CPI7,A0A1S4C1M5,A0A1S3X2J0,A0A1S3ZVR8,A0A1S4BJI7,A0A1S4D9Q7,A0A1S3ZLB1,A0A1S3ZGF1,A0A1S4DNT1,A0A1S3XJX0,A0A1S3XPL9,A0A1S3ZPV7,A0A1S4DG37,A0A1S3Z0C4,A0A1S4B978,A0A1S4ADF2,A0A1S3Y1I3,A0A1S4BA51,A0A1S3XKL8,A0A1S3Z3K3,Q40554,A0A1S3X314,…	5.43413e-05	0.00322123	0.274472
GO:0009205	purine ribonucleoside triphosphate metabolic process	P	42	107	1560	6874	0.0269231	0.0155659	over	A0A1S4AJ36,A0A1S3ZKZ4,A0A068JFR6,A0A1S4CGR1,A0A1S3WYR8,A0A1S4BTZ7,A0A1S3Z8Z4,A0A1S4BBF5,A0A1S3XQ62,A0A1S4DGM0,A0A1S4BD66,A0A068JIB0,Q6Q8A6,A0A1S4D4C8,A0A1S3XLA8,A0A1S4A908,A0A1S4AAL1,A0A1S3Z1L6,A0A0M4K6A6,Q5MA49,A0A1S3Y388,A0A1S4DGP1,A0A1S3Z1Y6,A0A1S4CK04,A0A140G1P8,A0A1S4AHW5,A0A140G1P7,P00823,P29790,A0A1S3ZVH3,A0A1S3WZA4,A0A1S4AX40,A0A1S3XR26,Q5MA53,A0A1S4BXC5,A0A1S4CUD0,A0A1S4BIG4,A0A1S4CG81,Q…	Q42961,A0A1S4AJ36,A0A1S3ZKZ4,A0A068JFR6,A0A1S4CGR1,A0A1S4CWV3,A0A1S3XXM3,A0A1S3YIG1,A0A1S3XGM0,A0A1S3Y2I1,A0A1S4DK35,A0A1S3ZZL0,A0A1S3WYR8,A0A1S3ZX13,A0A1S4CXS6,A0A1S4BTZ7,A0A1S3Z8Z4,A0A1S3YQI2,A0A1S4BBF5,A0A1S3XQ62,A0A1S3ZPG2,A0A1S4BCN3,A0A1S4DGM0,A0A1S4CI25,A0A1S3Z0N4,A0A1S3Z8U8,A0A1S4BD66,A0A068JIB0,A0A1S4CQ40,A0A1S3XQR5,Q6Q8A6,A0A1S4B2J2,A0A1S4D4C8,A0A1S4AH17,A0A1S4C6W5,A0A1S4BT88,A0A1S3XLA8,…	7.85547e-05	0.00441147	0.392523
GO:0009144	purine nucleoside triphosphate metabolic process	P	42	107	1560	6874	0.0269231	0.0155659	over	A0A1S4AJ36,A0A1S3ZKZ4,A0A068JFR6,A0A1S4CGR1,A0A1S3WYR8,A0A1S4BTZ7,A0A1S3Z8Z4,A0A1S4BBF5,A0A1S3XQ62,A0A1S4DGM0,A0A1S4BD66,A0A068JIB0,Q6Q8A6,A0A1S4D4C8,A0A1S3XLA8,A0A1S4A908,A0A1S4AAL1,A0A1S3Z1L6,A0A0M4K6A6,Q5MA49,A0A1S3Y388,A0A1S4DGP1,A0A1S3Z1Y6,A0A1S4CK04,A0A140G1P8,A0A1S4AHW5,A0A140G1P7,P00823,P29790,A0A1S3ZVH3,A0A1S3WZA4,A0A1S4AX40,A0A1S3XR26,Q5MA53,A0A1S4BXC5,A0A1S4CUD0,A0A1S4BIG4,A0A1S4CG81,Q…	Q42961,A0A1S4AJ36,A0A1S3ZKZ4,A0A068JFR6,A0A1S4CGR1,A0A1S4CWV3,A0A1S3XXM3,A0A1S3YIG1,A0A1S3XGM0,A0A1S3Y2I1,A0A1S4DK35,A0A1S3ZZL0,A0A1S3WYR8,A0A1S3ZX13,A0A1S4CXS6,A0A1S4BTZ7,A0A1S3Z8Z4,A0A1S3YQI2,A0A1S4BBF5,A0A1S3XQ62,A0A1S3ZPG2,A0A1S4BCN3,A0A1S4DGM0,A0A1S4CI25,A0A1S3Z0N4,A0A1S3Z8U8,A0A1S4BD66,A0A068JIB0,A0A1S4CQ40,A0A1S3XQR5,Q6Q8A6,A0A1S4B2J2,A0A1S4D4C8,A0A1S4AH17,A0A1S4C6W5,A0A1S4BT88,A0A1S3XLA8,…	7.85547e-05	0.00441147	0.392523
GO:0019538	protein metabolic process	P	180	626	1560	6874	0.115385	0.0910678	over	A0A1S3YAX1,A0A1S3ZLB1,A0A1S3XJX0,A0A1S4ADF2,A0A1S3XKL8,A0A1S3Z3K3,A0A1S3ZQM0,A0A1S3XHS5,A0A1S4C8T7,A0A1S4AYN5,A0A1S3ZFM5,A0A1S3XV78,A0A1S3Z1T5,A0A140G1V3,A0A1S4D1U6,A0A1S3XES7,A0A1S4DFI4,A0A1S3YRJ8,A0A1S4C068,A0A1S4AY78,A0A1S4BKF0,A0A1S3X0M5,A0A1S4BWA4,A0A1S4CJM5,A0A1S4B1N5,A0A1S3XAX8,P06357,A0A1S3X5Y9,A0A1S3Y949,A0A1S4B471,P06374,A0A1S4CGP3,A0A1S3XAW1,A0A1S4AVP7,A0A1S3YYQ3,A0A1S4APJ0,A0A1S4CBR5,…	A0A1S4C9J4,A0A1S3WZK9,A0A1S3YAX1,A0A1S3YW69,A0A1S4DEL3,A0A1S3ZLB1,A0A1S3ZGF1,A0A1S4DNT1,A0A1S3XJX0,A0A1S3XPL9,A0A1S3ZPV7,A0A1S4DG37,A0A1S3Z0C4,A0A1S4B978,A0A1S4ADF2,A0A1S3Y1I3,A0A1S4BA51,A0A1S3XKL8,A0A1S3Z3K3,Q40554,A0A1S3X314,A0A1S4BAS1,P56821,A0A1S3X5F8,A0A1S3ZQM0,A0A1S4B7J0,A0A1S4C5Q6,A0A1S3Z708,A0A1S4BWM5,A0A1S3X7K3,A0A1S4B6R7,A0A1S4A4S5,A0A1S3XYW5,A0A1S3YCR9,P83526,A0A1S3XHS5,A0A1S4BR50,P023…	0.000125408	0.00686209	0.28754
GO:0044237	cellular metabolic process	P	457	1766	1560	6874	0.292949	0.25691	over	A0A1S3YP30,A0A1S3YV94,A0A1S3X4V3,A0A1S3YZJ0,A0A1S3YTZ6,A0A1S4BE22,A0A1S3X2J0,A0A1S3Z1G9,A0A1S3YAX1,A0A1S3YBJ9,A0A1S4DK45,A0A1S3XAL0,A0A1S3ZLB1,A0A1S3XJX0,A0A1S4ADF2,A0A1S3XKL8,A0A1S3Z3K3,A0A1S3ZQM0,A0A1S3YKS5,A0A1S4B2F9,A0A1S3YRT4,A0A1S4C9G4,A0A1S4D5Y3,A0A1S4ATF2,A0A1S3YFR7,A0A1S3YFW3,Q8W3Z7,A0A1S4BNA9,A0A1S4ABR8,A0A1S4BI04,A0A1S4D7J1,A0A1S3YRD6,A0A1S4AG99,A0A1S3YMJ1,A0A1S4AI06,A0A1S4AK33,A0A1S4A…	A0A1S3YP30,A0A1S4B2W9,A0A1S4AYR0,A0A1S3X366,A0A1S4CS17,A0A1S3YV94,A0A1S3X6Y2,A0A1S4AHH6,A0A1S3X4V3,A0A1S4C9J4,A0A1S3XFX2,A0A1S3YMZ4,A0A1S3YZJ0,A0A1S3Y7M5,A0A1S4CGW9,A0A1S4C1Y9,A0A1S3ZZR4,A0A1S3YTZ6,A0A1S4BE22,A0A1S4CW41,W8SRK9,A0A1S4BH30,A0A1S4CPI7,A0A1S4C1M5,A0A1S3X2J0,A0A1S3ZVR8,A0A1S4BJI7,A0A1S4D9Q7,A0A1S3Z1G9,A0A1S4AQ50,A0A1S3XVA1,A0A1S3YDK8,A0A1S4AWS5,A0A1S3YV93,A0A1S3WZK9,A0A1S3YAX1,A0A1S3Y…	0.00013693	0.00730521	0.258777
GO:0009199	ribonucleoside triphosphate metabolic process	P	42	110	1560	6874	0.0269231	0.0160023	over	A0A1S4AJ36,A0A1S3ZKZ4,A0A068JFR6,A0A1S4CGR1,A0A1S3WYR8,A0A1S4BTZ7,A0A1S3Z8Z4,A0A1S4BBF5,A0A1S3XQ62,A0A1S4DGM0,A0A1S4BD66,A0A068JIB0,Q6Q8A6,A0A1S4D4C8,A0A1S3XLA8,A0A1S4A908,A0A1S4AAL1,A0A1S3Z1L6,A0A0M4K6A6,Q5MA49,A0A1S3Y388,A0A1S4DGP1,A0A1S3Z1Y6,A0A1S4CK04,A0A140G1P8,A0A1S4AHW5,A0A140G1P7,P00823,P29790,A0A1S3ZVH3,A0A1S3WZA4,A0A1S4AX40,A0A1S3XR26,Q5MA53,A0A1S4BXC5,A0A1S4CUD0,A0A1S4BIG4,A0A1S4CG81,Q…	Q42961,A0A1S4AJ36,A0A1S3ZKZ4,A0A068JFR6,A0A1S4CGR1,A0A1S4CWV3,A0A1S3XXM3,A0A1S3YIG1,A0A1S3XGM0,A0A1S3Y2I1,A0A1S4DK35,A0A1S3ZZL0,A0A1S3WYR8,A0A1S3ZX13,A0A1S4CXS6,A0A1S4BTZ7,A0A1S3Z8Z4,A0A1S3YQI2,A0A1S4BBF5,A0A1S3XQ62,A0A1S3ZPG2,A0A1S4BCN3,A0A1S4DGM0,A0A1S4CI25,A0A1S3Z0N4,A0A1S3Z8U8,A0A1S4BD66,A0A068JIB0,A0A1S4CQ40,A0A1S3XQR5,Q6Q8A6,A0A1S4B2J2,A0A1S4D4C8,A0A1S4AH17,A0A1S4C6W5,A0A1S4BT88,A0A1S3XLA8,…	0.000163318	0.00835284	0.381818
GO:0042651	thylakoid membrane	C	39	100	1560	6874	0.025	0.0145476	over	Q84QE8,A0A1S3XLS3,A0A1S3YCR6,A0A1S4BSA2,P18212,Q04126,Q7DM39,A0A1S4CNB7,A0A1S4C967,A0A1S3XRM3,A0A1S3ZFX1,A0A1S3Y8Z8,A0A1S4AA25,A0A1S4ASN5,A0A1S3ZIT1,A0A1S4BRS0,Q0PWS5,A0A1S4CEW8,A0A1S4BPM1,A0A1S3Y820,P00823,A0A1S4DJK0,A0A1S4DJK1,P29790,Q0PWS6,A0A1S4C053,A0A1S4A1K3,A0A1S4BSH6,A0A1S4AKK6,A0A1S3YAU9,A0A1S4CIH3,P69556,P69686,P69384,A0A1S4BNY0,P06405,A0A1S3ZCM1,A0A1S4CVT5,A0A140G1Q8	Q84QE8,A0A1S3XLS3,A0A1S3ZHB8,A0A1S3YCF0,A0A1S3ZHH0,A0A1S3YCR6,A0A1S4BSA2,P18212,Q04127,Q04126,A0A1S4CHD5,Q7DM39,A0A1S4CNB7,A0A1S4CNZ1,Q6RUN4,A0A1S4A2H7,A0A1S4C967,A0A1S3XEK9,A0A1S3XRM3,A0A1S3ZFX1,A0A1S3XBA9,A0A1S4DCM1,A0A1S3Y8Z8,A0A1S4CEA3,A0A1S4DLH8,A0A1S4AA25,A0A1S4ASN5,A0A1S3XRN0,A0A1S4AFD5,A0A1S3ZIT1,A0A1S3YVN6,Q40519,A0A1S3Z424,A0A1S4BRS0,A0A1S4CJP7,A0A1S3YEM7,A0A1S4B3M6,P35477,P35476,P62094…	0.000164395	0.00835284	0.39
GO:0043229	intracellular organelle	C	303	1130	1560	6874	0.194231	0.164388	over	A0A1S4AI06,A0A1S4AK33,A0A1S4B9H4,A0A1S4DCB8,A0A1S3Z4R3,A0A1S3YYG2,A0A1S3ZQ07,A0A1S3ZHK0,Q5M9V8,B2LT58,A0A1S4BYR7,A0A1S3YRT4,A0A1S4AD65,A0A1S4AVB4,A0A1S3XN09,A0A1S4BCN1,A0A1S3Z6N8,A0A1S4BKI6,P14170,A0A1S3YFP6,A0A1S3Z9Z2,A0A1S4B4Z9,A0A1S4AKB5,A0A1S4CXU6,A0A1S4AJZ8,A0A1S4BQK3,A0A1S4DHN3,A7VMP6,A0A1S3ZDD8,A0A1S4BP93,A0A1S3Y3U0,A0A1S3YP30,A0A1S4BPR4,A0A1S4B4I6,A0A1S4DDB0,A0A1S4CPU2,A0A1S4BFY1,A0A1S4AX…	A0A1S3X1S5,A0A1S4AI06,A0A1S3X1E5,A0A1S4AK33,A0A1S3ZTZ0,A0A1S4B2J5,A0A1S3Z7S7,A0A1S4B9H4,Q5M9V4,A0A1S4DCB8,A0A1S3Z4R3,A0A1S3YYG2,A0A1S3ZQ07,A0A1S3XSQ4,A0A1S4D955,A0A1S3XK17,A0A1S3ZHK0,Q5M9V8,B2LT58,Q5M9T3,A0A1S4BZK6,A0A1S4BYR7,Q5M9S4,A0A1S4D7K0,A0A1S3YRT4,A0A1S4BYT9,A0A1S4CLA2,A0A1S3ZI39,A0A1S4AD65,A0A1S3ZNU1,A0A172ELT8,A0A1S4AME8,A0A1S4AVB4,A0A1S3XN09,A0A1S4BCN1,A0A1S4CM31,A0A1S4BI60,A0A1S4ABJ7,A…	0.000209879	0.0101791	0.268142
GO:0043226	organelle	C	303	1130	1560	6874	0.194231	0.164388	over	A0A1S4AI06,A0A1S4AK33,A0A1S4B9H4,A0A1S4DCB8,A0A1S3Z4R3,A0A1S3YYG2,A0A1S3ZQ07,A0A1S3ZHK0,Q5M9V8,B2LT58,A0A1S4BYR7,A0A1S3YRT4,A0A1S4AD65,A0A1S4AVB4,A0A1S3XN09,A0A1S4BCN1,A0A1S3Z6N8,A0A1S4BKI6,P14170,A0A1S4A3G9,A0A1S3YFP6,A0A1S3Z9Z2,A0A1S4B4Z9,A0A1S4AKB5,A0A1S4CXU6,A0A1S4AJZ8,A0A1S4BQK3,A0A1S4DHN3,A7VMP6,A0A1S3ZDD8,A0A1S4BP93,A0A1S3Y3U0,A0A1S3YP30,A0A1S4BPR4,A0A1S4B4I6,A0A1S4DDB0,A0A1S4CPU2,A0A1S4BF…	A0A1S3X1S5,A0A1S4AI06,A0A1S3X1E5,A0A1S4AK33,A0A1S3ZTZ0,A0A1S4B2J5,A0A1S3Z7S7,A0A1S4B9H4,Q5M9V4,A0A1S4DCB8,A0A1S3Z4R3,A0A1S3YYG2,A0A1S3ZQ07,A0A1S3XSQ4,A0A1S4D955,A0A1S3XK17,A0A1S3ZHK0,Q5M9V8,B2LT58,Q5M9T3,A0A1S4BZK6,A0A1S4BYR7,Q5M9S4,A0A1S4D7K0,A0A1S3YRT4,A0A1S4BYT9,A0A1S4CLA2,A0A1S3ZI39,A0A1S4AD65,A0A1S3ZNU1,A0A172ELT8,A0A1S4AME8,A0A1S4AVB4,A0A1S3XN09,A0A1S4BCN1,A0A1S4CM31,A0A1S4BI60,A0A1S4ABJ7,A…	0.000209879	0.0101791	0.268142
GO:0006163	purine nucleotide metabolic process	P	51	143	1560	6874	0.0326923	0.020803	over	A0A1S4AI06,A0A1S4AK33,A0A1S4A908,A0A1S4AJ36,A0A1S3ZKZ4,A0A068JFR6,A0A1S4CGR1,A0A1S3WYR8,A0A1S4BTZ7,A0A1S3Z8Z4,A0A1S4BBF5,A0A1S3XQ62,A0A1S4DGM0,A0A1S4BD66,A0A068JIB0,Q6Q8A6,A0A1S4D4C8,A0A1S3XLA8,A0A1S4AAL1,A0A1S3Z1L6,A0A0M4K6A6,Q5MA49,A0A1S4D742,A0A1S3XEK0,A0A1S3Y388,A0A1S4DGP1,A0A1S3Z1Y6,A0A1S3Y367,A0A1S4CK04,A0A140G1P8,A0A1S4AHW5,A0A140G1P7,P00823,P29790,A0A1S3ZVH3,A0A1S3WZA4,A0A1S4AX40,A0A1S3XR…	A0A1S3X1S5,A0A1S4AI06,A0A1S3X1E5,A0A1S4AK33,A0A1S4B2J2,A0A1S4C6W5,A0A1S4A908,Q42961,A0A1S4AJ36,A0A1S3ZKZ4,A0A068JFR6,A0A1S4CGR1,A0A1S4CWV3,A0A1S3XXM3,A0A1S3YIG1,A0A1S3XGM0,A0A1S3Y2I1,A0A1S4DK35,A0A1S3ZZL0,A0A1S3WYR8,A0A1S3ZX13,A0A1S4CXS6,A0A1S4BTZ7,A0A1S3Z8Z4,A0A1S3YQI2,A0A1S4BBF5,A0A1S3XQ62,A0A1S3ZPG2,A0A1S4BCN3,A0A1S4DGM0,A0A1S4CI25,A0A1S3Z0N4,A0A1S3Z8U8,A0A1S4BD66,A0A068JIB0,A0A1S4CQ40,A0A1S3X…	0.000256551	0.0117646	0.356643
GO:0009141	nucleoside triphosphate metabolic process	P	42	112	1560	6874	0.0269231	0.0162933	over	A0A1S4AJ36,A0A1S3ZKZ4,A0A068JFR6,A0A1S4CGR1,A0A1S3WYR8,A0A1S4BTZ7,A0A1S3Z8Z4,A0A1S4BBF5,A0A1S3XQ62,A0A1S4DGM0,A0A1S4BD66,A0A068JIB0,Q6Q8A6,A0A1S4D4C8,A0A1S3XLA8,A0A1S4A908,A0A1S4AAL1,A0A1S3Z1L6,A0A0M4K6A6,Q5MA49,A0A1S3Y388,A0A1S4DGP1,A0A1S3Z1Y6,A0A1S4CK04,A0A140G1P8,A0A1S4AHW5,A0A140G1P7,P00823,P29790,A0A1S3ZVH3,A0A1S3WZA4,A0A1S4AX40,A0A1S3XR26,Q5MA53,A0A1S4BXC5,A0A1S4CUD0,A0A1S4BIG4,A0A1S4CG81,Q…	Q42961,A0A1S4AJ36,A0A1S3ZKZ4,A0A068JFR6,A0A1S4CGR1,A0A1S4CWV3,A0A1S3XXM3,A0A1S3YIG1,A0A1S3XGM0,A0A1S3Y2I1,A0A1S4DK35,A0A1S3ZZL0,A0A1S3WYR8,A0A1S3ZX13,A0A1S4CXS6,A0A1S4BTZ7,A0A1S3Z8Z4,A0A1S3YQI2,A0A1S4BBF5,A0A1S3XQ62,A0A1S3ZPG2,A0A1S4BCN3,A0A1S4DGM0,A0A1S4CI25,A0A1S3Z0N4,A0A1S3Z8U8,A0A1S4BD66,A0A068JIB0,A0A1S4CQ40,A0A1S3XQR5,Q6Q8A6,A0A1S4B2J2,A0A1S4D4C8,A0A1S4AH17,A0A1S4C6W5,A0A1S4BT88,A0A1S3XLA8,…	0.000258794	0.0117646	0.375
GO:0034645	cellular macromolecule biosynthetic process	P	158	547	1560	6874	0.101282	0.0795752	over	A0A1S3YP30,A0A1S3YV94,A0A1S3X4V3,A0A1S3ZLB1,A0A1S3XJX0,A0A1S4ADF2,A0A1S3XKL8,A0A1S3Z3K3,A0A1S3ZQM0,A0A1S4B2F9,A0A1S4C9G4,A0A1S4D5Y3,A0A1S3YMJ1,A0A1S4DH29,A0A140G1U9,P06271,A0A1S3ZRY0,A0A1S4BP93,A0A1S4C149,A0A076KXA2,A0A1S3YMH7,A0A1S3XHS5,A0A1S4C8T7,A0A1S4AYN5,A0A1S3ZFM5,A0A1S3XV78,A0A1S3Z1T5,A0A140G1V3,A0A1S4D1U6,A0A1S3XES7,A0A1S4DFI4,A0A1S3YRJ8,A0A1S4C068,A0A1S4AY78,A0A1S4BKF0,A0A1S3X0M5,A0A1S4B…	A0A1S3YP30,A0A1S4B2W9,A0A1S4AYR0,A0A1S3X366,A0A1S4CS17,A0A1S3YV94,A0A1S3X6Y2,A0A1S4AHH6,A0A1S3X4V3,A0A1S3ZLB1,A0A1S3ZGF1,A0A1S4DNT1,A0A1S3XJX0,A0A1S3XPL9,A0A1S3ZPV7,A0A1S4DG37,A0A1S3Z0C4,A0A1S4B978,A0A1S4ADF2,A0A1S3Y1I3,A0A1S4BA51,A0A1S3XKL8,A0A1S3Z3K3,Q40554,A0A1S3X314,A0A1S4BAS1,P56821,A0A1S3X5F8,A0A1S3ZQM0,A0A1S4B7J0,A0A1S4C5Q6,A0A1S4CLH0,A0A1S4BL24,A0A1S4B2F9,A0A1S3YBU5,A0A1S4C9G4,A0A1S4BB89,…	0.000263087	0.0117646	0.288848
GO:0009059	macromolecule biosynthetic process	P	159	551	1560	6874	0.101923	0.0801571	over	A0A1S3YP30,A0A1S3YV94,A0A1S3X4V3,A0A1S3ZLB1,A0A1S3XJX0,A0A1S4ADF2,A0A1S3XKL8,A0A1S3Z3K3,A0A1S3ZQM0,A0A1S4B2F9,A0A1S4C9G4,A0A1S4D5Y3,A0A1S3YMJ1,A0A1S4DH29,A0A140G1U9,P06271,A0A1S3ZRY0,A0A1S4BP93,A0A1S4C149,A0A076KXA2,A0A1S3YMH7,A0A1S3XHS5,A0A1S4C8T7,A0A1S4AYN5,A0A1S3ZFM5,A0A1S3XV78,A0A1S3Z1T5,A0A140G1V3,A0A1S4D1U6,A0A1S3XES7,A0A1S4DFI4,A0A1S3YRJ8,A0A1S4C068,A0A1S4AY78,A0A1S4BKF0,A0A1S3X0M5,A0A1S4B…	A0A1S3YP30,A0A1S4B2W9,A0A1S4AYR0,A0A1S3X366,A0A1S4CS17,A0A1S3YV94,A0A1S3X6Y2,A0A1S4AHH6,A0A1S3X4V3,A0A1S3ZLB1,A0A1S3ZGF1,A0A1S4DNT1,A0A1S3XJX0,A0A1S3XPL9,A0A1S3ZPV7,A0A1S4DG37,A0A1S3Z0C4,A0A1S4B978,A0A1S4ADF2,A0A1S3Y1I3,A0A1S4BA51,A0A1S3XKL8,A0A1S3Z3K3,Q40554,A0A1S3X314,A0A1S4BAS1,P56821,A0A1S3X5F8,A0A1S3ZQM0,A0A1S4B7J0,A0A1S4C5Q6,A0A1S4CLH0,A0A1S4BL24,A0A1S4B2F9,A0A1S3YBU5,A0A1S4C9G4,A0A1S4BB89,…	0.00026462	0.0117646	0.288566
GO:0018298	protein-chromophore linkage	P	18	36	1560	6874	0.0115385	0.00523713	over	Q0PWS5,A0A1S4CEW8,A0A1S4BPM1,A0A1S3Y820,A0A1S4DJK0,A0A1S4DJK1,Q0PWS6,A0A1S4C053,A0A1S4BSH6,A0A140G1Q8,A0A1S4AKK6,A0A1S3YAU9,P69556,P69686,A0A1S4BNY0,P06405,A0A1S3ZCM1,A0A1S4CVT5	Q0PWS5,A0A1S4CEW8,A0A076L1Y1,A0A1S4BPM1,A0A1S4BG25,A0A1S3Y8Q2,A0A1S3ZVQ8,A0A1S4BMB0,A0A1S3ZYV8,A0A1S4BC47,A0A1S3Y820,A0A1S4DJK0,A0A1S4DJK1,A0A1S3YPE9,A0A1S3ZYT5,Q0PWS6,A0A1S4BG28,A0A1S3YYT8,A0A1S4C053,Q40481,P06411,A0A1S4BSH6,A0A140G1Q8,A0A1S4AKK6,A0A1S3YAU9,A0A1S3YEB3,P69556,A0A1S4DJQ0,P69686,P06407,A0A1S4AFM6,A0A1S4BNY0,P06405,A0A1S3ZCM1,A0A1S4CVT5,A0A1S3XQ77	0.000295893	0.0126287	0.5
GO:0016168	chlorophyll binding	F	18	36	1560	6874	0.0115385	0.00523713	over	Q0PWS5,A0A1S4CEW8,A0A1S4BPM1,A0A1S3Y820,A0A1S4DJK0,A0A1S4DJK1,Q0PWS6,A0A1S4C053,A0A1S4BSH6,A0A140G1Q8,A0A1S4AKK6,A0A1S3YAU9,P69556,P69686,A0A1S4BNY0,P06405,A0A1S3ZCM1,A0A1S4CVT5	Q0PWS5,A0A1S4CEW8,A0A076L1Y1,A0A1S4BPM1,A0A1S4BG25,A0A1S3Y8Q2,A0A1S3ZVQ8,A0A1S4BMB0,A0A1S3ZYV8,A0A1S4BC47,A0A1S3Y820,A0A1S4DJK0,A0A1S4DJK1,A0A1S3YPE9,A0A1S3ZYT5,Q0PWS6,A0A1S4BG28,A0A1S3YYT8,A0A1S4C053,Q40481,P06411,A0A1S4BSH6,A0A140G1Q8,A0A1S4AKK6,A0A1S3YAU9,A0A1S3YEB3,P69556,A0A1S4DJQ0,P69686,P06407,A0A1S4AFM6,A0A1S4AEF0,A0A1S4BNY0,P06405,A0A1S3ZCM1,A0A1S4CVT5	0.000295893	0.0126287	0.5
GO:0044260	cellular macromolecule metabolic process	P	214	773	1560	6874	0.137179	0.112453	over	A0A1S3YP30,A0A1S3YV94,A0A1S3X4V3,A0A1S3Z1G9,A0A1S3YAX1,A0A1S4DK45,A0A1S3ZLB1,A0A1S3XJX0,A0A1S4ADF2,A0A1S3XKL8,A0A1S3Z3K3,A0A1S3ZQM0,A0A1S4B2F9,A0A1S4C9G4,A0A1S4D5Y3,A0A1S4ATF2,A0A1S3YMJ1,A0A1S4DH29,A0A1S3ZF51,A0A1S4AVI5,A0A1S3ZTA0,A0A1S3XHS5,A0A140G1U9,P06271,A0A1S3ZRY0,A0A1S4BP93,A0A1S4C149,A0A076KXA2,A0A1S3YMH7,A0A1S4ATX1,A0A1S4C8T7,A0A1S4AYN5,A0A1S3ZFM5,A0A1S3XV78,A0A1S3Z1T5,A0A140G1V3,A0A1S4D…	A0A1S3YP30,A0A1S4B2W9,A0A1S4AYR0,A0A1S3X366,A0A1S4CS17,A0A1S3YV94,A0A1S3X6Y2,A0A1S4AHH6,A0A1S3X4V3,A0A1S4C9J4,A0A1S3Z1G9,A0A1S4AQ50,A0A1S4AWS5,A0A1S3YV93,A0A1S3WZK9,A0A1S3YAX1,A0A1S3YW69,A0A1S4DEL3,A0A1S3ZCE5,A0A1S4AIX9,A0A1S4DK45,A0A1S4BH38,A0A1S3XHX0,A0A1S4A1M8,A0A1S3XW19,A0A1S3ZLB1,A0A1S3ZGF1,A0A1S4DNT1,A0A1S3XJX0,A0A1S3XPL9,A0A1S3ZPV7,A0A1S4DG37,A0A1S3Z0C4,A0A1S4B978,A0A1S4ADF2,A0A1S3Y1I3,A0A…	0.000328715	0.0137544	0.276843
GO:0009150	purine ribonucleotide metabolic process	P	50	141	1560	6874	0.0320513	0.0205121	over	A0A1S4AI06,A0A1S4AK33,A0A1S4A908,A0A1S4AJ36,A0A1S3ZKZ4,A0A068JFR6,A0A1S4CGR1,A0A1S3WYR8,A0A1S4BTZ7,A0A1S3Z8Z4,A0A1S4BBF5,A0A1S3XQ62,A0A1S4DGM0,A0A1S4BD66,A0A068JIB0,Q6Q8A6,A0A1S4D4C8,A0A1S3XLA8,A0A1S4AAL1,A0A1S3Z1L6,A0A0M4K6A6,Q5MA49,A0A1S3XEK0,A0A1S3Y388,A0A1S4DGP1,A0A1S3Z1Y6,A0A1S3Y367,A0A1S4CK04,A0A140G1P8,A0A1S4AHW5,A0A140G1P7,P00823,P29790,A0A1S3ZVH3,A0A1S3WZA4,A0A1S4AX40,A0A1S3XR26,Q5MA53,A…	A0A1S3X1S5,A0A1S4AI06,A0A1S3X1E5,A0A1S4AK33,A0A1S4B2J2,A0A1S4C6W5,A0A1S4A908,Q42961,A0A1S4AJ36,A0A1S3ZKZ4,A0A068JFR6,A0A1S4CGR1,A0A1S4CWV3,A0A1S3XXM3,A0A1S3YIG1,A0A1S3XGM0,A0A1S3Y2I1,A0A1S4DK35,A0A1S3ZZL0,A0A1S3WYR8,A0A1S3ZX13,A0A1S4CXS6,A0A1S4BTZ7,A0A1S3Z8Z4,A0A1S3YQI2,A0A1S4BBF5,A0A1S3XQ62,A0A1S3ZPG2,A0A1S4BCN3,A0A1S4DGM0,A0A1S4CI25,A0A1S3Z0N4,A0A1S3Z8U8,A0A1S4BD66,A0A068JIB0,A0A1S4CQ40,A0A1S3X…	0.00034346	0.0140951	0.35461
GO:0019684	photosynthesis, light reaction	P	26	61	1560	6874	0.0166667	0.00887402	over	A0A1S4DQV4,P69384,Q0PWS5,A0A1S4CEW8,A0A1S4BPM1,A0A1S3Y820,A0A1S4DJK0,A0A1S4DJK1,Q0PWS6,A0A1S4C053,A0A1S4BSH6,A0A1S4AKK6,A0A1S3YAU9,A0A1S4BNY0,A0A1S3ZCM1,A0A1S4CVT5,A0A140G1Q8,P69556,P69686,A0A1S4CIH3,A0A1S3Y3W0,Q84QE8,A0A1S3XLS3,A0A1S3YCR6,A0A1S4BSA2,A0A1S4DRV5	A0A1S4BTJ3,A0A1S4DQV4,P69384,A0A140G1T2,A0A1S4AEF0,A0A1S4AKA1,A0A140G1U8,Q0PWS5,A0A1S4CEW8,A0A076L1Y1,A0A1S4BPM1,A0A1S4BG25,A0A1S3Y8Q2,A0A1S3ZVQ8,A0A1S4BMB0,A0A1S3ZYV8,A0A1S4BC47,A0A1S3Y820,A0A1S4DJK0,A0A1S4DJK1,A0A1S3YPE9,A0A1S3ZYT5,Q0PWS6,A0A1S4BG28,A0A1S3YYT8,A0A1S4C053,Q40481,A0A1S4BSH6,A0A1S4AKK6,A0A1S3YAU9,A0A1S3YEB3,A0A1S4DJQ0,A0A1S4AFM6,A0A1S4BNY0,A0A1S3ZCM1,A0A1S4CVT5,P06411,A0A140G1Q8,P…	0.000397728	0.0160142	0.42623
GO:0051188	cofactor biosynthetic process	P	44	121	1560	6874	0.0282051	0.0176026	over	A0A1S4AI06,A0A1S4AK33,A0A1S4A908,A0A1S4AJ36,A0A1S3ZKZ4,A0A068JFR6,A0A1S4CGR1,A0A1S3WYR8,A0A1S4BTZ7,A0A1S3Z8Z4,A0A1S4BBF5,A0A1S3XQ62,A0A1S4DGM0,A0A1S4BD66,A0A068JIB0,Q6Q8A6,A0A1S4D4C8,A0A1S3XLA8,A0A1S4AAL1,A0A1S3Z1L6,A0A1S3ZDB8,A0A1S3XC54,A0A1S4CJS8,A0A1S3YSU1,A0A1S4APF7,A0A1S3Z8M2,A0A1S4BXC5,A0A1S4CUD0,A0A076FNJ9,A0A1S4BE88,A0A1S3XBH0,A0A1S4BAZ2,A0A1S3X699,A0A1S3XMZ5,A0A1S4DFD0,A0A1S3Z5N4,Q8LSZ2,…	A0A1S3X1S5,A0A1S4AI06,A0A1S3X1E5,A0A1S4AK33,A0A1S4B2J2,A0A1S4C6W5,A0A1S4A908,Q42961,A0A1S4AJ36,A0A1S3ZKZ4,A0A068JFR6,A0A1S4CGR1,A0A1S4CWV3,A0A1S3XXM3,A0A1S3YIG1,A0A1S3XGM0,A0A1S3Y2I1,A0A1S4DK35,A0A1S3ZZL0,A0A1S3WYR8,A0A1S3ZX13,A0A1S4CXS6,A0A1S4BTZ7,A0A1S3Z8Z4,A0A1S3YQI2,A0A1S4BBF5,A0A1S3XQ62,A0A1S3ZPG2,A0A1S4BCN3,A0A1S4DGM0,A0A1S4CI25,A0A1S3Z0N4,A0A1S3Z8U8,A0A1S4BD66,A0A068JIB0,A0A1S4CQ40,A0A1S3X…	0.000411007	0.0162424	0.363636
GO:0072521	purine-containing compound metabolic process	P	54	157	1560	6874	0.0346154	0.0228397	over	A0A1S4AI06,A0A1S4AK33,A0A1S4A908,A0A1S4AJ36,A0A1S3ZKZ4,A0A068JFR6,A0A1S4CGR1,A0A1S3WYR8,A0A1S4BTZ7,A0A1S3Z8Z4,A0A1S4BBF5,A0A1S3XQ62,A0A1S4DGM0,A0A1S4BD66,A0A068JIB0,Q6Q8A6,A0A1S4D4C8,A0A1S3XLA8,A0A1S4AAL1,A0A1S3Z1L6,A0A0M4K6A6,Q5MA49,A0A1S4D742,A0A1S3XEK0,A0A1S3Y388,A0A1S4DGP1,A0A1S3Z1Y6,A0A1S3Y367,A0A1S4CK04,A0A140G1P8,A0A1S4AHW5,A0A140G1P7,P00823,P29790,A0A1S3ZVH3,A0A1S3WZA4,A0A1S4AX40,A0A1S3XR…	A0A1S3X1S5,A0A1S4AI06,A0A1S3X1E5,A0A1S4AK33,A0A1S4B2J2,A0A1S4C6W5,A0A1S4A908,Q42961,A0A1S4AJ36,A0A1S3ZKZ4,A0A068JFR6,A0A1S4CGR1,A0A1S4CWV3,A0A1S3XXM3,A0A1S3YIG1,A0A1S3XGM0,A0A1S3Y2I1,A0A1S4DK35,A0A1S3ZZL0,A0A1S3WYR8,A0A1S3ZX13,A0A1S4CXS6,A0A1S4BTZ7,A0A1S3Z8Z4,A0A1S3YQI2,A0A1S4BBF5,A0A1S3XQ62,A0A1S3ZPG2,A0A1S4BCN3,A0A1S4DGM0,A0A1S4CI25,A0A1S3Z0N4,A0A1S3Z8U8,A0A1S4BD66,A0A068JIB0,A0A1S4CQ40,A0A1S3X…	0.000482888	0.0187361	0.343949
GO:0009206	purine ribonucleoside triphosphate biosynthetic process	P	32	82	1560	6874	0.0205128	0.011929	over	A0A1S4AJ36,A0A1S3ZKZ4,A0A068JFR6,A0A1S4CGR1,A0A1S3WYR8,A0A1S4BTZ7,A0A1S3Z8Z4,A0A1S4BBF5,A0A1S3XQ62,A0A1S4DGM0,A0A1S4BD66,A0A068JIB0,Q6Q8A6,A0A1S4D4C8,A0A1S3XLA8,A0A1S4A908,A0A1S4AAL1,A0A1S3Z1L6,A0A1S3Y388,A0A1S4DGP1,A0A1S3Z1Y6,A0A1S4CK04,A0A140G1P8,A0A1S4AHW5,A0A140G1P7,P00823,P29790,A0A1S3ZVH3,A0A1S3WZA4,A0A1S4AX40,A0A1S3XR26,Q5MA53	Q42961,A0A1S4AJ36,A0A1S3ZKZ4,A0A068JFR6,A0A1S4CGR1,A0A1S4CWV3,A0A1S3XXM3,A0A1S3YIG1,A0A1S3XGM0,A0A1S3Y2I1,A0A1S4DK35,A0A1S3ZZL0,A0A1S3WYR8,A0A1S3ZX13,A0A1S4CXS6,A0A1S4BTZ7,A0A1S3Z8Z4,A0A1S3YQI2,A0A1S4BBF5,A0A1S3XQ62,A0A1S3ZPG2,A0A1S4BCN3,A0A1S4DGM0,A0A1S4CI25,A0A1S3Z0N4,A0A1S3Z8U8,A0A1S4BD66,A0A068JIB0,A0A1S4CQ40,A0A1S3XQR5,Q6Q8A6,A0A1S4B2J2,A0A1S4D4C8,A0A1S4AH17,A0A1S4C6W5,A0A1S4BT88,A0A1S3XLA8,…	0.000609773	0.0226604	0.390244
GO:0009145	purine nucleoside triphosphate biosynthetic process	P	32	82	1560	6874	0.0205128	0.011929	over	A0A1S4AJ36,A0A1S3ZKZ4,A0A068JFR6,A0A1S4CGR1,A0A1S3WYR8,A0A1S4BTZ7,A0A1S3Z8Z4,A0A1S4BBF5,A0A1S3XQ62,A0A1S4DGM0,A0A1S4BD66,A0A068JIB0,Q6Q8A6,A0A1S4D4C8,A0A1S3XLA8,A0A1S4A908,A0A1S4AAL1,A0A1S3Z1L6,A0A1S3Y388,A0A1S4DGP1,A0A1S3Z1Y6,A0A1S4CK04,A0A140G1P8,A0A1S4AHW5,A0A140G1P7,P00823,P29790,A0A1S3ZVH3,A0A1S3WZA4,A0A1S4AX40,A0A1S3XR26,Q5MA53	Q42961,A0A1S4AJ36,A0A1S3ZKZ4,A0A068JFR6,A0A1S4CGR1,A0A1S4CWV3,A0A1S3XXM3,A0A1S3YIG1,A0A1S3XGM0,A0A1S3Y2I1,A0A1S4DK35,A0A1S3ZZL0,A0A1S3WYR8,A0A1S3ZX13,A0A1S4CXS6,A0A1S4BTZ7,A0A1S3Z8Z4,A0A1S3YQI2,A0A1S4BBF5,A0A1S3XQ62,A0A1S3ZPG2,A0A1S4BCN3,A0A1S4DGM0,A0A1S4CI25,A0A1S3Z0N4,A0A1S3Z8U8,A0A1S4BD66,A0A068JIB0,A0A1S4CQ40,A0A1S3XQR5,Q6Q8A6,A0A1S4B2J2,A0A1S4D4C8,A0A1S4AH17,A0A1S4C6W5,A0A1S4BT88,A0A1S3XLA8,…	0.000609773	0.0226604	0.390244
GO:0046034	ATP metabolic process	P	37	99	1560	6874	0.0237179	0.0144021	over	A0A1S4AJ36,A0A1S3ZKZ4,A0A068JFR6,A0A1S4CGR1,A0A1S3WYR8,A0A1S4BTZ7,A0A1S3Z8Z4,A0A1S4BBF5,A0A1S3XQ62,A0A1S4DGM0,A0A1S4BD66,A0A068JIB0,Q6Q8A6,A0A1S4D4C8,A0A1S3XLA8,A0A1S4A908,A0A1S4AAL1,A0A1S3Z1L6,A0A0M4K6A6,Q5MA49,A0A1S4CK04,A0A140G1P8,A0A1S4AHW5,A0A140G1P7,P00823,P29790,A0A1S3ZVH3,A0A1S3WZA4,A0A1S4AX40,A0A1S3XR26,Q5MA53,A0A1S4BIG4,A0A1S4CG81,Q5M9Z8,A0A097BTV9,A0A1S3X5A3,A0A1S3Z3P5	Q42961,A0A1S4AJ36,A0A1S3ZKZ4,A0A068JFR6,A0A1S4CGR1,A0A1S4CWV3,A0A1S3XXM3,A0A1S3YIG1,A0A1S3XGM0,A0A1S3Y2I1,A0A1S4DK35,A0A1S3ZZL0,A0A1S3WYR8,A0A1S3ZX13,A0A1S4CXS6,A0A1S4BTZ7,A0A1S3Z8Z4,A0A1S3YQI2,A0A1S4BBF5,A0A1S3XQ62,A0A1S3ZPG2,A0A1S4BCN3,A0A1S4DGM0,A0A1S4CI25,A0A1S3Z0N4,A0A1S3Z8U8,A0A1S4BD66,A0A068JIB0,A0A1S4CQ40,A0A1S3XQR5,Q6Q8A6,A0A1S4B2J2,A0A1S4D4C8,A0A1S4AH17,A0A1S4C6W5,A0A1S4BT88,A0A1S3XLA8,…	0.000635383	0.0226604	0.373737
GO:0006811	ion transport	P	37	99	1560	6874	0.0237179	0.0144021	over	A0A1S4CET6,Q8L7Z8,A0A1S3YAP0,A0A1S4A6L2,A0A1S3X398,A0A1S4ATT8,A0A1S3XDD7,A0A1S4B0F0,A0A1S4B7I9,A0A1S4C7N1,A0A1S4C3D5,A0A1S4CK04,A0A140G1P8,A0A1S4AHW5,A0A140G1P7,P00823,P29790,A0A1S3ZVH3,A0A1S3WZA4,A0A1S4AX40,A0A1S3XR26,Q5MA53,A0A0M4K6A6,A0A097BTV9,A0A1S3X5A3,A0A1S3Z3P5,A0A1S4AP74,A0A1S3Z6E6,A0A1S4DA59,A0A1S3YPC4,A0A1S4AIA1,A0A1S3ZF04,A0A1S3Y296,A0A1S4CEW3,A0A1S4APB0,Q5CCT8,A0A1S3XJZ1	A0A1S3ZPU9,A0A1S4CQ67,A0A1S3ZH35,A0A1S4CET6,A0A1S3Y1U8,A0A1S3ZP88,Q8L7Z8,A0A1S3YAP0,A0A1S4B9G8,A0A1S3XRZ3,A0A1S4CZJ5,A0A1S4A6L2,A0A1S3X398,A0A1S3XCX6,A0A1S4AR92,A0A1S4DNR5,A0A1S3ZS78,A0A1S4ATT8,A0A1S4DR45,A0A1S3YCD0,A0A1S3XDD7,A0A1S3ZVC1,A0A1S4B0F0,A0A1S3XD60,A0A1S4B7I9,A0A1S3X544,A0A1S4C7N1,A0A1S3YD88,A0A1S4BJR2,A0A1S4C3D5,A0A1S4ANU3,A0A140G1S2,A0A1S4A1J2,A0A1S4CK04,A0A1S3XQF4,A0A140G1P8,Q5M9V4,…	0.000635383	0.0226604	0.373737
GO:0034641	cellular nitrogen compound metabolic process	P	266	994	1560	6874	0.170513	0.144603	over	A0A1S3YP30,A0A1S3YV94,A0A1S3X4V3,A0A1S3YTZ6,A0A1S4BE22,A0A1S3X2J0,A0A1S3Z1G9,A0A1S3YBJ9,A0A1S4DK45,A0A1S3XAL0,A0A1S3ZLB1,A0A1S3XJX0,A0A1S4ADF2,A0A1S3XKL8,A0A1S3Z3K3,A0A1S3ZQM0,A0A1S3YKS5,A0A1S4B2F9,Q8W3Z7,A0A1S4BNA9,A0A1S4AI06,A0A1S4AK33,A0A1S4A908,A0A1S4AJ36,A0A1S3ZKZ4,A0A068JFR6,A0A1S4CGR1,A0A1S3WYR8,A0A1S4BTZ7,A0A1S3Z8Z4,A0A1S4BBF5,A0A1S3XQ62,A0A1S4DGM0,A0A1S4BD66,A0A068JIB0,Q6Q8A6,A0A1S4D4C8,…	A0A1S3YP30,A0A1S4B2W9,A0A1S4AYR0,A0A1S3X366,A0A1S4CS17,A0A1S3YV94,A0A1S3X6Y2,A0A1S4AHH6,A0A1S3X4V3,A0A1S3ZZR4,A0A1S3YTZ6,A0A1S4BE22,A0A1S4CW41,W8SRK9,A0A1S4BH30,A0A1S4CPI7,A0A1S4C1M5,A0A1S3X2J0,A0A1S3ZVR8,A0A1S4BJI7,A0A1S4D9Q7,A0A1S3Z1G9,A0A1S4AQ50,A0A1S3XVA1,A0A1S3YDK8,A0A1S4AWS5,A0A1S3YV93,A0A1S4BWJ9,A0A1S3ZWI9,A0A1S4CDB1,A0A1S3XS39,A0A1S3Z0X9,A0A1S4DQK0,A0A1S3X4J0,A0A1S3XHX0,A0A1S3YBJ9,A0A1S3X…	0.000637123	0.0226604	0.267606
GO:0006164	purine nucleotide biosynthetic process	P	41	113	1560	6874	0.0262821	0.0164388	over	A0A1S4AI06,A0A1S4AK33,A0A1S4A908,A0A1S4AJ36,A0A1S3ZKZ4,A0A068JFR6,A0A1S4CGR1,A0A1S3WYR8,A0A1S4BTZ7,A0A1S3Z8Z4,A0A1S4BBF5,A0A1S3XQ62,A0A1S4DGM0,A0A1S4BD66,A0A068JIB0,Q6Q8A6,A0A1S4D4C8,A0A1S3XLA8,A0A1S4AAL1,A0A1S3Z1L6,A0A1S3XEK0,A0A1S3Y388,A0A1S4DGP1,A0A1S3Z1Y6,A0A1S3Y367,A0A1S4CK04,A0A140G1P8,A0A1S4AHW5,A0A140G1P7,P00823,P29790,A0A1S3ZVH3,A0A1S3WZA4,A0A1S4AX40,A0A1S3XR26,Q5MA53,A0A1S3XKP8,A0A1S4D7…	A0A1S3X1S5,A0A1S4AI06,A0A1S3X1E5,A0A1S4AK33,A0A1S4B2J2,A0A1S4C6W5,A0A1S4A908,Q42961,A0A1S4AJ36,A0A1S3ZKZ4,A0A068JFR6,A0A1S4CGR1,A0A1S4CWV3,A0A1S3XXM3,A0A1S3YIG1,A0A1S3XGM0,A0A1S3Y2I1,A0A1S4DK35,A0A1S3ZZL0,A0A1S3WYR8,A0A1S3ZX13,A0A1S4CXS6,A0A1S4BTZ7,A0A1S3Z8Z4,A0A1S3YQI2,A0A1S4BBF5,A0A1S3XQ62,A0A1S3ZPG2,A0A1S4BCN3,A0A1S4DGM0,A0A1S4CI25,A0A1S3Z0N4,A0A1S3Z8U8,A0A1S4BD66,A0A068JIB0,A0A1S4CQ40,A0A1S3X…	0.000672169	0.0235149	0.362832
GO:0016209	antioxidant activity	F	29	73	1560	6874	0.0185897	0.0106197	over	A0A1S3YY52,A0A1S3Y4V4,A0A1S4A792,A0A1S4CCW3,A0A1S3WYG6,Q9XIV8,A0A1S3YE60,A0A1S4BIW4,A0A1S3XBP3,A0A077D9N5,A0A1S4CQQ3,Q94IQ1,A0A1S3YVG8,A0A1S4A107,A0A1S3ZX38,A0A1S3Z2W9,A0A1S3Z5H8,A0A1S3Z2Q8,A0A1S4A0W8,A0A1S3WZE1,A0A1S4D7I2,A0A1S4BYA0,A0A1S4D5J3,A0A1S4DS24,A0A1S3X3C5,A0A1S4A3V7,A0A1S3ZLD2,A0A1S4B900,A0A1S3YKH3	B2BL48,A0A1S3ZFE6,A0A1S4D605,L0SQ20,L0SS91,A0A1S3YY52,A0A1S3Y4V4,A0A1S3Y9E9,A0A1S4A792,A0A1S3Z4G5,A0A1S4CCW3,P80461,A0A1S3YK07,A0A1S3WYG6,Q9XIV8,A0A1S3ZZV0,A0A1S4A9E7,A0A1S3Y048,A0A1S3YE60,A0A1S4BIW4,A0A1S3XBP3,A0A077D9N5,Q40589,A0A1S4CQQ3,A0A1S3XK73,Q94IQ1,A0A1S4BKX7,Q40555,A0A1S3YVG8,A0A1S4A107,A0A1S3ZX38,A0A1S3Z2W9,A0A1S4CQI1,A0A1S3Z5H8,A0A1S3Z2Q8,A0A1S3ZT94,A0A1S4A0W8,A0A1S3WZE1,A0A1S3X8M7,A0…	0.000771508	0.0265548	0.39726
GO:0016684	oxidoreductase activity, acting on peroxide as acceptor	F	23	54	1560	6874	0.0147436	0.00785569	over	A0A1S3YY52,A0A1S3Y4V4,A0A1S4A792,A0A1S3WYG6,Q9XIV8,A0A1S3YE60,A0A1S4BIW4,A0A1S3XBP3,A0A077D9N5,A0A1S4CQQ3,Q94IQ1,A0A1S3YVG8,A0A1S4A107,A0A1S3ZX38,A0A1S3Z2W9,A0A1S3Z5H8,A0A1S3Z2Q8,A0A1S4A0W8,A0A1S3WZE1,A0A1S4D7I2,A0A1S4BYA0,A0A1S4A3V7,A0A1S3ZLD2	B2BL48,A0A1S3ZFE6,A0A1S4D605,L0SQ20,L0SS91,A0A1S3YY52,A0A1S3Y4V4,A0A1S3Y9E9,A0A1S4A792,A0A1S3Z4G5,A0A1S3WYG6,Q9XIV8,A0A1S3ZZV0,A0A1S4A9E7,A0A1S3Y048,A0A1S3YE60,A0A1S4BIW4,A0A1S3XBP3,A0A077D9N5,Q40589,A0A1S4CQQ3,A0A1S3XK73,Q94IQ1,A0A1S4BKX7,Q40555,A0A1S3YVG8,A0A1S4A107,A0A1S3ZX38,A0A1S3Z2W9,A0A1S4CQI1,A0A1S3Z5H8,A0A1S3Z2Q8,A0A1S3ZT94,A0A1S4A0W8,A0A1S3WZE1,A0A1S3X8M7,A0A1S3ZAS7,A0A1S3ZF49,A0A1S4BEZ…	0.000857462	0.0290448	0.425926
GO:0009152	purine ribonucleotide biosynthetic process	P	40	111	1560	6874	0.025641	0.0161478	over	A0A1S4AI06,A0A1S4AK33,A0A1S4A908,A0A1S4AJ36,A0A1S3ZKZ4,A0A068JFR6,A0A1S4CGR1,A0A1S3WYR8,A0A1S4BTZ7,A0A1S3Z8Z4,A0A1S4BBF5,A0A1S3XQ62,A0A1S4DGM0,A0A1S4BD66,A0A068JIB0,Q6Q8A6,A0A1S4D4C8,A0A1S3XLA8,A0A1S4AAL1,A0A1S3Z1L6,A0A1S3XEK0,A0A1S3Y388,A0A1S4DGP1,A0A1S3Z1Y6,A0A1S3Y367,A0A1S4CK04,A0A140G1P8,A0A1S4AHW5,A0A140G1P7,P00823,P29790,A0A1S3ZVH3,A0A1S3WZA4,A0A1S4AX40,A0A1S3XR26,Q5MA53,A0A1S3XKP8,A0A1S4D7…	A0A1S3X1S5,A0A1S4AI06,A0A1S3X1E5,A0A1S4AK33,A0A1S4B2J2,A0A1S4C6W5,A0A1S4A908,Q42961,A0A1S4AJ36,A0A1S3ZKZ4,A0A068JFR6,A0A1S4CGR1,A0A1S4CWV3,A0A1S3XXM3,A0A1S3YIG1,A0A1S3XGM0,A0A1S3Y2I1,A0A1S4DK35,A0A1S3ZZL0,A0A1S3WYR8,A0A1S3ZX13,A0A1S4CXS6,A0A1S4BTZ7,A0A1S3Z8Z4,A0A1S3YQI2,A0A1S4BBF5,A0A1S3XQ62,A0A1S3ZPG2,A0A1S4BCN3,A0A1S4DGM0,A0A1S4CI25,A0A1S3Z0N4,A0A1S3Z8U8,A0A1S4BD66,A0A068JIB0,A0A1S4CQ40,A0A1S3X…	0.000907652	0.0302645	0.36036
GO:0003746	translation elongation factor activity	F	16	33	1560	6874	0.0102564	0.0048007	over	A0A1S4CLZ9,A0A1S4CSG9,P68158,A0A1S4DCB8,A0A1S4CVZ3,A0A1S3Y0T4,A0A1S4AVN0,A0A1S3ZPB2,A0A1S4AUN0,A0A075EYQ6,A0A1S4A482,A0A1S4CVR8,B2LT58,A0A1S4B235,A0A1S3XNA5,A0A1S3ZML9	A0A1S4CLZ9,A0A1S4CSG9,A0A1S4BU79,A0A1S3Y6D9,A0A1S3ZYK1,A0A1S4CIT2,P68158,A0A1S4DCB8,A0A1S4CVZ3,A0A1S3Y0T4,A0A1S4BVP1,A0A1S4DJU8,A0A1S4AVN0,A0A1S3ZPB2,A0A1S4AUN0,A0A1S4C0X2,A0A1S3YXL3,A0A1S3WZX1,A0A075EYQ6,A0A1S4CMV2,A0A1S4A482,A0A1S4CVR8,B2LT58,A0A1S4B235,A0A1S4DA79,A0A1S3XNA5,A0A1S4BZK6,A0A1S3ZML9,A0A1S4C631,A0A1S4BGX4,A0A1S3X0H2,A0A1S3ZYR2,A0A1S3Z9Y3	0.000982979	0.032272	0.484848
GO:0044434	chloroplast part	C	29	74	1560	6874	0.0185897	0.0107652	over	Q0PWS5,A0A1S4CEW8,A0A1S4BPM1,P18212,Q7DM39,A0A1S3Y820,P00823,A0A1S4DJK0,A0A1S4DJK1,P29790,Q0PWS6,A0A1S4C053,A0A1S4A1K3,A0A1S4BSH6,A0A1S4AKK6,A0A1S3YAU9,A0A1S4CIH3,P69556,P69686,P69384,A0A1S4BNY0,P06405,A0A1S3ZCM1,A0A1S4CVT5,A0A1S4AFK0,A0A1S3XU33,P12219,A0A1S4DKY7,A0A1S4C149	P35477,P35476,P62094,Q0PWS5,A0A1S4CEW8,A0A076L1Y1,A0A140G1X3,A0A1S4BPM1,A0A1S4BG25,A0A1S3Y8Q2,P18212,A0A1S3ZVQ8,A0A1S4BMB0,A0A1S3ZYV8,A0A1S4BC47,Q04127,Q7DM39,A0A1S3Y820,P00823,A0A1S4DJK0,A0A1S4DJK1,A0A140G1R8,A0A1S3YPE9,P29790,A0A1S3ZYT5,Q0PWS6,A0A1S4BG28,A0A1S3YYT8,A0A1S4C053,Q40481,P06409,A0A1S4A1K3,A0A1S4BSK7,P06411,P60139,A0A1S4BSH6,A0A1S4AKK6,A0A1S3YAU9,A0A1S3YEB3,A0A1S4CIH3,P69556,A0A1S4DJ…	0.000998413	0.032282	0.391892
GO:0009259	ribonucleotide metabolic process	P	50	148	1560	6874	0.0320513	0.0215304	over	A0A1S4AI06,A0A1S4AK33,A0A1S4A908,A0A1S4AJ36,A0A1S3ZKZ4,A0A068JFR6,A0A1S4CGR1,A0A1S3WYR8,A0A1S4BTZ7,A0A1S3Z8Z4,A0A1S4BBF5,A0A1S3XQ62,A0A1S4DGM0,A0A1S4BD66,A0A068JIB0,Q6Q8A6,A0A1S4D4C8,A0A1S3XLA8,A0A1S4AAL1,A0A1S3Z1L6,A0A0M4K6A6,Q5MA49,A0A1S3XEK0,A0A1S3Y388,A0A1S4DGP1,A0A1S3Z1Y6,A0A1S3Y367,A0A1S4CK04,A0A140G1P8,A0A1S4AHW5,A0A140G1P7,P00823,P29790,A0A1S3ZVH3,A0A1S3WZA4,A0A1S4AX40,A0A1S3XR26,Q5MA53,A…	A0A1S3X1S5,A0A1S4AI06,A0A1S3X1E5,A0A1S4AK33,A0A1S4B2J2,A0A1S4C6W5,A0A1S4A908,Q42961,A0A1S4AJ36,A0A1S3ZKZ4,A0A068JFR6,A0A1S4CGR1,A0A1S4CWV3,A0A1S3XXM3,A0A1S3YIG1,A0A1S3XGM0,A0A1S3Y2I1,A0A1S4DK35,A0A1S3ZZL0,A0A1S3WYR8,A0A1S3ZX13,A0A1S4CXS6,A0A1S4BTZ7,A0A1S3Z8Z4,A0A1S3YQI2,A0A1S4BBF5,A0A1S3XQ62,A0A1S3ZPG2,A0A1S4BCN3,A0A1S4DGM0,A0A1S4CI25,A0A1S3Z0N4,A0A1S3Z8U8,A0A1S4BD66,A0A068JIB0,A0A1S4CQ40,A0A1S3X…	0.00121119	0.0385774	0.337838
GO:0009201	ribonucleoside triphosphate biosynthetic process	P	32	85	1560	6874	0.0205128	0.0123654	over	A0A1S4AJ36,A0A1S3ZKZ4,A0A068JFR6,A0A1S4CGR1,A0A1S3WYR8,A0A1S4BTZ7,A0A1S3Z8Z4,A0A1S4BBF5,A0A1S3XQ62,A0A1S4DGM0,A0A1S4BD66,A0A068JIB0,Q6Q8A6,A0A1S4D4C8,A0A1S3XLA8,A0A1S4A908,A0A1S4AAL1,A0A1S3Z1L6,A0A1S3Y388,A0A1S4DGP1,A0A1S3Z1Y6,A0A1S4CK04,A0A140G1P8,A0A1S4AHW5,A0A140G1P7,P00823,P29790,A0A1S3ZVH3,A0A1S3WZA4,A0A1S4AX40,A0A1S3XR26,Q5MA53	Q42961,A0A1S4AJ36,A0A1S3ZKZ4,A0A068JFR6,A0A1S4CGR1,A0A1S4CWV3,A0A1S3XXM3,A0A1S3YIG1,A0A1S3XGM0,A0A1S3Y2I1,A0A1S4DK35,A0A1S3ZZL0,A0A1S3WYR8,A0A1S3ZX13,A0A1S4CXS6,A0A1S4BTZ7,A0A1S3Z8Z4,A0A1S3YQI2,A0A1S4BBF5,A0A1S3XQ62,A0A1S3ZPG2,A0A1S4BCN3,A0A1S4DGM0,A0A1S4CI25,A0A1S3Z0N4,A0A1S3Z8U8,A0A1S4BD66,A0A068JIB0,A0A1S4CQ40,A0A1S3XQR5,Q6Q8A6,A0A1S4B2J2,A0A1S4D4C8,A0A1S4AH17,A0A1S4C6W5,A0A1S4BT88,A0A1S3XLA8,…	0.00125029	0.0386685	0.376471
GO:0009142	nucleoside triphosphate biosynthetic process	P	32	85	1560	6874	0.0205128	0.0123654	over	A0A1S4AJ36,A0A1S3ZKZ4,A0A068JFR6,A0A1S4CGR1,A0A1S3WYR8,A0A1S4BTZ7,A0A1S3Z8Z4,A0A1S4BBF5,A0A1S3XQ62,A0A1S4DGM0,A0A1S4BD66,A0A068JIB0,Q6Q8A6,A0A1S4D4C8,A0A1S3XLA8,A0A1S4A908,A0A1S4AAL1,A0A1S3Z1L6,A0A1S3Y388,A0A1S4DGP1,A0A1S3Z1Y6,A0A1S4CK04,A0A140G1P8,A0A1S4AHW5,A0A140G1P7,P00823,P29790,A0A1S3ZVH3,A0A1S3WZA4,A0A1S4AX40,A0A1S3XR26,Q5MA53	Q42961,A0A1S4AJ36,A0A1S3ZKZ4,A0A068JFR6,A0A1S4CGR1,A0A1S4CWV3,A0A1S3XXM3,A0A1S3YIG1,A0A1S3XGM0,A0A1S3Y2I1,A0A1S4DK35,A0A1S3ZZL0,A0A1S3WYR8,A0A1S3ZX13,A0A1S4CXS6,A0A1S4BTZ7,A0A1S3Z8Z4,A0A1S3YQI2,A0A1S4BBF5,A0A1S3XQ62,A0A1S3ZPG2,A0A1S4BCN3,A0A1S4DGM0,A0A1S4CI25,A0A1S3Z0N4,A0A1S3Z8U8,A0A1S4BD66,A0A068JIB0,A0A1S4CQ40,A0A1S3XQR5,Q6Q8A6,A0A1S4B2J2,A0A1S4D4C8,A0A1S4AH17,A0A1S4C6W5,A0A1S4BT88,A0A1S3XLA8,…	0.00125029	0.0386685	0.376471
GO:0044435	plastid part	C	29	75	1560	6874	0.0185897	0.0109107	over	A0A1S4AFK0,A0A1S3XU33,P12219,A0A1S4DKY7,A0A1S4C149,Q0PWS5,A0A1S4CEW8,A0A1S4BPM1,P18212,Q7DM39,A0A1S3Y820,P00823,A0A1S4DJK0,A0A1S4DJK1,P29790,Q0PWS6,A0A1S4C053,A0A1S4A1K3,A0A1S4BSH6,A0A1S4AKK6,A0A1S3YAU9,A0A1S4CIH3,P69556,P69686,P69384,A0A1S4BNY0,P06405,A0A1S3ZCM1,A0A1S4CVT5	A0A1S3X2G3,P27141,Q84QE4,A0A1S4AFK0,A0A1S4AEC1,A0A1S4AME8,A0A1S3XU33,P12219,A0A140G1Y2,A0A1S3ZDH5,A0A1S3XRA9,A0A1S4DKY7,A0A1S4C149,P35477,P35476,P62094,Q0PWS5,A0A1S4CEW8,A0A076L1Y1,A0A140G1X3,A0A1S4BPM1,A0A1S4BG25,A0A1S3Y8Q2,P18212,A0A1S3ZVQ8,A0A1S4BMB0,A0A1S3ZYV8,A0A1S4BC47,Q04127,Q7DM39,A0A1S3Y820,P00823,A0A1S4DJK0,A0A1S4DJK1,A0A140G1R8,A0A1S3YPE9,P29790,A0A1S3ZYT5,Q0PWS6,A0A1S4BG28,A0A1S3YYT8,…	0.00128125	0.0390598	0.386667
GO:0009765	photosynthesis, light harvesting	P	15	31	1560	6874	0.00961538	0.00450975	over	A0A1S3Y3W0,Q0PWS5,A0A1S4CEW8,A0A1S4BPM1,A0A1S3Y820,A0A1S4DJK0,A0A1S4DJK1,Q0PWS6,A0A1S4C053,A0A1S4BSH6,A0A1S4AKK6,A0A1S3YAU9,A0A1S4BNY0,A0A1S3ZCM1,A0A1S4CVT5	A0A1S3Y3W0,A0A1S4BR43,Q0PWS5,A0A1S4CEW8,A0A076L1Y1,A0A1S4BPM1,A0A1S4BG25,A0A1S3Y8Q2,A0A1S3ZVQ8,A0A1S4BMB0,A0A1S3ZYV8,A0A1S4BC47,A0A1S3Y820,A0A1S4DJK0,A0A1S4DJK1,A0A1S3YPE9,A0A1S3ZYT5,Q0PWS6,A0A1S4BG28,A0A1S3YYT8,A0A1S4C053,Q40481,A0A1S4BSH6,A0A1S4AKK6,A0A1S3YAU9,A0A1S3YEB3,A0A1S4DJQ0,A0A1S4AFM6,A0A1S4BNY0,A0A1S3ZCM1,A0A1S4CVT5	0.00144728	0.0434998	0.483871
GO:0006754	ATP biosynthetic process	P	29	76	1560	6874	0.0185897	0.0110562	over	A0A1S4AJ36,A0A1S3ZKZ4,A0A068JFR6,A0A1S4CGR1,A0A1S3WYR8,A0A1S4BTZ7,A0A1S3Z8Z4,A0A1S4BBF5,A0A1S3XQ62,A0A1S4DGM0,A0A1S4BD66,A0A068JIB0,Q6Q8A6,A0A1S4D4C8,A0A1S3XLA8,A0A1S4A908,A0A1S4AAL1,A0A1S3Z1L6,A0A1S4CK04,A0A140G1P8,A0A1S4AHW5,A0A140G1P7,P00823,P29790,A0A1S3ZVH3,A0A1S3WZA4,A0A1S4AX40,A0A1S3XR26,Q5MA53	Q42961,A0A1S4AJ36,A0A1S3ZKZ4,A0A068JFR6,A0A1S4CGR1,A0A1S4CWV3,A0A1S3XXM3,A0A1S3YIG1,A0A1S3XGM0,A0A1S3Y2I1,A0A1S4DK35,A0A1S3ZZL0,A0A1S3WYR8,A0A1S3ZX13,A0A1S4CXS6,A0A1S4BTZ7,A0A1S3Z8Z4,A0A1S3YQI2,A0A1S4BBF5,A0A1S3XQ62,A0A1S3ZPG2,A0A1S4BCN3,A0A1S4DGM0,A0A1S4CI25,A0A1S3Z0N4,A0A1S3Z8U8,A0A1S4BD66,A0A068JIB0,A0A1S4CQ40,A0A1S3XQR5,Q6Q8A6,A0A1S4B2J2,A0A1S4D4C8,A0A1S4AH17,A0A1S4C6W5,A0A1S4BT88,A0A1S3XLA8,…	0.00163096	0.0483397	0.381579
GO:0009534	chloroplast thylakoid	C	24	60	1560	6874	0.0153846	0.00872854	over	Q0PWS5,A0A1S4CEW8,A0A1S4BPM1,P18212,Q7DM39,A0A1S3Y820,P00823,A0A1S4DJK0,A0A1S4DJK1,P29790,Q0PWS6,A0A1S4C053,A0A1S4A1K3,A0A1S4BSH6,A0A1S4AKK6,A0A1S3YAU9,A0A1S4CIH3,P69556,P69686,P69384,A0A1S4BNY0,P06405,A0A1S3ZCM1,A0A1S4CVT5	P35477,P35476,P62094,Q0PWS5,A0A1S4CEW8,A0A076L1Y1,A0A140G1X3,A0A1S4BPM1,A0A1S4BG25,A0A1S3Y8Q2,P18212,A0A1S3ZVQ8,A0A1S4BMB0,A0A1S3ZYV8,A0A1S4BC47,Q04127,Q7DM39,A0A1S3Y820,P00823,A0A1S4DJK0,A0A1S4DJK1,A0A140G1R8,A0A1S3YPE9,P29790,A0A1S3ZYT5,Q0PWS6,A0A1S4BG28,A0A1S3YYT8,A0A1S4C053,Q40481,P06409,A0A1S4A1K3,A0A1S4BSK7,P06411,P60139,A0A1S4BSH6,A0A1S4AKK6,A0A1S3YAU9,A0A1S3YEB3,A0A1S4CIH3,P69556,A0A1S4DJ…	0.00191107	0.0536609	0.4
GO:0031976	plastid thylakoid	C	24	60	1560	6874	0.0153846	0.00872854	over	Q0PWS5,A0A1S4CEW8,A0A1S4BPM1,P18212,Q7DM39,A0A1S3Y820,P00823,A0A1S4DJK0,A0A1S4DJK1,P29790,Q0PWS6,A0A1S4C053,A0A1S4A1K3,A0A1S4BSH6,A0A1S4AKK6,A0A1S3YAU9,A0A1S4CIH3,P69556,P69686,P69384,A0A1S4BNY0,P06405,A0A1S3ZCM1,A0A1S4CVT5	P35477,P35476,P62094,Q0PWS5,A0A1S4CEW8,A0A076L1Y1,A0A140G1X3,A0A1S4BPM1,A0A1S4BG25,A0A1S3Y8Q2,P18212,A0A1S3ZVQ8,A0A1S4BMB0,A0A1S3ZYV8,A0A1S4BC47,Q04127,Q7DM39,A0A1S3Y820,P00823,A0A1S4DJK0,A0A1S4DJK1,A0A140G1R8,A0A1S3YPE9,P29790,A0A1S3ZYT5,Q0PWS6,A0A1S4BG28,A0A1S3YYT8,A0A1S4C053,Q40481,P06409,A0A1S4A1K3,A0A1S4BSK7,P06411,P60139,A0A1S4BSH6,A0A1S4AKK6,A0A1S3YAU9,A0A1S3YEB3,A0A1S4CIH3,P69556,A0A1S4DJ…	0.00191107	0.0536609	0.4
GO:0009535	chloroplast thylakoid membrane	C	24	60	1560	6874	0.0153846	0.00872854	over	Q0PWS5,A0A1S4CEW8,A0A1S4BPM1,P18212,Q7DM39,A0A1S3Y820,P00823,A0A1S4DJK0,A0A1S4DJK1,P29790,Q0PWS6,A0A1S4C053,A0A1S4A1K3,A0A1S4BSH6,A0A1S4AKK6,A0A1S3YAU9,A0A1S4CIH3,P69556,P69686,P69384,A0A1S4BNY0,P06405,A0A1S3ZCM1,A0A1S4CVT5	P35477,P35476,P62094,Q0PWS5,A0A1S4CEW8,A0A076L1Y1,A0A140G1X3,A0A1S4BPM1,A0A1S4BG25,A0A1S3Y8Q2,P18212,A0A1S3ZVQ8,A0A1S4BMB0,A0A1S3ZYV8,A0A1S4BC47,Q04127,Q7DM39,A0A1S3Y820,P00823,A0A1S4DJK0,A0A1S4DJK1,A0A140G1R8,A0A1S3YPE9,P29790,A0A1S3ZYT5,Q0PWS6,A0A1S4BG28,A0A1S3YYT8,A0A1S4C053,Q40481,P06409,A0A1S4A1K3,A0A1S4BSK7,P06411,P60139,A0A1S4BSH6,A0A1S4AKK6,A0A1S3YAU9,A0A1S3YEB3,A0A1S4CIH3,P69556,A0A1S4DJ…	0.00191107	0.0536609	0.4
GO:0055035	plastid thylakoid membrane	C	24	60	1560	6874	0.0153846	0.00872854	over	Q0PWS5,A0A1S4CEW8,A0A1S4BPM1,P18212,Q7DM39,A0A1S3Y820,P00823,A0A1S4DJK0,A0A1S4DJK1,P29790,Q0PWS6,A0A1S4C053,A0A1S4A1K3,A0A1S4BSH6,A0A1S4AKK6,A0A1S3YAU9,A0A1S4CIH3,P69556,P69686,P69384,A0A1S4BNY0,P06405,A0A1S3ZCM1,A0A1S4CVT5	P35477,P35476,P62094,Q0PWS5,A0A1S4CEW8,A0A076L1Y1,A0A140G1X3,A0A1S4BPM1,A0A1S4BG25,A0A1S3Y8Q2,P18212,A0A1S3ZVQ8,A0A1S4BMB0,A0A1S3ZYV8,A0A1S4BC47,Q04127,Q7DM39,A0A1S3Y820,P00823,A0A1S4DJK0,A0A1S4DJK1,A0A140G1R8,A0A1S3YPE9,P29790,A0A1S3ZYT5,Q0PWS6,A0A1S4BG28,A0A1S3YYT8,A0A1S4C053,Q40481,P06409,A0A1S4A1K3,A0A1S4BSK7,P06411,P60139,A0A1S4BSH6,A0A1S4AKK6,A0A1S3YAU9,A0A1S3YEB3,A0A1S4CIH3,P69556,A0A1S4DJ…	0.00191107	0.0536609	0.4
GO:0009108	coenzyme biosynthetic process	P	32	87	1560	6874	0.0205128	0.0126564	over	A0A1S4AI06,A0A1S4AK33,A0A1S4A908,A0A1S4AJ36,A0A1S3ZKZ4,A0A068JFR6,A0A1S4CGR1,A0A1S3WYR8,A0A1S4BTZ7,A0A1S3Z8Z4,A0A1S4BBF5,A0A1S3XQ62,A0A1S4DGM0,A0A1S4BD66,A0A068JIB0,Q6Q8A6,A0A1S4D4C8,A0A1S3XLA8,A0A1S4AAL1,A0A1S3Z1L6,A0A1S3ZDB8,A0A1S3XC54,A0A1S4CJS8,A0A1S3YSU1,A0A1S4BXC5,A0A1S4CUD0,A0A1S3X699,A0A1S3XMZ5,A0A1S4DFD0,A0A1S4D758,H9CCH6,P12219	A0A1S3X1S5,A0A1S4AI06,A0A1S3X1E5,A0A1S4AK33,A0A1S4B2J2,A0A1S4C6W5,A0A1S4A908,Q42961,A0A1S4AJ36,A0A1S3ZKZ4,A0A068JFR6,A0A1S4CGR1,A0A1S4CWV3,A0A1S3XXM3,A0A1S3YIG1,A0A1S3XGM0,A0A1S3Y2I1,A0A1S4DK35,A0A1S3ZZL0,A0A1S3WYR8,A0A1S3ZX13,A0A1S4CXS6,A0A1S4BTZ7,A0A1S3Z8Z4,A0A1S3YQI2,A0A1S4BBF5,A0A1S3XQ62,A0A1S3ZPG2,A0A1S4BCN3,A0A1S4DGM0,A0A1S4CI25,A0A1S3Z0N4,A0A1S3Z8U8,A0A1S4BD66,A0A068JIB0,A0A1S4CQ40,A0A1S3X…	0.00194921	0.0540211	0.367816
GO:0006457	protein folding	P	34	94	1560	6874	0.0217949	0.0136747	over	A0A1S4DIY1,A0A1S4D7A4,A0A1S4DSL7,A0A1S3Z427,A0A1S4A7X9,A0A1S4D2P7,A0A1S3YAW9,A0A1S4BLU8,A0A1S3X3I0,A0A1S4CS07,A0A1S3X5W6,A0A1S3YRP6,A0A1S4BFD9,Q40567,A0A1S3Y346,A0A1S3ZQV2,A0A1S4CZ48,G9MD86,A0A1S3XI60,A0A1S3YZE8,A0A1S4DF31,A0A1S3YGZ0,A0A1S4CGS1,A0A1S3YBV7,A0A1S4AFU6,A0A077DBL4,A0A1S3YV22,A0A1S3Z9L1,A0A1S3ZH59,A0A1S4D2X1,A0A1S3YSM7,A0A1S3Y9D3,A0A1S3XAU6,Q6EIX7	A0A1S4DIY1,A0A1S4D7A4,A0A1S4AHG8,A0A1S4DSL7,A0A1S4BNP6,A0A1S3Z427,A0A1S4A7X9,A0A1S3XY51,A0A1S4D2P7,A0A1S4CAS7,A0A1S3YLL8,A0A1S3XUT7,A0A1S3XRJ7,A0A1S4CIG0,A0A1S3YAW9,A0A1S3ZJY3,A0A1S4BLU8,A0A077DBL2,A0A1S4CSL9,A0A1S3WYA8,A0A1S3XVM3,A0A1S3X3I0,A0A1S4B4Q4,A0A1S4CS07,A0A1S4A548,A0A1S4CB32,A0A1S3X5W6,A0A1S3YRP6,A0A1S4D3T4,A0A1S3ZUI8,A0A1S3YDH7,A0A1S3YG21,E9NZ46,A0A1S3X3A0,A0A1S3XGK4,A0A1S3XKA7,A0A1S3Z…	0.00198703	0.0543632	0.361702
GO:0008152	metabolic process	P	530	2129	1560	6874	0.339744	0.309718	over	A0A1S3YP30,A0A1S3YV94,A0A1S3X4V3,A0A1S3YZJ0,A0A1S3YTZ6,A0A1S4BE22,A0A1S3X2J0,A0A1S3Z1G9,A0A076L2F8,A0A1S3YAX1,A0A1S3YBJ9,A0A1S4DK45,A0A1S3XAL0,A0A1S3ZLB1,A0A1S3XJX0,A0A1S4ADF2,A0A1S3XKL8,A0A1S3Z3K3,A0A1S3ZQM0,A0A1S3YKS5,A0A1S4B2F9,A0A1S3YRT4,A0A1S3Y7I8,A0A1S4BMX4,A0A1S4AGW0,A0A075EZS4,A0A075F1V0,A0A1S3YXG6,A0A1S4CJD5,A0A1S3ZMF5,A0A1S4AIH6,A0A1S4C1V4,A0A1S3ZEI2,A0A1S4AIC6,A0A1S4D7J1,A0A1S4APQ9,A0A…	A0A1S3YP30,A0A1S4B2W9,A0A1S4AYR0,A0A1S3X366,A0A1S4CS17,A0A1S3YV94,A0A1S3X6Y2,A0A1S4AHH6,A0A1S3X4V3,A0A1S4C9J4,A0A1S3XFX2,A0A1S3YMZ4,A0A1S3YZJ0,A0A1S3Y7M5,A0A1S4CGW9,A0A1S4C1Y9,A0A1S3ZZR4,A0A1S3YTZ6,A0A1S4BE22,A0A1S4CW41,W8SRK9,A0A1S4BH30,A0A1S4CPI7,A0A1S4C1M5,A0A1S3X2J0,A0A1S3ZVR8,A0A1S4BJI7,A0A1S4D9Q7,A0A1S3Z1G9,A0A1S4AQ50,A0A1S3XVA1,A0A1S3YDK8,A0A076L2F8,A0A1S4BFN8,A0A1S4AZI5,A0A1S4BZJ6,A0A1S3Y…	0.00204422	0.0552197	0.248943
GO:0046906	tetrapyrrole binding	F	44	130	1560	6874	0.0282051	0.0189118	over	Q0PWS5,A0A1S4CEW8,A0A1S4BPM1,A0A1S3Y820,A0A1S4DJK0,A0A1S4DJK1,Q0PWS6,A0A1S4C053,A0A1S4BSH6,A0A140G1Q8,A0A1S4AKK6,A0A1S3YAU9,P69556,P69686,A0A1S4BNY0,P06405,A0A1S3ZCM1,A0A1S4CVT5,A0A1S3WYG6,Q9XIV8,A0A1S3YE60,A0A1S3ZQ07,A0A1S4BIW4,A0A1S3XBP3,A0A1S4CQQ3,A0A1S3YY52,Q94IQ1,A0A1S3YU22,A0A1S3Y4V4,A0A1S4A792,P69384,A0A1S3YVG8,A0A1S4A107,A0A1S3ZX38,A0A1S3Z2W9,A0A1S3Z5H8,A0A1S3YEK6,A0A1S3Z2Q8,A1XEL1,A0A1S3…	Q0PWS5,A0A1S4CEW8,A0A076L1Y1,A0A1S4BPM1,A0A1S4BG25,A0A1S3Y8Q2,A0A1S3ZVQ8,A0A1S4BMB0,A0A1S3ZYV8,A0A1S4BC47,A0A1S3Y820,A0A1S4DJK0,A0A1S4DJK1,A0A1S3YPE9,A0A1S3ZYT5,Q0PWS6,A0A1S4BG28,A0A1S3YYT8,A0A1S4C053,Q40481,P06411,A0A1S4BSH6,A0A140G1Q8,A0A1S4AKK6,A0A1S3YAU9,A0A1S3YEB3,P69556,A0A1S4DJQ0,P69686,P06407,A0A1S4AFM6,A0A1S4AEF0,A0A1S4BNY0,P06405,A0A1S3ZCM1,A0A1S4CVT5,B2BL48,A0A1S3ZFE6,A0A1S4D605,A0A140…	0.00222567	0.0593698	0.338462
GO:0015672	monovalent inorganic cation transport	P	28	74	1560	6874	0.0179487	0.0107652	over	A0A1S4CET6,Q8L7Z8,A0A1S3YAP0,A0A1S4B7I9,A0A1S4C7N1,A0A1S4C3D5,A0A1S4CK04,A0A140G1P8,A0A1S4AHW5,A0A140G1P7,P00823,P29790,A0A1S3ZVH3,A0A1S3WZA4,A0A1S4AX40,A0A1S3XR26,Q5MA53,A0A0M4K6A6,A0A097BTV9,A0A1S3X5A3,A0A1S3Z3P5,A0A1S4AP74,A0A1S3Z6E6,A0A1S4DA59,A0A1S3YPC4,A0A1S4AIA1,A0A1S3ZF04,A0A1S3XJZ1	A0A1S4CET6,A0A1S3Y1U8,A0A1S3ZP88,Q8L7Z8,A0A1S3YAP0,A0A1S4B9G8,A0A1S3XD60,A0A1S4B7I9,A0A1S3X544,A0A1S4C7N1,A0A1S3YD88,A0A1S4BJR2,A0A1S4C3D5,A0A1S4ANU3,A0A140G1S2,A0A1S4A1J2,A0A1S4CK04,A0A1S3XQF4,A0A140G1P8,Q5M9V4,A0A1S4AHW5,A0A1S4CSA5,A0A140G1P7,P00823,A0A140G1S1,P29790,A0A1S4A0E0,A0A1S3ZVH3,A0A1S3WZA4,A0A1S3XUA2,A0A1S3ZTP5,A0A1S4DS02,A0A1S3ZF45,A0A1S3ZXT5,A0A1S3ZWF6,A0A1S4AX40,A0A1S4BAA8,A0A1S3XR…	0.00225383	0.0593786	0.378378
GO:0004601	peroxidase activity	F	21	51	1560	6874	0.0134615	0.00741926	over	A0A1S3YY52,A0A1S3Y4V4,A0A1S4A792,A0A1S4D7I2,A0A1S4BYA0,A0A1S3WYG6,Q9XIV8,A0A1S3YE60,A0A1S4BIW4,A0A1S3XBP3,A0A077D9N5,A0A1S4CQQ3,Q94IQ1,A0A1S3YVG8,A0A1S4A107,A0A1S3ZX38,A0A1S3Z2W9,A0A1S3Z5H8,A0A1S3Z2Q8,A0A1S4A0W8,A0A1S3WZE1	B2BL48,A0A1S3ZFE6,A0A1S4D605,L0SQ20,L0SS91,A0A1S3YY52,A0A1S3Y4V4,A0A1S3Y9E9,A0A1S4A792,A0A1S3Z4G5,A0A1S3XD62,A0A1S3YT69,A0A1S3YB42,A0A1S4BWI9,Q9FXS3,A0A1S4D7I2,A0A1S4ACD5,A0A1S4BYA0,A0A1S3X4L0,A0A1S3WYG6,Q9XIV8,A0A1S3ZZV0,A0A1S4A9E7,A0A1S3Y048,A0A1S3YE60,A0A1S4BIW4,A0A1S3XBP3,A0A077D9N5,Q40589,A0A1S4CQQ3,A0A1S3XK73,Q94IQ1,A0A1S4BKX7,Q40555,A0A1S3YVG8,A0A1S4A107,A0A1S3ZX38,A0A1S3Z2W9,A0A1S4CQI1,A0…	0.00236306	0.0603839	0.411765
GO:0009165	nucleotide biosynthetic process	P	45	134	1560	6874	0.0288462	0.0194937	over	A0A1S4AI06,A0A1S4AK33,A0A1S4A908,A0A1S4AJ36,A0A1S3ZKZ4,A0A068JFR6,A0A1S4CGR1,A0A1S3WYR8,A0A1S4BTZ7,A0A1S3Z8Z4,A0A1S4BBF5,A0A1S3XQ62,A0A1S4DGM0,A0A1S4BD66,A0A068JIB0,Q6Q8A6,A0A1S4D4C8,A0A1S3XLA8,A0A1S4AAL1,A0A1S3Z1L6,A0A1S4D742,A0A1S3XEK0,A0A1S3Y388,A0A1S4DGP1,A0A1S3Z1Y6,A0A1S3Y367,A0A1S4DFD0,A0A1S4CK04,A0A140G1P8,A0A1S4AHW5,A0A140G1P7,P00823,P29790,A0A1S3ZVH3,A0A1S3WZA4,A0A1S4AX40,A0A1S3XR26,Q5MA…	A0A1S3X1S5,A0A1S4AI06,A0A1S3X1E5,A0A1S4AK33,A0A1S4B2J2,A0A1S4C6W5,A0A1S4A908,Q42961,A0A1S4AJ36,A0A1S3ZKZ4,A0A068JFR6,A0A1S4CGR1,A0A1S4CWV3,A0A1S3XXM3,A0A1S3YIG1,A0A1S3XGM0,A0A1S3Y2I1,A0A1S4DK35,A0A1S3ZZL0,A0A1S3WYR8,A0A1S3ZX13,A0A1S4CXS6,A0A1S4BTZ7,A0A1S3Z8Z4,A0A1S3YQI2,A0A1S4BBF5,A0A1S3XQ62,A0A1S3ZPG2,A0A1S4BCN3,A0A1S4DGM0,A0A1S4CI25,A0A1S3Z0N4,A0A1S3Z8U8,A0A1S4BD66,A0A068JIB0,A0A1S4CQ40,A0A1S3X…	0.00237687	0.0603839	0.335821
GO:1901293	nucleoside phosphate biosynthetic process	P	45	134	1560	6874	0.0288462	0.0194937	over	A0A1S4AI06,A0A1S4AK33,A0A1S4A908,A0A1S4AJ36,A0A1S3ZKZ4,A0A068JFR6,A0A1S4CGR1,A0A1S3WYR8,A0A1S4BTZ7,A0A1S3Z8Z4,A0A1S4BBF5,A0A1S3XQ62,A0A1S4DGM0,A0A1S4BD66,A0A068JIB0,Q6Q8A6,A0A1S4D4C8,A0A1S3XLA8,A0A1S4AAL1,A0A1S3Z1L6,A0A1S4D742,A0A1S3XEK0,A0A1S3Y388,A0A1S4DGP1,A0A1S3Z1Y6,A0A1S3Y367,A0A1S3ZMF8,A0A1S3XZJ1,A0A1S4DFD0,A0A1S4CK04,A0A140G1P8,A0A1S4AHW5,A0A140G1P7,P00823,P29790,A0A1S3ZVH3,A0A1S3WZA4,A0A1…	A0A1S3X1S5,A0A1S4AI06,A0A1S3X1E5,A0A1S4AK33,A0A1S4B2J2,A0A1S4C6W5,A0A1S4A908,Q42961,A0A1S4AJ36,A0A1S3ZKZ4,A0A068JFR6,A0A1S4CGR1,A0A1S4CWV3,A0A1S3XXM3,A0A1S3YIG1,A0A1S3XGM0,A0A1S3Y2I1,A0A1S4DK35,A0A1S3ZZL0,A0A1S3WYR8,A0A1S3ZX13,A0A1S4CXS6,A0A1S4BTZ7,A0A1S3Z8Z4,A0A1S3YQI2,A0A1S4BBF5,A0A1S3XQ62,A0A1S3ZPG2,A0A1S4BCN3,A0A1S4DGM0,A0A1S4CI25,A0A1S3Z0N4,A0A1S3Z8U8,A0A1S4BD66,A0A068JIB0,A0A1S4CQ40,A0A1S3X…	0.00237687	0.0603839	0.335821
GO:0006448	regulation of translational elongation	P	6	8	1560	6874	0.00384615	0.00116381	over	A0A1S4A2H0,A0A1S3ZPB2,A0A1S4AUN0,A0A075EYQ6,A0A1S4A482,A0A1S4CVR8	A0A1S4A2H0,A0A1S3ZPB2,A0A1S4AUN0,A0A1S3YXL3,A0A075EYQ6,A0A1S4CMV2,A0A1S4A482,A0A1S4CVR8	0.00246978	0.0620059	0.75
GO:0009507	chloroplast	C	59	186	1560	6874	0.0378205	0.0270585	over	Q0PWS5,A0A1S4CEW8,A0A1S4BPM1,P18212,Q7DM39,A0A1S3Y820,P00823,A0A1S4DJK0,A0A1S4DJK1,P29790,Q0PWS6,A0A1S4C053,A0A1S4A1K3,A0A1S4BSH6,A0A1S4AKK6,A0A1S3YAU9,A0A1S4CIH3,P69556,P69686,P69384,A0A1S4BNY0,P06405,A0A1S3ZCM1,A0A1S4CVT5,A0A1S4AFK0,A0A1S3XU33,P12219,A0A1S4DKY7,A0A1S4C149,S4X189,P00876,A0A1S3YBB8,P68158,Q8LSZ2,A0A1S3WZJ6,A0A1S4C9G4,P06357,P06374,A0A1S4CVZ3,Q9FES7,Q9MUE2,A0A2H4MYF9,A0A1S4AI83,A0…	P35477,P35476,P62094,Q0PWS5,A0A1S4CEW8,A0A076L1Y1,A0A140G1X3,A0A1S4BPM1,A0A1S4BG25,A0A1S3Y8Q2,P18212,A0A1S3ZVQ8,A0A1S4BMB0,A0A1S3ZYV8,A0A1S4BC47,Q04127,Q7DM39,A0A1S3Y820,P00823,A0A1S4DJK0,A0A1S4DJK1,A0A140G1R8,A0A1S3YPE9,P29790,A0A1S3ZYT5,Q0PWS6,A0A1S4BG28,A0A1S3YYT8,A0A1S4C053,Q40481,P06409,A0A1S4A1K3,A0A1S4BSK7,P06411,P60139,A0A1S4BSH6,A0A1S4AKK6,A0A1S3YAU9,A0A1S3YEB3,A0A1S4CIH3,P69556,A0A1S4DJ…	0.00257516	0.0639	0.317204
GO:0009126	purine nucleoside monophosphate metabolic process	P	40	117	1560	6874	0.025641	0.0170207	over	A0A1S4AJ36,A0A1S3ZKZ4,A0A068JFR6,A0A1S4CGR1,A0A1S3WYR8,A0A1S4BTZ7,A0A1S3Z8Z4,A0A1S4BBF5,A0A1S3XQ62,A0A1S4DGM0,A0A1S4BD66,A0A068JIB0,Q6Q8A6,A0A1S4D4C8,A0A1S3XLA8,A0A1S4A908,A0A1S4AAL1,A0A1S3Z1L6,A0A0M4K6A6,Q5MA49,A0A1S3XEK0,A0A1S3Y367,A0A1S4CK04,A0A140G1P8,A0A1S4AHW5,A0A140G1P7,P00823,P29790,A0A1S3ZVH3,A0A1S3WZA4,A0A1S4AX40,A0A1S3XR26,Q5MA53,A0A1S4BIG4,A0A1S4CG81,Q5M9Z8,A0A1S3XKP8,A0A097BTV9,A0A1S…	Q42961,A0A1S4AJ36,A0A1S3ZKZ4,A0A068JFR6,A0A1S4CGR1,A0A1S4CWV3,A0A1S3XXM3,A0A1S3YIG1,A0A1S3XGM0,A0A1S3Y2I1,A0A1S4DK35,A0A1S3ZZL0,A0A1S3WYR8,A0A1S3ZX13,A0A1S4CXS6,A0A1S4BTZ7,A0A1S3Z8Z4,A0A1S3YQI2,A0A1S4BBF5,A0A1S3XQ62,A0A1S3ZPG2,A0A1S4BCN3,A0A1S4DGM0,A0A1S4CI25,A0A1S3Z0N4,A0A1S3Z8U8,A0A1S4BD66,A0A068JIB0,A0A1S4CQ40,A0A1S3XQR5,Q6Q8A6,A0A1S4B2J2,A0A1S4D4C8,A0A1S4AH17,A0A1S4C6W5,A0A1S4BT88,A0A1S3XLA8,…	0.00281336	0.067934	0.34188
GO:0009167	purine ribonucleoside monophosphate metabolic process	P	40	117	1560	6874	0.025641	0.0170207	over	A0A1S4AJ36,A0A1S3ZKZ4,A0A068JFR6,A0A1S4CGR1,A0A1S3WYR8,A0A1S4BTZ7,A0A1S3Z8Z4,A0A1S4BBF5,A0A1S3XQ62,A0A1S4DGM0,A0A1S4BD66,A0A068JIB0,Q6Q8A6,A0A1S4D4C8,A0A1S3XLA8,A0A1S4A908,A0A1S4AAL1,A0A1S3Z1L6,A0A0M4K6A6,Q5MA49,A0A1S3XEK0,A0A1S3Y367,A0A1S4CK04,A0A140G1P8,A0A1S4AHW5,A0A140G1P7,P00823,P29790,A0A1S3ZVH3,A0A1S3WZA4,A0A1S4AX40,A0A1S3XR26,Q5MA53,A0A1S4BIG4,A0A1S4CG81,Q5M9Z8,A0A1S3XKP8,A0A097BTV9,A0A1S…	Q42961,A0A1S4AJ36,A0A1S3ZKZ4,A0A068JFR6,A0A1S4CGR1,A0A1S4CWV3,A0A1S3XXM3,A0A1S3YIG1,A0A1S3XGM0,A0A1S3Y2I1,A0A1S4DK35,A0A1S3ZZL0,A0A1S3WYR8,A0A1S3ZX13,A0A1S4CXS6,A0A1S4BTZ7,A0A1S3Z8Z4,A0A1S3YQI2,A0A1S4BBF5,A0A1S3XQ62,A0A1S3ZPG2,A0A1S4BCN3,A0A1S4DGM0,A0A1S4CI25,A0A1S3Z0N4,A0A1S3Z8U8,A0A1S4BD66,A0A068JIB0,A0A1S4CQ40,A0A1S3XQR5,Q6Q8A6,A0A1S4B2J2,A0A1S4D4C8,A0A1S4AH17,A0A1S4C6W5,A0A1S4BT88,A0A1S3XLA8,…	0.00281336	0.067934	0.34188
GO:0034220	ion transmembrane transport	P	28	75	1560	6874	0.0179487	0.0109107	over	A0A1S3XDD7,A0A1S4B0F0,A0A1S4B7I9,A0A1S4C7N1,A0A1S4C3D5,A0A1S4CK04,A0A140G1P8,A0A1S4AHW5,A0A140G1P7,P00823,P29790,A0A1S3ZVH3,A0A1S3WZA4,A0A1S4AX40,A0A1S3XR26,Q5MA53,A0A0M4K6A6,A0A097BTV9,A0A1S3X5A3,A0A1S3Z3P5,A0A1S4AP74,A0A1S3Z6E6,A0A1S4DA59,A0A1S3YPC4,A0A1S4AIA1,A0A1S3ZF04,A0A1S3Y296,A0A1S3XJZ1	A0A1S3XDD7,A0A1S3ZVC1,A0A1S4B0F0,A0A1S3XD60,A0A1S4B7I9,A0A1S3X544,A0A1S4C7N1,A0A1S3YD88,A0A1S4BJR2,A0A1S4C3D5,A0A1S4ANU3,A0A140G1S2,A0A1S4A1J2,A0A1S4CK04,A0A1S3XQF4,A0A140G1P8,Q5M9V4,A0A1S4AHW5,A0A1S4CSA5,A0A140G1P7,P00823,A0A140G1S1,P29790,A0A1S4A0E0,A0A1S3ZVH3,A0A1S3WZA4,A0A1S3XUA2,A0A1S3ZTP5,A0A1S4DS02,A0A1S3ZF45,A0A1S3ZXT5,A0A1S3ZWF6,A0A1S4AX40,A0A1S4BAA8,A0A1S3XR26,A0A1S4CXJ8,A0A1S3Z224,A0A1…	0.00283324	0.067934	0.373333
GO:0006090	pyruvate metabolic process	P	22	55	1560	6874	0.0141026	0.00800116	over	A0A1S4AI06,A0A1S4AK33,A0A1S4A908,A0A1S4AJ36,A0A1S3ZKZ4,A0A068JFR6,A0A1S4CGR1,A0A1S3WYR8,A0A1S4BTZ7,A0A1S3Z8Z4,A0A1S4BBF5,A0A1S3XQ62,A0A1S4DGM0,A0A1S4BD66,A0A068JIB0,Q6Q8A6,A0A1S4D4C8,A0A1S3XLA8,A0A1S4AAL1,A0A1S3Z1L6,A0A1S3XI75,A0A1S3ZLY0	A0A1S3X1S5,A0A1S4AI06,A0A1S3X1E5,A0A1S4AK33,A0A1S4B2J2,A0A1S4C6W5,A0A1S4A908,Q42961,A0A1S4AJ36,A0A1S3ZKZ4,A0A068JFR6,A0A1S4CGR1,A0A1S4CWV3,A0A1S3XXM3,A0A1S3YIG1,A0A1S3XGM0,A0A1S3Y2I1,A0A1S4DK35,A0A1S3ZZL0,A0A1S3WYR8,A0A1S3ZX13,A0A1S4CXS6,A0A1S4BTZ7,A0A1S3Z8Z4,A0A1S3YQI2,A0A1S4BBF5,A0A1S3XQ62,A0A1S3ZPG2,A0A1S4BCN3,A0A1S4DGM0,A0A1S4CI25,A0A1S3Z0N4,A0A1S3Z8U8,A0A1S4BD66,A0A068JIB0,A0A1S4CQ40,A0A1S3X…	0.00290631	0.0689119	0.4
GO:0072522	purine-containing compound biosynthetic process	P	41	121	1560	6874	0.0262821	0.0176026	over	A0A1S4AI06,A0A1S4AK33,A0A1S4A908,A0A1S4AJ36,A0A1S3ZKZ4,A0A068JFR6,A0A1S4CGR1,A0A1S3WYR8,A0A1S4BTZ7,A0A1S3Z8Z4,A0A1S4BBF5,A0A1S3XQ62,A0A1S4DGM0,A0A1S4BD66,A0A068JIB0,Q6Q8A6,A0A1S4D4C8,A0A1S3XLA8,A0A1S4AAL1,A0A1S3Z1L6,A0A1S4D742,A0A1S3XEK0,A0A1S3Y388,A0A1S4DGP1,A0A1S3Z1Y6,A0A1S3Y367,A0A1S4CK04,A0A140G1P8,A0A1S4AHW5,A0A140G1P7,P00823,P29790,A0A1S3ZVH3,A0A1S3WZA4,A0A1S4AX40,A0A1S3XR26,Q5MA53,A0A1S3XK…	A0A1S3X1S5,A0A1S4AI06,A0A1S3X1E5,A0A1S4AK33,A0A1S4B2J2,A0A1S4C6W5,A0A1S4A908,Q42961,A0A1S4AJ36,A0A1S3ZKZ4,A0A068JFR6,A0A1S4CGR1,A0A1S4CWV3,A0A1S3XXM3,A0A1S3YIG1,A0A1S3XGM0,A0A1S3Y2I1,A0A1S4DK35,A0A1S3ZZL0,A0A1S3WYR8,A0A1S3ZX13,A0A1S4CXS6,A0A1S4BTZ7,A0A1S3Z8Z4,A0A1S3YQI2,A0A1S4BBF5,A0A1S3XQ62,A0A1S3ZPG2,A0A1S4BCN3,A0A1S4DGM0,A0A1S4CI25,A0A1S3Z0N4,A0A1S3Z8U8,A0A1S4BD66,A0A068JIB0,A0A1S4CQ40,A0A1S3X…	0.00302037	0.0708293	0.338843
GO:0006812	cation transport	P	31	86	1560	6874	0.0198718	0.0125109	over	A0A1S4CET6,Q8L7Z8,A0A1S3YAP0,A0A1S4A6L2,A0A1S3X398,A0A1S4ATT8,A0A1S4B7I9,A0A1S4C7N1,A0A1S4C3D5,A0A1S4CK04,A0A140G1P8,A0A1S4AHW5,A0A140G1P7,P00823,P29790,A0A1S3ZVH3,A0A1S3WZA4,A0A1S4AX40,A0A1S3XR26,Q5MA53,A0A0M4K6A6,A0A097BTV9,A0A1S3X5A3,A0A1S3Z3P5,A0A1S4AP74,A0A1S3Z6E6,A0A1S4DA59,A0A1S3YPC4,A0A1S4AIA1,A0A1S3ZF04,A0A1S3XJZ1	A0A1S4CET6,A0A1S3Y1U8,A0A1S3ZP88,Q8L7Z8,A0A1S3YAP0,A0A1S4B9G8,A0A1S4CZJ5,A0A1S4A6L2,A0A1S3X398,A0A1S3XCX6,A0A1S4AR92,A0A1S4DNR5,A0A1S3ZS78,A0A1S4ATT8,A0A1S4DR45,A0A1S3XD60,A0A1S4B7I9,A0A1S3X544,A0A1S4C7N1,A0A1S3YD88,A0A1S4BJR2,A0A1S4C3D5,A0A1S4ANU3,A0A140G1S2,A0A1S4A1J2,A0A1S4CK04,A0A1S3XQF4,A0A140G1P8,Q5M9V4,A0A1S4AHW5,A0A1S4CSA5,A0A140G1P7,P00823,A0A140G1S1,P29790,A0A1S4A0E0,A0A1S3ZVH3,A0A1S3WZ…	0.00326622	0.075762	0.360465
GO:0046390	ribose phosphate biosynthetic process	P	40	118	1560	6874	0.025641	0.0171661	over	A0A1S4AI06,A0A1S4AK33,A0A1S4A908,A0A1S4AJ36,A0A1S3ZKZ4,A0A068JFR6,A0A1S4CGR1,A0A1S3WYR8,A0A1S4BTZ7,A0A1S3Z8Z4,A0A1S4BBF5,A0A1S3XQ62,A0A1S4DGM0,A0A1S4BD66,A0A068JIB0,Q6Q8A6,A0A1S4D4C8,A0A1S3XLA8,A0A1S4AAL1,A0A1S3Z1L6,A0A1S3XEK0,A0A1S3Y388,A0A1S4DGP1,A0A1S3Z1Y6,A0A1S3Y367,A0A1S4CK04,A0A140G1P8,A0A1S4AHW5,A0A140G1P7,P00823,P29790,A0A1S3ZVH3,A0A1S3WZA4,A0A1S4AX40,A0A1S3XR26,Q5MA53,A0A1S3XKP8,A0A1S4D7…	A0A1S3X1S5,A0A1S4AI06,A0A1S3X1E5,A0A1S4AK33,A0A1S4B2J2,A0A1S4C6W5,A0A1S4A908,Q42961,A0A1S4AJ36,A0A1S3ZKZ4,A0A068JFR6,A0A1S4CGR1,A0A1S4CWV3,A0A1S3XXM3,A0A1S3YIG1,A0A1S3XGM0,A0A1S3Y2I1,A0A1S4DK35,A0A1S3ZZL0,A0A1S3WYR8,A0A1S3ZX13,A0A1S4CXS6,A0A1S4BTZ7,A0A1S3Z8Z4,A0A1S3YQI2,A0A1S4BBF5,A0A1S3XQ62,A0A1S3ZPG2,A0A1S4BCN3,A0A1S4DGM0,A0A1S4CI25,A0A1S3Z0N4,A0A1S3Z8U8,A0A1S4BD66,A0A068JIB0,A0A1S4CQ40,A0A1S3X…	0.00334465	0.0759307	0.338983
GO:0009260	ribonucleotide biosynthetic process	P	40	118	1560	6874	0.025641	0.0171661	over	A0A1S4AI06,A0A1S4AK33,A0A1S4A908,A0A1S4AJ36,A0A1S3ZKZ4,A0A068JFR6,A0A1S4CGR1,A0A1S3WYR8,A0A1S4BTZ7,A0A1S3Z8Z4,A0A1S4BBF5,A0A1S3XQ62,A0A1S4DGM0,A0A1S4BD66,A0A068JIB0,Q6Q8A6,A0A1S4D4C8,A0A1S3XLA8,A0A1S4AAL1,A0A1S3Z1L6,A0A1S3XEK0,A0A1S3Y388,A0A1S4DGP1,A0A1S3Z1Y6,A0A1S3Y367,A0A1S4CK04,A0A140G1P8,A0A1S4AHW5,A0A140G1P7,P00823,P29790,A0A1S3ZVH3,A0A1S3WZA4,A0A1S4AX40,A0A1S3XR26,Q5MA53,A0A1S3XKP8,A0A1S4D7…	A0A1S3X1S5,A0A1S4AI06,A0A1S3X1E5,A0A1S4AK33,A0A1S4B2J2,A0A1S4C6W5,A0A1S4A908,Q42961,A0A1S4AJ36,A0A1S3ZKZ4,A0A068JFR6,A0A1S4CGR1,A0A1S4CWV3,A0A1S3XXM3,A0A1S3YIG1,A0A1S3XGM0,A0A1S3Y2I1,A0A1S4DK35,A0A1S3ZZL0,A0A1S3WYR8,A0A1S3ZX13,A0A1S4CXS6,A0A1S4BTZ7,A0A1S3Z8Z4,A0A1S3YQI2,A0A1S4BBF5,A0A1S3XQ62,A0A1S3ZPG2,A0A1S4BCN3,A0A1S4DGM0,A0A1S4CI25,A0A1S3Z0N4,A0A1S3Z8U8,A0A1S4BD66,A0A068JIB0,A0A1S4CQ40,A0A1S3X…	0.00334465	0.0759307	0.338983
GO:0009536	plastid	C	66	215	1560	6874	0.0423077	0.0312773	over	A0A1S3WZJ6,S4X189,P00876,A0A1S3YBB8,P68158,Q8LSZ2,A0A1S4C9G4,P06357,P06374,A0A1S4CVZ3,Q9FES7,Q9MUE2,A0A2H4MYF9,A0A1S4AI83,A0A1S4AD65,Q95DV5,A0A1S3YTZ6,A0A1S3YWM3,A0A1S3XKP8,A0A1S4AVB4,A0A1S3XN09,A0A1S4BCN1,P30155,A0A1S4DI17,P06271,P06393,A0A1S4ALM6,A0A1S3XDY9,A0A1S3ZY06,A0A1S4AFP6,Q0PWS5,A0A1S4CEW8,A0A1S4BPM1,P18212,Q7DM39,A0A1S3Y820,P00823,A0A1S4DJK0,A0A1S4DJK1,P29790,Q0PWS6,A0A1S4C053,A0A1S4A1K…	A0A1S3WZJ6,A0A1S4DEY3,A0A1S4BSU5,A0A1S3YXJ3,A0A1S4BWL1,A0A1S3YP91,P02376,A0A1S4AZ56,Q42961,A0A075M4T0,S4X189,P00876,A0A1S3YBB8,A0A1S3ZY67,A0A1S3XJ34,A0A1S3Y5Z1,P06373,A0A1S3X0Y5,O80360,A0A1S3YBU5,P69656,P68158,Q84QE5,Q8LSZ2,P06359,A0A1S4D3I3,A0A1S4C9G4,A0A1S4BB89,P06384,P06357,P06379,P06374,A0A1S4CVZ3,Q9FES7,P62732,P06363,P83526,A0A1S3ZF21,Q9XQP4,Q8LSZ3,A0A1S3ZJG0,A0A1S3YQ87,A0A1S3XKB8,A0A1S4A5R2…	0.00363038	0.0815499	0.306977
GO:0009654	photosystem II oxygen evolving complex	C	16	37	1560	6874	0.0102564	0.0053826	over	Q84QE8,A0A1S3XLS3,A0A1S3YCR6,A0A1S4BSA2,P18212,Q04126,Q7DM39,A0A1S4CNB7,A0A1S4C967,A0A1S3XRM3,A0A1S3ZFX1,A0A1S3Y8Z8,A0A1S4AA25,A0A1S4ASN5,A0A1S3ZIT1,A0A1S4BRS0	Q84QE8,A0A1S3XLS3,A0A1S3ZHB8,A0A1S3YCF0,A0A1S3ZHH0,A0A1S3YCR6,A0A1S4BSA2,P18212,Q04127,Q04126,A0A1S4CHD5,Q7DM39,A0A1S4CNB7,A0A1S4CNZ1,Q6RUN4,A0A1S4A2H7,A0A1S4C967,A0A1S3XEK9,A0A1S3XRM3,A0A1S3ZFX1,A0A1S3XBA9,A0A1S4DCM1,A0A1S3Y8Z8,A0A1S4CEA3,A0A1S4DLH8,A0A1S4AA25,A0A1S4ASN5,A0A1S3XRN0,A0A1S4AFD5,A0A1S3ZIT1,A0A1S3YVN6,Q40519,A0A1S3Z424,A0A1S4BRS0,A0A1S4CJP7,A0A1S3YEM7,A0A1S4B3M6	0.00427415	0.0950109	0.432432
GO:0006807	nitrogen compound metabolic process	P	343	1351	1560	6874	0.219872	0.196538	over	A0A1S3YP30,A0A1S3YV94,A0A1S3X4V3,A0A1S3YTZ6,A0A1S4BE22,A0A1S3X2J0,A0A1S3Z1G9,A0A1S3YAX1,A0A1S3YBJ9,A0A1S4DK45,A0A1S3XAL0,A0A1S3ZLB1,A0A1S3XJX0,A0A1S4ADF2,A0A1S3XKL8,A0A1S3Z3K3,A0A1S3ZQM0,A0A1S3YKS5,A0A1S4B2F9,A0A1S3YRT4,Q8W3Z7,A0A1S4BNA9,A0A1S4D7J1,A0A1S3YRD6,A0A1S4AG99,A0A1S4AI06,A0A1S4AK33,A0A1S4A908,A0A1S4AJ36,A0A1S3ZKZ4,A0A068JFR6,A0A1S4CGR1,A0A1S3WYR8,A0A1S4BTZ7,A0A1S3Z8Z4,A0A1S4BBF5,A0A1S3X…	A0A1S3YP30,A0A1S4B2W9,A0A1S4AYR0,A0A1S3X366,A0A1S4CS17,A0A1S3YV94,A0A1S3X6Y2,A0A1S4AHH6,A0A1S3X4V3,A0A1S4C9J4,A0A1S3ZZR4,A0A1S3YTZ6,A0A1S4BE22,A0A1S4CW41,W8SRK9,A0A1S4BH30,A0A1S4CPI7,A0A1S4C1M5,A0A1S3X2J0,A0A1S3ZVR8,A0A1S4BJI7,A0A1S4D9Q7,A0A1S3Z1G9,A0A1S4AQ50,A0A1S3XVA1,A0A1S3YDK8,A0A1S4AWS5,A0A1S3YV93,A0A1S3WZK9,A0A1S3YAX1,A0A1S3YW69,A0A1S4DEL3,A0A1S4BWJ9,A0A1S3ZWI9,A0A1S4CDB1,A0A1S3XS39,A0A1S3Z…	0.00494051	0.102451	0.253886
GO:0009179	purine ribonucleoside diphosphate metabolic process	P	18	44	1560	6874	0.0115385	0.00640093	over	A0A1S4AJ36,A0A1S3ZKZ4,A0A068JFR6,A0A1S4CGR1,A0A1S3WYR8,A0A1S4BTZ7,A0A1S3Z8Z4,A0A1S4BBF5,A0A1S3XQ62,A0A1S4DGM0,A0A1S4BD66,A0A068JIB0,Q6Q8A6,A0A1S4D4C8,A0A1S3XLA8,A0A1S4A908,A0A1S4AAL1,A0A1S3Z1L6	Q42961,A0A1S4AJ36,A0A1S3ZKZ4,A0A068JFR6,A0A1S4CGR1,A0A1S4CWV3,A0A1S3XXM3,A0A1S3YIG1,A0A1S3XGM0,A0A1S3Y2I1,A0A1S4DK35,A0A1S3ZZL0,A0A1S3WYR8,A0A1S3ZX13,A0A1S4CXS6,A0A1S4BTZ7,A0A1S3Z8Z4,A0A1S3YQI2,A0A1S4BBF5,A0A1S3XQ62,A0A1S3ZPG2,A0A1S4BCN3,A0A1S4DGM0,A0A1S4CI25,A0A1S3Z0N4,A0A1S3Z8U8,A0A1S4BD66,A0A068JIB0,A0A1S4CQ40,A0A1S3XQR5,Q6Q8A6,A0A1S4B2J2,A0A1S4D4C8,A0A1S4AH17,A0A1S4C6W5,A0A1S4BT88,A0A1S3XLA8,…	0.00513696	0.102451	0.409091
GO:0046939	nucleotide phosphorylation	P	18	44	1560	6874	0.0115385	0.00640093	over	A0A1S4AJ36,A0A1S3ZKZ4,A0A068JFR6,A0A1S4CGR1,A0A1S3WYR8,A0A1S4BTZ7,A0A1S3Z8Z4,A0A1S4BBF5,A0A1S3XQ62,A0A1S4DGM0,A0A1S4BD66,A0A068JIB0,Q6Q8A6,A0A1S4D4C8,A0A1S3XLA8,A0A1S4A908,A0A1S4AAL1,A0A1S3Z1L6	Q42961,A0A1S4AJ36,A0A1S3ZKZ4,A0A068JFR6,A0A1S4CGR1,A0A1S4CWV3,A0A1S3XXM3,A0A1S3YIG1,A0A1S3XGM0,A0A1S3Y2I1,A0A1S4DK35,A0A1S3ZZL0,A0A1S3WYR8,A0A1S3ZX13,A0A1S4CXS6,A0A1S4BTZ7,A0A1S3Z8Z4,A0A1S3YQI2,A0A1S4BBF5,A0A1S3XQ62,A0A1S3ZPG2,A0A1S4BCN3,A0A1S4DGM0,A0A1S4CI25,A0A1S3Z0N4,A0A1S3Z8U8,A0A1S4BD66,A0A068JIB0,A0A1S4CQ40,A0A1S3XQR5,Q6Q8A6,A0A1S4B2J2,A0A1S4D4C8,A0A1S4AH17,A0A1S4C6W5,A0A1S4BT88,A0A1S3XLA8,…	0.00513696	0.102451	0.409091
GO:0006165	nucleoside diphosphate phosphorylation	P	18	44	1560	6874	0.0115385	0.00640093	over	A0A1S4AJ36,A0A1S3ZKZ4,A0A068JFR6,A0A1S4CGR1,A0A1S3WYR8,A0A1S4BTZ7,A0A1S3Z8Z4,A0A1S4BBF5,A0A1S3XQ62,A0A1S4DGM0,A0A1S4BD66,A0A068JIB0,Q6Q8A6,A0A1S4D4C8,A0A1S3XLA8,A0A1S4A908,A0A1S4AAL1,A0A1S3Z1L6	Q42961,A0A1S4AJ36,A0A1S3ZKZ4,A0A068JFR6,A0A1S4CGR1,A0A1S4CWV3,A0A1S3XXM3,A0A1S3YIG1,A0A1S3XGM0,A0A1S3Y2I1,A0A1S4DK35,A0A1S3ZZL0,A0A1S3WYR8,A0A1S3ZX13,A0A1S4CXS6,A0A1S4BTZ7,A0A1S3Z8Z4,A0A1S3YQI2,A0A1S4BBF5,A0A1S3XQ62,A0A1S3ZPG2,A0A1S4BCN3,A0A1S4DGM0,A0A1S4CI25,A0A1S3Z0N4,A0A1S3Z8U8,A0A1S4BD66,A0A068JIB0,A0A1S4CQ40,A0A1S3XQR5,Q6Q8A6,A0A1S4B2J2,A0A1S4D4C8,A0A1S4AH17,A0A1S4C6W5,A0A1S4BT88,A0A1S3XLA8,…	0.00513696	0.102451	0.409091
GO:0006757	ATP generation from ADP	P	18	44	1560	6874	0.0115385	0.00640093	over	A0A1S4AJ36,A0A1S3ZKZ4,A0A068JFR6,A0A1S4CGR1,A0A1S3WYR8,A0A1S4BTZ7,A0A1S3Z8Z4,A0A1S4BBF5,A0A1S3XQ62,A0A1S4DGM0,A0A1S4BD66,A0A068JIB0,Q6Q8A6,A0A1S4D4C8,A0A1S3XLA8,A0A1S4A908,A0A1S4AAL1,A0A1S3Z1L6	Q42961,A0A1S4AJ36,A0A1S3ZKZ4,A0A068JFR6,A0A1S4CGR1,A0A1S4CWV3,A0A1S3XXM3,A0A1S3YIG1,A0A1S3XGM0,A0A1S3Y2I1,A0A1S4DK35,A0A1S3ZZL0,A0A1S3WYR8,A0A1S3ZX13,A0A1S4CXS6,A0A1S4BTZ7,A0A1S3Z8Z4,A0A1S3YQI2,A0A1S4BBF5,A0A1S3XQ62,A0A1S3ZPG2,A0A1S4BCN3,A0A1S4DGM0,A0A1S4CI25,A0A1S3Z0N4,A0A1S3Z8U8,A0A1S4BD66,A0A068JIB0,A0A1S4CQ40,A0A1S3XQR5,Q6Q8A6,A0A1S4B2J2,A0A1S4D4C8,A0A1S4AH17,A0A1S4C6W5,A0A1S4BT88,A0A1S3XLA8,…	0.00513696	0.102451	0.409091
GO:0009132	nucleoside diphosphate metabolic process	P	18	44	1560	6874	0.0115385	0.00640093	over	A0A1S4AJ36,A0A1S3ZKZ4,A0A068JFR6,A0A1S4CGR1,A0A1S3WYR8,A0A1S4BTZ7,A0A1S3Z8Z4,A0A1S4BBF5,A0A1S3XQ62,A0A1S4DGM0,A0A1S4BD66,A0A068JIB0,Q6Q8A6,A0A1S4D4C8,A0A1S3XLA8,A0A1S4A908,A0A1S4AAL1,A0A1S3Z1L6	Q42961,A0A1S4AJ36,A0A1S3ZKZ4,A0A068JFR6,A0A1S4CGR1,A0A1S4CWV3,A0A1S3XXM3,A0A1S3YIG1,A0A1S3XGM0,A0A1S3Y2I1,A0A1S4DK35,A0A1S3ZZL0,A0A1S3WYR8,A0A1S3ZX13,A0A1S4CXS6,A0A1S4BTZ7,A0A1S3Z8Z4,A0A1S3YQI2,A0A1S4BBF5,A0A1S3XQ62,A0A1S3ZPG2,A0A1S4BCN3,A0A1S4DGM0,A0A1S4CI25,A0A1S3Z0N4,A0A1S3Z8U8,A0A1S4BD66,A0A068JIB0,A0A1S4CQ40,A0A1S3XQR5,Q6Q8A6,A0A1S4B2J2,A0A1S4D4C8,A0A1S4AH17,A0A1S4C6W5,A0A1S4BT88,A0A1S3XLA8,…	0.00513696	0.102451	0.409091
GO:0006096	glycolytic process	P	18	44	1560	6874	0.0115385	0.00640093	over	A0A1S4AJ36,A0A1S3ZKZ4,A0A068JFR6,A0A1S4CGR1,A0A1S3WYR8,A0A1S4BTZ7,A0A1S3Z8Z4,A0A1S4BBF5,A0A1S3XQ62,A0A1S4DGM0,A0A1S4BD66,A0A068JIB0,Q6Q8A6,A0A1S4D4C8,A0A1S3XLA8,A0A1S4A908,A0A1S4AAL1,A0A1S3Z1L6	Q42961,A0A1S4AJ36,A0A1S3ZKZ4,A0A068JFR6,A0A1S4CGR1,A0A1S4CWV3,A0A1S3XXM3,A0A1S3YIG1,A0A1S3XGM0,A0A1S3Y2I1,A0A1S4DK35,A0A1S3ZZL0,A0A1S3WYR8,A0A1S3ZX13,A0A1S4CXS6,A0A1S4BTZ7,A0A1S3Z8Z4,A0A1S3YQI2,A0A1S4BBF5,A0A1S3XQ62,A0A1S3ZPG2,A0A1S4BCN3,A0A1S4DGM0,A0A1S4CI25,A0A1S3Z0N4,A0A1S3Z8U8,A0A1S4BD66,A0A068JIB0,A0A1S4CQ40,A0A1S3XQR5,Q6Q8A6,A0A1S4B2J2,A0A1S4D4C8,A0A1S4AH17,A0A1S4C6W5,A0A1S4BT88,A0A1S3XLA8,…	0.00513696	0.102451	0.409091
GO:0009135	purine nucleoside diphosphate metabolic process	P	18	44	1560	6874	0.0115385	0.00640093	over	A0A1S4AJ36,A0A1S3ZKZ4,A0A068JFR6,A0A1S4CGR1,A0A1S3WYR8,A0A1S4BTZ7,A0A1S3Z8Z4,A0A1S4BBF5,A0A1S3XQ62,A0A1S4DGM0,A0A1S4BD66,A0A068JIB0,Q6Q8A6,A0A1S4D4C8,A0A1S3XLA8,A0A1S4A908,A0A1S4AAL1,A0A1S3Z1L6	Q42961,A0A1S4AJ36,A0A1S3ZKZ4,A0A068JFR6,A0A1S4CGR1,A0A1S4CWV3,A0A1S3XXM3,A0A1S3YIG1,A0A1S3XGM0,A0A1S3Y2I1,A0A1S4DK35,A0A1S3ZZL0,A0A1S3WYR8,A0A1S3ZX13,A0A1S4CXS6,A0A1S4BTZ7,A0A1S3Z8Z4,A0A1S3YQI2,A0A1S4BBF5,A0A1S3XQ62,A0A1S3ZPG2,A0A1S4BCN3,A0A1S4DGM0,A0A1S4CI25,A0A1S3Z0N4,A0A1S3Z8U8,A0A1S4BD66,A0A068JIB0,A0A1S4CQ40,A0A1S3XQR5,Q6Q8A6,A0A1S4B2J2,A0A1S4D4C8,A0A1S4AH17,A0A1S4C6W5,A0A1S4BT88,A0A1S3XLA8,…	0.00513696	0.102451	0.409091
GO:0009185	ribonucleoside diphosphate metabolic process	P	18	44	1560	6874	0.0115385	0.00640093	over	A0A1S4AJ36,A0A1S3ZKZ4,A0A068JFR6,A0A1S4CGR1,A0A1S3WYR8,A0A1S4BTZ7,A0A1S3Z8Z4,A0A1S4BBF5,A0A1S3XQ62,A0A1S4DGM0,A0A1S4BD66,A0A068JIB0,Q6Q8A6,A0A1S4D4C8,A0A1S3XLA8,A0A1S4A908,A0A1S4AAL1,A0A1S3Z1L6	Q42961,A0A1S4AJ36,A0A1S3ZKZ4,A0A068JFR6,A0A1S4CGR1,A0A1S4CWV3,A0A1S3XXM3,A0A1S3YIG1,A0A1S3XGM0,A0A1S3Y2I1,A0A1S4DK35,A0A1S3ZZL0,A0A1S3WYR8,A0A1S3ZX13,A0A1S4CXS6,A0A1S4BTZ7,A0A1S3Z8Z4,A0A1S3YQI2,A0A1S4BBF5,A0A1S3XQ62,A0A1S3ZPG2,A0A1S4BCN3,A0A1S4DGM0,A0A1S4CI25,A0A1S3Z0N4,A0A1S3Z8U8,A0A1S4BD66,A0A068JIB0,A0A1S4CQ40,A0A1S3XQR5,Q6Q8A6,A0A1S4B2J2,A0A1S4D4C8,A0A1S4AH17,A0A1S4C6W5,A0A1S4BT88,A0A1S3XLA8,…	0.00513696	0.102451	0.409091
GO:0046031	ADP metabolic process	P	18	44	1560	6874	0.0115385	0.00640093	over	A0A1S4AJ36,A0A1S3ZKZ4,A0A068JFR6,A0A1S4CGR1,A0A1S3WYR8,A0A1S4BTZ7,A0A1S3Z8Z4,A0A1S4BBF5,A0A1S3XQ62,A0A1S4DGM0,A0A1S4BD66,A0A068JIB0,Q6Q8A6,A0A1S4D4C8,A0A1S3XLA8,A0A1S4A908,A0A1S4AAL1,A0A1S3Z1L6	Q42961,A0A1S4AJ36,A0A1S3ZKZ4,A0A068JFR6,A0A1S4CGR1,A0A1S4CWV3,A0A1S3XXM3,A0A1S3YIG1,A0A1S3XGM0,A0A1S3Y2I1,A0A1S4DK35,A0A1S3ZZL0,A0A1S3WYR8,A0A1S3ZX13,A0A1S4CXS6,A0A1S4BTZ7,A0A1S3Z8Z4,A0A1S3YQI2,A0A1S4BBF5,A0A1S3XQ62,A0A1S3ZPG2,A0A1S4BCN3,A0A1S4DGM0,A0A1S4CI25,A0A1S3Z0N4,A0A1S3Z8U8,A0A1S4BD66,A0A068JIB0,A0A1S4CQ40,A0A1S3XQR5,Q6Q8A6,A0A1S4B2J2,A0A1S4D4C8,A0A1S4AH17,A0A1S4C6W5,A0A1S4BT88,A0A1S3XLA8,…	0.00513696	0.102451	0.409091
GO:0042866	pyruvate biosynthetic process	P	18	44	1560	6874	0.0115385	0.00640093	over	A0A1S4AJ36,A0A1S3ZKZ4,A0A068JFR6,A0A1S4CGR1,A0A1S3WYR8,A0A1S4BTZ7,A0A1S3Z8Z4,A0A1S4BBF5,A0A1S3XQ62,A0A1S4DGM0,A0A1S4BD66,A0A068JIB0,Q6Q8A6,A0A1S4D4C8,A0A1S3XLA8,A0A1S4A908,A0A1S4AAL1,A0A1S3Z1L6	Q42961,A0A1S4AJ36,A0A1S3ZKZ4,A0A068JFR6,A0A1S4CGR1,A0A1S4CWV3,A0A1S3XXM3,A0A1S3YIG1,A0A1S3XGM0,A0A1S3Y2I1,A0A1S4DK35,A0A1S3ZZL0,A0A1S3WYR8,A0A1S3ZX13,A0A1S4CXS6,A0A1S4BTZ7,A0A1S3Z8Z4,A0A1S3YQI2,A0A1S4BBF5,A0A1S3XQ62,A0A1S3ZPG2,A0A1S4BCN3,A0A1S4DGM0,A0A1S4CI25,A0A1S3Z0N4,A0A1S3Z8U8,A0A1S4BD66,A0A068JIB0,A0A1S4CQ40,A0A1S3XQR5,Q6Q8A6,A0A1S4B2J2,A0A1S4D4C8,A0A1S4AH17,A0A1S4C6W5,A0A1S4BT88,A0A1S3XLA8,…	0.00513696	0.102451	0.409091
GO:0051186	cofactor metabolic process	P	63	207	1560	6874	0.0403846	0.0301135	over	A0A1S4AI06,A0A1S4AK33,A0A1S4A908,A0A1S4AJ36,A0A1S3ZKZ4,A0A068JFR6,A0A1S4CGR1,A0A1S3WYR8,A0A1S4BTZ7,A0A1S3Z8Z4,A0A1S4BBF5,A0A1S3XQ62,A0A1S4DGM0,A0A1S4BD66,A0A068JIB0,Q6Q8A6,A0A1S4D4C8,A0A1S3XLA8,A0A1S4AAL1,A0A1S3Z1L6,A0A1S4ALE9,A0A1S4AWU6,A0A1S4CCW3,A0A1S3ZDB8,A0A1S3XC54,A0A1S4CJS8,A0A1S3YSU1,A0A1S4APF7,A0A1S3Z8M2,A0A1S4BXC5,A0A1S4CUD0,A0A076FNJ9,A0A1S4BE88,A0A1S3XBH0,A0A1S4BAZ2,A0A1S3X699,A0A1S3X…	A0A1S3X1S5,A0A1S4AI06,A0A1S3X1E5,A0A1S4AK33,A0A1S4B2J2,A0A1S4C6W5,A0A1S4A908,Q42961,A0A1S4AJ36,A0A1S3ZKZ4,A0A068JFR6,A0A1S4CGR1,A0A1S4CWV3,A0A1S3XXM3,A0A1S3YIG1,A0A1S3XGM0,A0A1S3Y2I1,A0A1S4DK35,A0A1S3ZZL0,A0A1S3WYR8,A0A1S3ZX13,A0A1S4CXS6,A0A1S4BTZ7,A0A1S3Z8Z4,A0A1S3YQI2,A0A1S4BBF5,A0A1S3XQ62,A0A1S3ZPG2,A0A1S4BCN3,A0A1S4DGM0,A0A1S4CI25,A0A1S3Z0N4,A0A1S3Z8U8,A0A1S4BD66,A0A068JIB0,A0A1S4CQ40,A0A1S3X…	0.00547909	0.108263	0.304348
GO:1902600	proton transmembrane transport	P	25	68	1560	6874	0.0160256	0.00989235	over	A0A1S4CK04,A0A140G1P8,A0A1S4AHW5,A0A140G1P7,P00823,P29790,A0A1S3ZVH3,A0A1S3WZA4,A0A1S4AX40,A0A1S3XR26,Q5MA53,A0A0M4K6A6,A0A097BTV9,A0A1S3X5A3,A0A1S3Z3P5,A0A1S4AP74,A0A1S3Z6E6,A0A1S4DA59,A0A1S3YPC4,A0A1S4AIA1,A0A1S3ZF04,A0A1S3XJZ1,A0A1S4B7I9,A0A1S4C7N1,A0A1S4C3D5	A0A1S3XD60,A0A140G1S2,A0A1S4A1J2,A0A1S4CK04,A0A1S3XQF4,A0A140G1P8,Q5M9V4,A0A1S4AHW5,A0A1S4CSA5,A0A140G1P7,P00823,A0A140G1S1,P29790,A0A1S4A0E0,A0A1S3ZVH3,A0A1S3WZA4,A0A1S3XUA2,A0A1S3ZTP5,A0A1S4DS02,A0A1S3ZF45,A0A1S3ZXT5,A0A1S3ZWF6,A0A1S4AX40,A0A1S4BAA8,A0A1S3XR26,A0A1S4CXJ8,A0A1S3Z224,A0A172CTE5,A0A1S4DL41,A0A1S4DCZ3,A0A140G1P9,Q5MA53,A0A140G1Q0,A0A0M4K6A6,A0A1S4BL36,A0A097BTV9,A0A1S3X5A3,A0A1S3Z3…	0.00585396	0.111539	0.367647
GO:0098660	inorganic ion transmembrane transport	P	25	68	1560	6874	0.0160256	0.00989235	over	A0A1S4B7I9,A0A1S4C7N1,A0A1S4C3D5,A0A1S4CK04,A0A140G1P8,A0A1S4AHW5,A0A140G1P7,P00823,P29790,A0A1S3ZVH3,A0A1S3WZA4,A0A1S4AX40,A0A1S3XR26,Q5MA53,A0A0M4K6A6,A0A097BTV9,A0A1S3X5A3,A0A1S3Z3P5,A0A1S4AP74,A0A1S3Z6E6,A0A1S4DA59,A0A1S3YPC4,A0A1S4AIA1,A0A1S3ZF04,A0A1S3XJZ1	A0A1S3XD60,A0A1S4B7I9,A0A1S3X544,A0A1S4C7N1,A0A1S3YD88,A0A1S4BJR2,A0A1S4C3D5,A0A1S4ANU3,A0A140G1S2,A0A1S4A1J2,A0A1S4CK04,A0A1S3XQF4,A0A140G1P8,Q5M9V4,A0A1S4AHW5,A0A1S4CSA5,A0A140G1P7,P00823,A0A140G1S1,P29790,A0A1S4A0E0,A0A1S3ZVH3,A0A1S3WZA4,A0A1S3XUA2,A0A1S3ZTP5,A0A1S4DS02,A0A1S3ZF45,A0A1S3ZXT5,A0A1S3ZWF6,A0A1S4AX40,A0A1S4BAA8,A0A1S3XR26,A0A1S4CXJ8,A0A1S3Z224,A0A172CTE5,A0A1S4DL41,A0A1S4DCZ3,A0A1…	0.00585396	0.111539	0.367647
GO:0098662	inorganic cation transmembrane transport	P	25	68	1560	6874	0.0160256	0.00989235	over	A0A1S4B7I9,A0A1S4C7N1,A0A1S4C3D5,A0A1S4CK04,A0A140G1P8,A0A1S4AHW5,A0A140G1P7,P00823,P29790,A0A1S3ZVH3,A0A1S3WZA4,A0A1S4AX40,A0A1S3XR26,Q5MA53,A0A0M4K6A6,A0A097BTV9,A0A1S3X5A3,A0A1S3Z3P5,A0A1S4AP74,A0A1S3Z6E6,A0A1S4DA59,A0A1S3YPC4,A0A1S4AIA1,A0A1S3ZF04,A0A1S3XJZ1	A0A1S3XD60,A0A1S4B7I9,A0A1S3X544,A0A1S4C7N1,A0A1S3YD88,A0A1S4BJR2,A0A1S4C3D5,A0A1S4ANU3,A0A140G1S2,A0A1S4A1J2,A0A1S4CK04,A0A1S3XQF4,A0A140G1P8,Q5M9V4,A0A1S4AHW5,A0A1S4CSA5,A0A140G1P7,P00823,A0A140G1S1,P29790,A0A1S4A0E0,A0A1S3ZVH3,A0A1S3WZA4,A0A1S3XUA2,A0A1S3ZTP5,A0A1S4DS02,A0A1S3ZF45,A0A1S3ZXT5,A0A1S3ZWF6,A0A1S4AX40,A0A1S4BAA8,A0A1S3XR26,A0A1S4CXJ8,A0A1S3Z224,A0A172CTE5,A0A1S4DL41,A0A1S4DCZ3,A0A1…	0.00585396	0.111539	0.367647
GO:0098655	cation transmembrane transport	P	25	68	1560	6874	0.0160256	0.00989235	over	A0A1S4B7I9,A0A1S4C7N1,A0A1S4C3D5,A0A1S4CK04,A0A140G1P8,A0A1S4AHW5,A0A140G1P7,P00823,P29790,A0A1S3ZVH3,A0A1S3WZA4,A0A1S4AX40,A0A1S3XR26,Q5MA53,A0A0M4K6A6,A0A097BTV9,A0A1S3X5A3,A0A1S3Z3P5,A0A1S4AP74,A0A1S3Z6E6,A0A1S4DA59,A0A1S3YPC4,A0A1S4AIA1,A0A1S3ZF04,A0A1S3XJZ1	A0A1S3XD60,A0A1S4B7I9,A0A1S3X544,A0A1S4C7N1,A0A1S3YD88,A0A1S4BJR2,A0A1S4C3D5,A0A1S4ANU3,A0A140G1S2,A0A1S4A1J2,A0A1S4CK04,A0A1S3XQF4,A0A140G1P8,Q5M9V4,A0A1S4AHW5,A0A1S4CSA5,A0A140G1P7,P00823,A0A140G1S1,P29790,A0A1S4A0E0,A0A1S3ZVH3,A0A1S3WZA4,A0A1S3XUA2,A0A1S3ZTP5,A0A1S4DS02,A0A1S3ZF45,A0A1S3ZXT5,A0A1S3ZWF6,A0A1S4AX40,A0A1S4BAA8,A0A1S3XR26,A0A1S4CXJ8,A0A1S3Z224,A0A172CTE5,A0A1S4DL41,A0A1S4DCZ3,A0A1…	0.00585396	0.111539	0.367647
GO:0019693	ribose phosphate metabolic process	P	52	166	1560	6874	0.0333333	0.024149	over	A0A1S4AI06,A0A1S4AK33,A0A1S4A908,A0A1S4AJ36,A0A1S3ZKZ4,A0A068JFR6,A0A1S4CGR1,A0A1S3WYR8,A0A1S4BTZ7,A0A1S3Z8Z4,A0A1S4BBF5,A0A1S3XQ62,A0A1S4DGM0,A0A1S4BD66,A0A068JIB0,Q6Q8A6,A0A1S4D4C8,A0A1S3XLA8,A0A1S4AAL1,A0A1S3Z1L6,A0A1S4ALE9,A0A1S4AWU6,A0A0M4K6A6,Q5MA49,A0A1S3XEK0,A0A1S3Y388,A0A1S4DGP1,A0A1S3Z1Y6,A0A1S3Y367,A0A1S4CK04,A0A140G1P8,A0A1S4AHW5,A0A140G1P7,P00823,P29790,A0A1S3ZVH3,A0A1S3WZA4,A0A1S4AX…	A0A1S3X1S5,A0A1S4AI06,A0A1S3X1E5,A0A1S4AK33,A0A1S4B2J2,A0A1S4C6W5,A0A1S4A908,Q42961,A0A1S4AJ36,A0A1S3ZKZ4,A0A068JFR6,A0A1S4CGR1,A0A1S4CWV3,A0A1S3XXM3,A0A1S3YIG1,A0A1S3XGM0,A0A1S3Y2I1,A0A1S4DK35,A0A1S3ZZL0,A0A1S3WYR8,A0A1S3ZX13,A0A1S4CXS6,A0A1S4BTZ7,A0A1S3Z8Z4,A0A1S3YQI2,A0A1S4BBF5,A0A1S3XQ62,A0A1S3ZPG2,A0A1S4BCN3,A0A1S4DGM0,A0A1S4CI25,A0A1S3Z0N4,A0A1S3Z8U8,A0A1S4BD66,A0A068JIB0,A0A1S4CQ40,A0A1S3X…	0.00593422	0.112067	0.313253
GO:0019363	pyridine nucleotide biosynthetic process	P	19	48	1560	6874	0.0121795	0.00698283	over	A0A1S4AJ36,A0A1S3ZKZ4,A0A068JFR6,A0A1S4CGR1,A0A1S3WYR8,A0A1S4BTZ7,A0A1S3Z8Z4,A0A1S4BBF5,A0A1S3XQ62,A0A1S4DGM0,A0A1S4BD66,A0A068JIB0,Q6Q8A6,A0A1S4D4C8,A0A1S3XLA8,A0A1S4A908,A0A1S4AAL1,A0A1S3Z1L6,A0A1S4DFD0	Q42961,A0A1S4AJ36,A0A1S3ZKZ4,A0A068JFR6,A0A1S4CGR1,A0A1S4CWV3,A0A1S3XXM3,A0A1S3YIG1,A0A1S3XGM0,A0A1S3Y2I1,A0A1S4DK35,A0A1S3ZZL0,A0A1S3WYR8,A0A1S3ZX13,A0A1S4CXS6,A0A1S4BTZ7,A0A1S3Z8Z4,A0A1S3YQI2,A0A1S4BBF5,A0A1S3XQ62,A0A1S3ZPG2,A0A1S4BCN3,A0A1S4DGM0,A0A1S4CI25,A0A1S3Z0N4,A0A1S3Z8U8,A0A1S4BD66,A0A068JIB0,A0A1S4CQ40,A0A1S3XQR5,Q6Q8A6,A0A1S4B2J2,A0A1S4D4C8,A0A1S4AH17,A0A1S4C6W5,A0A1S4BT88,A0A1S3XLA8,…	0.00626108	0.116184	0.395833
GO:0019359	nicotinamide nucleotide biosynthetic process	P	19	48	1560	6874	0.0121795	0.00698283	over	A0A1S4AJ36,A0A1S3ZKZ4,A0A068JFR6,A0A1S4CGR1,A0A1S3WYR8,A0A1S4BTZ7,A0A1S3Z8Z4,A0A1S4BBF5,A0A1S3XQ62,A0A1S4DGM0,A0A1S4BD66,A0A068JIB0,Q6Q8A6,A0A1S4D4C8,A0A1S3XLA8,A0A1S4A908,A0A1S4AAL1,A0A1S3Z1L6,A0A1S4DFD0	Q42961,A0A1S4AJ36,A0A1S3ZKZ4,A0A068JFR6,A0A1S4CGR1,A0A1S4CWV3,A0A1S3XXM3,A0A1S3YIG1,A0A1S3XGM0,A0A1S3Y2I1,A0A1S4DK35,A0A1S3ZZL0,A0A1S3WYR8,A0A1S3ZX13,A0A1S4CXS6,A0A1S4BTZ7,A0A1S3Z8Z4,A0A1S3YQI2,A0A1S4BBF5,A0A1S3XQ62,A0A1S3ZPG2,A0A1S4BCN3,A0A1S4DGM0,A0A1S4CI25,A0A1S3Z0N4,A0A1S3Z8U8,A0A1S4BD66,A0A068JIB0,A0A1S4CQ40,A0A1S3XQR5,Q6Q8A6,A0A1S4B2J2,A0A1S4D4C8,A0A1S4AH17,A0A1S4C6W5,A0A1S4BT88,A0A1S3XLA8,…	0.00626108	0.116184	0.395833
GO:0015078	proton transmembrane transporter activity	F	24	65	1560	6874	0.0153846	0.00945592	over	A0A097BTV9,A0A1S3Z3P5,A0A1S3Z6E6,A0A1S4DA59,A0A1S3YPC4,A0A1S4CK04,A0A1S4AHW5,A0A140G1P7,P00823,P29790,A0A1S3WZA4,A0A1S3XR26,A0A1S3YI67,A0A1S3XAH3,A0A0M4K6A6,A0A1S3XJZ1,A0A1S4DLF6,A0A140G1P8,A0A1S3ZVH3,A0A1S4AX40,A0A1S4AP74,A0A1S4AIA1,Q5MA53,A0A1S3ZF04	A0A1S4BL36,A0A097BTV9,A0A1S3Z3P5,A0A1S4BGV4,A0A1S3Z6E6,A0A1S3X1F6,A0A1S4DA59,A0A1S4DC16,A0A1S3YPC4,A0A140G1S2,A0A1S4A1J2,A0A1S4CK04,Q5M9V4,A0A1S4AHW5,A0A1S4CSA5,A0A140G1P7,P00823,A0A140G1S1,P29790,A0A1S4A0E0,A0A1S3WZA4,A0A1S3XUA2,A0A1S3ZTP5,A0A1S4DS02,A0A1S4BAA8,A0A1S3XR26,A0A1S4CXJ8,A0A1S4DCZ3,A0A140G1P9,A0A1S3YI67,A0A1S3XAH3,Q5MA02,A0A0M4K6A6,A0A1S3YZU3,A0A1S3XJZ1,A0A1S3YDC8,A0A1S4ADW0,A0A1S4DN…	0.0064454	0.118569	0.369231
GO:0022890	inorganic cation transmembrane transporter activity	F	30	86	1560	6874	0.0192308	0.0125109	over	A0A097BTV9,A0A1S3Z3P5,A0A1S3Z6E6,A0A1S4DA59,A0A1S3YPC4,A0A1S4CK04,A0A1S4AHW5,A0A140G1P7,P00823,P29790,A0A1S3WZA4,A0A1S3XR26,A0A1S3XR11,A0A1S3YI67,A0A1S3XAH3,A0A0M4K6A6,A0A1S4CU59,A0A1S4AV24,A0A1S3YD84,A0A1S3XJZ1,A0A140G1P8,A0A1S3ZVH3,A0A1S4AX40,A0A1S4AP74,A0A1S4AIA1,Q5MA53,A0A1S3ZF04,A0A1S4DDE0,A0A1S4DLF6,A0A1S3Y296	A0A1S4BL36,A0A097BTV9,A0A1S3Z3P5,A0A1S4BGV4,A0A1S3Z6E6,A0A1S3X1F6,A0A1S4DA59,A0A1S4DC16,A0A1S3YPC4,A0A140G1S2,A0A1S4A1J2,A0A1S4CK04,Q5M9V4,A0A1S4AHW5,A0A1S4CSA5,A0A140G1P7,P00823,A0A140G1S1,P29790,A0A1S4A0E0,A0A1S3WZA4,A0A1S3XUA2,A0A1S3ZTP5,A0A1S4DS02,A0A1S4BAA8,A0A1S3XR26,A0A1S4CXJ8,A0A1S4DCZ3,A0A140G1P9,A0A1S3XCX6,A0A1S3XR11,A0A1S4A127,A0A1S4BCL9,A0A1S3X5T5,A0A1S3YI67,A0A1S3XAH3,Q5MA02,A0A0M4K6…	0.00650074	0.118569	0.348837
GO:0009166	nucleotide catabolic process	P	18	45	1560	6874	0.0115385	0.00654641	over	A0A1S4AJ36,A0A1S3ZKZ4,A0A068JFR6,A0A1S4CGR1,A0A1S3WYR8,A0A1S4BTZ7,A0A1S3Z8Z4,A0A1S4BBF5,A0A1S3XQ62,A0A1S4DGM0,A0A1S4BD66,A0A068JIB0,Q6Q8A6,A0A1S4D4C8,A0A1S3XLA8,A0A1S4A908,A0A1S4AAL1,A0A1S3Z1L6	Q42961,A0A1S4AJ36,A0A1S3ZKZ4,A0A068JFR6,A0A1S4CGR1,A0A1S4CWV3,A0A1S3XXM3,A0A1S3YIG1,A0A1S3XGM0,A0A1S3Y2I1,A0A1S4DK35,A0A1S3ZZL0,A0A1S3WYR8,A0A1S3ZX13,A0A1S4CXS6,A0A1S4BTZ7,A0A1S3Z8Z4,A0A1S3YQI2,A0A1S4BBF5,A0A1S3XQ62,A0A1S3ZPG2,A0A1S4BCN3,A0A1S4DGM0,A0A1S4CI25,A0A1S3Z0N4,A0A1S3Z8U8,A0A1S4BD66,A0A068JIB0,A0A1S4CQ40,A0A1S3XQR5,Q6Q8A6,A0A1S4B2J2,A0A1S4D4C8,A0A1S4AH17,A0A1S4C6W5,A0A1S4BT88,A0A1S3XLA8,…	0.0067811	0.122615	0.4
GO:0009117	nucleotide metabolic process	P	57	186	1560	6874	0.0365385	0.0270585	over	A0A1S4AI06,A0A1S4AK33,A0A1S4A908,A0A1S4AJ36,A0A1S3ZKZ4,A0A068JFR6,A0A1S4CGR1,A0A1S3WYR8,A0A1S4BTZ7,A0A1S3Z8Z4,A0A1S4BBF5,A0A1S3XQ62,A0A1S4DGM0,A0A1S4BD66,A0A068JIB0,Q6Q8A6,A0A1S4D4C8,A0A1S3XLA8,A0A1S4AAL1,A0A1S3Z1L6,A0A1S4ALE9,A0A1S4AWU6,A0A0M4K6A6,Q5MA49,A0A1S4D742,A0A1S3XEK0,A0A1S3Y388,A0A1S4DGP1,A0A1S3Z1Y6,A0A1S3Y367,A0A1S3ZMF8,A0A1S3XZJ1,A0A1S4DFD0,A0A1S4CK04,A0A140G1P8,A0A1S4AHW5,A0A140G1P7,…	A0A1S3X1S5,A0A1S4AI06,A0A1S3X1E5,A0A1S4AK33,A0A1S4B2J2,A0A1S4C6W5,A0A1S4A908,Q42961,A0A1S4AJ36,A0A1S3ZKZ4,A0A068JFR6,A0A1S4CGR1,A0A1S4CWV3,A0A1S3XXM3,A0A1S3YIG1,A0A1S3XGM0,A0A1S3Y2I1,A0A1S4DK35,A0A1S3ZZL0,A0A1S3WYR8,A0A1S3ZX13,A0A1S4CXS6,A0A1S4BTZ7,A0A1S3Z8Z4,A0A1S3YQI2,A0A1S4BBF5,A0A1S3XQ62,A0A1S3ZPG2,A0A1S4BCN3,A0A1S4DGM0,A0A1S4CI25,A0A1S3Z0N4,A0A1S3Z8U8,A0A1S4BD66,A0A068JIB0,A0A1S4CQ40,A0A1S3X…	0.00683746	0.122615	0.306452
GO:0015077	monovalent inorganic cation transmembrane transporter activity	F	25	69	1560	6874	0.0160256	0.0100378	over	A0A097BTV9,A0A1S3Z3P5,A0A1S3Z6E6,A0A1S4DA59,A0A1S3YPC4,A0A1S4CK04,A0A1S4AHW5,A0A140G1P7,P00823,P29790,A0A1S3WZA4,A0A1S3XR26,A0A1S3YI67,A0A1S3XAH3,A0A0M4K6A6,A0A1S3XJZ1,A0A140G1P8,A0A1S3ZVH3,A0A1S4AX40,A0A1S4AP74,A0A1S4AIA1,Q5MA53,A0A1S3ZF04,A0A1S4DDE0,A0A1S4DLF6	A0A1S4BL36,A0A097BTV9,A0A1S3Z3P5,A0A1S4BGV4,A0A1S3Z6E6,A0A1S3X1F6,A0A1S4DA59,A0A1S4DC16,A0A1S3YPC4,A0A140G1S2,A0A1S4A1J2,A0A1S4CK04,Q5M9V4,A0A1S4AHW5,A0A1S4CSA5,A0A140G1P7,P00823,A0A140G1S1,P29790,A0A1S4A0E0,A0A1S3WZA4,A0A1S3XUA2,A0A1S3ZTP5,A0A1S4DS02,A0A1S4BAA8,A0A1S3XR26,A0A1S4CXJ8,A0A1S4DCZ3,A0A140G1P9,A0A1S3YI67,A0A1S3XAH3,Q5MA02,A0A0M4K6A6,A0A1S3XFN7,A0A1S3YZU3,A0A1S3XJZ1,A0A1S3YDC8,A0A1S4AD…	0.0072458	0.128751	0.362319
GO:0055086	nucleobase-containing small molecule metabolic process	P	66	221	1560	6874	0.0423077	0.0321501	over	Q8W3Z7,A0A1S4BNA9,A0A1S4AI06,A0A1S4AK33,A0A1S4A908,A0A1S4AJ36,A0A1S3ZKZ4,A0A068JFR6,A0A1S4CGR1,A0A1S3WYR8,A0A1S4BTZ7,A0A1S3Z8Z4,A0A1S4BBF5,A0A1S3XQ62,A0A1S4DGM0,A0A1S4BD66,A0A068JIB0,Q6Q8A6,A0A1S4D4C8,A0A1S3XLA8,A0A1S4AAL1,A0A1S3Z1L6,A0A1S4ALE9,A0A1S4AWU6,A0A0M4K6A6,Q5MA49,A0A1S4D742,A0A1S3XEK0,A0A1S3Y388,A0A1S4DGP1,A0A1S3Z1Y6,A0A1S3Y367,Q8L6J8,A0A1S3ZMF8,A0A1S3XZJ1,A0A1S3Y567,A0A1S4A695,A0A1S4DF…	Q8W3Z7,A0A1S4CQ62,A0A1S4BNA9,A0A1S4B6F7,A0A1S4CGT1,A0A1S3X1S5,A0A1S4AI06,A0A1S3X1E5,A0A1S4AK33,A0A1S4B2J2,A0A1S4C6W5,A0A1S4A908,Q42961,A0A1S4AJ36,A0A1S3ZKZ4,A0A068JFR6,A0A1S4CGR1,A0A1S4CWV3,A0A1S3XXM3,A0A1S3YIG1,A0A1S3XGM0,A0A1S3Y2I1,A0A1S4DK35,A0A1S3ZZL0,A0A1S3WYR8,A0A1S3ZX13,A0A1S4CXS6,A0A1S4BTZ7,A0A1S3Z8Z4,A0A1S3YQI2,A0A1S4BBF5,A0A1S3XQ62,A0A1S3ZPG2,A0A1S4BCN3,A0A1S4DGM0,A0A1S4CI25,A0A1S3Z0N4,…	0.00730034	0.128751	0.298643
GO:0009127	purine nucleoside monophosphate biosynthetic process	P	32	94	1560	6874	0.0205128	0.0136747	over	A0A1S4AJ36,A0A1S3ZKZ4,A0A068JFR6,A0A1S4CGR1,A0A1S3WYR8,A0A1S4BTZ7,A0A1S3Z8Z4,A0A1S4BBF5,A0A1S3XQ62,A0A1S4DGM0,A0A1S4BD66,A0A068JIB0,Q6Q8A6,A0A1S4D4C8,A0A1S3XLA8,A0A1S4A908,A0A1S4AAL1,A0A1S3Z1L6,A0A1S3XEK0,A0A1S3Y367,A0A1S4CK04,A0A140G1P8,A0A1S4AHW5,A0A140G1P7,P00823,P29790,A0A1S3ZVH3,A0A1S3WZA4,A0A1S4AX40,A0A1S3XR26,Q5MA53,A0A1S3XKP8	Q42961,A0A1S4AJ36,A0A1S3ZKZ4,A0A068JFR6,A0A1S4CGR1,A0A1S4CWV3,A0A1S3XXM3,A0A1S3YIG1,A0A1S3XGM0,A0A1S3Y2I1,A0A1S4DK35,A0A1S3ZZL0,A0A1S3WYR8,A0A1S3ZX13,A0A1S4CXS6,A0A1S4BTZ7,A0A1S3Z8Z4,A0A1S3YQI2,A0A1S4BBF5,A0A1S3XQ62,A0A1S3ZPG2,A0A1S4BCN3,A0A1S4DGM0,A0A1S4CI25,A0A1S3Z0N4,A0A1S3Z8U8,A0A1S4BD66,A0A068JIB0,A0A1S4CQ40,A0A1S3XQR5,Q6Q8A6,A0A1S4B2J2,A0A1S4D4C8,A0A1S4AH17,A0A1S4C6W5,A0A1S4BT88,A0A1S3XLA8,…	0.00760187	0.131889	0.340426
GO:0009168	purine ribonucleoside monophosphate biosynthetic process	P	32	94	1560	6874	0.0205128	0.0136747	over	A0A1S4AJ36,A0A1S3ZKZ4,A0A068JFR6,A0A1S4CGR1,A0A1S3WYR8,A0A1S4BTZ7,A0A1S3Z8Z4,A0A1S4BBF5,A0A1S3XQ62,A0A1S4DGM0,A0A1S4BD66,A0A068JIB0,Q6Q8A6,A0A1S4D4C8,A0A1S3XLA8,A0A1S4A908,A0A1S4AAL1,A0A1S3Z1L6,A0A1S3XEK0,A0A1S3Y367,A0A1S4CK04,A0A140G1P8,A0A1S4AHW5,A0A140G1P7,P00823,P29790,A0A1S3ZVH3,A0A1S3WZA4,A0A1S4AX40,A0A1S3XR26,Q5MA53,A0A1S3XKP8	Q42961,A0A1S4AJ36,A0A1S3ZKZ4,A0A068JFR6,A0A1S4CGR1,A0A1S4CWV3,A0A1S3XXM3,A0A1S3YIG1,A0A1S3XGM0,A0A1S3Y2I1,A0A1S4DK35,A0A1S3ZZL0,A0A1S3WYR8,A0A1S3ZX13,A0A1S4CXS6,A0A1S4BTZ7,A0A1S3Z8Z4,A0A1S3YQI2,A0A1S4BBF5,A0A1S3XQ62,A0A1S3ZPG2,A0A1S4BCN3,A0A1S4DGM0,A0A1S4CI25,A0A1S3Z0N4,A0A1S3Z8U8,A0A1S4BD66,A0A068JIB0,A0A1S4CQ40,A0A1S3XQR5,Q6Q8A6,A0A1S4B2J2,A0A1S4D4C8,A0A1S4AH17,A0A1S4C6W5,A0A1S4BT88,A0A1S3XLA8,…	0.00760187	0.131889	0.340426
GO:0006753	nucleoside phosphate metabolic process	P	57	187	1560	6874	0.0365385	0.027204	over	A0A1S4AI06,A0A1S4AK33,A0A1S4A908,A0A1S4AJ36,A0A1S3ZKZ4,A0A068JFR6,A0A1S4CGR1,A0A1S3WYR8,A0A1S4BTZ7,A0A1S3Z8Z4,A0A1S4BBF5,A0A1S3XQ62,A0A1S4DGM0,A0A1S4BD66,A0A068JIB0,Q6Q8A6,A0A1S4D4C8,A0A1S3XLA8,A0A1S4AAL1,A0A1S3Z1L6,A0A1S4ALE9,A0A1S4AWU6,A0A0M4K6A6,Q5MA49,A0A1S4D742,A0A1S3XEK0,A0A1S3Y388,A0A1S4DGP1,A0A1S3Z1Y6,A0A1S3Y367,A0A1S3ZMF8,A0A1S3XZJ1,A0A1S4DFD0,A0A1S4CK04,A0A140G1P8,A0A1S4AHW5,A0A140G1P7,…	A0A1S3X1S5,A0A1S4AI06,A0A1S3X1E5,A0A1S4AK33,A0A1S4B2J2,A0A1S4C6W5,A0A1S4A908,Q42961,A0A1S4AJ36,A0A1S3ZKZ4,A0A068JFR6,A0A1S4CGR1,A0A1S4CWV3,A0A1S3XXM3,A0A1S3YIG1,A0A1S3XGM0,A0A1S3Y2I1,A0A1S4DK35,A0A1S3ZZL0,A0A1S3WYR8,A0A1S3ZX13,A0A1S4CXS6,A0A1S4BTZ7,A0A1S3Z8Z4,A0A1S3YQI2,A0A1S4BBF5,A0A1S3XQ62,A0A1S3ZPG2,A0A1S4BCN3,A0A1S4DGM0,A0A1S4CI25,A0A1S3Z0N4,A0A1S3Z8U8,A0A1S4BD66,A0A068JIB0,A0A1S4CQ40,A0A1S3X…	0.00771844	0.13207	0.304813
GO:0008324	cation transmembrane transporter activity	F	30	87	1560	6874	0.0192308	0.0126564	over	A0A097BTV9,A0A1S3Z3P5,A0A1S3Z6E6,A0A1S4DA59,A0A1S3YPC4,A0A1S4CK04,A0A1S4AHW5,A0A140G1P7,P00823,P29790,A0A1S3WZA4,A0A1S3XR26,A0A1S3XR11,A0A1S3YI67,A0A1S3XAH3,A0A0M4K6A6,A0A1S4CU59,A0A1S4AV24,A0A1S3YD84,A0A1S3XJZ1,A0A140G1P8,A0A1S3ZVH3,A0A1S4AX40,A0A1S4AP74,A0A1S4AIA1,Q5MA53,A0A1S3ZF04,A0A1S4DDE0,A0A1S4DLF6,A0A1S3Y296	A0A1S4BL36,A0A097BTV9,A0A1S3Z3P5,A0A1S4BGV4,A0A1S3Z6E6,A0A1S3X1F6,A0A1S4DA59,A0A1S4DC16,A0A1S3YPC4,A0A140G1S2,A0A1S4A1J2,A0A1S4CK04,Q5M9V4,A0A1S4AHW5,A0A1S4CSA5,A0A140G1P7,P00823,A0A140G1S1,P29790,A0A1S4A0E0,A0A1S3WZA4,A0A1S3XUA2,A0A1S3ZTP5,A0A1S4DS02,A0A1S4BAA8,A0A1S3XR26,A0A1S4CXJ8,A0A1S4DCZ3,A0A140G1P9,A0A1S3XCX6,A0A1S3XR11,A0A1S4A127,A0A1S4BCL9,A0A1S3X5T5,A0A1S3YI67,A0A1S3XAH3,Q5MA02,A0A0M4K6…	0.00781941	0.13207	0.344828
GO:0006732	coenzyme metabolic process	P	41	127	1560	6874	0.0262821	0.0184754	over	A0A1S4AI06,A0A1S4AK33,A0A1S4A908,A0A1S4AJ36,A0A1S3ZKZ4,A0A068JFR6,A0A1S4CGR1,A0A1S3WYR8,A0A1S4BTZ7,A0A1S3Z8Z4,A0A1S4BBF5,A0A1S3XQ62,A0A1S4DGM0,A0A1S4BD66,A0A068JIB0,Q6Q8A6,A0A1S4D4C8,A0A1S3XLA8,A0A1S4AAL1,A0A1S3Z1L6,A0A1S4ALE9,A0A1S4AWU6,A0A1S3ZDB8,A0A1S3XC54,A0A1S4CJS8,A0A1S3YSU1,A0A1S4BXC5,A0A1S4CUD0,A0A1S3X699,A0A1S3XMZ5,A0A1S4DFD0,A0A1S4AIA0,A0A1S4A9X2,A0A1S3YD06,A0A1S4B0F5,A0A1S4APM0,A0A1S4D…	A0A1S3X1S5,A0A1S4AI06,A0A1S3X1E5,A0A1S4AK33,A0A1S4B2J2,A0A1S4C6W5,A0A1S4A908,Q42961,A0A1S4AJ36,A0A1S3ZKZ4,A0A068JFR6,A0A1S4CGR1,A0A1S4CWV3,A0A1S3XXM3,A0A1S3YIG1,A0A1S3XGM0,A0A1S3Y2I1,A0A1S4DK35,A0A1S3ZZL0,A0A1S3WYR8,A0A1S3ZX13,A0A1S4CXS6,A0A1S4BTZ7,A0A1S3Z8Z4,A0A1S3YQI2,A0A1S4BBF5,A0A1S3XQ62,A0A1S3ZPG2,A0A1S4BCN3,A0A1S4DGM0,A0A1S4CI25,A0A1S3Z0N4,A0A1S3Z8U8,A0A1S4BD66,A0A068JIB0,A0A1S4CQ40,A0A1S3X…	0.00783051	0.13207	0.322835
GO:0051130	positive regulation of cellular component organization	P	5	7	1560	6874	0.00320513	0.00101833	over	A0A1S3ZPB2,A0A1S4AUN0,A0A075EYQ6,A0A1S4A482,A0A1S4CVR8	A0A1S3ZPB2,A0A1S4AUN0,A0A1S3YXL3,A0A075EYQ6,A0A1S4CMV2,A0A1S4A482,A0A1S4CVR8	0.00829307	0.13207	0.714286
GO:0006415	translational termination	P	5	7	1560	6874	0.00320513	0.00101833	over	A0A1S3ZPB2,A0A1S4AUN0,A0A075EYQ6,A0A1S4A482,A0A1S4CVR8	A0A1S3ZPB2,A0A1S4AUN0,A0A1S3YXL3,A0A075EYQ6,A0A1S4CMV2,A0A1S4A482,A0A1S4CVR8	0.00829307	0.13207	0.714286
GO:0006449	regulation of translational termination	P	5	7	1560	6874	0.00320513	0.00101833	over	A0A1S3ZPB2,A0A1S4AUN0,A0A075EYQ6,A0A1S4A482,A0A1S4CVR8	A0A1S3ZPB2,A0A1S4AUN0,A0A1S3YXL3,A0A075EYQ6,A0A1S4CMV2,A0A1S4A482,A0A1S4CVR8	0.00829307	0.13207	0.714286
GO:0045901	positive regulation of translational elongation	P	5	7	1560	6874	0.00320513	0.00101833	over	A0A1S3ZPB2,A0A1S4AUN0,A0A075EYQ6,A0A1S4A482,A0A1S4CVR8	A0A1S3ZPB2,A0A1S4AUN0,A0A1S3YXL3,A0A075EYQ6,A0A1S4CMV2,A0A1S4A482,A0A1S4CVR8	0.00829307	0.13207	0.714286
GO:0006452	translational frameshifting	P	5	7	1560	6874	0.00320513	0.00101833	over	A0A1S3ZPB2,A0A1S4AUN0,A0A075EYQ6,A0A1S4A482,A0A1S4CVR8	A0A1S3ZPB2,A0A1S4AUN0,A0A1S3YXL3,A0A075EYQ6,A0A1S4CMV2,A0A1S4A482,A0A1S4CVR8	0.00829307	0.13207	0.714286
GO:0043244	regulation of protein complex disassembly	P	5	7	1560	6874	0.00320513	0.00101833	over	A0A1S3ZPB2,A0A1S4AUN0,A0A075EYQ6,A0A1S4A482,A0A1S4CVR8	A0A1S3ZPB2,A0A1S4AUN0,A0A1S3YXL3,A0A075EYQ6,A0A1S4CMV2,A0A1S4A482,A0A1S4CVR8	0.00829307	0.13207	0.714286
GO:0045905	positive regulation of translational termination	P	5	7	1560	6874	0.00320513	0.00101833	over	A0A1S3ZPB2,A0A1S4AUN0,A0A075EYQ6,A0A1S4A482,A0A1S4CVR8	A0A1S3ZPB2,A0A1S4AUN0,A0A1S3YXL3,A0A075EYQ6,A0A1S4CMV2,A0A1S4A482,A0A1S4CVR8	0.00829307	0.13207	0.714286
GO:0043243	positive regulation of protein complex disassembly	P	5	7	1560	6874	0.00320513	0.00101833	over	A0A1S3ZPB2,A0A1S4AUN0,A0A075EYQ6,A0A1S4A482,A0A1S4CVR8	A0A1S3ZPB2,A0A1S4AUN0,A0A1S3YXL3,A0A075EYQ6,A0A1S4CMV2,A0A1S4A482,A0A1S4CVR8	0.00829307	0.13207	0.714286
GO:0009161	ribonucleoside monophosphate metabolic process	P	40	124	1560	6874	0.025641	0.018039	over	A0A1S4AJ36,A0A1S3ZKZ4,A0A068JFR6,A0A1S4CGR1,A0A1S3WYR8,A0A1S4BTZ7,A0A1S3Z8Z4,A0A1S4BBF5,A0A1S3XQ62,A0A1S4DGM0,A0A1S4BD66,A0A068JIB0,Q6Q8A6,A0A1S4D4C8,A0A1S3XLA8,A0A1S4A908,A0A1S4AAL1,A0A1S3Z1L6,A0A0M4K6A6,Q5MA49,A0A1S3XEK0,A0A1S3Y367,A0A1S4CK04,A0A140G1P8,A0A1S4AHW5,A0A140G1P7,P00823,P29790,A0A1S3ZVH3,A0A1S3WZA4,A0A1S4AX40,A0A1S3XR26,Q5MA53,A0A1S4BIG4,A0A1S4CG81,Q5M9Z8,A0A1S3XKP8,A0A097BTV9,A0A1S…	Q42961,A0A1S4AJ36,A0A1S3ZKZ4,A0A068JFR6,A0A1S4CGR1,A0A1S4CWV3,A0A1S3XXM3,A0A1S3YIG1,A0A1S3XGM0,A0A1S3Y2I1,A0A1S4DK35,A0A1S3ZZL0,A0A1S3WYR8,A0A1S3ZX13,A0A1S4CXS6,A0A1S4BTZ7,A0A1S3Z8Z4,A0A1S3YQI2,A0A1S4BBF5,A0A1S3XQ62,A0A1S3ZPG2,A0A1S4BCN3,A0A1S4DGM0,A0A1S4CI25,A0A1S3Z0N4,A0A1S3Z8U8,A0A1S4BD66,A0A068JIB0,A0A1S4CQ40,A0A1S3XQR5,Q6Q8A6,A0A1S4B2J2,A0A1S4D4C8,A0A1S4AH17,A0A1S4C6W5,A0A1S4BT88,A0A1S3XLA8,…	0.00867636	0.137151	0.322581
GO:1901292	nucleoside phosphate catabolic process	P	18	46	1560	6874	0.0115385	0.00669188	over	A0A1S4AJ36,A0A1S3ZKZ4,A0A068JFR6,A0A1S4CGR1,A0A1S3WYR8,A0A1S4BTZ7,A0A1S3Z8Z4,A0A1S4BBF5,A0A1S3XQ62,A0A1S4DGM0,A0A1S4BD66,A0A068JIB0,Q6Q8A6,A0A1S4D4C8,A0A1S3XLA8,A0A1S4A908,A0A1S4AAL1,A0A1S3Z1L6	Q42961,A0A1S4AJ36,A0A1S3ZKZ4,A0A068JFR6,A0A1S4CGR1,A0A1S4CWV3,A0A1S3XXM3,A0A1S3YIG1,A0A1S3XGM0,A0A1S3Y2I1,A0A1S4DK35,A0A1S3ZZL0,A0A1S3WYR8,A0A1S3ZX13,A0A1S4CXS6,A0A1S4BTZ7,A0A1S3Z8Z4,A0A1S3YQI2,A0A1S4BBF5,A0A1S3XQ62,A0A1S3ZPG2,A0A1S4BCN3,A0A1S4DGM0,A0A1S4CI25,A0A1S3Z0N4,A0A1S3Z8U8,A0A1S4BD66,A0A068JIB0,A0A1S4CQ40,A0A1S3XQR5,Q6Q8A6,A0A1S4B2J2,A0A1S4D4C8,A0A1S4AH17,A0A1S4C6W5,A0A1S4BT88,A0A1S3XLA8,…	0.00882681	0.138503	0.391304
GO:0072525	pyridine-containing compound biosynthetic process	P	20	53	1560	6874	0.0128205	0.00771021	over	A0A1S4AJ36,A0A1S3ZKZ4,A0A068JFR6,A0A1S4CGR1,A0A1S3WYR8,A0A1S4BTZ7,A0A1S3Z8Z4,A0A1S4BBF5,A0A1S3XQ62,A0A1S4DGM0,A0A1S4BD66,A0A068JIB0,Q6Q8A6,A0A1S4D4C8,A0A1S3XLA8,A0A1S4A908,A0A1S4AAL1,A0A1S3Z1L6,A0A1S4BAZ2,A0A1S4DFD0	Q42961,A0A1S4AJ36,A0A1S3ZKZ4,A0A068JFR6,A0A1S4CGR1,A0A1S4CWV3,A0A1S3XXM3,A0A1S3YIG1,A0A1S3XGM0,A0A1S3Y2I1,A0A1S4DK35,A0A1S3ZZL0,A0A1S3WYR8,A0A1S3ZX13,A0A1S4CXS6,A0A1S4BTZ7,A0A1S3Z8Z4,A0A1S3YQI2,A0A1S4BBF5,A0A1S3XQ62,A0A1S3ZPG2,A0A1S4BCN3,A0A1S4DGM0,A0A1S4CI25,A0A1S3Z0N4,A0A1S3Z8U8,A0A1S4BD66,A0A068JIB0,A0A1S4CQ40,A0A1S3XQR5,Q6Q8A6,A0A1S4B2J2,A0A1S4D4C8,A0A1S4AH17,A0A1S4C6W5,A0A1S4BT88,A0A1S3XLA8,…	0.00942322	0.146782	0.377358
GO:0005215	transporter activity	F	73	251	1560	6874	0.0467949	0.0365144	over	A0A1S3YEJ1,A0A097BTV9,A0A1S3Z3P5,A0A1S3Z6E6,A0A1S4DA59,A0A1S3YPC4,A0A1S4CK04,A0A1S4AHW5,A0A140G1P7,P00823,P29790,A0A1S3WZA4,A0A1S3XR26,A0A1S3XR11,A0A1S4B7I9,A0A1S3X217,A0A1S4AU26,A0A1S4D100,A0A1S3YI67,A0A1S3XAH3,A0A0M4K6A6,A0A1S4A5N4,A0A1S3XAI9,A0A1S3YU75,A0A1S4D3J2,A0A1S3XRQ8,A0A1S3Z3G5,A0A1S3X312,A0A1S3YEI1,A0A1S3YIV5,A0A1S3YNT9,A0A1S4CU59,A0A1S4AV24,A0A1S3YD84,A0A1S4DKY7,A0A1S4CEW3,A0A1S3ZS09,…	A0A1S3YEJ1,A0A1S4BL36,A0A097BTV9,A0A1S3Z3P5,A0A1S4BGV4,A0A1S3Z6E6,A0A1S3X1F6,A0A1S4DA59,A0A1S4DC16,A0A1S3YPC4,A0A140G1S2,A0A1S4A1J2,A0A1S4CK04,Q5M9V4,A0A1S4AHW5,A0A1S4CSA5,A0A140G1P7,P00823,A0A140G1S1,P29790,A0A1S4A0E0,A0A1S3WZA4,A0A1S3XUA2,A0A1S3ZTP5,A0A1S4DS02,A0A1S4BAA8,A0A1S3XR26,A0A1S4CXJ8,A0A1S4DCZ3,A0A140G1P9,A0A1S3XCX6,A0A1S3XR11,A0A1S4A127,A0A1S4BCL9,A0A1S3X5T5,A0A1S3ZGF9,A0A1S4CQG1,A0A1…	0.00983783	0.15213	0.290837
GO:0044281	small molecule metabolic process	P	188	716	1560	6874	0.120513	0.104161	over	A0A1S3YTZ6,A0A1S4BE22,A0A1S3X2J0,A0A1S3YRT4,A0A1S3ZPA1,A0A1S4DBQ6,Q9XG67,A0A1S3XFT6,A0A1S4ATB8,A0A1S4DNF2,Q8W3Z7,A0A1S4BNA9,A0A1S4BDF8,A0A1S3Z159,A0A1S4ABR8,A0A1S4BI04,A0A1S4AI06,A0A1S4AK33,A0A1S4A908,A0A1S3ZLY0,A0A1S4D4C8,A0A1S3X593,A0A1S4AJ36,A0A1S3ZKZ4,A0A068JFR6,A0A1S4CGR1,A0A1S3WYR8,A0A1S4BTZ7,A0A1S3Z8Z4,A0A1S4BBF5,A0A1S3XQ62,A0A1S4DGM0,A0A1S4BD66,A0A068JIB0,Q6Q8A6,A0A1S3XLA8,A0A1S4AAL1,A0A1…	A0A1S3ZZR4,A0A1S3YTZ6,A0A1S4BE22,A0A1S4CW41,W8SRK9,A0A1S4BH30,A0A1S4CPI7,A0A1S4C1M5,A0A1S3X2J0,A0A1S3ZVR8,A0A1S4BJI7,A0A1S4D9Q7,A0A1S3YRT4,A0A1S4CLA2,A0A1S3ZGA0,A0A1S4CWU3,A0A1S3WY65,A0A1S3Y8C8,A0A1S4AGR3,A0A1S3Z6E5,A0A1S4C766,A0A1S3ZPA1,A0A1S3ZD87,A0A1S4DBQ6,Q9XG67,A0A0K2GN10,A0A1S3YLA5,A0A1S3YV19,A0A1S3XFT6,A0A1S4AET0,A0A1S4ATB8,A0A1S3XP71,A0A1S4CS04,A0A1S3ZF58,A0A1S4DMZ3,A0A1S4DA75,A0A1S3XWD3,…	0.00992791	0.152418	0.26257
GO:0009123	nucleoside monophosphate metabolic process	P	40	125	1560	6874	0.025641	0.0181845	over	A0A1S4AJ36,A0A1S3ZKZ4,A0A068JFR6,A0A1S4CGR1,A0A1S3WYR8,A0A1S4BTZ7,A0A1S3Z8Z4,A0A1S4BBF5,A0A1S3XQ62,A0A1S4DGM0,A0A1S4BD66,A0A068JIB0,Q6Q8A6,A0A1S4D4C8,A0A1S3XLA8,A0A1S4A908,A0A1S4AAL1,A0A1S3Z1L6,A0A0M4K6A6,Q5MA49,A0A1S3XEK0,A0A1S3Y367,A0A1S4CK04,A0A140G1P8,A0A1S4AHW5,A0A140G1P7,P00823,P29790,A0A1S3ZVH3,A0A1S3WZA4,A0A1S4AX40,A0A1S3XR26,Q5MA53,A0A1S4BIG4,A0A1S4CG81,Q5M9Z8,A0A1S3XKP8,A0A097BTV9,A0A1S…	Q42961,A0A1S4AJ36,A0A1S3ZKZ4,A0A068JFR6,A0A1S4CGR1,A0A1S4CWV3,A0A1S3XXM3,A0A1S3YIG1,A0A1S3XGM0,A0A1S3Y2I1,A0A1S4DK35,A0A1S3ZZL0,A0A1S3WYR8,A0A1S3ZX13,A0A1S4CXS6,A0A1S4BTZ7,A0A1S3Z8Z4,A0A1S3YQI2,A0A1S4BBF5,A0A1S3XQ62,A0A1S3ZPG2,A0A1S4BCN3,A0A1S4DGM0,A0A1S4CI25,A0A1S3Z0N4,A0A1S3Z8U8,A0A1S4BD66,A0A068JIB0,A0A1S4CQ40,A0A1S3XQR5,Q6Q8A6,A0A1S4B2J2,A0A1S4D4C8,A0A1S4AH17,A0A1S4C6W5,A0A1S4BT88,A0A1S3XLA8,…	0.0100359	0.152976	0.32
GO:0004618	phosphoglycerate kinase activity	F	4	5	1560	6874	0.0025641	0.000727379	over	A0A1S4AJ36,A0A1S3ZKZ4,A0A1S4CGR1,A0A1S4BTZ7	Q42961,A0A1S4AJ36,A0A1S3ZKZ4,A0A1S4CGR1,A0A1S4BTZ7	0.0108273	0.162714	0.8
GO:0015718	monocarboxylic acid transport	P	4	5	1560	6874	0.0025641	0.000727379	over	A0A1S3XDD7,A0A1S4B0F0,A0A1S4APB0,Q5CCT8	A0A1S3XDD7,A0A1S3ZVC1,A0A1S4B0F0,A0A1S4APB0,Q5CCT8	0.0108273	0.162714	0.8
GO:0008270	zinc ion binding	F	33	100	1560	6874	0.0211538	0.0145476	over	A0A1S3Z311,A0A1S4C403,A0A1S4AHL1,A0A1S3ZYM9,A0A077DCK9,A0A1S3Y7T8,A0A1S4BYR7,A0A1S4DDB0,A0A1S4CPU2,A0A1S3YTZ6,A0A1S4AVB4,A0A1S4BE22,A0A1S3XN09,A0A1S4A0P8,A0A1S4BAI3,A0A1S4DQ97,A0A1S4CBK7,P12219,A0A1S3ZNK9,A0A1S4DQN6,A0A1S4DHZ4,A0A1S4AIA0,D0VEA2,A0A1S4A9X2,A0A1S4CWH5,A0A1S4A359,A0A1S3Z1G9,A0A1S4AJF4,A0A1S3X8M8,A0A1S3ZTA0,A0A1S4AGX1,A0A1S3ZZ34,A0A1S4A9M4	A0A1S3XU44,A0A1S3XU57,P27141,A0A1S4CQ81,A0A1S3Z311,A0A1S4C403,A0A1S3X5Z4,A0A1S4AHL1,A0A1S4BRD0,A0A1S4D9K9,A0A1S4DPT4,A0A1S3ZYM9,A0A1S3XCV6,A0A077DCK9,A0A1S3YLS8,A0A1S3ZYT7,A0A1S3Y7T8,A0A1S4BYR7,A0A1S4C953,A0A1S3ZVS3,A0A1S3ZA01,A0A1S4DDB0,A0A1S3Y8R3,A0A1S4CPU2,A0A1S3YTZ6,A0A1S4AVB4,A0A1S4AR48,A0A1S4DNN5,A0A1S4BE22,A0A1S3XN09,A0A1S3YJI1,A0A1S4A0P8,A0A1S4BAI3,A0A1S3YI48,A0A1S4CL94,A0A1S3ZR64,A0A1S4C…	0.0113082	0.163851	0.33
GO:0004813	alanine-tRNA ligase activity	F	3	3	1560	6874	0.00192308	0.000436427	over	A0A1S4BYR7,A0A1S4AVB4,A0A1S3XN09	A0A1S4BYR7,A0A1S4AVB4,A0A1S3XN09	0.0116708	0.163851	1
GO:0009349	riboflavin synthase complex	C	3	3	1560	6874	0.00192308	0.000436427	over	A0A1S4ANL1,Q9XH13,Q5ZQU1	A0A1S4ANL1,Q9XH13,Q5ZQU1	0.0116708	0.163851	1
GO:0019284	L-methionine salvage from S-adenosylmethionine	P	3	3	1560	6874	0.00192308	0.000436427	over	A0A1S4AIA0,A0A1S4A9X2,A0A1S3YD06	A0A1S4AIA0,A0A1S4A9X2,A0A1S3YD06	0.0116708	0.163851	1
GO:0046439	L-cysteine metabolic process	P	3	3	1560	6874	0.00192308	0.000436427	over	A0A1S4AIA0,A0A1S4A9X2,A0A1S3YD06	A0A1S4AIA0,A0A1S4A9X2,A0A1S3YD06	0.0116708	0.163851	1
GO:0008177	succinate dehydrogenase (ubiquinone) activity	F	3	3	1560	6874	0.00192308	0.000436427	over	A0A1S4AYE8,A0A1S4AC19,A0A1S3YKI8	A0A1S4AYE8,A0A1S4AC19,A0A1S3YKI8	0.0116708	0.163851	1
GO:0033353	S-adenosylmethionine cycle	P	3	3	1560	6874	0.00192308	0.000436427	over	A0A1S4AIA0,A0A1S4A9X2,A0A1S3YD06	A0A1S4AIA0,A0A1S4A9X2,A0A1S3YD06	0.0116708	0.163851	1
GO:0006419	alanyl-tRNA aminoacylation	P	3	3	1560	6874	0.00192308	0.000436427	over	A0A1S4BYR7,A0A1S4AVB4,A0A1S3XN09	A0A1S4BYR7,A0A1S4AVB4,A0A1S3XN09	0.0116708	0.163851	1
GO:0000104	succinate dehydrogenase activity	F	3	3	1560	6874	0.00192308	0.000436427	over	A0A1S4AYE8,A0A1S4AC19,A0A1S3YKI8	A0A1S4AYE8,A0A1S4AC19,A0A1S3YKI8	0.0116708	0.163851	1
GO:0000906	6,7-dimethyl-8-ribityllumazine synthase activity	F	3	3	1560	6874	0.00192308	0.000436427	over	A0A1S4ANL1,Q9XH13,Q5ZQU1	A0A1S4ANL1,Q9XH13,Q5ZQU1	0.0116708	0.163851	1
GO:0043168	anion binding	F	254	994	1560	6874	0.162821	0.144603	over	A0A1S4AJ36,A0A1S4AKW3,A0A1S3Y7I8,A0A1S4BLU8,A0A1S4CKB3,A0A1S3ZKZ4,A0A1S4AP80,A0A1S4B5X7,A0A1S4DK20,A0A1S4DIY1,A0A1S4CGR1,A0A1S4CK04,Q6F4H4,A0A1S3XTB8,A0A1S4D7A4,A0A1S4DSL7,A0A1S3ZDB8,A0A097BTV9,A0A1S3X5A3,A0A1S3Y1E2,A0A1S4C9G4,A0A1S4BTZ7,A0A140G1P7,P00823,A0A1S3Z3P5,A0A1S3XC54,A0A1S3Y388,A0A1S4B8T4,A0A1S4D758,A0A1S4DML1,H9CCH6,P93373,A0A1S4CRH1,A0A1S3Y0E5,A0A1S3Y1G1,Q9FES7,A0A1S3XJZ1,A0A1S3Z427,A…	A0A1S4D817,A0A1S3X642,A0A1S3YC88,A0A140G1S2,Q42961,A0A1S4AJ36,A0A1S4AWG6,A0A1S4AK62,A0A1S4AKW3,A0A1S3Y7I8,A0A1S4AW82,A0A1S4BLU8,A0A1S4BL36,A0A1S4CKB3,A0A1S3ZKZ4,A0A1S4AP80,A0A077DBL2,A0A1S4CSL9,A0A1S4A1J2,A0A1S3X711,A0A1S3YM69,A0A1S3Z7E5,A0A1S3Z7M8,A0A1S4B5X7,A0A1S4B5W8,A0A1S4DK20,A0A1S3WYA8,A0A1S3XVM3,A0A1S4DIY1,A0A1S4CGR1,A0A1S4CK04,Q6F4H4,A0A1S3XTB8,A0A1S4AWH0,A0A1S4A3L9,A0A1S3XJ91,A0A1S3XKM0,…	0.011755	0.163955	0.255533
GO:0090407	organophosphate biosynthetic process	P	50	164	1560	6874	0.0320513	0.023858	over	A0A1S4AI06,A0A1S4AK33,A0A1S4A908,A0A1S4AJ36,A0A1S3ZKZ4,A0A068JFR6,A0A1S4CGR1,A0A1S3WYR8,A0A1S4BTZ7,A0A1S3Z8Z4,A0A1S4BBF5,A0A1S3XQ62,A0A1S4DGM0,A0A1S4BD66,A0A068JIB0,Q6Q8A6,A0A1S4D4C8,A0A1S3XLA8,A0A1S4AAL1,A0A1S3Z1L6,A0A1S4D742,A0A1S3XEK0,A0A1S3Y388,A0A1S4DGP1,A0A1S3Z1Y6,A0A1S3Y367,A0A1S4BXC5,A0A1S4CUD0,A0A1S4ABR8,A0A1S4BI04,A0A1S3ZMF8,A0A1S3XZJ1,A0A1S4DFD0,A0A1S4CK04,A0A140G1P8,A0A1S4AHW5,A0A140G…	A0A1S3X1S5,A0A1S4AI06,A0A1S3X1E5,A0A1S4AK33,A0A1S4B2J2,A0A1S4C6W5,A0A1S4A908,Q42961,A0A1S4AJ36,A0A1S3ZKZ4,A0A068JFR6,A0A1S4CGR1,A0A1S4CWV3,A0A1S3XXM3,A0A1S3YIG1,A0A1S3XGM0,A0A1S3Y2I1,A0A1S4DK35,A0A1S3ZZL0,A0A1S3WYR8,A0A1S3ZX13,A0A1S4CXS6,A0A1S4BTZ7,A0A1S3Z8Z4,A0A1S3YQI2,A0A1S4BBF5,A0A1S3XQ62,A0A1S3ZPG2,A0A1S4BCN3,A0A1S4DGM0,A0A1S4CI25,A0A1S3Z0N4,A0A1S3Z8U8,A0A1S4BD66,A0A068JIB0,A0A1S4CQ40,A0A1S3X…	0.0120078	0.166394	0.304878
GO:0005544	calcium-dependent phospholipid binding	F	6	10	1560	6874	0.00384615	0.00145476	over	O24132,A0A1S4D206,Q9XEN8,A0A1S4CZP1,A0A1S3Y8G8,A0A1S3YH56	O24132,A0A1S4D206,Q9XEN8,A0A1S3ZQZ9,A0A1S4CZP1,A0A1S3Z557,A0A1S3Y8G8,A0A1S3YH56,A0A1S4B353,A0A1S4CUM8	0.0121086	0.166707	0.6
GO:0016469	proton-transporting two-sector ATPase complex	C	19	51	1560	6874	0.0121795	0.00741926	over	A0A1S4DA59,A0A1S3YPC4,A0A1S4B7I9,A0A1S4CK04,A0A1S3ZVH3,A0A1S3Z6E6,A0A1S4AIA1,A0A1S3ZF04,A0A097BTV9,A0A1S3X5A3,A0A1S3Z3P5,A0A140G1P8,A0A1S4AX40,Q5MA53,A0A140G1P7,P00823,P29790,A0A1S3XR26,A0A1S4AP74	A0A1S3X1F6,A0A1S4DA59,A0A1S3YPC4,A0A1S4B7I9,A0A1S4A1J2,A0A1S4CK04,A0A1S3XUA2,A0A1S3XQF4,A0A1S3ZVH3,A0A1S3ZF45,A0A1S3ZXT5,A0A1S3Z224,A0A172CTE5,A0A1S4DL41,A0A1S3Z6E6,A0A1S4DC16,A0A1S3XCE8,A0A1S4B2Y4,A0A1S4AIA1,A0A1S3XWT1,A0A1S3ZF04,A0A1S4BL36,A0A097BTV9,A0A1S3X5A3,A0A1S3Z3P5,A0A1S3XI04,A0A1S4BGV4,A0A1S4B749,A0A140G1P8,A0A1S3ZWF6,A0A1S4AX40,A0A140G1P9,Q5MA53,A0A140G1Q0,A0A140G1S2,Q5M9V4,A0A140G1P7,…	0.0130593	0.178058	0.372549
GO:0015075	ion transmembrane transporter activity	F	36	112	1560	6874	0.0230769	0.0162933	over	A0A097BTV9,A0A1S3Z3P5,A0A1S3Z6E6,A0A1S4DA59,A0A1S3YPC4,A0A1S4CK04,A0A1S4AHW5,A0A140G1P7,P00823,P29790,A0A1S3WZA4,A0A1S3XR26,A0A1S3XR11,A0A1S3YI67,A0A1S3XAH3,A0A0M4K6A6,A0A1S4CU59,A0A1S4AV24,A0A1S3YD84,A0A1S4DKY7,A0A1S4CEW3,A0A1S3ZS09,A0A1S3Z2G1,A0A1S3XJZ1,A0A140G1P8,A0A1S3ZVH3,A0A1S4AX40,A0A1S4AP74,A0A1S4AIA1,Q5MA53,A0A1S3ZF04,A0A1S4DDE0,A0A1S3YT10,A0A1S3WZL4,A0A1S4DLF6,A0A1S3Y296	A0A1S4BL36,A0A097BTV9,A0A1S3Z3P5,A0A1S4BGV4,A0A1S3Z6E6,A0A1S3X1F6,A0A1S4DA59,A0A1S4DC16,A0A1S3YPC4,A0A140G1S2,A0A1S4A1J2,A0A1S4CK04,Q5M9V4,A0A1S4AHW5,A0A1S4CSA5,A0A140G1P7,P00823,A0A140G1S1,P29790,A0A1S4A0E0,A0A1S3WZA4,A0A1S3XUA2,A0A1S3ZTP5,A0A1S4DS02,A0A1S4BAA8,A0A1S3XR26,A0A1S4CXJ8,A0A1S4DCZ3,A0A140G1P9,A0A1S3XCX6,A0A1S3XR11,A0A1S4A127,A0A1S4BCL9,A0A1S3X5T5,A0A1S3YI67,A0A1S3XAH3,Q5MA02,A0A0M4K6…	0.0130999	0.178058	0.321429
GO:0022853	active ion transmembrane transporter activity	F	16	41	1560	6874	0.0102564	0.0059645	over	A0A097BTV9,A0A1S3Z3P5,A0A1S3Z6E6,A0A1S4DA59,A0A1S3YPC4,A0A1S4CK04,A0A1S4AHW5,A0A140G1P7,P00823,P29790,A0A1S3WZA4,A0A1S3XR26,A0A1S3XR11,A0A1S4AV24,A0A1S3YD84,A0A1S3XJZ1	A0A1S4BL36,A0A097BTV9,A0A1S3Z3P5,A0A1S4BGV4,A0A1S3Z6E6,A0A1S3X1F6,A0A1S4DA59,A0A1S4DC16,A0A1S3YPC4,A0A140G1S2,A0A1S4A1J2,A0A1S4CK04,Q5M9V4,A0A1S4AHW5,A0A1S4CSA5,A0A140G1P7,P00823,A0A140G1S1,P29790,A0A1S4A0E0,A0A1S3WZA4,A0A1S3XUA2,A0A1S3ZTP5,A0A1S4DS02,A0A1S4BAA8,A0A1S3XR26,A0A1S4CXJ8,A0A1S4DCZ3,A0A140G1P9,A0A1S3XCX6,A0A1S3XR11,A0A1S4AV24,A0A1S4C2K7,A0A1S3YD84,A0A1S3YZU3,A0A1S3XJZ1,A0A1S3YDC8,A0A1…	0.0135695	0.18026	0.390244
GO:0042625	ATPase coupled ion transmembrane transporter activity	F	16	41	1560	6874	0.0102564	0.0059645	over	A0A097BTV9,A0A1S3Z3P5,A0A1S3Z6E6,A0A1S4DA59,A0A1S3YPC4,A0A1S4CK04,A0A1S4AHW5,A0A140G1P7,P00823,P29790,A0A1S3WZA4,A0A1S3XR26,A0A1S3XR11,A0A1S4AV24,A0A1S3YD84,A0A1S3XJZ1	A0A1S4BL36,A0A097BTV9,A0A1S3Z3P5,A0A1S4BGV4,A0A1S3Z6E6,A0A1S3X1F6,A0A1S4DA59,A0A1S4DC16,A0A1S3YPC4,A0A140G1S2,A0A1S4A1J2,A0A1S4CK04,Q5M9V4,A0A1S4AHW5,A0A1S4CSA5,A0A140G1P7,P00823,A0A140G1S1,P29790,A0A1S4A0E0,A0A1S3WZA4,A0A1S3XUA2,A0A1S3ZTP5,A0A1S4DS02,A0A1S4BAA8,A0A1S3XR26,A0A1S4CXJ8,A0A1S4DCZ3,A0A140G1P9,A0A1S3XCX6,A0A1S3XR11,A0A1S4AV24,A0A1S4C2K7,A0A1S3YD84,A0A1S3YZU3,A0A1S3XJZ1,A0A1S3YDC8,A0A1…	0.0135695	0.18026	0.390244
GO:0019829	cation-transporting ATPase activity	F	16	41	1560	6874	0.0102564	0.0059645	over	A0A097BTV9,A0A1S3Z3P5,A0A1S3Z6E6,A0A1S4DA59,A0A1S3YPC4,A0A1S4CK04,A0A1S4AHW5,A0A140G1P7,P00823,P29790,A0A1S3WZA4,A0A1S3XR26,A0A1S4AV24,A0A1S3YD84,A0A1S3XJZ1,A0A1S3XR11	A0A1S4BL36,A0A097BTV9,A0A1S3Z3P5,A0A1S4BGV4,A0A1S3Z6E6,A0A1S3X1F6,A0A1S4DA59,A0A1S4DC16,A0A1S3YPC4,A0A140G1S2,A0A1S4A1J2,A0A1S4CK04,Q5M9V4,A0A1S4AHW5,A0A1S4CSA5,A0A140G1P7,P00823,A0A140G1S1,P29790,A0A1S4A0E0,A0A1S3WZA4,A0A1S3XUA2,A0A1S3ZTP5,A0A1S4DS02,A0A1S4BAA8,A0A1S3XR26,A0A1S4CXJ8,A0A1S4DCZ3,A0A140G1P9,A0A1S4AV24,A0A1S4C2K7,A0A1S3YD84,A0A1S3YZU3,A0A1S3XJZ1,A0A1S3YDC8,A0A1S4ADW0,A0A1S4DN58,A0A1…	0.0135695	0.18026	0.390244
GO:0022857	transmembrane transporter activity	F	65	223	1560	6874	0.0416667	0.0324411	over	A0A1S3YEJ1,A0A097BTV9,A0A1S3Z3P5,A0A1S3Z6E6,A0A1S4DA59,A0A1S3YPC4,A0A1S4CK04,A0A1S4AHW5,A0A140G1P7,P00823,P29790,A0A1S3WZA4,A0A1S3XR26,A0A1S3XR11,A0A1S4B7I9,A0A1S3X217,A0A1S4AU26,A0A1S4D100,A0A1S3YI67,A0A1S3XAH3,A0A0M4K6A6,A0A1S4CU59,A0A1S4AV24,A0A1S3YD84,A0A1S4DKY7,A0A1S4CEW3,A0A1S3ZS09,A0A1S3Z2G1,A0A1S3Y2M1,A0A1S3XJZ1,A0A1S4C7N1,A0A1S4C3D5,A0A140G1P8,A0A1S3ZVH3,A0A1S4AX40,A0A1S4AP74,A0A1S4AIA1,…	A0A1S3YEJ1,A0A1S4BL36,A0A097BTV9,A0A1S3Z3P5,A0A1S4BGV4,A0A1S3Z6E6,A0A1S3X1F6,A0A1S4DA59,A0A1S4DC16,A0A1S3YPC4,A0A140G1S2,A0A1S4A1J2,A0A1S4CK04,Q5M9V4,A0A1S4AHW5,A0A1S4CSA5,A0A140G1P7,P00823,A0A140G1S1,P29790,A0A1S4A0E0,A0A1S3WZA4,A0A1S3XUA2,A0A1S3ZTP5,A0A1S4DS02,A0A1S4BAA8,A0A1S3XR26,A0A1S4CXJ8,A0A1S4DCZ3,A0A140G1P9,A0A1S3XCX6,A0A1S3XR11,A0A1S4A127,A0A1S4BCL9,A0A1S3X5T5,A0A1S3ZGF9,A0A1S4CQG1,A0A1…	0.0135997	0.18026	0.29148
GO:0016052	carbohydrate catabolic process	P	26	76	1560	6874	0.0166667	0.0110562	over	A0A076L2F8,A0A1S4ATF2,A0A1S4DNF2,A0A1S4AJ36,A0A1S3ZKZ4,A0A068JFR6,A0A1S4CGR1,A0A1S3WYR8,A0A1S4BTZ7,A0A1S3Z8Z4,A0A1S4BBF5,A0A1S3XQ62,A0A1S4DGM0,A0A1S4BD66,A0A068JIB0,Q6Q8A6,A0A1S4D4C8,A0A1S3XLA8,A0A1S4A908,A0A1S4AAL1,A0A1S3Z1L6,A0A1S4CHV0,A0A068JDA3,A0A1S4AGN8,A0A1S4DBU0,A0A1S4CSI1	A0A076L2F8,A0A1S4BFN8,A0A1S4AZI5,A0A1S4BZJ6,A0A1S3YX17,A0A1S4ATF2,A0A1S3XLL1,A0A1S3XWD3,A0A1S4DNF2,Q42961,A0A1S4AJ36,A0A1S3ZKZ4,A0A068JFR6,A0A1S4CGR1,A0A1S4CWV3,A0A1S3XXM3,A0A1S3YIG1,A0A1S3XGM0,A0A1S3Y2I1,A0A1S4DK35,A0A1S3ZZL0,A0A1S3WYR8,A0A1S3ZX13,A0A1S4CXS6,A0A1S4BTZ7,A0A1S3Z8Z4,A0A1S3YQI2,A0A1S4BBF5,A0A1S3XQ62,A0A1S3ZPG2,A0A1S4BCN3,A0A1S4DGM0,A0A1S4CI25,A0A1S3Z0N4,A0A1S3Z8U8,A0A1S4BD66,A0A068J…	0.0141966	0.18701	0.342105
GO:0006544	glycine metabolic process	P	8	16	1560	6874	0.00512821	0.00232761	over	A0A1S3YRT4,A0A1S4B9H4,A0A1S3Z4R3,A0A1S3YYG2,A0A1S4B0F5,A0A1S4APM0,A0A1S4DIW7,A0A1S4CZX6	A0A1S3YRT4,A0A1S4CLA2,A0A1S3Z7S7,A0A1S4B9H4,A0A1S3Z4R3,A0A1S3YYG2,A0A1S4B0F5,A0A1S3X4P8,A0A1S4A096,A0A1S4APM0,A0A1S4DIW7,A0A1S3XCT6,A0A1S3Y2X0,A0A1S3WXP0,A0A1S3YUC2,A0A1S4CZX6	0.0151898	0.198865	0.5
GO:0072330	monocarboxylic acid biosynthetic process	P	33	102	1560	6874	0.0211538	0.0148385	over	A0A1S4AJ36,A0A1S3ZKZ4,A0A068JFR6,A0A1S4CGR1,A0A1S3WYR8,A0A1S4BTZ7,A0A1S3Z8Z4,A0A1S4BBF5,A0A1S3XQ62,A0A1S4DGM0,A0A1S4BD66,A0A068JIB0,Q6Q8A6,A0A1S4D4C8,A0A1S3XLA8,A0A1S4A908,A0A1S4AAL1,A0A1S3Z1L6,A0A1S4D758,H9CCH6,A0A1S3ZAL2,A0A1S4DHM5,P12219,A0A1S4ALM6,A0A1S3XF03,A0A1S3YU63,A0A1S3ZMD4,A0A1S3XCT4,A0A1S3ZRG6,A0A1S3YFW6,A0A1S3X699,A0A1S3XQE4,A0A1S3YHI6	Q42961,A0A1S4AJ36,A0A1S3ZKZ4,A0A068JFR6,A0A1S4CGR1,A0A1S4CWV3,A0A1S3XXM3,A0A1S3YIG1,A0A1S3XGM0,A0A1S3Y2I1,A0A1S4DK35,A0A1S3ZZL0,A0A1S3WYR8,A0A1S3ZX13,A0A1S4CXS6,A0A1S4BTZ7,A0A1S3Z8Z4,A0A1S3YQI2,A0A1S4BBF5,A0A1S3XQ62,A0A1S3ZPG2,A0A1S4BCN3,A0A1S4DGM0,A0A1S4CI25,A0A1S3Z0N4,A0A1S3Z8U8,A0A1S4BD66,A0A068JIB0,A0A1S4CQ40,A0A1S3XQR5,Q6Q8A6,A0A1S4B2J2,A0A1S4D4C8,A0A1S4AH17,A0A1S4C6W5,A0A1S4BT88,A0A1S3XLA8,…	0.0154175	0.200616	0.323529
GO:0008135	translation factor activity, RNA binding	F	37	117	1560	6874	0.0237179	0.0170207	over	A0A1S4B5X7,A0A1S3ZZM7,A0A1S3ZPB2,A0A1S4AUN0,A0A1S3ZLB1,A0A075EYQ6,A0A1S4A482,A0A1S4CVR8,A0A1S3XJX0,A0A1S4ADF2,A0A1S3XKL8,A0A1S3Z3K3,A0A1S3YWN7,A0A1S4DLC0,A0A1S3ZSW6,A0A075EYP9,A0A1S3ZQM0,A0A1S3ZJ22,A0A1S3Y3A2,A0A1S3Z9Y4,A0A1S4A813,A0A075QPB2,A0A1S4A859,A0A1S3XQJ3,A0A1S4DGD3,A0A1S3YMH7,A0A1S4CLZ9,A0A1S4CSG9,P68158,A0A1S4DCB8,A0A1S4CVZ3,A0A1S3Y0T4,A0A1S4AVN0,B2LT58,A0A1S4B235,A0A1S3XNA5,A0A1S3ZML9	A0A1S3YM69,A0A1S3Z7E5,A0A1S3Z7M8,A0A1S4B5X7,A0A1S3ZZM7,A0A1S3ZPB2,A0A1S4AUN0,A0A1S3YXL3,A0A1S3ZLB1,A0A075EYQ6,A0A1S4CMV2,A0A1S4A482,A0A1S4CVR8,A0A1S3ZGF1,A0A1S4DNT1,A0A1S3XJX0,A0A1S3XPL9,A0A1S3XYU0,A0A1S3XUU6,A0A1S3ZPV7,A0A1S3XMV0,A0A1S4DG37,A0A1C8FVJ5,A0A1S3Z0C4,A0A1S4B978,A0A1S4ADF2,A0A1S3Y1I3,A0A1S4BA51,A0A1S4CJQ8,A0A1S4BZP9,A0A1S3XV30,A0A1S3XKL8,A0A1S3Z3K3,Q40554,A0A1S3X314,A0A1S3YWN7,A0A1S4D…	0.0157268	0.203399	0.316239
GO:0071704	organic substance metabolic process	P	470	1921	1560	6874	0.301282	0.279459	over	A0A1S3YP30,A0A1S3YV94,A0A1S3X4V3,A0A1S3YTZ6,A0A1S4BE22,A0A1S3X2J0,A0A1S3Z1G9,A0A076L2F8,A0A1S3YAX1,A0A1S3YBJ9,A0A1S4DK45,A0A1S3XAL0,A0A1S3ZLB1,A0A1S3XJX0,A0A1S4ADF2,A0A1S3XKL8,A0A1S3Z3K3,A0A1S3ZQM0,A0A1S3YKS5,A0A1S4B2F9,A0A1S3YRT4,A0A1S3Y7I8,A0A1S4BMX4,A0A1S4AGW0,A0A075EZS4,A0A075F1V0,A0A1S3YXG6,A0A1S4CJD5,A0A1S3ZMF5,A0A1S4AIH6,A0A1S4C1V4,A0A1S3ZEI2,A0A1S4AIC6,A0A1S4D7J1,A0A1S4APQ9,A0A1S4CWZ4,A0A…	A0A1S3YP30,A0A1S4B2W9,A0A1S4AYR0,A0A1S3X366,A0A1S4CS17,A0A1S3YV94,A0A1S3X6Y2,A0A1S4AHH6,A0A1S3X4V3,A0A1S4C9J4,A0A1S3ZZR4,A0A1S3YTZ6,A0A1S4BE22,A0A1S4CW41,W8SRK9,A0A1S4BH30,A0A1S4CPI7,A0A1S4C1M5,A0A1S3X2J0,A0A1S3ZVR8,A0A1S4BJI7,A0A1S4D9Q7,A0A1S3Z1G9,A0A1S4AQ50,A0A1S3XVA1,A0A1S3YDK8,A0A076L2F8,A0A1S4BFN8,A0A1S4AZI5,A0A1S4BZJ6,A0A1S3YX17,A0A1S4AWS5,A0A1S3YV93,A0A1S3WZK9,A0A1S3YAX1,A0A1S3YW69,A0A1S4D…	0.0160281	0.206048	0.244664
GO:0018130	heterocycle biosynthetic process	P	86	308	1560	6874	0.0551282	0.0448065	over	A0A1S3YTZ6,A0A1S4BE22,A0A1S3X2J0,A0A1S4B2F9,A0A1S4AI06,A0A1S4AK33,A0A1S4A908,A0A1S4AJ36,A0A1S3ZKZ4,A0A068JFR6,A0A1S4CGR1,A0A1S3WYR8,A0A1S4BTZ7,A0A1S3Z8Z4,A0A1S4BBF5,A0A1S3XQ62,A0A1S4DGM0,A0A1S4BD66,A0A068JIB0,Q6Q8A6,A0A1S4D4C8,A0A1S3XLA8,A0A1S4AAL1,A0A1S3Z1L6,A0A1S4D742,A0A1S3XEK0,A0A1S3Y388,A0A1S4DGP1,A0A1S3Z1Y6,A0A1S3Y367,Q8L6J8,A0A140G1U9,P06271,A0A1S3ZRY0,A0A1S4BP93,A0A1S4C149,A0A076KXA2,A0A1…	A0A1S3ZZR4,A0A1S3YTZ6,A0A1S4BE22,A0A1S4CW41,W8SRK9,A0A1S4BH30,A0A1S4CPI7,A0A1S4C1M5,A0A1S3X2J0,A0A1S3ZVR8,A0A1S4BJI7,A0A1S4D9Q7,A0A1S4CLH0,A0A1S4BL24,A0A1S4B2F9,A0A1S4CGT1,A0A1S3X1S5,A0A1S4AI06,A0A1S3X1E5,A0A1S4AK33,A0A1S4B2J2,A0A1S4C6W5,A0A1S4A908,Q42961,A0A1S4AJ36,A0A1S3ZKZ4,A0A068JFR6,A0A1S4CGR1,A0A1S4CWV3,A0A1S3XXM3,A0A1S3YIG1,A0A1S3XGM0,A0A1S3Y2I1,A0A1S4DK35,A0A1S3ZZL0,A0A1S3WYR8,A0A1S3ZX13,…	0.0164414	0.210095	0.279221
GO:0046500	S-adenosylmethionine metabolic process	P	5	8	1560	6874	0.00320513	0.00116381	over	A0A1S3ZDB8,A0A1S3XC54,A0A1S4AIA0,A0A1S4A9X2,A0A1S3YD06	A0A1S3ZDB8,A0A1S3XC54,A0A1S3XHF5,A0A1S4BD96,A0A1S3XWB5,A0A1S4AIA0,A0A1S4A9X2,A0A1S3YD06	0.0179986	0.227272	0.625
GO:0046039	GTP metabolic process	P	5	8	1560	6874	0.00320513	0.00116381	over	A0A1S3Y388,A0A1S4DGP1,A0A1S3Z1Y6,A0A1S4BXC5,A0A1S4CUD0	A0A1S3Y388,A0A1S4DGP1,A0A1S4D3E6,A0A1S3Z1Y6,A0A1S3XRQ5,A0A1S4B8M1,A0A1S4BXC5,A0A1S4CUD0	0.0179986	0.227272	0.625
GO:1901135	carbohydrate derivative metabolic process	P	70	246	1560	6874	0.0448718	0.035787	over	Q8W3Z7,A0A1S4BNA9,A0A1S4D7J1,A0A1S3YRD6,A0A1S4AG99,A0A1S4AI06,A0A1S4AK33,A0A1S4A908,A0A1S4AJ36,A0A1S3ZKZ4,A0A068JFR6,A0A1S4CGR1,A0A1S3WYR8,A0A1S4BTZ7,A0A1S3Z8Z4,A0A1S4BBF5,A0A1S3XQ62,A0A1S4DGM0,A0A1S4BD66,A0A068JIB0,Q6Q8A6,A0A1S4D4C8,A0A1S3XLA8,A0A1S4AAL1,A0A1S3Z1L6,A0A1S4ALE9,A0A1S4AWU6,A0A0M4K6A6,Q5MA49,A0A1S3XEK0,A0A1S3Y388,A0A1S4DGP1,A0A1S3Z1Y6,A0A1S3Y367,A0A1S4CEN4,A0A1S3XUS9,I1Z1X7,A0A1S4CV…	A0A1S3YUZ1,A0A1S3YEC7,A0A1S4ARB5,A0A1S3XFP3,A0A1S4AK24,A0A068JIB6,A0A1S3ZGA0,Q8W3Z7,A0A1S4CQ62,A0A1S4BNA9,A0A1S4B6F7,A0A1S3ZVW5,A0A1S4D7J1,A0A1S3YRD6,A0A1S4AG99,A0A1S3XCI1,A0A1S4CGT1,A0A1S4DPD1,A0A1S3ZDZ2,A0A1S3ZK30,A0A1S3X1S5,A0A1S4AI06,A0A1S3X1E5,A0A1S4AK33,A0A1S4B2J2,A0A1S4C6W5,A0A1S4A908,Q42961,A0A1S4AJ36,A0A1S3ZKZ4,A0A068JFR6,A0A1S4CGR1,A0A1S4CWV3,A0A1S3XXM3,A0A1S3YIG1,A0A1S3XGM0,A0A1S3Y2I1,…	0.0187999	0.234888	0.284553
GO:0044769	ATPase activity, coupled to transmembrane movement of ions, rotational mechanism	F	12	29	1560	6874	0.00769231	0.0042188	over	A0A097BTV9,A0A1S3Z3P5,A0A1S3Z6E6,A0A1S4DA59,A0A1S3YPC4,A0A1S4CK04,A0A1S4AHW5,A0A140G1P7,P00823,P29790,A0A1S3WZA4,A0A1S3XR26	A0A1S4BL36,A0A097BTV9,A0A1S3Z3P5,A0A1S4BGV4,A0A1S3Z6E6,A0A1S3X1F6,A0A1S4DA59,A0A1S4DC16,A0A1S3YPC4,A0A140G1S2,A0A1S4A1J2,A0A1S4CK04,Q5M9V4,A0A1S4AHW5,A0A1S4CSA5,A0A140G1P7,P00823,A0A140G1S1,P29790,A0A1S4A0E0,A0A1S3WZA4,A0A1S3XUA2,A0A1S3ZTP5,A0A1S4DS02,A0A1S4BAA8,A0A1S3XR26,A0A1S4CXJ8,A0A1S4DCZ3,A0A140G1P9	0.0188218	0.234888	0.413793
GO:0015318	inorganic molecular entity transmembrane transporter activity	F	35	111	1560	6874	0.0224359	0.0161478	over	A0A097BTV9,A0A1S3Z3P5,A0A1S3Z6E6,A0A1S4DA59,A0A1S3YPC4,A0A1S4CK04,A0A1S4AHW5,A0A140G1P7,P00823,P29790,A0A1S3WZA4,A0A1S3XR26,A0A1S3XR11,A0A1S3YI67,A0A1S3XAH3,A0A0M4K6A6,A0A1S4CU59,A0A1S4AV24,A0A1S3YD84,A0A1S4CEW3,A0A1S3ZS09,A0A1S3Z2G1,A0A1S3XJZ1,A0A140G1P8,A0A1S3ZVH3,A0A1S4AX40,A0A1S4AP74,A0A1S4AIA1,Q5MA53,A0A1S3ZF04,A0A1S4DDE0,A0A1S3YT10,A0A1S3WZL4,A0A1S4DLF6,A0A1S3Y296	A0A1S4BL36,A0A097BTV9,A0A1S3Z3P5,A0A1S4BGV4,A0A1S3Z6E6,A0A1S3X1F6,A0A1S4DA59,A0A1S4DC16,A0A1S3YPC4,A0A140G1S2,A0A1S4A1J2,A0A1S4CK04,Q5M9V4,A0A1S4AHW5,A0A1S4CSA5,A0A140G1P7,P00823,A0A140G1S1,P29790,A0A1S4A0E0,A0A1S3WZA4,A0A1S3XUA2,A0A1S3ZTP5,A0A1S4DS02,A0A1S4BAA8,A0A1S3XR26,A0A1S4CXJ8,A0A1S4DCZ3,A0A140G1P9,A0A1S3XCX6,A0A1S3XR11,A0A1S4A127,A0A1S4BCL9,A0A1S3X5T5,A0A1S3YI67,A0A1S3XAH3,Q5MA02,A0A0M4K6…	0.0193176	0.239673	0.315315
GO:1901137	carbohydrate derivative biosynthetic process	P	45	149	1560	6874	0.0288462	0.0216759	over	A0A1S4AI06,A0A1S4AK33,A0A1S4A908,A0A1S4AJ36,A0A1S3ZKZ4,A0A068JFR6,A0A1S4CGR1,A0A1S3WYR8,A0A1S4BTZ7,A0A1S3Z8Z4,A0A1S4BBF5,A0A1S3XQ62,A0A1S4DGM0,A0A1S4BD66,A0A068JIB0,Q6Q8A6,A0A1S4D4C8,A0A1S3XLA8,A0A1S4AAL1,A0A1S3Z1L6,A0A1S3XEK0,A0A1S3Y388,A0A1S4DGP1,A0A1S3Z1Y6,A0A1S3Y367,A0A1S4CEN4,A0A1S3XUS9,I1Z1X7,A0A1S4CV57,A0A1S4A695,A0A1S4CK04,A0A140G1P8,A0A1S4AHW5,A0A140G1P7,P00823,P29790,A0A1S3ZVH3,A0A1S3WZ…	A0A1S4CGT1,A0A1S3X1S5,A0A1S4AI06,A0A1S3X1E5,A0A1S4AK33,A0A1S4B2J2,A0A1S4C6W5,A0A1S4A908,Q42961,A0A1S4AJ36,A0A1S3ZKZ4,A0A068JFR6,A0A1S4CGR1,A0A1S4CWV3,A0A1S3XXM3,A0A1S3YIG1,A0A1S3XGM0,A0A1S3Y2I1,A0A1S4DK35,A0A1S3ZZL0,A0A1S3WYR8,A0A1S3ZX13,A0A1S4CXS6,A0A1S4BTZ7,A0A1S3Z8Z4,A0A1S3YQI2,A0A1S4BBF5,A0A1S3XQ62,A0A1S3ZPG2,A0A1S4BCN3,A0A1S4DGM0,A0A1S4CI25,A0A1S3Z0N4,A0A1S3Z8U8,A0A1S4BD66,A0A068JIB0,A0A1S4C…	0.0195897	0.241644	0.302013
GO:0043167	ion binding	F	386	1566	1560	6874	0.247436	0.227815	over	S4X189,P00876,A0A1S3X2H3,A0A1S3YLX2,A0A1S3XKP8,A0A1S3Z4L8,A0A1S3Z8Z5,Q7DLX9,A0A1S4AR36,A0A1S3ZMF8,A0A1S4APB5,A0A1S3XZJ1,A0A1S4AIM7,A0A1S4AIA0,P06405,A0A1S3Z1L6,A0A1S4A9X2,O24132,P18212,Q04126,Q7DM39,A0A1S4D206,A0A1S4CNB7,A0A1S4C967,A0A1S3XRM3,A0A1S3ZFX1,Q40567,Q9SQI4,Q9XEN8,A0A1S3Y8Z8,A0A1S4AA25,A0A1S4ASN5,A0A1S3ZIT1,A0A077DBL4,A0A1S4CZP1,A0A1S4BRS0,A0A1S3XS65,A0A1S4APB0,A0A1S4BN09,A0A1S3Y8G8,A0A…	A0A1S4D817,A0A1S3X642,A0A1S3YC88,A0A075M4T0,S4X189,P00876,A0A1S3YIG1,A0A1S3XUI8,A0A1S3ZZL0,A0A1S4D9F1,A0A1S4AZS0,A0A1S4BCN3,A0A1S3ZZR4,A0A1S3YBI7,A0A1S4A194,A0A1S3XSQ4,A0A1S4D955,A0A1S3YW39,A0A1S3ZLP3,A0A1S3X9F6,A0A1S3X2H3,A0A1S4A6S4,A0A1S3Y892,A0A1S4DPF3,A0A1S3YR78,A0A1S4BYT9,A0A1S4CGB8,A0A1S3Z0B7,A0A1S3YLX2,A0A1S3ZJS9,A0A1S3XKP8,A0A1S3Z4L8,A0A1S3X0W6,A0A1S3Z8Z5,A0A1S3Z1V9,Q7DLX9,A0A1S3X706,A0A1…	0.0198633	0.241812	0.246488
GO:0008483	transaminase activity	F	17	46	1560	6874	0.0108974	0.00669188	over	A0A1S3XDE1,A0A1S4CNP0,A0A1S4B482,A0A1S4D985,A0A1S4B9H4,A0A1S3XXN7,A0A1S4AZM4,A0A1S4BAT9,A0A1S4BS40,A0A1S3XCC7,A0A1S3ZP91,A0A1S3XCF5,A0A1S4CAZ7,A0A1S3X0N1,A0A1S4DAC5,A0A1S3XU71,A0A1S4B421	A0A1S3XDE1,A0A1S4CNP0,A0A1S3YQG6,A0A1S4ASM7,A0A1S3Y9E9,A0A1S3ZLW1,A0A1S4BH30,A0A1S3YKP6,A0A1S4B482,A0A1S4ACS8,A0A1S4CZS6,A0A1S4AS44,A0A1S3YD69,A0A1S4ABS2,A0A1S4D985,A0A1S3Z7S7,A0A1S4B9H4,A0A1S3XXN7,A0A1S4AZM4,A0A1S4BAT9,A0A1S4D6G2,A0A1S4BS40,A0A1S4CQD2,A0A1S4AAP9,A0A1S3XCC7,A0A1S3ZP91,A0A1S3XCF5,A0A1S4AZB1,A0A1S3ZLM2,A0A1S4CAZ7,A0A1S3X0N1,A0A1S3XCL4,A0A1S4APT7,A0A1S4DAC5,A0A1S4CPB5,A0A1S4CVD3,A0A…	0.0199433	0.241812	0.369565
GO:0016769	transferase activity, transferring nitrogenous groups	F	17	46	1560	6874	0.0108974	0.00669188	over	A0A1S3XDE1,A0A1S4CNP0,A0A1S4B482,A0A1S4D985,A0A1S4B9H4,A0A1S3XXN7,A0A1S4AZM4,A0A1S4BAT9,A0A1S4BS40,A0A1S3XCC7,A0A1S3ZP91,A0A1S3XCF5,A0A1S4CAZ7,A0A1S3X0N1,A0A1S4DAC5,A0A1S3XU71,A0A1S4B421	A0A1S3XDE1,A0A1S4CNP0,A0A1S3YQG6,A0A1S4ASM7,A0A1S3Y9E9,A0A1S3ZLW1,A0A1S4BH30,A0A1S3YKP6,A0A1S4B482,A0A1S4ABS2,A0A1S4D985,A0A1S3Z7S7,A0A1S4B9H4,A0A1S3XXN7,A0A1S4AZM4,A0A1S4BAT9,A0A1S4D6G2,A0A1S4BS40,A0A1S4CQD2,A0A1S4AAP9,A0A1S3XCC7,A0A1S3ZP91,A0A1S3XCF5,A0A1S4AZB1,A0A1S3ZLM2,A0A1S4CAZ7,A0A1S3X0N1,A0A1S3XCL4,A0A1S4APT7,A0A1S4DAC5,A0A1S4CPB5,A0A1S4CVD3,A0A1S3XU71,A0A1S4C2I4,A0A1S4ARS7,A0A1S4C601,A0A…	0.0199433	0.241812	0.369565
GO:0044272	sulfur compound biosynthetic process	P	19	53	1560	6874	0.0121795	0.00771021	over	A0A1S4AI06,A0A1S4AK33,A0A1S4A908,A0A1S3ZDB8,A0A1S3XC54,A0A1S4APF7,A0A1S3Z8M2,A0A1S4AHL1,A0A1S3ZYM9,A0A1S3X086,A0A1S3X699,A0A1S4AFK0,A0A1S3XQV7,A0A1S4AIA0,A0A1S4A9X2,A0A1S3YD06,A0A1S4D758,H9CCH6,P12219	A0A1S3X1S5,A0A1S4AI06,A0A1S3X1E5,A0A1S4AK33,A0A1S4B2J2,A0A1S4C6W5,A0A1S4A908,Q3LAG5,W8R6T6,A0A1S4CCJ9,A0A1S3ZI39,A0A1S3ZNU1,A0A1S4ABJ7,A0A1S3X0N4,A0A1S3Y9Q7,A0A1S3ZDB8,A0A1S3XC54,A0A1S3XHF5,A0A1S4BD96,A0A1S3XWB5,A0A1S4APF7,A0A1S3Z8M2,A0A1S4AHL1,A0A1S4BRD0,A0A1S4D9K9,A0A1S3ZYM9,A0A1S3XCV6,A0A1S4BYV8,A0A1S4CLB7,A0A1S4D6A8,A0A1S4DLE3,A0A1S3X086,A0A1S3XSJ9,A0A1S3X699,Q84QE4,A0A1S4AFK0,A0A1S3Z2I2,A0A1…	0.0201583	0.243038	0.358491
GO:0015405	P-P-bond-hydrolysis-driven transmembrane transporter activity	F	24	71	1560	6874	0.0153846	0.0103288	over	A0A097BTV9,A0A1S3Z3P5,A0A1S3Z6E6,A0A1S4DA59,A0A1S3YPC4,A0A1S4CK04,A0A1S4AHW5,A0A140G1P7,P00823,P29790,A0A1S3WZA4,A0A1S3XR26,A0A1S3XR11,A0A1S4B7I9,A0A1S3X217,A0A1S4AU26,A0A1S4D100,A0A1S4AV24,A0A1S3YD84,A0A1S3XJZ1,A0A1S4C7N1,A0A1S4C3D5,A0A1S3Y9V2,A0A1S4C5E5	A0A1S4BL36,A0A097BTV9,A0A1S3Z3P5,A0A1S4BGV4,A0A1S3Z6E6,A0A1S3X1F6,A0A1S4DA59,A0A1S4DC16,A0A1S3YPC4,A0A140G1S2,A0A1S4A1J2,A0A1S4CK04,Q5M9V4,A0A1S4AHW5,A0A1S4CSA5,A0A140G1P7,P00823,A0A140G1S1,P29790,A0A1S4A0E0,A0A1S3WZA4,A0A1S3XUA2,A0A1S3ZTP5,A0A1S4DS02,A0A1S4BAA8,A0A1S3XR26,A0A1S4CXJ8,A0A1S4DCZ3,A0A140G1P9,A0A1S3XCX6,A0A1S3XR11,A0A1S3ZGF9,A0A1S4CQG1,A0A1S4CNL5,A0A1S4B7I9,A0A1S3Y0B8,A0A1S4ATD8,A0A1…	0.020937	0.243663	0.338028
GO:0015399	primary active transmembrane transporter activity	F	24	71	1560	6874	0.0153846	0.0103288	over	A0A097BTV9,A0A1S3Z3P5,A0A1S3Z6E6,A0A1S4DA59,A0A1S3YPC4,A0A1S4CK04,A0A1S4AHW5,A0A140G1P7,P00823,P29790,A0A1S3WZA4,A0A1S3XR26,A0A1S3XR11,A0A1S4B7I9,A0A1S3X217,A0A1S4AU26,A0A1S4D100,A0A1S4AV24,A0A1S3YD84,A0A1S3XJZ1,A0A1S4C7N1,A0A1S4C3D5,A0A1S3Y9V2,A0A1S4C5E5	A0A1S4BL36,A0A097BTV9,A0A1S3Z3P5,A0A1S4BGV4,A0A1S3Z6E6,A0A1S3X1F6,A0A1S4DA59,A0A1S4DC16,A0A1S3YPC4,A0A140G1S2,A0A1S4A1J2,A0A1S4CK04,Q5M9V4,A0A1S4AHW5,A0A1S4CSA5,A0A140G1P7,P00823,A0A140G1S1,P29790,A0A1S4A0E0,A0A1S3WZA4,A0A1S3XUA2,A0A1S3ZTP5,A0A1S4DS02,A0A1S4BAA8,A0A1S3XR26,A0A1S4CXJ8,A0A1S4DCZ3,A0A140G1P9,A0A1S3XCX6,A0A1S3XR11,A0A1S3ZGF9,A0A1S4CQG1,A0A1S4CNL5,A0A1S4B7I9,A0A1S3Y0B8,A0A1S4ATD8,A0A1…	0.020937	0.243663	0.338028
GO:0015988	energy coupled proton transmembrane transport, against electrochemical gradient	P	10	23	1560	6874	0.00641026	0.00334594	over	A0A0M4K6A6,A0A097BTV9,A0A1S3X5A3,A0A1S3Z3P5,A0A1S4AP74,A0A1S3Z6E6,A0A1S4DA59,A0A1S3YPC4,A0A1S4AIA1,A0A1S3ZF04	A0A0M4K6A6,A0A1S4BL36,A0A097BTV9,A0A1S3X5A3,A0A1S3Z3P5,A0A1S3XI04,A0A1S4BGV4,A0A1S4B749,A0A1S3XCE8,A0A1S4AAI5,A0A1S4AP74,A0A1S3Z6E6,A0A1S3X1F6,A0A1S4DA59,A0A1S4B2Y4,A0A1S4DC16,A0A1S3YPC4,A0A1S4AIA1,A0A1S3XWT1,A0A140G1P9,A0A1S3ZF04,A0A1S4ADZ6,A0A1S4CCN1	0.0214279	0.243663	0.434783
GO:0006771	riboflavin metabolic process	P	6	11	1560	6874	0.00384615	0.00160023	over	A0A1S4ANL1,Q9XH13,Q5ZQU1,A0A1S4D2U6,A0A1S4A1I3,A0A1S3ZRE1	A0A1S4ANL1,Q9XH13,Q5ZQU1,A0A1S4BMA7,A0A1S4BK34,A0A1S4D2U6,A0A1S3YBU4,A0A1S3ZRV5,A0A1S4A1I3,A0A1S3ZRE1,A0A1S3X921	0.0215803	0.243663	0.545455
GO:0016421	CoA carboxylase activity	F	6	11	1560	6874	0.00384615	0.00160023	over	A0A1S4D758,H9CCH6,A0A1S3ZAL2,P12219,A0A1S4ALM6,A0A1S3ZRG6	A0A1S4D758,H9CCH6,A0A1S4AWE8,A0A1S3ZAL2,A0A1S3ZDU3,A0A1S3ZQ73,P12219,A0A1S4ALM6,A0A076KX89,A0A1S3ZRG6,A0A1S4A3W1	0.0215803	0.243663	0.545455
GO:0042726	flavin-containing compound metabolic process	P	6	11	1560	6874	0.00384615	0.00160023	over	A0A1S4ANL1,Q9XH13,Q5ZQU1,A0A1S4D2U6,A0A1S4A1I3,A0A1S3ZRE1	A0A1S4ANL1,Q9XH13,Q5ZQU1,A0A1S4BMA7,A0A1S4BK34,A0A1S4D2U6,A0A1S3YBU4,A0A1S3ZRV5,A0A1S4A1I3,A0A1S3ZRE1,A0A1S3X921	0.0215803	0.243663	0.545455
GO:0003989	acetyl-CoA carboxylase activity	F	6	11	1560	6874	0.00384615	0.00160023	over	A0A1S4D758,H9CCH6,A0A1S3ZAL2,P12219,A0A1S4ALM6,A0A1S3ZRG6	A0A1S4D758,H9CCH6,A0A1S4AWE8,A0A1S3ZAL2,A0A1S3ZDU3,A0A1S3ZQ73,P12219,A0A1S4ALM6,A0A076KX89,A0A1S3ZRG6,A0A1S4A3W1	0.0215803	0.243663	0.545455
GO:0009538	photosystem I reaction center	C	6	11	1560	6874	0.00384615	0.00160023	over	A0A1S3XBE6,A0A1S3Y055,A0A1S3XJD3,Q84QE7,A0A1S4ARG7,A0A1S3XWY6	A0A1S4CFV4,A0A1S3XBE6,A0A1S3Y055,A0A1S4C5L2,A0A1S3YVD0,A0A1S3XJD3,Q84QE7,A0A1S3YDU6,A0A1S4ARG7,A0A1S3XUG0,A0A1S3XWY6	0.0215803	0.243663	0.545455
GO:0016885	ligase activity, forming carbon-carbon bonds	F	6	11	1560	6874	0.00384615	0.00160023	over	A0A1S4D758,H9CCH6,A0A1S3ZAL2,P12219,A0A1S4ALM6,A0A1S3ZRG6	A0A1S4D758,H9CCH6,A0A1S4AWE8,A0A1S3ZAL2,A0A1S3ZDU3,A0A1S3ZQ73,P12219,A0A1S4ALM6,A0A076KX89,A0A1S3ZRG6,A0A1S4A3W1	0.0215803	0.243663	0.545455
GO:1901068	guanosine-containing compound metabolic process	P	6	11	1560	6874	0.00384615	0.00160023	over	A0A1S3XEK0,A0A1S3Y388,A0A1S4DGP1,A0A1S3Z1Y6,A0A1S4BXC5,A0A1S4CUD0	A0A1S3YES5,A0A1S3XEK0,A0A1S3Y388,A0A1S4DGP1,A0A1S4D3E6,A0A1S3Z1Y6,A0A1S3XRQ5,A0A1S4B8M1,A0A1S4AIQ9,A0A1S4BXC5,A0A1S4CUD0	0.0215803	0.243663	0.545455
GO:0042727	flavin-containing compound biosynthetic process	P	6	11	1560	6874	0.00384615	0.00160023	over	A0A1S4ANL1,Q9XH13,Q5ZQU1,A0A1S4D2U6,A0A1S4A1I3,A0A1S3ZRE1	A0A1S4ANL1,Q9XH13,Q5ZQU1,A0A1S4BMA7,A0A1S4BK34,A0A1S4D2U6,A0A1S3YBU4,A0A1S3ZRV5,A0A1S4A1I3,A0A1S3ZRE1,A0A1S3X921	0.0215803	0.243663	0.545455
GO:0009231	riboflavin biosynthetic process	P	6	11	1560	6874	0.00384615	0.00160023	over	A0A1S4ANL1,Q9XH13,Q5ZQU1,A0A1S4D2U6,A0A1S4A1I3,A0A1S3ZRE1	A0A1S4ANL1,Q9XH13,Q5ZQU1,A0A1S4BMA7,A0A1S4BK34,A0A1S4D2U6,A0A1S3YBU4,A0A1S3ZRV5,A0A1S4A1I3,A0A1S3ZRE1,A0A1S3X921	0.0215803	0.243663	0.545455
GO:0046128	purine ribonucleoside metabolic process	P	9	20	1560	6874	0.00576923	0.00290951	over	A0A1S3XEK0,A0A1S3Y388,A0A1S4DGP1,A0A1S3Z1Y6,A0A1S4AIA0,A0A1S4A9X2,A0A1S3YD06,A0A1S4BXC5,A0A1S4CUD0	Q5DKV0,Q5DKU9,Q5DKU6,Q5DKU8,A0A1S3YES5,A0A1S3XEK0,A0A1S3Y388,A0A1S4DGP1,A0A1S4D3E6,A0A1S3Z1Y6,A0A1S3XRQ5,A0A1S4B8M1,A0A1S4AIQ9,A0A1S4AIA0,A0A1S4A9X2,A0A1S3YD06,A1KYB0,A1KYB1,A0A1S4BXC5,A0A1S4CUD0	0.0224647	0.250993	0.45
GO:0042278	purine nucleoside metabolic process	P	9	20	1560	6874	0.00576923	0.00290951	over	A0A1S3XEK0,A0A1S3Y388,A0A1S4DGP1,A0A1S3Z1Y6,A0A1S4AIA0,A0A1S4A9X2,A0A1S3YD06,A0A1S4BXC5,A0A1S4CUD0	Q5DKV0,Q5DKU9,Q5DKU6,Q5DKU8,A0A1S3YES5,A0A1S3XEK0,A0A1S3Y388,A0A1S4DGP1,A0A1S4D3E6,A0A1S3Z1Y6,A0A1S3XRQ5,A0A1S4B8M1,A0A1S4AIQ9,A0A1S4AIA0,A0A1S4A9X2,A0A1S3YD06,A1KYB0,A1KYB1,A0A1S4BXC5,A0A1S4CUD0	0.0224647	0.250993	0.45
GO:0009156	ribonucleoside monophosphate biosynthetic process	P	32	101	1560	6874	0.0205128	0.014693	over	A0A1S4AJ36,A0A1S3ZKZ4,A0A068JFR6,A0A1S4CGR1,A0A1S3WYR8,A0A1S4BTZ7,A0A1S3Z8Z4,A0A1S4BBF5,A0A1S3XQ62,A0A1S4DGM0,A0A1S4BD66,A0A068JIB0,Q6Q8A6,A0A1S4D4C8,A0A1S3XLA8,A0A1S4A908,A0A1S4AAL1,A0A1S3Z1L6,A0A1S3XEK0,A0A1S3Y367,A0A1S4CK04,A0A140G1P8,A0A1S4AHW5,A0A140G1P7,P00823,P29790,A0A1S3ZVH3,A0A1S3WZA4,A0A1S4AX40,A0A1S3XR26,Q5MA53,A0A1S3XKP8	Q42961,A0A1S4AJ36,A0A1S3ZKZ4,A0A068JFR6,A0A1S4CGR1,A0A1S4CWV3,A0A1S3XXM3,A0A1S3YIG1,A0A1S3XGM0,A0A1S3Y2I1,A0A1S4DK35,A0A1S3ZZL0,A0A1S3WYR8,A0A1S3ZX13,A0A1S4CXS6,A0A1S4BTZ7,A0A1S3Z8Z4,A0A1S3YQI2,A0A1S4BBF5,A0A1S3XQ62,A0A1S3ZPG2,A0A1S4BCN3,A0A1S4DGM0,A0A1S4CI25,A0A1S3Z0N4,A0A1S3Z8U8,A0A1S4BD66,A0A068JIB0,A0A1S4CQ40,A0A1S3XQR5,Q6Q8A6,A0A1S4B2J2,A0A1S4D4C8,A0A1S4AH17,A0A1S4C6W5,A0A1S4BT88,A0A1S3XLA8,…	0.0229124	0.254013	0.316832
GO:0030243	cellulose metabolic process	P	7	14	1560	6874	0.00448718	0.00203666	over	A0A1S3Y185,A0A1S3Z7H5,A0A1S3ZXT9,A0A1S3ZGC9,A0A1S4CHV0,A0A068JDA3,A0A1S4AGN8	A0A1S3Y185,A0A1S4B8K7,A0A1S4C921,A0A1S3Z7H5,A0A1S4BZ11,A0A1S3YHJ0,A0A1S3ZXT9,A0A1S3ZGC9,A0A1S4CHV0,A0A068JDA3,A0A1S4CQC9,A0A1S4BG49,A0A1S4AGN8,A0A1S3Y9K3	0.0229731	0.254013	0.5
GO:0071554	cell wall organization or biogenesis	P	21	61	1560	6874	0.0134615	0.00887402	over	A0A1S4BAH9,Q9ZP35,A0A1S4AQ72,A0A1S3ZD62,A0A1S4CRE5,A0A1S3ZL08,A0A1S4D7J1,A0A1S3YRD6,A0A1S4AG99,A0A1S4CSI1,A0A1S3YF27,A0A1S4C951,A0A1S4AWF6,A0A1S3Y185,A0A1S4A3S7,A0A1S3Z7H5,A0A1S4D7C0,A0A1S3ZXT9,A0A1S3ZGC9,A0A1S4C2N5,A0A1S3YCS2	A0A1S4BAH9,A0A1S4D2L8,A0A1S4BHA6,Q9ZP39,Q9ZP35,A0A1S3X3T0,A0A1S4CM45,A0A1S4D1X6,A0A1S4A648,A0A1S4AQ72,A0A1S4CJR0,A0A1S3ZD62,A0A1S4CRE5,A0A1S3Z5V1,A0A1S3ZL08,A0A1S4CBM6,A0A1S4C6S9,A0A1S3YPA6,A0A1S3XSZ4,A0A1S3ZVW5,A0A1S4D7J1,A0A1S3YRD6,A0A1S4AG99,A0A1S3XCI1,Q9LEB0,A0A1S3ZP75,A0A1S3Z2T8,A0A1S4CIY1,A0A1S4B2R4,A0A1S4D7J5,A0A1S4CSI1,A0A1S3ZCN1,V9TLK1,A0A1S4BD91,A0A1S3XG24,A0A1S3XQU9,A0A1S4BB21,A0A1S4D6…	0.0241146	0.2639	0.344262
GO:0006979	response to oxidative stress	P	21	61	1560	6874	0.0134615	0.00887402	over	A0A1S3X3C5,A0A1S4BLU8,A0A1S3WYG6,Q9XIV8,A0A1S3YE60,A0A1S4BIW4,A0A1S3XBP3,A0A1S4CQQ3,A7U630,A0A1S3YY52,Q94IQ1,A0A1S3YVG8,A0A1S4A107,A0A1S4D7I2,A0A1S3ZX38,A0A1S3Z2W9,A0A1S3Z5H8,A0A1S3Z2Q8,A0A1S4A0W8,A0A1S3WZE1,A0A1S4BYA0	A0A1S4DSG4,A0A1S4BZQ6,A0A1S3Y4L8,A0A1S3X3C5,A0A1S4AD92,A0A1S4B5Y2,A0A1S4BLU8,A0A077DBL2,A0A1S4CSL9,A0A1S3WYA8,A0A1S3XVM3,B2BL48,A0A1S3ZFE6,A0A1S4D605,A0A1S3WYG6,L0SQ20,L0SS91,Q9XIV8,A0A1S3ZZV0,A0A1S3XD62,A0A1S4A9E7,A0A1S3Y048,A0A1S3YE60,A0A1S3YT69,A0A1S3YB42,A0A1S4BIW4,A0A1S3XBP3,Q40589,A0A1S4BWI9,A0A1S4CQQ3,A7U630,A0A1S3YY52,A0A1S3XK73,Q9FXS3,A0A1S3XEX0,Q94IQ1,A7U629,A0A1S3Y9E9,A0A1S4BKX7,Q40555…	0.0241146	0.2639	0.344262
GO:0016310	phosphorylation	P	24	72	1560	6874	0.0153846	0.0104743	over	A0A1S4AJ36,A0A1S3ZKZ4,A0A068JFR6,A0A1S4CGR1,A0A1S3WYR8,A0A1S4BTZ7,A0A1S3Z8Z4,A0A1S4BBF5,A0A1S3XQ62,A0A1S4DGM0,A0A1S4BD66,A0A068JIB0,Q6Q8A6,A0A1S4D4C8,A0A1S3XLA8,A0A1S4A908,A0A1S4AAL1,A0A1S3Z1L6,A0A0M4K6A6,Q5MA49,A0A1S4BIG4,A0A1S4CG81,Q5M9Z8,A0A1S4CNE1	A0A1S4C9J4,Q42961,A0A1S4AJ36,A0A1S3ZKZ4,A0A068JFR6,A0A1S4CGR1,A0A1S4CWV3,A0A1S3XXM3,A0A1S3YIG1,A0A1S3XGM0,A0A1S3Y2I1,A0A1S4DK35,A0A1S3ZZL0,A0A1S3WYR8,A0A1S3ZX13,A0A1S4CXS6,A0A1S4BTZ7,A0A1S3Z8Z4,A0A1S3YQI2,A0A1S4BBF5,A0A1S3XQ62,A0A1S3ZPG2,A0A1S4BCN3,A0A1S4DGM0,A0A1S4CI25,A0A1S3Z0N4,A0A1S3Z8U8,A0A1S4BD66,A0A068JIB0,A0A1S4CQ40,A0A1S3XQR5,Q6Q8A6,A0A1S4B2J2,A0A1S4D4C8,A0A1S4AH17,A0A1S4C6W5,A0A1S4BT88,…	0.0248433	0.267778	0.333333
GO:0019898	extrinsic component of membrane	C	12	30	1560	6874	0.00769231	0.00436427	over	P18212,Q04126,Q7DM39,A0A1S4CNB7,A0A1S4C967,A0A1S3XRM3,A0A1S3ZFX1,A0A1S3Y8Z8,A0A1S4AA25,A0A1S4ASN5,A0A1S3ZIT1,A0A1S4BRS0	A0A1S3ZIU5,A0A1S4CQH8,A0A1S4CWT8,A0A1S3YCF0,A0A1S3ZHH0,P18212,Q04127,Q04126,A0A1S4CHD5,Q7DM39,A0A1S4CNB7,A0A1S4CNZ1,A0A1S4A2H7,A0A1S4C967,A0A1S3XEK9,A0A1S3XRM3,A0A1S3ZFX1,A0A1S3XBA9,A0A1S4DCM1,A0A1S3Y8Z8,A0A1S4CEA3,A0A1S4DLH8,A0A1S4AA25,A0A1S4ASN5,A0A1S3ZIT1,A0A1S3YVN6,A0A1S3Z424,A0A1S4BRS0,A0A1S4CJP7,A0A1S3YEM7	0.0250509	0.267778	0.4
GO:0032787	monocarboxylic acid metabolic process	P	40	132	1560	6874	0.025641	0.0192028	over	A0A1S4AI06,A0A1S4AK33,A0A1S4A908,A0A1S3ZLY0,A0A1S4AJ36,A0A1S3ZKZ4,A0A068JFR6,A0A1S4CGR1,A0A1S3WYR8,A0A1S4BTZ7,A0A1S3Z8Z4,A0A1S4BBF5,A0A1S3XQ62,A0A1S4DGM0,A0A1S4BD66,A0A068JIB0,Q6Q8A6,A0A1S4D4C8,A0A1S3XLA8,A0A1S4AAL1,A0A1S3Z1L6,A0A1S4D758,H9CCH6,A0A1S3ZAL2,A0A1S4DHM5,P12219,A0A1S4ALM6,A0A1S3XF03,A0A1S3YU63,A0A1S3ZMD4,A0A1S3XCT4,A0A1S3ZRG6,A0A1S3YFW6,A0A1S4A3G9,A0A1S3X699,A0A1S3XQE4,A0A1S3YHI6,A0A1…	A0A1S3X1S5,A0A1S4AI06,A0A1S3X1E5,A0A1S4AK33,A0A1S4B2J2,A0A1S4C6W5,A0A1S4A908,A0A1S3ZLY0,A0A1S4DA19,A0A1S3Y542,A0A1S3XS80,A0A1S3YHL0,Q42961,A0A1S4AJ36,A0A1S3ZKZ4,A0A068JFR6,A0A1S4CGR1,A0A1S4CWV3,A0A1S3XXM3,A0A1S3YIG1,A0A1S3XGM0,A0A1S3Y2I1,A0A1S4DK35,A0A1S3ZZL0,A0A1S3WYR8,A0A1S3ZX13,A0A1S4CXS6,A0A1S4BTZ7,A0A1S3Z8Z4,A0A1S3YQI2,A0A1S4BBF5,A0A1S3XQ62,A0A1S3ZPG2,A0A1S4BCN3,A0A1S4DGM0,A0A1S4CI25,A0A1S3Z…	0.025251	0.267778	0.30303
GO:0034404	nucleobase-containing small molecule biosynthetic process	P	22	65	1560	6874	0.0141026	0.00945592	over	A0A1S4AJ36,A0A1S3ZKZ4,A0A068JFR6,A0A1S4CGR1,A0A1S3WYR8,A0A1S4BTZ7,A0A1S3Z8Z4,A0A1S4BBF5,A0A1S3XQ62,A0A1S4DGM0,A0A1S4BD66,A0A068JIB0,Q6Q8A6,A0A1S4D4C8,A0A1S3XLA8,A0A1S4A908,A0A1S4AAL1,A0A1S3Z1L6,A0A1S3XEK0,A0A1S3Y388,A0A1S4DGP1,A0A1S3Z1Y6	Q42961,A0A1S4AJ36,A0A1S3ZKZ4,A0A068JFR6,A0A1S4CGR1,A0A1S4CWV3,A0A1S3XXM3,A0A1S3YIG1,A0A1S3XGM0,A0A1S3Y2I1,A0A1S4DK35,A0A1S3ZZL0,A0A1S3WYR8,A0A1S3ZX13,A0A1S4CXS6,A0A1S4BTZ7,A0A1S3Z8Z4,A0A1S3YQI2,A0A1S4BBF5,A0A1S3XQ62,A0A1S3ZPG2,A0A1S4BCN3,A0A1S4DGM0,A0A1S4CI25,A0A1S3Z0N4,A0A1S3Z8U8,A0A1S4BD66,A0A068JIB0,A0A1S4CQ40,A0A1S3XQR5,Q6Q8A6,A0A1S4B2J2,A0A1S4D4C8,A0A1S4AH17,A0A1S4C6W5,A0A1S4BT88,A0A1S3XLA8,…	0.0259408	0.267778	0.338462
GO:0009124	nucleoside monophosphate biosynthetic process	P	32	102	1560	6874	0.0205128	0.0148385	over	A0A1S4AJ36,A0A1S3ZKZ4,A0A068JFR6,A0A1S4CGR1,A0A1S3WYR8,A0A1S4BTZ7,A0A1S3Z8Z4,A0A1S4BBF5,A0A1S3XQ62,A0A1S4DGM0,A0A1S4BD66,A0A068JIB0,Q6Q8A6,A0A1S4D4C8,A0A1S3XLA8,A0A1S4A908,A0A1S4AAL1,A0A1S3Z1L6,A0A1S3XEK0,A0A1S3Y367,A0A1S4CK04,A0A140G1P8,A0A1S4AHW5,A0A140G1P7,P00823,P29790,A0A1S3ZVH3,A0A1S3WZA4,A0A1S4AX40,A0A1S3XR26,Q5MA53,A0A1S3XKP8	Q42961,A0A1S4AJ36,A0A1S3ZKZ4,A0A068JFR6,A0A1S4CGR1,A0A1S4CWV3,A0A1S3XXM3,A0A1S3YIG1,A0A1S3XGM0,A0A1S3Y2I1,A0A1S4DK35,A0A1S3ZZL0,A0A1S3WYR8,A0A1S3ZX13,A0A1S4CXS6,A0A1S4BTZ7,A0A1S3Z8Z4,A0A1S3YQI2,A0A1S4BBF5,A0A1S3XQ62,A0A1S3ZPG2,A0A1S4BCN3,A0A1S4DGM0,A0A1S4CI25,A0A1S3Z0N4,A0A1S3Z8U8,A0A1S4BD66,A0A068JIB0,A0A1S4CQ40,A0A1S3XQR5,Q6Q8A6,A0A1S4B2J2,A0A1S4D4C8,A0A1S4AH17,A0A1S4C6W5,A0A1S4BT88,A0A1S3XLA8,…	0.0263386	0.267778	0.313725
GO:0019238	cyclohydrolase activity	F	4	6	1560	6874	0.0025641	0.000872854	over	A0A1S4A1I3,A0A1S3ZRE1,A0A1S4D742,A0A1S3X2J0	A0A1S4BK34,A0A1S3ZRV5,A0A1S4A1I3,A0A1S3ZRE1,A0A1S4D742,A0A1S3X2J0	0.0266499	0.267778	0.666667
GO:0015711	organic anion transport	P	4	6	1560	6874	0.0025641	0.000872854	over	A0A1S3XDD7,A0A1S4B0F0,A0A1S4APB0,Q5CCT8	A0A1S3YCD0,A0A1S3XDD7,A0A1S3ZVC1,A0A1S4B0F0,A0A1S4APB0,Q5CCT8	0.0266499	0.267778	0.666667
GO:0042549	photosystem II stabilization	P	4	6	1560	6874	0.0025641	0.000872854	over	Q84QE8,A0A1S3XLS3,A0A1S3YCR6,A0A1S4BSA2	Q84QE8,A0A1S3XLS3,A0A1S3ZHB8,A0A1S3YCR6,A0A1S4BSA2,Q6RUN4	0.0266499	0.267778	0.666667
GO:0043467	regulation of generation of precursor metabolites and energy	P	4	6	1560	6874	0.0025641	0.000872854	over	Q84QE8,A0A1S3XLS3,A0A1S3YCR6,A0A1S4BSA2	Q84QE8,A0A1S3XLS3,A0A1S3ZHB8,A0A1S3YCR6,A0A1S4BSA2,Q6RUN4	0.0266499	0.267778	0.666667
GO:0009071	serine family amino acid catabolic process	P	4	6	1560	6874	0.0025641	0.000872854	over	A0A1S3YRT4,A0A1S4B9H4,A0A1S3Z4R3,A0A1S3YYG2	A0A1S3YRT4,A0A1S4CLA2,A0A1S3Z7S7,A0A1S4B9H4,A0A1S3Z4R3,A0A1S3YYG2	0.0266499	0.267778	0.666667
GO:0042548	regulation of photosynthesis, light reaction	P	4	6	1560	6874	0.0025641	0.000872854	over	Q84QE8,A0A1S3XLS3,A0A1S3YCR6,A0A1S4BSA2	Q84QE8,A0A1S3XLS3,A0A1S3ZHB8,A0A1S3YCR6,A0A1S4BSA2,Q6RUN4	0.0266499	0.267778	0.666667
GO:0006546	glycine catabolic process	P	4	6	1560	6874	0.0025641	0.000872854	over	A0A1S3YRT4,A0A1S4B9H4,A0A1S3Z4R3,A0A1S3YYG2	A0A1S3YRT4,A0A1S4CLA2,A0A1S3Z7S7,A0A1S4B9H4,A0A1S3Z4R3,A0A1S3YYG2	0.0266499	0.267778	0.666667
GO:0010109	regulation of photosynthesis	P	4	6	1560	6874	0.0025641	0.000872854	over	Q84QE8,A0A1S3XLS3,A0A1S3YCR6,A0A1S4BSA2	Q84QE8,A0A1S3XLS3,A0A1S3ZHB8,A0A1S3YCR6,A0A1S4BSA2,Q6RUN4	0.0266499	0.267778	0.666667
GO:0015849	organic acid transport	P	4	6	1560	6874	0.0025641	0.000872854	over	A0A1S3XDD7,A0A1S4B0F0,A0A1S4APB0,Q5CCT8	A0A1S3YCD0,A0A1S3XDD7,A0A1S3ZVC1,A0A1S4B0F0,A0A1S4APB0,Q5CCT8	0.0266499	0.267778	0.666667
GO:0010242	oxygen evolving activity	F	4	6	1560	6874	0.0025641	0.000872854	over	Q84QE8,A0A1S3XLS3,A0A1S3YCR6,A0A1S4BSA2	Q84QE8,A0A1S3XLS3,A0A1S3ZHB8,A0A1S3YCR6,A0A1S4BSA2,Q6RUN4	0.0266499	0.267778	0.666667
GO:0046942	carboxylic acid transport	P	4	6	1560	6874	0.0025641	0.000872854	over	A0A1S3XDD7,A0A1S4B0F0,A0A1S4APB0,Q5CCT8	A0A1S3YCD0,A0A1S3XDD7,A0A1S3ZVC1,A0A1S4B0F0,A0A1S4APB0,Q5CCT8	0.0266499	0.267778	0.666667
GO:1990204	oxidoreductase complex	C	20	58	1560	6874	0.0128205	0.00843759	over	A0A1S4B679,A0A1S3YRT4,A0A1S3ZLY0,Q84QE8,A0A1S3XLS3,A0A1S3YCR6,A0A1S4BSA2,P18212,Q04126,Q7DM39,A0A1S4CNB7,A0A1S4C967,A0A1S3XRM3,A0A1S3ZFX1,A0A1S3Y8Z8,A0A1S4AA25,A0A1S4ASN5,A0A1S3ZIT1,A0A1S4BRS0,Q5MA49	A0A1S3ZYZ9,A0A1S4B679,A0A1S3X7Q5,A0A1S3YD39,A0A1S3YRT4,A0A1S4CLA2,A0A1S3ZK30,A0A1S3YUN5,A0A1S3ZLY0,A0A1S4DA19,A0A1S3Y542,A0A1S3XS80,Q84QE8,A0A1S3XLS3,A0A1S3ZHB8,A0A1S3YCF0,A0A1S3ZHH0,A0A1S3YCR6,A0A1S4BSA2,P18212,Q04127,Q04126,A0A1S4CHD5,Q7DM39,A0A1S4CNB7,A0A1S4CNZ1,Q6RUN4,A0A1S4A2H7,A0A1S4C967,A0A1S3XEK9,A0A1S3XRM3,A0A1S3ZFX1,A0A1S3XBA9,A0A1S4DCM1,A0A1S3Y8Z8,A0A1S4CEA3,A0A1S4DLH8,A0A1S4AA25,A0A1S…	0.0268474	0.267778	0.344828
GO:0097159	organic cyclic compound binding	F	423	1733	1560	6874	0.271154	0.252109	over	A0A1S4BYR7,A0A1S4AVB4,A0A1S3XN09,A0A1S4C3B8,A0A1S4CGJ2,A0A1S3XHC9,A0A1S4AMP7,A0A1S3Z6N8,A0A1S3XR11,A0A1S4ACA6,A0A1S3XLI2,A0A1S3Z4W1,A0A1S4BXI2,A0A1S4A7G6,A0A1S4DQ97,A0A1S3XYS9,A0A1S4A2R8,A0A1S3YGP6,A0A1S3YXM6,A0A1S3Z2L5,A0A1S4DGP2,A0A1S4B9Y7,A0A1S3ZZF5,D0VEA2,A0A1S4C9M3,A0A1S3ZR09,A0A1S3Z169,A0A1S4C416,A0A1S3ZS83,A0A1S3ZZ34,A0A1S4AMB0,A0A1S3YFP6,A0A1S4ATY4,A0A1S3Z9Z2,A0A1S4B4Z9,A0A1S4AKB5,A7VMP6,…	A0A1S4BI11,A0A1S4CDK2,A0A1S4BYR7,A0A1S3ZA01,A0A1S4BAS9,A0A1S4AVB4,A0A1S3XN09,A0A1S4CHP0,A0A1S4BTV5,A0A1S3WY34,A0A1S4C3B8,A0A1S3ZJA6,A0A1S4AMI2,A0A1S3ZSN3,A0A1S4B9B6,A0A1S4CGJ2,A0A1S3XHC9,A0A1S4ABU0,A0A1S4AQC1,A0A1S3XMI7,A0A1S3XIE9,A0A1S4D817,A0A1S3X642,A0A1S3YC88,A0A1S4AMP7,A0A1S3XAB9,A0A1S3YES5,A0A1S3Z6N8,A0A1S3XU47,A0A1S3XCX6,A0A1S4CXG2,A0A1S3XR11,D5FM17,A0A1S4BFB3,A0A1S3XKA7,A0A1S3XJ11,A0A1S4B…	0.0268531	0.267778	0.244085
GO:1901363	heterocyclic compound binding	F	423	1733	1560	6874	0.271154	0.252109	over	A0A1S4BYR7,A0A1S4AVB4,A0A1S3XN09,A0A1S4C3B8,A0A1S4CGJ2,A0A1S3XHC9,A0A1S4AMP7,A0A1S3Z6N8,A0A1S3XR11,A0A1S4ACA6,A0A1S3XLI2,A0A1S3Z4W1,A0A1S4BXI2,A0A1S4A7G6,A0A1S4DQ97,A0A1S3XYS9,A0A1S4A2R8,A0A1S3YGP6,A0A1S3YXM6,A0A1S3Z2L5,A0A1S4DGP2,A0A1S4B9Y7,A0A1S3ZZF5,D0VEA2,A0A1S4C9M3,A0A1S3ZR09,A0A1S3Z169,A0A1S4C416,A0A1S3ZS83,A0A1S3ZZ34,A0A1S4AMB0,A0A1S3YFP6,A0A1S4ATY4,A0A1S3Z9Z2,A0A1S4B4Z9,A0A1S4AKB5,A7VMP6,…	A0A1S4BI11,A0A1S4CDK2,A0A1S4BYR7,A0A1S3ZA01,A0A1S4BAS9,A0A1S4AVB4,A0A1S3XN09,A0A1S4CHP0,A0A1S4BTV5,A0A1S3WY34,A0A1S4C3B8,A0A1S3ZJA6,A0A1S4AMI2,A0A1S3ZSN3,A0A1S4B9B6,A0A1S4CGJ2,A0A1S3XHC9,A0A1S4ABU0,A0A1S4AQC1,A0A1S3XMI7,A0A1S3XIE9,A0A1S4D817,A0A1S3X642,A0A1S3YC88,A0A1S4AMP7,A0A1S3XAB9,A0A1S3YES5,A0A1S3Z6N8,A0A1S3XU47,A0A1S3XCX6,A0A1S4CXG2,A0A1S3XR11,D5FM17,A0A1S4BFB3,A0A1S3XKA7,A0A1S3XJ11,A0A1S4B…	0.0268531	0.267778	0.244085
GO:0065008	regulation of biological quality	P	38	125	1560	6874	0.024359	0.0181845	over	Q6Q8A6,A0A1S3XLA8,A0A1S3YRT4,A0A1S4CX06,A0A1S4B900,A0A1S3X7Z1,A0A1S3YKH3,A0A1S4DND2,A0A1S4A3V7,A0A1S3ZLD2,A0A1S4CCW3,A0A077D9N5,A0A1S4BUQ4,A0A1S4BDC1,A0A1S3XJE6,A0A1S3YFK6,A0A1S4D700,A0A1S3Y2R6,A0A1S3WXV2,A0A1S4BQM8,A0A1S4ATH4,A0A1S4C6V5,A0A1S3X2I0,A0A1S4D4R5,A0A1S3ZXS7,A0A1S4ATW2,A0A1S3Z8T2,A0A1S4BPM9,A0A1S4B9H4,A0A1S3Z4R3,A0A1S3YYG2,A0A1S3Y3D4,A0A1S4ATT8,A0A1S3XQE4,A0A1S4B0F5,A0A1S4APM0,A0A1S4D…	A0A1S3ZCE5,A0A1S4AIX9,Q6Q8A6,A0A1S4AH17,A0A1S3XLA8,Q6BDB4,A0A1S3ZUM6,A0A1S3XZS1,A0A1S3YRT4,A0A1S4CLA2,A0A076KWF9,A0A1S3ZUX0,A0A1S4B0A8,A0A1S4CPN2,A0A1S4BCB4,A0A1S4D678,A0A1S4CX06,A0A1S4B900,A0A1S3X7Z1,A0A1S3YKH3,A0A1S4A4Z4,A0A1S4BXD1,A0A1S4DND2,A0A1S4AWU1,A0A1S4A3V7,A0A1S3ZLD2,A0A1S3ZZI4,A0A1S4CCW3,A0A077D9N5,A0A1S4BKR7,P80461,A0A1S4BUQ4,A0A1S4BDC1,A0A1S3YPD8,A0A1S4DPM9,A0A1S4B656,A0A1S3XJE6,A0A1…	0.0272904	0.269869	0.304
GO:0042737	drug catabolic process	P	18	51	1560	6874	0.0115385	0.00741926	over	A0A1S3YRT4,A0A1S4D7J1,A0A1S3YRD6,A0A1S4AG99,A0A1S4B9H4,A0A1S3Z4R3,A0A1S3YYG2,A0A1S3XEH6,A0A1S3ZHK0,Q9XIV8,A0A1S4BIW4,A0A1S3YY52,Q94IQ1,A0A1S4A107,A0A1S4A0W8,A0A1S3WZE1,A0A1S4DBU0,A0A1S4CSI1	A0A1S3YRT4,A0A1S4CLA2,A0A1S3ZVW5,A0A1S4D7J1,A0A1S3YRD6,A0A1S4AG99,A0A1S3XCI1,A0A1S3Z7S7,A0A1S4B9H4,A0A1S3Z4R3,A0A1S3YYG2,A0A1S3ZH48,A0A1S3XEH6,A0A1S3ZHK0,A0A1S3ZFE6,A0A1S4D605,L0SQ20,L0SS91,Q9XIV8,A0A1S3Y048,A0A1S4BIW4,A0A1S3YY52,A0A1S3XK73,Q94IQ1,Q40555,A0A1S4A107,A0A1S4CQI1,A0A1S3ZT94,A0A1S4A0W8,A0A1S3WZE1,A0A1S3X8M7,A0A1S3ZAS7,A0A1S3ZF49,A0A1S4BEZ8,A0A1S3YMB5,Q9LEB0,A0A1S3ZP75,A0A1S3Z2T8,A0A1S…	0.0274421	0.269869	0.352941
GO:0046434	organophosphate catabolic process	P	18	51	1560	6874	0.0115385	0.00741926	over	A0A1S4AJ36,A0A1S3ZKZ4,A0A068JFR6,A0A1S4CGR1,A0A1S3WYR8,A0A1S4BTZ7,A0A1S3Z8Z4,A0A1S4BBF5,A0A1S3XQ62,A0A1S4DGM0,A0A1S4BD66,A0A068JIB0,Q6Q8A6,A0A1S4D4C8,A0A1S3XLA8,A0A1S4A908,A0A1S4AAL1,A0A1S3Z1L6	Q42961,A0A1S4AJ36,A0A1S3ZKZ4,A0A068JFR6,A0A1S4CGR1,A0A1S4CWV3,A0A1S3XXM3,A0A1S3YIG1,A0A1S3XGM0,A0A1S3Y2I1,A0A1S4DK35,A0A1S3ZZL0,A0A1S3WYR8,A0A1S3ZX13,A0A1S4CXS6,A0A1S4BTZ7,A0A1S3Z8Z4,A0A1S3YQI2,A0A1S4BBF5,A0A1S3XQ62,A0A1S3ZPG2,A0A1S4BCN3,A0A1S4DGM0,A0A1S4CI25,A0A1S3Z0N4,A0A1S3Z8U8,A0A1S4BD66,A0A068JIB0,A0A1S4CQ40,A0A1S3XQR5,Q6Q8A6,A0A1S4B2J2,A0A1S4D4C8,A0A1S4AH17,A0A1S4C6W5,A0A1S4BT88,A0A1S3XLA8,…	0.0274421	0.269869	0.352941
GO:0055085	transmembrane transport	P	34	110	1560	6874	0.0217949	0.0160023	over	A0A1S3XDD7,A0A1S4B0F0,A0A1S4B7I9,A0A1S4C7N1,A0A1S4C3D5,A0A1S4CK04,A0A140G1P8,A0A1S4AHW5,A0A140G1P7,P00823,P29790,A0A1S3ZVH3,A0A1S3WZA4,A0A1S4AX40,A0A1S3XR26,Q5MA53,A0A0M4K6A6,A0A097BTV9,A0A1S3X5A3,A0A1S3Z3P5,A0A1S4AP74,A0A1S3Z6E6,A0A1S4DA59,A0A1S3YPC4,A0A1S4AIA1,A0A1S3ZF04,A0A1S3Y2M1,A0A1S3Y296,A0A1S3X5Z8,A0A1S3XUP9,A0A1S4BLZ2,A0A1S3XJZ1,Q8L7Z8,A0A1S3YAP0	A0A1S3XDD7,A0A1S3ZVC1,A0A1S4B0F0,A0A1S3XD60,A0A1S4B7I9,A0A1S3X544,A0A1S4C7N1,A0A1S3YD88,A0A1S4BJR2,A0A1S4C3D5,A0A1S4ANU3,A0A140G1S2,A0A1S4A1J2,A0A1S4CK04,A0A1S3XQF4,A0A140G1P8,Q5M9V4,A0A1S4AHW5,A0A1S4CSA5,A0A140G1P7,P00823,A0A140G1S1,P29790,A0A1S4A0E0,A0A1S3ZVH3,A0A1S3WZA4,A0A1S3XUA2,A0A1S3ZTP5,A0A1S4DS02,A0A1S3ZF45,A0A1S3ZXT5,A0A1S3ZWF6,A0A1S4AX40,A0A1S4BAA8,A0A1S3XR26,A0A1S4CXJ8,A0A1S3Z224,A0A1…	0.0280065	0.274155	0.309091
GO:0051082	unfolded protein binding	F	17	48	1560	6874	0.0108974	0.00698283	over	Q40567,A0A1S3Y346,A0A1S3ZQV2,A0A1S4CZ48,G9MD86,A0A1S3XI60,A0A1S3YGZ0,A0A1S4CGS1,A0A1S3YBV7,A0A1S4AFU6,A0A077DBL4,A0A1S3YV22,A0A1S3Z9L1,A0A1S3ZH59,A0A1S4D2X1,A0A1S3XAU6,Q6EIX7	A0A1S4A548,A0A1S4CB32,A0A1S4D3T4,A0A1S3ZUI8,A0A1S3YDH7,E9NZ46,A0A1S3XGK4,A0A1S3ZDE0,A0A1S4C3F4,A0A1S3ZPC7,Q40567,A0A1S3Y346,A0A1S3ZQV2,A0A1S4CZ48,G9MD86,A0A1S4C9T5,A0A1S3XI60,A0A1S4B696,A0A1S3YGZ0,A0A1S3YCI6,A0A1S3YCI5,A0A1S3Y4Y6,A0A1S4CGS1,A0A1S3YBV7,A0A1S4CUE9,A0A1S4AFU6,A0A077DBL4,A0A1S3XJN1,A0A1S3XW41,A0A1S4CT76,A0A1S3YV22,A0A1S3Z9L1,A0A1S3XBR3,A0A1S3ZH59,A0A1S3YU20,A0A1S4D2X1,A0A1S4A3P1,A0A1…	0.0305406	0.297162	0.354167
GO:0010467	gene expression	P	160	620	1560	6874	0.102564	0.0901949	over	A0A1S3Z1G9,A0A1S3YBJ9,A0A1S3ZLB1,A0A1S3XJX0,A0A1S4ADF2,A0A1S3XKL8,A0A1S3Z3K3,A0A1S3ZQM0,A0A1S3YKS5,A0A1S4B2F9,A0A140G1U9,P06271,A0A1S3ZRY0,A0A1S4BP93,A0A1S4C149,A0A076KXA2,A0A1S3XL21,A0A1S3XAL0,A0A1S3YMH7,A0A1S3XHS5,A0A1S4A2P2,A0A1S4DJ40,A0A1S4CGX8,A0A1S4ASZ9,Q75WU8,A0A1S4ATX1,A0A1S3XWU3,A0A1S4C8T7,A0A1S4AYN5,A0A1S3ZFM5,A0A1S3XV78,A0A1S3Z1T5,A0A140G1V3,A0A1S4D1U6,A0A1S3XES7,A0A1S4DFI4,A0A1S3YRJ8,…	A0A1S3Z1G9,A0A1S4AQ50,A0A1S3XVA1,A0A1S3YDK8,A0A1S4AWS5,A0A1S3YV93,A0A1S4BWJ9,A0A1S3ZWI9,A0A1S4CDB1,A0A1S3XS39,A0A1S3Z0X9,A0A1S4DQK0,A0A1S3X4J0,A0A1S3XHX0,A0A1S3YBJ9,A0A1S3XWB6,A0A1S4A1M8,A0A1S3XYP1,A0A1S3XXF3,A0A1S4CBM9,A0A1S4A5A8,A0A1S3XW19,A0A1S3WY26,A0A1S3XHI6,A0A1S4AYP6,A0A1S4D864,A0A1S3XGK7,A0A1S4C6N4,A0A1S4AX47,A0A1S3ZNU7,A0A1S4A621,A0A1S3ZW41,A0A1S4D5L2,A0A1S3XS42,A0A1S3ZI94,A0A1S4A013,A0A…	0.0306353	0.297162	0.258065
GO:0046903	secretion	P	9	21	1560	6874	0.00576923	0.00305499	over	A0A1S3XDH0,A0A1S3ZZ89,A0A1S4CU80,A0A1S4BKF3,A0A1S3YZ59,A0A1S4C3J2,A0A1S4D5C8,A0A1S4APB0,Q5CCT8	A0A1S3XDH0,A0A1S4D8B0,A0A1S3WZZ7,A0A1S3ZZ89,A0A1S3X8N0,A0A1S4CU80,A0A1S4DIN3,A0A1S3XIS9,A0A1S4BKF3,A0A1S3YRC8,A0A1S3WXZ7,A0A1S3XM81,A0A1S3YZ59,A0A1S4C3J2,A0A1S4BBK1,A0A1S4CT60,A0A1S4D5C8,A0A1S4ACS9,A0A1S4BM15,A0A1S4APB0,Q5CCT8	0.0315825	0.304964	0.428571
GO:0034655	nucleobase-containing compound catabolic process	P	20	59	1560	6874	0.0128205	0.00858307	over	A0A1S3Z1G9,A0A1S4AJ36,A0A1S3ZKZ4,A0A068JFR6,A0A1S4CGR1,A0A1S3WYR8,A0A1S4BTZ7,A0A1S3Z8Z4,A0A1S4BBF5,A0A1S3XQ62,A0A1S4DGM0,A0A1S4BD66,A0A068JIB0,Q6Q8A6,A0A1S4D4C8,A0A1S3XLA8,A0A1S4A908,A0A1S4AAL1,A0A1S3Z1L6,A0A1S4ATX1	A0A1S3Z1G9,A0A1S4AQ50,A0A1S4AWS5,A0A1S3YV93,A0A1S3XHX0,A0A1S4A1M8,A0A1S3XW19,Q42961,A0A1S4AJ36,A0A1S3ZKZ4,A0A068JFR6,A0A1S4CGR1,A0A1S4CWV3,A0A1S3XXM3,A0A1S3YIG1,A0A1S3XGM0,A0A1S3Y2I1,A0A1S4DK35,A0A1S3ZZL0,A0A1S3WYR8,A0A1S3ZX13,A0A1S4CXS6,A0A1S4BTZ7,A0A1S3Z8Z4,A0A1S3YQI2,A0A1S4BBF5,A0A1S3XQ62,A0A1S3ZPG2,A0A1S4BCN3,A0A1S4DGM0,A0A1S4CI25,A0A1S3Z0N4,A0A1S3Z8U8,A0A1S4BD66,A0A068JIB0,A0A1S4CQ40,A0A1S3X…	0.0322134	0.308513	0.338983
GO:0022804	active transmembrane transporter activity	F	26	81	1560	6874	0.0166667	0.0117835	over	A0A097BTV9,A0A1S3Z3P5,A0A1S3Z6E6,A0A1S4DA59,A0A1S3YPC4,A0A1S4CK04,A0A1S4AHW5,A0A140G1P7,P00823,P29790,A0A1S3WZA4,A0A1S3XR26,A0A1S3XR11,A0A1S4B7I9,A0A1S3X217,A0A1S4AU26,A0A1S4D100,A0A1S4AV24,A0A1S3YD84,A0A1S4DKY7,A0A1S3XJZ1,A0A1S4C7N1,A0A1S4C3D5,A0A1S4DLF6,A0A1S3Y9V2,A0A1S4C5E5	A0A1S4BL36,A0A097BTV9,A0A1S3Z3P5,A0A1S4BGV4,A0A1S3Z6E6,A0A1S3X1F6,A0A1S4DA59,A0A1S4DC16,A0A1S3YPC4,A0A140G1S2,A0A1S4A1J2,A0A1S4CK04,Q5M9V4,A0A1S4AHW5,A0A1S4CSA5,A0A140G1P7,P00823,A0A140G1S1,P29790,A0A1S4A0E0,A0A1S3WZA4,A0A1S3XUA2,A0A1S3ZTP5,A0A1S4DS02,A0A1S4BAA8,A0A1S3XR26,A0A1S4CXJ8,A0A1S4DCZ3,A0A140G1P9,A0A1S3XCX6,A0A1S3XR11,A0A1S3ZGF9,A0A1S4CQG1,A0A1S4CNL5,A0A1S4B7I9,A0A1S3Y0B8,A0A1S4ATD8,A0A1…	0.0322392	0.308513	0.320988
GO:0045727	positive regulation of translation	P	5	9	1560	6874	0.00320513	0.00130928	over	A0A1S3ZPB2,A0A1S4AUN0,A0A075EYQ6,A0A1S4A482,A0A1S4CVR8	A0A1S3ZPB2,A0A1S4AUN0,A0A1S3YXL3,A0A075EYQ6,A0A1S4CMV2,A0A1S4A482,A0A1S4CVR8,A0A1S4B8X7,A0A1S4A7A5	0.0330134	0.308994	0.555556
GO:0046961	proton-transporting ATPase activity, rotational mechanism	F	5	9	1560	6874	0.00320513	0.00130928	over	A0A097BTV9,A0A1S3Z3P5,A0A1S3Z6E6,A0A1S4DA59,A0A1S3YPC4	A0A1S4BL36,A0A097BTV9,A0A1S3Z3P5,A0A1S4BGV4,A0A1S3Z6E6,A0A1S3X1F6,A0A1S4DA59,A0A1S4DC16,A0A1S3YPC4	0.0330134	0.308994	0.555556
GO:0034250	positive regulation of cellular amide metabolic process	P	5	9	1560	6874	0.00320513	0.00130928	over	A0A1S3ZPB2,A0A1S4AUN0,A0A075EYQ6,A0A1S4A482,A0A1S4CVR8	A0A1S4B8X7,A0A1S4A7A5,A0A1S3ZPB2,A0A1S4AUN0,A0A1S3YXL3,A0A075EYQ6,A0A1S4CMV2,A0A1S4A482,A0A1S4CVR8	0.0330134	0.308994	0.555556
GO:0016783	sulfurtransferase activity	F	5	9	1560	6874	0.00320513	0.00130928	over	A0A1S3X699,A0A1S4D4V1,A0A1S4BKI6,A0A1S3ZTF8,A0A1S4B3D9	A0A1S3X699,A0A1S4BTY9,A0A1S3Z1D8,A0A1S4B5N2,A0A1S4D4V1,A0A1S4BKI6,A0A1S4A2J0,A0A1S3ZTF8,A0A1S4B3D9	0.0330134	0.308994	0.555556
GO:0006820	anion transport	P	5	9	1560	6874	0.00320513	0.00130928	over	A0A1S3XDD7,A0A1S4B0F0,A0A1S4CEW3,A0A1S4APB0,Q5CCT8	A0A1S3XRZ3,A0A1S3YCD0,A0A1S3XDD7,A0A1S3ZVC1,A0A1S4B0F0,A0A1S4CEW3,A0A1S4CN39,A0A1S4APB0,Q5CCT8	0.0330134	0.308994	0.555556
GO:0005576	extracellular region	C	24	74	1560	6874	0.0153846	0.0107652	over	A0A1S4AQ72,A0A1S3ZD62,A0A1S4CPH6,A0A1S4CRE5,A0A1S4BF20,A0A1S3ZL08,A0A1S4A1S6,A0A1S3Y5P8,Q9XIV8,A0A1S4BIW4,Q94IQ1,A0A1S3YF27,A0A1S3Z922,A0A1S4A107,Q7XZV3,A0A1S4APB0,A0A1S4C951,A0A1S4BAH9,A0A1S4AWF6,A0A1S4A0W8,A0A1S3WZE1,A0A1S4CSI1,Q9ZP35,Q5CCT8	A0A1S4D1X6,A0A1S4A648,A0A1S4AQ72,A0A1S4CJR0,A0A1S3ZD62,A0A1S4CPH6,A0A1S4AWI1,A0A1S4DP41,A0A1S4CRE5,A0A1S4BF20,A0A1S3Z5V1,A0A1S3ZL08,A0A1S4CBM6,A0A1S4C6S9,A0A1S4DCB0,A0A1S3YPA6,A0A1S3XSZ4,A0A1S4A1S6,A0A1S3Y5P8,A0A1S4C158,A0A1S3X433,A0A1S3XQU9,A0A1S4BB21,Q9XIV8,A0A1S3Y048,A0A1S4BIW4,A0A1S4D6P0,Q9LEB0,A0A1S3XK73,A0A1S3ZP75,P29062,Q94IQ1,A0A1S3YF27,A0A1S4DHC1,A0A1S3Z922,Q40555,A0A1S4A107,A0A1S4AVA3,A…	0.0343094	0.315648	0.324324
GO:0016491	oxidoreductase activity	F	181	710	1560	6874	0.116026	0.103288	over	A0A1S3ZQ07,A0A1S4BIG4,A0A1S4CCW3,A0A1S4BUQ4,A0A1S4A1K3,A0A1S4CG81,A0A1S4AYE8,A0A1S3YU22,A0A1S3WXV2,P69384,A0A1S4BMJ4,A0A1S3YB08,P06405,A0A1S3Z028,A0A1S3ZY06,A0A1S3X9X9,A0A1S3XC77,A0A1S3Y864,A0A1S3Z8Z5,A0A1S3ZIP1,A0A1S3ZJB7,A0A1S4BJ94,A0A1S4CCQ3,A0A1S4A481,A0A1S4D5K0,A0A1S4A3G9,A0A1S3YY52,A0A1S3Y4V4,A0A1S4A792,A0A1S3XIH4,A0A1S3YI67,A0A1S3XAH3,A0A0M4K6A6,A0A1S3Y6A0,A0A1S4ATT8,A0A1S4AGL0,A0A1S3Z4R3,…	P35477,P35476,P62094,A0A076KWF9,A0A140G1S8,A0A1S4B0A8,A0A1S4CPN2,P83526,A0A1S3ZQ07,A0A1S4BIG4,A0A1S4CCW3,P80461,A0A1S4BUQ4,A0A1S3ZW69,A0A1S4A1K3,A0A1S4BSK7,A0A1S4CG81,A0A1S4B656,A0A1S4AZJ1,A0A1S4AYE8,A0A1S4BVV4,A0A1S3Y0G0,A0A1S3XYH7,A0A1S3YU22,A3QN28,A0A1S3Z8Q0,A0A1S3ZC64,A0A1S3ZQG6,A0A1S3WXV2,A0A1S4CZ83,A0A1S4BYR0,A0A1S4C0U2,A0A1S4B0I0,P69384,P06407,A0A1S3XQ22,A0A1S4CX44,A0A1S4BMJ4,A0A140G1T2,A0…	0.0345453	0.315648	0.25493
GO:0022411	cellular component disassembly	P	6	12	1560	6874	0.00384615	0.00174571	over	A0A1S3YWQ0,A0A1S3ZPB2,A0A1S4AUN0,A0A075EYQ6,A0A1S4A482,A0A1S4CVR8	A0A1S3WZG9,A0A1S3Z7K3,A0A1S3YWQ0,A0A1S4CCB8,A0A1S4AHR6,A0A1S3ZPB2,A0A1S4AUN0,A0A1S3YXL3,A0A075EYQ6,A0A1S4CMV2,A0A1S4A482,A0A1S4CVR8	0.0350132	0.315648	0.5
GO:0032984	protein-containing complex disassembly	P	6	12	1560	6874	0.00384615	0.00174571	over	A0A1S3YWQ0,A0A1S3ZPB2,A0A1S4AUN0,A0A075EYQ6,A0A1S4A482,A0A1S4CVR8	A0A1S3WZG9,A0A1S3Z7K3,A0A1S3YWQ0,A0A1S4CCB8,A0A1S4AHR6,A0A1S3ZPB2,A0A1S4AUN0,A0A1S3YXL3,A0A075EYQ6,A0A1S4CMV2,A0A1S4A482,A0A1S4CVR8	0.0350132	0.315648	0.5
GO:0043624	cellular protein complex disassembly	P	6	12	1560	6874	0.00384615	0.00174571	over	A0A1S3YWQ0,A0A1S3ZPB2,A0A1S4AUN0,A0A075EYQ6,A0A1S4A482,A0A1S4CVR8	A0A1S3WZG9,A0A1S3Z7K3,A0A1S3YWQ0,A0A1S4CCB8,A0A1S4AHR6,A0A1S3ZPB2,A0A1S4AUN0,A0A1S3YXL3,A0A075EYQ6,A0A1S4CMV2,A0A1S4A482,A0A1S4CVR8	0.0350132	0.315648	0.5
GO:0071616	acyl-CoA biosynthetic process	P	6	12	1560	6874	0.00384615	0.00174571	over	A0A1S4AI06,A0A1S4AK33,A0A1S4A908,A0A1S4D758,H9CCH6,P12219	A0A1S3X1S5,A0A1S4AI06,A0A1S3X1E5,A0A1S4AK33,A0A1S4B2J2,A0A1S4C6W5,A0A1S4A908,A0A1S4CGE6,A0A1S4D758,H9CCH6,A0A1S4AWE8,P12219	0.0350132	0.315648	0.5
GO:0035384	thioester biosynthetic process	P	6	12	1560	6874	0.00384615	0.00174571	over	A0A1S4AI06,A0A1S4AK33,A0A1S4A908,A0A1S4D758,H9CCH6,P12219	A0A1S3X1S5,A0A1S4AI06,A0A1S3X1E5,A0A1S4AK33,A0A1S4B2J2,A0A1S4C6W5,A0A1S4A908,A0A1S4CGE6,A0A1S4D758,H9CCH6,A0A1S4AWE8,P12219	0.0350132	0.315648	0.5
GO:1990542	mitochondrial transmembrane transport	P	6	12	1560	6874	0.00384615	0.00174571	over	A0A1S3XDD7,A0A1S4B0F0,A0A1S3Y2M1,A0A1S3X5Z8,A0A1S3XUP9,A0A1S4BLZ2	A0A1S3XDD7,A0A1S3ZVC1,A0A1S4B0F0,A0A1S3YLY7,A0A1S3Y2M1,A0A1S3Z5K2,A0A1S3X5Z8,A0A1S3XUP9,A0A1S3ZIV3,A0A1S3XF91,A0A1S4CG27,A0A1S4BLZ2	0.0350132	0.315648	0.5
GO:0043170	macromolecule metabolic process	P	237	946	1560	6874	0.151923	0.13762	over	A0A1S3YP30,A0A1S3YV94,A0A1S3X4V3,A0A1S3Z1G9,A0A076L2F8,A0A1S3YAX1,A0A1S3YBJ9,A0A1S4DK45,A0A1S3XAL0,A0A1S3ZLB1,A0A1S3XJX0,A0A1S4ADF2,A0A1S3XKL8,A0A1S3Z3K3,A0A1S3ZQM0,A0A1S3YKS5,A0A1S4B2F9,A0A1S4C9G4,A0A1S4D5Y3,A0A1S4ATF2,A0A1S4D7J1,A0A1S3YRD6,A0A1S4AG99,A0A1S3YMJ1,A0A1S4DH29,A0A1S3ZF51,A0A1S4AVI5,A0A1S3ZTA0,A0A1S3XHS5,A0A140G1U9,P06271,A0A1S3ZRY0,A0A1S4BP93,A0A1S4C149,A0A076KXA2,A0A1S3XL21,A0A1S3Y…	A0A1S3YP30,A0A1S4B2W9,A0A1S4AYR0,A0A1S3X366,A0A1S4CS17,A0A1S3YV94,A0A1S3X6Y2,A0A1S4AHH6,A0A1S3X4V3,A0A1S4C9J4,A0A1S3Z1G9,A0A1S4AQ50,A0A1S3XVA1,A0A1S3YDK8,A0A076L2F8,A0A1S4BFN8,A0A1S4AZI5,A0A1S4BZJ6,A0A1S3YX17,A0A1S4AWS5,A0A1S3YV93,A0A1S3WZK9,A0A1S3YAX1,A0A1S3YW69,A0A1S4DEL3,A0A1S4BWJ9,A0A1S3ZWI9,A0A1S4CDB1,A0A1S3XS39,A0A1S3Z0X9,A0A1S4DQK0,A0A1S3X4J0,A0A1S3XHX0,A0A1S3YBJ9,A0A1S3XWB6,A0A1S4A1M8,A0A…	0.0350556	0.315648	0.250529
GO:0033178	proton-transporting two-sector ATPase complex, catalytic domain	C	11	28	1560	6874	0.00705128	0.00407332	over	A0A097BTV9,A0A1S3X5A3,A0A1S3Z3P5,A0A140G1P7,P00823,P29790,A0A1S3XR26,A0A1S3Z6E6,A0A1S4CK04,A0A1S4DA59,A0A1S3YPC4	A0A1S4BL36,A0A097BTV9,A0A1S3X5A3,A0A1S3Z3P5,A0A1S3XI04,A0A1S4BGV4,A0A1S4B749,A0A140G1S2,Q5M9V4,A0A140G1P7,P00823,A0A140G1S1,P29790,A0A1S4A0E0,A0A1S3ZTP5,A0A1S4DS02,A0A1S4BAA8,A0A1S3XR26,A0A1S4CXJ8,A0A1S4DCZ3,A0A1S3Z6E6,A0A1S4DC16,A0A1S4A1J2,A0A1S4CK04,A0A1S3XUA2,A0A1S3X1F6,A0A1S4DA59,A0A1S3YPC4	0.0359071	0.320842	0.392857
GO:0008238	exopeptidase activity	F	19	56	1560	6874	0.0121795	0.00814664	over	A0A1S3Z311,A0A1S4C403,A0A1S4AV83,A0A1S4BAI3,A0A1S4CBK7,A0A1S3YWI1,A0A1S3XJF1,A0A1S3YHW1,A0A1S4C7D4,A0A1S4CSI9,A0A1S3X8J3,A0A1S3YP51,A0A1S4A003,A0A1S4C3Q3,A0A1S4AL63,A0A075F2G1,A0A1S4AYU8,A0A1S4BAN0,A0A1S4AJI1	A0A1S3Z311,A0A1S4C403,U3PLK3,A0A1S4AV83,A0A1S4DDX1,A0A1S4AR48,A0A1S4DNN5,A0A1S3Y8S6,A0A1S4BAI3,A0A1S4CL94,A0A1S4CBK7,A0A1S4B0G9,A0A1S3YM90,A0A1S3YWI1,A0A1S4CZV7,A0A1S4DEB9,A0A1S4AS88,A0A1S4AC85,A0A1S3Z0R3,A0A1S3Y891,A0A1S4ACZ3,A0A1S4C6I0,A0A1S3XJF1,A0A1S3YHW1,A0A1S3ZF69,A0A1S4C4R0,A0A1S4DLM9,A0A1S3XB37,A0A1S4C7D4,A0A1S4CS57,A0A1S4BYQ8,A0A1S4CSI9,A0A1S3XTW0,A0A1S4B5K5,A0A1S3X8J3,A0A1S3YP51,A0A1S3Y…	0.0359331	0.320842	0.339286
GO:0044446	intracellular organelle part	C	128	491	1560	6874	0.0820513	0.0714286	over	A0A1S3YI67,A0A140G1V3,A0A1S3YRJ8,A0A1S3XSR0,A0A1S4CZ05,A0A1S4BKW8,A0A1S4CTH6,A0A1S4CC07,A0A140G1W7,A0A1S4DFI4,A0A1S4BKF0,A0A1S3XAX8,P06357,A0A1S3YYQ3,A0A1S4BTZ9,A0A1S3XHL0,A0A1S3YFP6,A0A1S3Z9Z2,A0A1S4B4Z9,A0A1S4AKB5,A7VMP6,A0A1S3ZDD8,A0A1S4BP93,A0A1S3Y3U0,A0A1S4B4I6,A0A1S4BFY1,A0A1S3ZJ22,A0A1S4A813,A0A1S3X4V3,A0A1S4DM04,A0A1S3YBJ9,A0A1S3ZSW6,A0A1S4CQW7,A0A1S4CBV6,A0A1S3XYZ1,A0A1S3YAX1,A0A1S3XWU3,…	A0A1S3ZIU5,A0A1S4CQH8,A0A1S3YI67,A0A1S3X4K9,A0A1S4CWW5,A0A1S3ZYI1,A0A140G1V3,A0A1S3YRJ8,A0A1S3Z4N4,P06379,A0A1S3XSR0,A0A1S4AL36,A0A1S4CZ05,A0A1S4DN49,A0A1S4BFD5,A0A1S4DFG6,A0A1S4DPM5,A0A1S3XUR0,A0A1S3Y379,A0A1S4BKW8,A0A1S3XU40,A0A1S4CTH6,A0A1S3XRS7,A0A1S4DQP0,A0A1S4CC07,A0A1S3XIZ8,A0A140G1V6,A0A140G1W7,A0A1S3Z813,A0A1S4ABV0,A0A1S3YP83,A0A1S4BQE6,A0A1S4BY15,P02376,A0A1S4AB83,A0A1S4AYA1,A0A1S4BXT5,…	0.0376155	0.32301	0.260692
GO:0044422	organelle part	C	128	491	1560	6874	0.0820513	0.0714286	over	A0A1S3XWU3,A0A1S4D3J2,Q5M9Z8,A0A1S3XDD7,A0A1S3XAI9,A0A1S4AYE8,A0A1S4AC19,A0A1S3YKI8,A0A1S4AM78,A0A1S4B0F0,Q5MA49,Q5MA53,A0A0M4K6A6,A0A1S3YIH5,A0A1S3XQA4,A0A1S3ZBQ8,A0A1S4A3S7,A0A1S4D7C0,A0A1S3X3G2,A0A1S3ZS09,A0A1S3Z2G1,A0A1S3Y2M1,A0A1S4DGA3,A0A1S3XUF6,A0A1S4AIA1,A0A1S4C3J2,A0A1S4DKY7,A0A1S4DBS2,A0A1S3YI67,A0A1S3ZLY0,A0A1S4A908,A0A1S4BZJ1,A0A140G1V3,A0A1S3YRJ8,A0A1S3XSR0,A0A1S4CZ05,A0A1S4BKW8,A0A1…	P49098,A0A1S4AMU7,A0A1S3ZYX2,A0A1S3XWU3,A0A1S4A1Q7,A0A1S4D3J2,Q5M9Z8,A0A1S3XCA7,A0A1S3YYH5,A0A1S3ZRX8,A0A1S3XDD7,A0A1S3ZVC1,A0A1S3XU58,A0A1S3XAI9,A0A1S4BUF1,A0A1S3ZW69,A0A1S4BAA7,A0A1S4AYE8,A0A1S3WX61,A0A1S4C2Y6,A0A1S4AAX1,A0A1S4AC19,A0A1S3XKC1,A0A1S3ZQG6,A0A1S4B8X7,A0A1S3YKI8,A0A1S3YN60,A0A1S4AM78,A0A1S4B0F0,P49729,Q5MA02,A0A1S3X8H2,Q5M9Z2,Q5MA49,Q5MA53,A0A1S3YTY2,A0A1S3YFB4,A0A0M4K6A6,P12222,A0…	0.0376155	0.32301	0.260692
GO:0009069	serine family amino acid metabolic process	P	13	35	1560	6874	0.00833333	0.00509165	over	A0A1S3YRT4,A0A1S3ZTF8,A0A1S4B9H4,A0A1S3Z4R3,A0A1S3YYG2,A0A1S4B482,A0A1S4B0F5,A0A1S4APM0,A0A1S4DIW7,A0A1S4CZX6,A0A1S4AIA0,A0A1S4A9X2,A0A1S3YD06	A0A1S3YRT4,A0A1S4CLA2,A0A1S4A2J0,A0A1S3ZTF8,Q3LAG5,W8R6T6,A0A1S4CCJ9,A0A1S3ZI39,A0A1S3ZNU1,A0A1S4ABJ7,A0A1S3X0N4,A0A1S3Y9Q7,A0A1S3Z7S7,A0A1S4B9H4,A0A1S3Z4R3,A0A1S3YYG2,A0A1S4A5W5,A0A1S4BI71,A0A1S3Y159,A0A1S3YKP6,A0A1S4B482,A0A1S3ZW90,A0A1S4B0F5,A0A1S3X4P8,A0A1S4A096,A0A1S4APM0,A0A1S4DIW7,A0A1S3XCT6,A0A1S3Y2X0,A0A1S3WXP0,A0A1S3YUC2,A0A1S4CZX6,A0A1S4AIA0,A0A1S4A9X2,A0A1S3YD06	0.0376621	0.32301	0.371429
GO:0004824	lysine-tRNA ligase activity	F	3	4	1560	6874	0.00192308	0.000581903	over	A0A1S3XLI2,A0A1S4BXI2,A0A1S4DGP2	A0A1S3XLI2,A0A1S4BXI2,A0A1S4DG25,A0A1S4DGP2	0.0387491	0.32301	0.75
GO:0030008	TRAPP complex	C	3	4	1560	6874	0.00192308	0.000581903	over	A0A1S4B0R9,A0A1S3Z8X6,A0A1S3Y4Y0	A0A1S4B0R9,A0A1S3XK29,A0A1S3Z8X6,A0A1S3Y4Y0	0.0387491	0.32301	0.75
GO:0009772	photosynthetic electron transport in photosystem II	P	3	4	1560	6874	0.00192308	0.000581903	over	A0A140G1Q8,P69556,P69686	P06411,A0A140G1Q8,P69556,P69686	0.0387491	0.32301	0.75
GO:2001293	malonyl-CoA metabolic process	P	3	4	1560	6874	0.00192308	0.000581903	over	A0A1S4D758,H9CCH6,P12219	A0A1S4D758,H9CCH6,A0A1S4AWE8,P12219	0.0387491	0.32301	0.75
GO:0015002	heme-copper terminal oxidase activity	F	3	4	1560	6874	0.00192308	0.000581903	over	A0A1S3YI67,A0A1S3XAH3,A0A0M4K6A6	A0A1S3YI67,A0A1S3XAH3,Q5MA02,A0A0M4K6A6	0.0387491	0.32301	0.75
GO:2001295	malonyl-CoA biosynthetic process	P	3	4	1560	6874	0.00192308	0.000581903	over	A0A1S4D758,H9CCH6,P12219	A0A1S4D758,H9CCH6,A0A1S4AWE8,P12219	0.0387491	0.32301	0.75
GO:0016676	oxidoreductase activity, acting on a heme group of donors, oxygen as acceptor	F	3	4	1560	6874	0.00192308	0.000581903	over	A0A1S3YI67,A0A1S3XAH3,A0A0M4K6A6	A0A1S3YI67,A0A1S3XAH3,Q5MA02,A0A0M4K6A6	0.0387491	0.32301	0.75
GO:0010088	phloem development	P	3	4	1560	6874	0.00192308	0.000581903	over	I6UA42,A0A1S3ZTZ2,A0A1S3YB26	I6UA42,A0A1S3ZTZ2,A0A1S3YB26,A0A1S4DD93	0.0387491	0.32301	0.75
GO:0010087	phloem or xylem histogenesis	P	3	4	1560	6874	0.00192308	0.000581903	over	I6UA42,A0A1S3ZTZ2,A0A1S3YB26	I6UA42,A0A1S3ZTZ2,A0A1S3YB26,A0A1S4DD93	0.0387491	0.32301	0.75
GO:0008061	chitin binding	F	3	4	1560	6874	0.00192308	0.000581903	over	A0A1S4D7J1,Q41230,Q43576	A0A1S4D7J1,Q41230,Q43576,A0A1S3YT04	0.0387491	0.32301	0.75
GO:0004129	cytochrome-c oxidase activity	F	3	4	1560	6874	0.00192308	0.000581903	over	A0A1S3YI67,A0A1S3XAH3,A0A0M4K6A6	A0A1S3YI67,A0A1S3XAH3,Q5MA02,A0A0M4K6A6	0.0387491	0.32301	0.75
GO:0009888	tissue development	P	3	4	1560	6874	0.00192308	0.000581903	over	I6UA42,A0A1S3ZTZ2,A0A1S3YB26	I6UA42,A0A1S3ZTZ2,A0A1S3YB26,A0A1S4DD93	0.0387491	0.32301	0.75
GO:0016675	oxidoreductase activity, acting on a heme group of donors	F	3	4	1560	6874	0.00192308	0.000581903	over	A0A1S3YI67,A0A1S3XAH3,A0A0M4K6A6	A0A1S3YI67,A0A1S3XAH3,Q5MA02,A0A0M4K6A6	0.0387491	0.32301	0.75
GO:0006430	lysyl-tRNA aminoacylation	P	3	4	1560	6874	0.00192308	0.000581903	over	A0A1S3XLI2,A0A1S4BXI2,A0A1S4DGP2	A0A1S3XLI2,A0A1S4BXI2,A0A1S4DG25,A0A1S4DGP2	0.0387491	0.32301	0.75
GO:0048037	cofactor binding	F	123	471	1560	6874	0.0788462	0.0685191	over	A0A1S3Z844,A0A1S4BJ94,A0A1S3Y739,A0A1S4CCQ3,A0A1S4BAZ2,Q0PWS5,A0A1S4CEW8,A0A1S4BPM1,A0A1S3Y820,A0A1S4DJK0,A0A1S4DJK1,Q0PWS6,A0A1S4C053,A0A1S4BSH6,A0A140G1Q8,A0A1S4AKK6,A0A1S3YAU9,P69556,P69686,A0A1S4BNY0,P06405,A0A1S3ZCM1,A0A1S4CVT5,A0A1S3WYG6,Q9XIV8,A0A1S3YE60,A0A1S3ZQ07,A0A1S4BIW4,A0A1S3XBP3,A0A1S4CQQ3,A0A1S3YY52,Q94IQ1,A0A1S3YU22,A0A1S3Y4V4,A0A1S4A792,P69384,A0A1S3YVG8,A0A1S4A107,A0A1S3ZX38,A0…	A0A1S4D817,A0A1S3X642,A0A1S3YC88,A0A1S3Z844,A0A1S4ANB9,A0A1S4CCT3,A0A1S4DPP6,O82077,A0A1S4BJ94,A0A1S4A422,A0A1S4C2Y6,A0A1S4AAX1,A0A1S3Y739,A0A1S3Z4R9,A0A1S4CCQ3,A0A1S3XH26,A0A1S4BAZ2,A0A1S4C0H3,A0A1S4ALI3,V9TLJ9,A0A1S3ZTW8,A0A1S4BMH7,A0A1S3YSB0,A0A1S4B6R5,Q0PWS5,A0A1S4CEW8,A0A076L1Y1,A0A1S4BPM1,A0A1S4BG25,A0A1S3Y8Q2,A0A1S3ZVQ8,A0A1S4BMB0,A0A1S3ZYV8,A0A1S4BC47,A0A1S3Y820,A0A1S4DJK0,A0A1S4DJK1,A0A1…	0.0390812	0.323373	0.261146
GO:0016853	isomerase activity	F	49	171	1560	6874	0.0314103	0.0248763	over	A0A1S4DND2,A0A1S3Y2R6,A0A1S4ATH4,A0A1S3YRP6,A0A1S3Y2L3,A0A1S4BFD9,A0A1S3YNJ0,A0A1S4BAR8,A0A1S3YZE8,A0A1S4DF31,A0A075F2H1,A0A1S3Z9M5,A0A1S3Y9D3,A0A1S3Z3V9,A0A1S4AVI5,A0A1S3ZF51,A0A1S4BDF8,A0A1S3Z159,A0A1S4D4C8,A0A1S4CQW2,A0A1S4BI62,A0A1S4ABR8,A0A1S4BI04,A0A1S4A695,A0A1S4DNF2,A0A1S4AWU6,A0A068JFR6,A0A1S4BBF5,A0A1S4AAL1,A0A1S4B2G1,A0A1S4C2N5,A0A1S3YCS2,A0A0A1ENJ0,A0A1S4AIH6,A0A1S4DQP7,A0A1S3XXN7,A0A…	A0A1S4DND2,A0A1S4BKR7,A0A1S4DPM9,A0A1S3Y2R6,A0A1S4D8A6,A0A1S4ADU3,A0A1S4DNK2,A0A1S4ATH4,A0A1S3Y5J2,A0A1S3Y874,A0A1S3YRP6,A0A1S4CJD2,A0A1S3ZH83,A0A1S4DGW7,A0A1S4BJ46,A0A1S3Y2L3,A0A1S4A9T6,A0A1S4BFD9,A0A1S4A196,A0A1S4ASP2,B2BF99,A0A1S3YNJ0,A0A1S3XPB3,A0A1S3XJE9,A0A1S4A314,A0A1S4BAR8,A0A1S4D910,A0A1S4CVA9,A0A1S4D6U2,A0A1S3YZE8,A0A1S4DF31,A0A1S3XXX3,A0A1S4BFB7,A0A1S4CBK2,A0A1S3ZW48,A0A1S4CYW2,G5ELZ2,…	0.0390956	0.323373	0.28655
GO:0044238	primary metabolic process	P	423	1746	1560	6874	0.271154	0.254001	over	A0A1S3YP30,A0A1S3YV94,A0A1S3X4V3,A0A1S3YTZ6,A0A1S4BE22,A0A1S3X2J0,A0A1S3Z1G9,A0A076L2F8,A0A1S3YAX1,A0A1S3YBJ9,A0A1S4DK45,A0A1S3XAL0,A0A1S3ZLB1,A0A1S3XJX0,A0A1S4ADF2,A0A1S3XKL8,A0A1S3Z3K3,A0A1S3ZQM0,A0A1S3YKS5,A0A1S4B2F9,A0A1S3YRT4,A0A1S3Y7I8,A0A1S4BMX4,A0A1S4AGW0,A0A075EZS4,A0A075F1V0,A0A1S3YXG6,A0A1S4CJD5,A0A1S3ZMF5,A0A1S4AIH6,A0A1S4C1V4,A0A1S3ZEI2,A0A1S4AIC6,A0A1S4D7J1,A0A1S4APQ9,A0A1S4CWZ4,A0A…	A0A1S3YP30,A0A1S4B2W9,A0A1S4AYR0,A0A1S3X366,A0A1S4CS17,A0A1S3YV94,A0A1S3X6Y2,A0A1S4AHH6,A0A1S3X4V3,A0A1S4C9J4,A0A1S3ZZR4,A0A1S3YTZ6,A0A1S4BE22,A0A1S4CW41,W8SRK9,A0A1S4BH30,A0A1S4CPI7,A0A1S4C1M5,A0A1S3X2J0,A0A1S3ZVR8,A0A1S4BJI7,A0A1S4D9Q7,A0A1S3Z1G9,A0A1S4AQ50,A0A1S3XVA1,A0A1S3YDK8,A0A076L2F8,A0A1S4BFN8,A0A1S4AZI5,A0A1S4BZJ6,A0A1S3YX17,A0A1S4AWS5,A0A1S3YV93,A0A1S3WZK9,A0A1S3YAX1,A0A1S3YW69,A0A1S4D…	0.0416917	0.343514	0.242268
GO:1901361	organic cyclic compound catabolic process	P	22	68	1560	6874	0.0141026	0.00989235	over	A0A1S3Z1G9,A0A1S4AJ36,A0A1S3ZKZ4,A0A068JFR6,A0A1S4CGR1,A0A1S3WYR8,A0A1S4BTZ7,A0A1S3Z8Z4,A0A1S4BBF5,A0A1S3XQ62,A0A1S4DGM0,A0A1S4BD66,A0A068JIB0,Q6Q8A6,A0A1S4D4C8,A0A1S3XLA8,A0A1S4A908,A0A1S4AAL1,A0A1S3Z1L6,A0A1S4ATX1,A0A1S3XEH6,A0A1S3YGX2	A0A1S3Z1G9,A0A1S4AQ50,A0A1S4AWS5,A0A1S3YV93,A0A1S3XHX0,A0A1S4A1M8,A0A1S3XW19,Q42961,A0A1S4AJ36,A0A1S3ZKZ4,A0A068JFR6,A0A1S4CGR1,A0A1S4CWV3,A0A1S3XXM3,A0A1S3YIG1,A0A1S3XGM0,A0A1S3Y2I1,A0A1S4DK35,A0A1S3ZZL0,A0A1S3WYR8,A0A1S3ZX13,A0A1S4CXS6,A0A1S4BTZ7,A0A1S3Z8Z4,A0A1S3YQI2,A0A1S4BBF5,A0A1S3XQ62,A0A1S3ZPG2,A0A1S4BCN3,A0A1S4DGM0,A0A1S4CI25,A0A1S3Z0N4,A0A1S3Z8U8,A0A1S4BD66,A0A068JIB0,A0A1S4CQ40,A0A1S3X…	0.0426171	0.346093	0.323529
GO:0019439	aromatic compound catabolic process	P	22	68	1560	6874	0.0141026	0.00989235	over	A0A1S3Z1G9,A0A1S4AJ36,A0A1S3ZKZ4,A0A068JFR6,A0A1S4CGR1,A0A1S3WYR8,A0A1S4BTZ7,A0A1S3Z8Z4,A0A1S4BBF5,A0A1S3XQ62,A0A1S4DGM0,A0A1S4BD66,A0A068JIB0,Q6Q8A6,A0A1S4D4C8,A0A1S3XLA8,A0A1S4A908,A0A1S4AAL1,A0A1S3Z1L6,A0A1S4ATX1,A0A1S3XEH6,A0A1S3YGX2	A0A1S3Z1G9,A0A1S4AQ50,A0A1S4AWS5,A0A1S3YV93,A0A1S3XHX0,A0A1S4A1M8,A0A1S3XW19,Q42961,A0A1S4AJ36,A0A1S3ZKZ4,A0A068JFR6,A0A1S4CGR1,A0A1S4CWV3,A0A1S3XXM3,A0A1S3YIG1,A0A1S3XGM0,A0A1S3Y2I1,A0A1S4DK35,A0A1S3ZZL0,A0A1S3WYR8,A0A1S3ZX13,A0A1S4CXS6,A0A1S4BTZ7,A0A1S3Z8Z4,A0A1S3YQI2,A0A1S4BBF5,A0A1S3XQ62,A0A1S3ZPG2,A0A1S4BCN3,A0A1S4DGM0,A0A1S4CI25,A0A1S3Z0N4,A0A1S3Z8U8,A0A1S4BD66,A0A068JIB0,A0A1S4CQ40,A0A1S3X…	0.0426171	0.346093	0.323529
GO:0090662	ATP hydrolysis coupled transmembrane transport	P	9	22	1560	6874	0.00576923	0.00320047	over	A0A097BTV9,A0A1S3X5A3,A0A1S3Z3P5,A0A1S4AP74,A0A1S3Z6E6,A0A1S4DA59,A0A1S3YPC4,A0A1S4AIA1,A0A1S3ZF04	A0A1S4BL36,A0A097BTV9,A0A1S3X5A3,A0A1S3Z3P5,A0A1S3XI04,A0A1S4BGV4,A0A1S4B749,A0A1S3XCE8,A0A1S4AAI5,A0A1S4AP74,A0A1S3Z6E6,A0A1S3X1F6,A0A1S4DA59,A0A1S4B2Y4,A0A1S4DC16,A0A1S3YPC4,A0A1S4AIA1,A0A1S3XWT1,A0A140G1P9,A0A1S3ZF04,A0A1S4ADZ6,A0A1S4CCN1	0.0429778	0.346093	0.409091
GO:0099132	ATP hydrolysis coupled cation transmembrane transport	P	9	22	1560	6874	0.00576923	0.00320047	over	A0A097BTV9,A0A1S3X5A3,A0A1S3Z3P5,A0A1S4AP74,A0A1S3Z6E6,A0A1S4DA59,A0A1S3YPC4,A0A1S4AIA1,A0A1S3ZF04	A0A1S4BL36,A0A097BTV9,A0A1S3X5A3,A0A1S3Z3P5,A0A1S3XI04,A0A1S4BGV4,A0A1S4B749,A0A1S3XCE8,A0A1S4AAI5,A0A1S4AP74,A0A1S3Z6E6,A0A1S3X1F6,A0A1S4DA59,A0A1S4B2Y4,A0A1S4DC16,A0A1S3YPC4,A0A1S4AIA1,A0A1S3XWT1,A0A140G1P9,A0A1S3ZF04,A0A1S4ADZ6,A0A1S4CCN1	0.0429778	0.346093	0.409091
GO:0099131	ATP hydrolysis coupled ion transmembrane transport	P	9	22	1560	6874	0.00576923	0.00320047	over	A0A097BTV9,A0A1S3X5A3,A0A1S3Z3P5,A0A1S4AP74,A0A1S3Z6E6,A0A1S4DA59,A0A1S3YPC4,A0A1S4AIA1,A0A1S3ZF04	A0A1S4BL36,A0A097BTV9,A0A1S3X5A3,A0A1S3Z3P5,A0A1S3XI04,A0A1S4BGV4,A0A1S4B749,A0A1S3XCE8,A0A1S4AAI5,A0A1S4AP74,A0A1S3Z6E6,A0A1S3X1F6,A0A1S4DA59,A0A1S4B2Y4,A0A1S4DC16,A0A1S3YPC4,A0A1S4AIA1,A0A1S3XWT1,A0A140G1P9,A0A1S3ZF04,A0A1S4ADZ6,A0A1S4CCN1	0.0429778	0.346093	0.409091
GO:0015991	ATP hydrolysis coupled proton transport	P	9	22	1560	6874	0.00576923	0.00320047	over	A0A097BTV9,A0A1S3X5A3,A0A1S3Z3P5,A0A1S4AP74,A0A1S3Z6E6,A0A1S4DA59,A0A1S3YPC4,A0A1S4AIA1,A0A1S3ZF04	A0A1S4BL36,A0A097BTV9,A0A1S3X5A3,A0A1S3Z3P5,A0A1S3XI04,A0A1S4BGV4,A0A1S4B749,A0A1S3XCE8,A0A1S4AAI5,A0A1S4AP74,A0A1S3Z6E6,A0A1S3X1F6,A0A1S4DA59,A0A1S4B2Y4,A0A1S4DC16,A0A1S3YPC4,A0A1S4AIA1,A0A1S3XWT1,A0A140G1P9,A0A1S3ZF04,A0A1S4ADZ6,A0A1S4CCN1	0.0429778	0.346093	0.409091
GO:0043933	protein-containing complex subunit organization	P	32	106	1560	6874	0.0205128	0.0154204	over	A0A1S4BZJ1,A0A1S3ZLB1,A0A1S3XJX0,A0A1S4ADF2,A0A1S3XKL8,A0A1S3Z3K3,A0A1S3ZQM0,A0A1S3XDH0,A0A1S3Z9Z2,A0A1S4AKB5,A0A1S3ZDD8,A0A1S4BP93,A0A1S4BFY1,A0A1S4B7Q9,A0A1S3ZJ22,A0A1S4A813,A0A1S4AV66,A0A1S3YWQ0,Q1HMQ7,A0A1S3YAW9,Q84QE8,A0A1S3XLS3,A0A1S3YCR6,A0A1S4BSA2,A0A1S4DRV5,A0A1S3XW73,A0A1S3ZSW6,A0A1S3ZPB2,A0A1S4AUN0,A0A075EYQ6,A0A1S4A482,A0A1S4CVR8	A0A1S3Y9X4,A0A1S3Y1R0,A0A1S4BZJ1,A0A1S3YJD9,A0A1S3XVA1,A0A1S3YDK8,A0A1S4BWJ9,A0A1S4CDB1,A0A1S3XS39,A0A1S3Z0X9,A0A1S4DQK0,A0A1S3X4J0,A0A1S3ZLB1,A0A1S3ZGF1,A0A1S4DNT1,A0A1S3XJX0,A0A1S3XPL9,A0A1S3ZPV7,A0A1S4DG37,A0A1S3Z0C4,A0A1S4B978,A0A1S4ADF2,A0A1S3Y1I3,A0A1S4BA51,A0A1S3XKL8,A0A1S3Z3K3,Q40554,A0A1S3X314,A0A1S4BAS1,P56821,A0A1S3X5F8,A0A1S3ZQM0,A0A1S4B7J0,A0A1S4C5Q6,A0A1S3XDH0,A0A1S3Z9Z2,A0A1S4AKB5,…	0.0441466	0.354168	0.301887
GO:0005488	binding	F	593	2486	1560	6874	0.380128	0.361653	over	Q40567,A0A1S3Y346,A0A1S3ZQV2,A0A1S4CZ48,G9MD86,A0A1S3XI60,A0A1S3YGZ0,A0A1S4CGS1,A0A1S3YBV7,A0A1S4AFU6,A0A077DBL4,A0A1S3YV22,A0A1S3Z9L1,A0A1S3ZH59,A0A1S4D2X1,A0A1S3XAU6,Q6EIX7,A0A1S4BYR7,A0A1S4AVB4,A0A1S3XN09,A0A1S4C3B8,A0A1S4CGJ2,A0A1S3XHC9,A0A1S4AMP7,A0A1S3Z6N8,A0A1S3XR11,S4X189,P00876,A0A1S3X2H3,A0A1S3YLX2,A0A1S3XKP8,A0A1S3Z4L8,A0A1S3Z8Z5,Q7DLX9,A0A1S4AR36,A0A1S3ZMF8,A0A1S4APB5,A0A1S3XZJ1,A0A1S…	A0A1S4A548,A0A1S4CB32,A0A1S4D3T4,A0A1S3ZUI8,A0A1S3YDH7,E9NZ46,A0A1S3XGK4,A0A1S3ZDE0,A0A1S4C3F4,A0A1S3ZPC7,Q40567,A0A1S3Y346,A0A1S3ZQV2,A0A1S4CZ48,G9MD86,A0A1S4C9T5,A0A1S3XI60,A0A1S4B696,A0A1S3YGZ0,A0A1S3YCI6,A0A1S3YCI5,A0A1S3Y4Y6,A0A1S4CGS1,A0A1S3YBV7,A0A1S4CUE9,A0A1S4AFU6,A0A077DBL4,A0A1S3XJN1,A0A1S3XW41,A0A1S4CT76,A0A1S3YV22,A0A1S3Z9L1,A0A1S3XBR3,A0A1S3ZH59,A0A1S3YU20,A0A1S4D2X1,A0A1S4A3P1,A0A1…	0.0450677	0.355509	0.238536
GO:0042626	ATPase activity, coupled to transmembrane movement of substances	F	20	61	1560	6874	0.0128205	0.00887402	over	A0A097BTV9,A0A1S3Z3P5,A0A1S3Z6E6,A0A1S4DA59,A0A1S3YPC4,A0A1S4CK04,A0A1S4AHW5,A0A140G1P7,P00823,P29790,A0A1S3WZA4,A0A1S3XR26,A0A1S3XR11,A0A1S4AV24,A0A1S3YD84,A0A1S3XJZ1,A0A1S4B7I9,A0A1S3X217,A0A1S4AU26,A0A1S4D100	A0A1S4BL36,A0A097BTV9,A0A1S3Z3P5,A0A1S4BGV4,A0A1S3Z6E6,A0A1S3X1F6,A0A1S4DA59,A0A1S4DC16,A0A1S3YPC4,A0A140G1S2,A0A1S4A1J2,A0A1S4CK04,Q5M9V4,A0A1S4AHW5,A0A1S4CSA5,A0A140G1P7,P00823,A0A140G1S1,P29790,A0A1S4A0E0,A0A1S3WZA4,A0A1S3XUA2,A0A1S3ZTP5,A0A1S4DS02,A0A1S4BAA8,A0A1S3XR26,A0A1S4CXJ8,A0A1S4DCZ3,A0A140G1P9,A0A1S3XCX6,A0A1S3XR11,A0A1S4AV24,A0A1S4C2K7,A0A1S3YD84,A0A1S3YZU3,A0A1S3XJZ1,A0A1S3YDC8,A0A1…	0.0452787	0.355509	0.327869
GO:0006082	organic acid metabolic process	P	117	449	1560	6874	0.075	0.0653186	over	A0A1S3YTZ6,A0A1S4BE22,A0A1S3X2J0,A0A1S3YRT4,A0A1S4AI06,A0A1S4AK33,A0A1S4A908,A0A1S3ZLY0,A0A1S4AJ36,A0A1S3ZKZ4,A0A068JFR6,A0A1S4CGR1,A0A1S3WYR8,A0A1S4BTZ7,A0A1S3Z8Z4,A0A1S4BBF5,A0A1S3XQ62,A0A1S4DGM0,A0A1S4BD66,A0A068JIB0,Q6Q8A6,A0A1S4D4C8,A0A1S3XLA8,A0A1S4AAL1,A0A1S3Z1L6,A0A1S4DJ63,A0A1S4BMX4,A0A1S4AGW0,A0A075EZS4,A0A075F1V0,A0A1S3YXG6,A0A1S4AYE8,Q7DLX9,A0A1S4AC19,A0A1S3YKI8,A0A1S3Z6N8,W8SRJ8,A0A1…	A0A1S3ZZR4,A0A1S3YTZ6,A0A1S4BE22,A0A1S4CW41,W8SRK9,A0A1S4BH30,A0A1S4CPI7,A0A1S4C1M5,A0A1S3X2J0,A0A1S3ZVR8,A0A1S4BJI7,A0A1S4D9Q7,A0A1S3YRT4,A0A1S4CLA2,A0A1S3X1S5,A0A1S4AI06,A0A1S3X1E5,A0A1S4AK33,A0A1S4B2J2,A0A1S4C6W5,A0A1S4A908,A0A1S3ZLY0,A0A1S4DA19,A0A1S3Y542,A0A1S3XS80,A0A1S3YHL0,Q42961,A0A1S4AJ36,A0A1S3ZKZ4,A0A068JFR6,A0A1S4CGR1,A0A1S4CWV3,A0A1S3XXM3,A0A1S3YIG1,A0A1S3XGM0,A0A1S3Y2I1,A0A1S4DK35,…	0.0459209	0.355509	0.260579
GO:0001505	regulation of neurotransmitter levels	P	8	19	1560	6874	0.00512821	0.00276404	over	A0A1S3YRT4,A0A1S4B9H4,A0A1S3Z4R3,A0A1S3YYG2,A0A1S4B0F5,A0A1S4APM0,A0A1S4DIW7,A0A1S4CZX6	A0A1S3YRT4,A0A1S4CLA2,A0A1S3Z7S7,A0A1S4B9H4,A0A1S3Z4R3,A0A1S3YYG2,A0A1S4CXQ4,A0A1S3ZD90,A0A1S4A1V3,A0A1S4B0F5,A0A1S3X4P8,A0A1S4A096,A0A1S4APM0,A0A1S4DIW7,A0A1S3XCT6,A0A1S3Y2X0,A0A1S3WXP0,A0A1S3YUC2,A0A1S4CZX6	0.0466245	0.355509	0.421053
GO:0033176	proton-transporting V-type ATPase complex	C	8	19	1560	6874	0.00512821	0.00276404	over	A0A1S4B7I9,A0A1S4AIA1,A0A1S3ZF04,A0A097BTV9,A0A1S3X5A3,A0A1S3Z3P5,A0A1S3Z6E6,A0A1S4AP74	A0A1S4B7I9,A0A1S3XCE8,A0A1S4B2Y4,A0A1S4AIA1,A0A1S3XWT1,A0A1S3ZF04,A0A1S4BL36,A0A097BTV9,A0A1S3X5A3,A0A1S3Z3P5,A0A1S3XI04,A0A1S4BGV4,A0A1S4B749,A0A1S3Z6E6,A0A1S4DC16,A0A1S4AAI5,A0A1S4AP74,A0A1S4ADZ6,A0A1S4CCN1	0.0466245	0.355509	0.421053
GO:0042133	neurotransmitter metabolic process	P	8	19	1560	6874	0.00512821	0.00276404	over	A0A1S3YRT4,A0A1S4B9H4,A0A1S3Z4R3,A0A1S3YYG2,A0A1S4B0F5,A0A1S4APM0,A0A1S4DIW7,A0A1S4CZX6	A0A1S3YRT4,A0A1S4CLA2,A0A1S3Z7S7,A0A1S4B9H4,A0A1S3Z4R3,A0A1S3YYG2,A0A1S4CXQ4,A0A1S3ZD90,A0A1S4A1V3,A0A1S4B0F5,A0A1S3X4P8,A0A1S4A096,A0A1S4APM0,A0A1S4DIW7,A0A1S3XCT6,A0A1S3Y2X0,A0A1S3WXP0,A0A1S3YUC2,A0A1S4CZX6	0.0466245	0.355509	0.421053
GO:0043436	oxoacid metabolic process	P	116	446	1560	6874	0.074359	0.0648822	over	A0A1S3YTZ6,A0A1S4BE22,A0A1S3X2J0,A0A1S3YRT4,A0A1S4AI06,A0A1S4AK33,A0A1S4A908,A0A1S3ZLY0,A0A1S4AJ36,A0A1S3ZKZ4,A0A068JFR6,A0A1S4CGR1,A0A1S3WYR8,A0A1S4BTZ7,A0A1S3Z8Z4,A0A1S4BBF5,A0A1S3XQ62,A0A1S4DGM0,A0A1S4BD66,A0A068JIB0,Q6Q8A6,A0A1S4D4C8,A0A1S3XLA8,A0A1S4AAL1,A0A1S3Z1L6,A0A1S4DJ63,A0A1S4BMX4,A0A1S4AGW0,A0A075EZS4,A0A075F1V0,A0A1S3YXG6,A0A1S4AYE8,Q7DLX9,A0A1S4AC19,A0A1S3YKI8,A0A1S3Z6N8,W8SRJ8,A0A1…	A0A1S3ZZR4,A0A1S3YTZ6,A0A1S4BE22,A0A1S4CW41,W8SRK9,A0A1S4BH30,A0A1S4CPI7,A0A1S4C1M5,A0A1S3X2J0,A0A1S3ZVR8,A0A1S4BJI7,A0A1S4D9Q7,A0A1S3YRT4,A0A1S4CLA2,A0A1S3X1S5,A0A1S4AI06,A0A1S3X1E5,A0A1S4AK33,A0A1S4B2J2,A0A1S4C6W5,A0A1S4A908,A0A1S3ZLY0,A0A1S4DA19,A0A1S3Y542,A0A1S3XS80,A0A1S3YHL0,Q42961,A0A1S4AJ36,A0A1S3ZKZ4,A0A068JFR6,A0A1S4CGR1,A0A1S4CWV3,A0A1S3XXM3,A0A1S3YIG1,A0A1S3XGM0,A0A1S3Y2I1,A0A1S4DK35,…	0.0490019	0.355509	0.26009
GO:0003743	translation initiation factor activity	F	26	84	1560	6874	0.0166667	0.01222	over	A0A1S4B5X7,A0A1S3ZZM7,A0A1S3ZPB2,A0A1S4AUN0,A0A1S3ZLB1,A0A075EYQ6,A0A1S4A482,A0A1S4CVR8,A0A1S3XJX0,A0A1S4ADF2,A0A1S3XKL8,A0A1S3Z3K3,A0A1S3YWN7,A0A1S4DLC0,A0A1S3ZSW6,A0A075EYP9,A0A1S3ZQM0,A0A1S3ZJ22,A0A1S3Y3A2,A0A1S3Z9Y4,A0A1S4A813,A0A075QPB2,A0A1S4A859,A0A1S3XQJ3,A0A1S4DGD3,A0A1S3YMH7	A0A1S3YM69,A0A1S3Z7E5,A0A1S3Z7M8,A0A1S4B5X7,A0A1S3ZZM7,A0A1S3ZPB2,A0A1S4AUN0,A0A1S3YXL3,A0A1S3ZLB1,A0A075EYQ6,A0A1S4CMV2,A0A1S4A482,A0A1S4CVR8,A0A1S3ZGF1,A0A1S4DNT1,A0A1S3XJX0,A0A1S3XPL9,A0A1S3XYU0,A0A1S3XUU6,A0A1S3ZPV7,A0A1S3XMV0,A0A1S4DG37,A0A1C8FVJ5,A0A1S3Z0C4,A0A1S4B978,A0A1S4ADF2,A0A1S3Y1I3,A0A1S4BA51,A0A1S4CJQ8,A0A1S4BZP9,A0A1S3XV30,A0A1S3XKL8,A0A1S3Z3K3,Q40554,A0A1S3X314,A0A1S3YWN7,A0A1S4D…	0.0493177	0.355509	0.309524
GO:0006839	mitochondrial transport	P	7	16	1560	6874	0.00448718	0.00232761	over	A0A1S3XDD7,A0A1S4B0F0,A0A1S3Y2M1,A0A1S3X5Z8,A0A1S3XUP9,A0A1S4BLZ2,A0A1S4D3J2	A0A1S3XDD7,A0A1S3ZVC1,A0A1S4B0F0,A0A1S3YLY7,A0A1S3Y2M1,A0A1S3Z5K2,A0A1S3X5Z8,A0A1S3XUP9,A0A1S3ZIV3,A0A1S3XF91,A0A1S4CG27,A0A1S4BLZ2,A0A1S3XE08,A0A1S3YYF4,A0A1S4D3J2,A0A1S3XCA7	0.050066	0.355509	0.4375
GO:0010608	posttranscriptional regulation of gene expression	P	7	16	1560	6874	0.00448718	0.00232761	over	A0A1S4B672,A0A1S4A2H0,A0A1S3ZPB2,A0A1S4AUN0,A0A075EYQ6,A0A1S4A482,A0A1S4CVR8	A0A1S3Z4F1,A0A1S4DIM1,A0A1S4AJR8,A0A1S4BKZ4,A0A1S4B672,A0A1S3ZPV7,A0A1S4B8X7,A0A1S4A7A5,A0A1S4A2H0,A0A1S3ZPB2,A0A1S4AUN0,A0A1S3YXL3,A0A075EYQ6,A0A1S4CMV2,A0A1S4A482,A0A1S4CVR8	0.050066	0.355509	0.4375
GO:0006417	regulation of translation	P	7	16	1560	6874	0.00448718	0.00232761	over	A0A1S4A2H0,A0A1S3ZPB2,A0A1S4AUN0,A0A075EYQ6,A0A1S4A482,A0A1S4CVR8,A0A1S4B672	A0A1S3ZPV7,A0A1S4B8X7,A0A1S4A7A5,A0A1S4A2H0,A0A1S3ZPB2,A0A1S4AUN0,A0A1S3YXL3,A0A075EYQ6,A0A1S4CMV2,A0A1S4A482,A0A1S4CVR8,A0A1S3Z4F1,A0A1S4DIM1,A0A1S4AJR8,A0A1S4BKZ4,A0A1S4B672	0.050066	0.355509	0.4375
GO:0034248	regulation of cellular amide metabolic process	P	7	16	1560	6874	0.00448718	0.00232761	over	A0A1S4B672,A0A1S4A2H0,A0A1S3ZPB2,A0A1S4AUN0,A0A075EYQ6,A0A1S4A482,A0A1S4CVR8	A0A1S3Z4F1,A0A1S4DIM1,A0A1S4AJR8,A0A1S4BKZ4,A0A1S4B672,A0A1S3ZPV7,A0A1S4B8X7,A0A1S4A7A5,A0A1S4A2H0,A0A1S3ZPB2,A0A1S4AUN0,A0A1S3YXL3,A0A075EYQ6,A0A1S4CMV2,A0A1S4A482,A0A1S4CVR8	0.050066	0.355509	0.4375
GO:0042135	neurotransmitter catabolic process	P	4	7	1560	6874	0.0025641	0.00101833	over	A0A1S3YRT4,A0A1S4B9H4,A0A1S3Z4R3,A0A1S3YYG2	A0A1S3YRT4,A0A1S4CLA2,A0A1S3Z7S7,A0A1S4B9H4,A0A1S3Z4R3,A0A1S3YYG2,A0A1S4A1V3	0.0511257	0.355509	0.571429
GO:0010876	lipid localization	P	10	26	1560	6874	0.00641026	0.00378237	over	A0A1S4BEX7,F2ZAM0,A0A1S3Y0V5,F2ZAM1,E3W9R1,A0A1S3ZG70,A0A1S4DJK5,A0A1S3YXM2,A0A1S4APB0,Q5CCT8	A0A1S4BEX7,F2ZAM0,A0A1S3Y0V5,A0A1S3ZTD0,Q8LK72,F2ZAM1,A0A1S4BVI1,A0A1S4DB48,A0A1S3YYF0,E3W9R1,A0A1S3ZG70,A0A1S3YDS7,A0A1S4CI59,A0A1S3XHI3,A0A1S4BTZ5,V5V1W1,A0A076KWG4,A0A1S4BCG6,A0A1S3WZI7,A0A1S4DNL5,A0A1S4DJK5,A0A1S3Y4F0,A0A1S3Y299,A0A1S3YXM2,A0A1S4APB0,Q5CCT8	0.0513599	0.355509	0.384615
GO:0006869	lipid transport	P	10	26	1560	6874	0.00641026	0.00378237	over	A0A1S3YXM2,A0A1S4APB0,Q5CCT8,A0A1S4BEX7,F2ZAM0,A0A1S3Y0V5,F2ZAM1,E3W9R1,A0A1S3ZG70,A0A1S4DJK5	A0A1S3YXM2,A0A1S4APB0,Q5CCT8,A0A1S4BEX7,F2ZAM0,A0A1S3Y0V5,A0A1S3ZTD0,Q8LK72,F2ZAM1,A0A1S4BVI1,A0A1S4DB48,A0A1S3YYF0,E3W9R1,A0A1S3ZG70,A0A1S3YDS7,A0A1S4CI59,A0A1S3XHI3,A0A1S4BTZ5,V5V1W1,A0A076KWG4,A0A1S4BCG6,A0A1S3WZI7,A0A1S4DNL5,A0A1S4DJK5,A0A1S3Y4F0,A0A1S3Y299	0.0513599	0.355509	0.384615
GO:0042364	water-soluble vitamin biosynthetic process	P	10	26	1560	6874	0.00641026	0.00378237	over	A0A1S4BAZ2,A0A1S3X699,A0A1S4AFK0,A0A1S3XQV7,A0A1S4ANL1,Q9XH13,Q5ZQU1,A0A1S4D2U6,A0A1S4A1I3,A0A1S3ZRE1	A0A1S4BAZ2,A0A1S3ZTW8,A0A1S3X699,Q84QE4,A0A1S4AFK0,A0A1S3Z2I2,A0A1S3XQV7,A0A1S4CDG9,A0A1S4ANL1,Q9XH13,Q5ZQU1,A0A1S4BMA7,A0A1S4BK34,A0A1S4D2U6,A0A1S3YBU4,A0A1S3ZRV5,A0A1S4A1I3,A0A1S3ZRE1,A0A1S3X921,A0A1S3X4E0,A0A1S3Z096,A0A1S4A5U2,A0A1S4B8L3,Q6QND3,A0A1S3YVS9,A0A1S4DQ34	0.0513599	0.355509	0.384615
GO:0009110	vitamin biosynthetic process	P	10	26	1560	6874	0.00641026	0.00378237	over	A0A1S4BAZ2,A0A1S3X699,A0A1S4AFK0,A0A1S3XQV7,A0A1S4ANL1,Q9XH13,Q5ZQU1,A0A1S4D2U6,A0A1S4A1I3,A0A1S3ZRE1	A0A1S4BAZ2,A0A1S3ZTW8,A0A1S3X699,Q84QE4,A0A1S4AFK0,A0A1S3Z2I2,A0A1S3XQV7,A0A1S4CDG9,A0A1S4ANL1,Q9XH13,Q5ZQU1,A0A1S4BMA7,A0A1S4BK34,A0A1S4D2U6,A0A1S3YBU4,A0A1S3ZRV5,A0A1S4A1I3,A0A1S3ZRE1,A0A1S3X921,A0A1S3X4E0,A0A1S3Z096,A0A1S4A5U2,A0A1S4B8L3,Q6QND3,A0A1S3YVS9,A0A1S4DQ34	0.0513599	0.355509	0.384615
GO:0050482	arachidonic acid secretion	P	2	2	1560	6874	0.00128205	0.000290951	over	A0A1S4APB0,Q5CCT8	A0A1S4APB0,Q5CCT8	0.0514772	0.355509	1
GO:0004375	glycine dehydrogenase (decarboxylating) activity	F	2	2	1560	6874	0.00128205	0.000290951	over	A0A1S3Z4R3,A0A1S3YYG2	A0A1S3Z4R3,A0A1S3YYG2	0.0514772	0.355509	1
GO:0015909	long-chain fatty acid transport	P	2	2	1560	6874	0.00128205	0.000290951	over	A0A1S4APB0,Q5CCT8	A0A1S4APB0,Q5CCT8	0.0514772	0.355509	1
GO:0016642	oxidoreductase activity, acting on the CH-NH2 group of donors, disulfide as acceptor	F	2	2	1560	6874	0.00128205	0.000290951	over	A0A1S3Z4R3,A0A1S3YYG2	A0A1S3Z4R3,A0A1S3YYG2	0.0514772	0.355509	1
GO:0046717	acid secretion	P	2	2	1560	6874	0.00128205	0.000290951	over	A0A1S4APB0,Q5CCT8	A0A1S4APB0,Q5CCT8	0.0514772	0.355509	1
GO:1901505	carbohydrate derivative transmembrane transporter activity	F	2	2	1560	6874	0.00128205	0.000290951	over	A0A1S3YEJ1,A0A1S4DKY7	A0A1S3YEJ1,A0A1S4DKY7	0.0514772	0.355509	1
GO:0004623	phospholipase A2 activity	F	2	2	1560	6874	0.00128205	0.000290951	over	A0A1S4APB0,Q5CCT8	A0A1S4APB0,Q5CCT8	0.0514772	0.355509	1
GO:0004357	glutamate-cysteine ligase activity	F	2	2	1560	6874	0.00128205	0.000290951	over	A0A1S4APF7,A0A1S3Z8M2	A0A1S4APF7,A0A1S3Z8M2	0.0514772	0.355509	1
GO:1903963	arachidonate transport	P	2	2	1560	6874	0.00128205	0.000290951	over	A0A1S4APB0,Q5CCT8	A0A1S4APB0,Q5CCT8	0.0514772	0.355509	1
GO:0015932	nucleobase-containing compound transmembrane transporter activity	F	2	2	1560	6874	0.00128205	0.000290951	over	A0A1S3YEJ1,A0A1S4DKY7	A0A1S3YEJ1,A0A1S4DKY7	0.0514772	0.355509	1
GO:0046570	methylthioribulose 1-phosphate dehydratase activity	F	2	2	1560	6874	0.00128205	0.000290951	over	A0A1S4AIA0,A0A1S4A9X2	A0A1S4AIA0,A0A1S4A9X2	0.0514772	0.355509	1
GO:1901571	fatty acid derivative transport	P	2	2	1560	6874	0.00128205	0.000290951	over	A0A1S4APB0,Q5CCT8	A0A1S4APB0,Q5CCT8	0.0514772	0.355509	1
GO:0015908	fatty acid transport	P	2	2	1560	6874	0.00128205	0.000290951	over	A0A1S4APB0,Q5CCT8	A0A1S4APB0,Q5CCT8	0.0514772	0.355509	1
GO:0008113	peptide-methionine (S)-S-oxide reductase activity	F	2	2	1560	6874	0.00128205	0.000290951	over	A0A1S4C620,A0A076L1Z7	A0A1S4C620,A0A076L1Z7	0.0514772	0.355509	1
GO:0032324	molybdopterin cofactor biosynthetic process	P	2	2	1560	6874	0.00128205	0.000290951	over	A0A1S4BXC5,A0A1S4CUD0	A0A1S4BXC5,A0A1S4CUD0	0.0514772	0.355509	1
GO:0043716	2-hydroxy-3-keto-5-methylthiopentenyl-1-phosphate phosphatase activity	F	2	2	1560	6874	0.00128205	0.000290951	over	A0A1S4AIA0,A0A1S4A9X2	A0A1S4AIA0,A0A1S4A9X2	0.0514772	0.355509	1
GO:0043715	2,3-diketo-5-methylthiopentyl-1-phosphate enolase activity	F	2	2	1560	6874	0.00128205	0.000290951	over	A0A1S4AIA0,A0A1S4A9X2	A0A1S4AIA0,A0A1S4A9X2	0.0514772	0.355509	1
GO:0006750	glutathione biosynthetic process	P	2	2	1560	6874	0.00128205	0.000290951	over	A0A1S4APF7,A0A1S3Z8M2	A0A1S4APF7,A0A1S3Z8M2	0.0514772	0.355509	1
GO:0016862	intramolecular oxidoreductase activity, interconverting keto- and enol-groups	F	2	2	1560	6874	0.00128205	0.000290951	over	A0A1S4AIA0,A0A1S4A9X2	A0A1S4AIA0,A0A1S4A9X2	0.0514772	0.355509	1
GO:0045277	respiratory chain complex IV	C	2	2	1560	6874	0.00128205	0.000290951	over	A0A1S3XAH3,A0A0M4K6A6	A0A1S3XAH3,A0A0M4K6A6	0.0514772	0.355509	1
GO:0043874	acireductone synthase activity	F	2	2	1560	6874	0.00128205	0.000290951	over	A0A1S4AIA0,A0A1S4A9X2	A0A1S4AIA0,A0A1S4A9X2	0.0514772	0.355509	1
GO:0071715	icosanoid transport	P	2	2	1560	6874	0.00128205	0.000290951	over	A0A1S4APB0,Q5CCT8	A0A1S4APB0,Q5CCT8	0.0514772	0.355509	1
GO:0032309	icosanoid secretion	P	2	2	1560	6874	0.00128205	0.000290951	over	A0A1S4APB0,Q5CCT8	A0A1S4APB0,Q5CCT8	0.0514772	0.355509	1
GO:0030259	lipid glycosylation	P	2	2	1560	6874	0.00128205	0.000290951	over	A0A1S3ZHX7,A0A1S4AFR8	A0A1S3ZHX7,A0A1S4AFR8	0.0514772	0.355509	1
GO:0019184	nonribosomal peptide biosynthetic process	P	2	2	1560	6874	0.00128205	0.000290951	over	A0A1S4APF7,A0A1S3Z8M2	A0A1S4APF7,A0A1S3Z8M2	0.0514772	0.355509	1
GO:0008514	organic anion transmembrane transporter activity	F	2	2	1560	6874	0.00128205	0.000290951	over	A0A1S4DKY7,A0A1S3WZL4	A0A1S4DKY7,A0A1S3WZL4	0.0514772	0.355509	1
GO:0044427	chromosomal part	C	14	40	1560	6874	0.00897436	0.00581903	over	A0A1S3YFP6,A0A1S3Z9Z2,A0A1S4B4Z9,A0A1S4AKB5,A7VMP6,A0A1S3ZDD8,A0A1S4BP93,A0A1S3Y3U0,A0A1S4B4I6,A0A1S4BFY1,A0A1S3ZJ22,A0A1S4A813,A0A1S3X4V3,A0A1S4DM04	A0A1S3YFP6,A0A1S4CBT7,A0A1S4C2T9,Q8H0G7,A0A1S3YPS5,A0A1S3Y108,A0A1S3Z9Z2,A8J6V0,A0A1S4B4Z9,A0A1S4AKB5,A0A9R6,A0A1S3Z6C5,A7VMP6,A0A1S3ZDD8,A0A1S4BP93,A0A1S3Y3U0,A0A1S3XKN4,Q9SLS1,A0A1S4B4I6,A0A1S4BFY1,A0A1S3ZAZ9,A0A1S3XXL6,A0A1S3YYD6,A0A1S3XTF0,A0A1S3ZW20,A0A1S4DPI0,A0A1S3ZXF3,A0A1S4CDH7,A0A1S4CES1,A0A1S3XHP5,A0A1S3YQV4,A0A1S3ZJ41,A0A1S3ZJ22,A0A1S4A813,A0A1S3X4V3,A0A1S4DM04,A0A1S3Y3N2,A0A1S3XB46,A…	0.0518503	0.355783	0.35
GO:0016860	intramolecular oxidoreductase activity	F	14	40	1560	6874	0.00897436	0.00581903	over	A0A1S4DND2,A0A1S3Y2R6,A0A1S4ATH4,A0A1S4D4C8,A0A1S4CQW2,A0A1S4BI62,A0A068JFR6,A0A1S4BBF5,A0A1S4AAL1,A0A1S4B2G1,A0A1S4AIA0,A0A1S4A9X2,A0A1S3XQE4,A0A1S3YD06	A0A1S4DND2,A0A1S4BKR7,A0A1S4DPM9,A0A1S3Y2R6,A0A1S4D8A6,A0A1S4ADU3,A0A1S4DNK2,A0A1S4ATH4,A0A1S3Y5J2,A0A1S3Y874,A0A1S4CPI7,A0A1S3ZPG2,A0A1S4CI25,A0A1S4D4C8,A0A1S4BT88,A0A1S4CQW2,A0A1S4BI62,Q9AVG8,A0A1S4BDN4,A0A1S4DQL5,A0A1S3YG65,A0A1S3Z1X1,A0A1S3XYP7,A0A1S3ZMQ6,A0A1S3ZHU5,A0A068JFR6,A0A1S3XXM3,A0A1S3XGM0,A0A1S4DK35,A0A1S4BBF5,A0A1S4AAL1,A0A1S3X6V0,A0A1S4B2G1,A0A1S4AIA0,A0A1S4A9X2,Q711R1,A0A1S3XQE4,…	0.0518503	0.355783	0.35
GO:0019752	carboxylic acid metabolic process	P	115	443	1560	6874	0.0737179	0.0644457	over	A0A1S3YTZ6,A0A1S4BE22,A0A1S3X2J0,A0A1S3YRT4,A0A1S4AI06,A0A1S4AK33,A0A1S4A908,A0A1S3ZLY0,A0A1S4AJ36,A0A1S3ZKZ4,A0A068JFR6,A0A1S4CGR1,A0A1S3WYR8,A0A1S4BTZ7,A0A1S3Z8Z4,A0A1S4BBF5,A0A1S3XQ62,A0A1S4DGM0,A0A1S4BD66,A0A068JIB0,Q6Q8A6,A0A1S4D4C8,A0A1S3XLA8,A0A1S4AAL1,A0A1S3Z1L6,A0A1S4DJ63,A0A1S4BMX4,A0A1S4AGW0,A0A075EZS4,A0A075F1V0,A0A1S3YXG6,A0A1S4AYE8,Q7DLX9,A0A1S4AC19,A0A1S3YKI8,A0A1S3Z6N8,W8SRJ8,A0A1…	A0A1S3ZZR4,A0A1S3YTZ6,A0A1S4BE22,A0A1S4CW41,W8SRK9,A0A1S4BH30,A0A1S4CPI7,A0A1S4C1M5,A0A1S3X2J0,A0A1S3ZVR8,A0A1S4BJI7,A0A1S4D9Q7,A0A1S3YRT4,A0A1S4CLA2,A0A1S3X1S5,A0A1S4AI06,A0A1S3X1E5,A0A1S4AK33,A0A1S4B2J2,A0A1S4C6W5,A0A1S4A908,A0A1S3ZLY0,A0A1S4DA19,A0A1S3Y542,A0A1S3XS80,A0A1S3YHL0,Q42961,A0A1S4AJ36,A0A1S3ZKZ4,A0A068JFR6,A0A1S4CGR1,A0A1S4CWV3,A0A1S3XXM3,A0A1S3YIG1,A0A1S3XGM0,A0A1S3Y2I1,A0A1S4DK35,…	0.0522653	0.356227	0.259594
GO:0010628	positive regulation of gene expression	P	6	13	1560	6874	0.00384615	0.00189118	over	A0A1S3YMH7,A0A1S3ZPB2,A0A1S4AUN0,A0A075EYQ6,A0A1S4A482,A0A1S4CVR8	A0A1S4B8X7,A0A1S4A7A5,A0A1S4BGX4,A0A1S3YMH7,A0A1S3ZYR2,A0A1S4CJ66,A0A1S3ZPB2,A0A1S4AUN0,A0A1S3YXL3,A0A075EYQ6,A0A1S4CMV2,A0A1S4A482,A0A1S4CVR8	0.052826	0.356227	0.461538
GO:0009891	positive regulation of biosynthetic process	P	6	13	1560	6874	0.00384615	0.00189118	over	A0A1S3YMH7,A0A1S3ZPB2,A0A1S4AUN0,A0A075EYQ6,A0A1S4A482,A0A1S4CVR8	A0A1S4B8X7,A0A1S4A7A5,A0A1S4BGX4,A0A1S3YMH7,A0A1S3ZYR2,A0A1S4CJ66,A0A1S3ZPB2,A0A1S4AUN0,A0A1S3YXL3,A0A075EYQ6,A0A1S4CMV2,A0A1S4A482,A0A1S4CVR8	0.052826	0.356227	0.461538
GO:0031328	positive regulation of cellular biosynthetic process	P	6	13	1560	6874	0.00384615	0.00189118	over	A0A1S3YMH7,A0A1S3ZPB2,A0A1S4AUN0,A0A075EYQ6,A0A1S4A482,A0A1S4CVR8	A0A1S4B8X7,A0A1S4A7A5,A0A1S4BGX4,A0A1S3YMH7,A0A1S3ZYR2,A0A1S4CJ66,A0A1S3ZPB2,A0A1S4AUN0,A0A1S3YXL3,A0A075EYQ6,A0A1S4CMV2,A0A1S4A482,A0A1S4CVR8	0.052826	0.356227	0.461538
GO:0010557	positive regulation of macromolecule biosynthetic process	P	6	13	1560	6874	0.00384615	0.00189118	over	A0A1S3YMH7,A0A1S3ZPB2,A0A1S4AUN0,A0A075EYQ6,A0A1S4A482,A0A1S4CVR8	A0A1S4B8X7,A0A1S4A7A5,A0A1S4BGX4,A0A1S3YMH7,A0A1S3ZYR2,A0A1S4CJ66,A0A1S3ZPB2,A0A1S4AUN0,A0A1S3YXL3,A0A075EYQ6,A0A1S4CMV2,A0A1S4A482,A0A1S4CVR8	0.052826	0.356227	0.461538
GO:0043492	ATPase activity, coupled to movement of substances	F	20	62	1560	6874	0.0128205	0.00901949	over	A0A097BTV9,A0A1S3Z3P5,A0A1S3Z6E6,A0A1S4DA59,A0A1S3YPC4,A0A1S4CK04,A0A1S4AHW5,A0A140G1P7,P00823,P29790,A0A1S3WZA4,A0A1S3XR26,A0A1S3XR11,A0A1S4B7I9,A0A1S3X217,A0A1S4AU26,A0A1S4D100,A0A1S4AV24,A0A1S3YD84,A0A1S3XJZ1	A0A1S4BL36,A0A097BTV9,A0A1S3Z3P5,A0A1S4BGV4,A0A1S3Z6E6,A0A1S3X1F6,A0A1S4DA59,A0A1S4DC16,A0A1S3YPC4,A0A140G1S2,A0A1S4A1J2,A0A1S4CK04,Q5M9V4,A0A1S4AHW5,A0A1S4CSA5,A0A140G1P7,P00823,A0A140G1S1,P29790,A0A1S4A0E0,A0A1S3WZA4,A0A1S3XUA2,A0A1S3ZTP5,A0A1S4DS02,A0A1S4BAA8,A0A1S3XR26,A0A1S4CXJ8,A0A1S4DCZ3,A0A140G1P9,A0A1S3XCX6,A0A1S3XR11,A0A1S3ZGF9,A0A1S4CQG1,A0A1S4CNL5,A0A1S4B7I9,A0A1S3Y0B8,A0A1S4ATD8,A0A1…	0.0530788	0.356227	0.322581
GO:0010207	photosystem II assembly	P	5	10	1560	6874	0.00320513	0.00145476	over	Q84QE8,A0A1S3XLS3,A0A1S3YCR6,A0A1S4BSA2,A0A1S4DRV5	Q84QE8,A0A1S3XLS3,A0A1S3ZHB8,A0A1S3YCR6,A0A1S4BSA2,Q6RUN4,A0A1S4DN09,A0A1S4DRV5,A0A1S3YHZ1,A0A1S4C1Y4	0.0539182	0.356227	0.5
GO:0016782	transferase activity, transferring sulfur-containing groups	F	5	10	1560	6874	0.00320513	0.00145476	over	A0A1S3X699,A0A1S4D4V1,A0A1S4BKI6,A0A1S3ZTF8,A0A1S4B3D9	A0A1S3X699,A0A1S4BTY9,A0A1S3Z1D8,A0A1S4CL28,A0A1S4B5N2,A0A1S4D4V1,A0A1S4BKI6,A0A1S4A2J0,A0A1S3ZTF8,A0A1S4B3D9	0.0539182	0.356227	0.5
GO:0051247	positive regulation of protein metabolic process	P	5	10	1560	6874	0.00320513	0.00145476	over	A0A1S3ZPB2,A0A1S4AUN0,A0A075EYQ6,A0A1S4A482,A0A1S4CVR8	A0A1S4B8X7,A0A1S4A7A5,A0A1S4BCZ7,A0A1S3ZPB2,A0A1S4AUN0,A0A1S3YXL3,A0A075EYQ6,A0A1S4CMV2,A0A1S4A482,A0A1S4CVR8	0.0539182	0.356227	0.5
GO:0032270	positive regulation of cellular protein metabolic process	P	5	10	1560	6874	0.00320513	0.00145476	over	A0A1S3ZPB2,A0A1S4AUN0,A0A075EYQ6,A0A1S4A482,A0A1S4CVR8	A0A1S4B8X7,A0A1S4A7A5,A0A1S4BCZ7,A0A1S3ZPB2,A0A1S4AUN0,A0A1S3YXL3,A0A075EYQ6,A0A1S4CMV2,A0A1S4A482,A0A1S4CVR8	0.0539182	0.356227	0.5
GO:0016814	hydrolase activity, acting on carbon-nitrogen (but not peptide) bonds, in cyclic amidines	F	5	10	1560	6874	0.00320513	0.00145476	over	A0A1S4A1I3,A0A1S3ZRE1,A0A1S4D742,A0A1S3X2J0,A0A1S4D2U6	A0A1S3ZRU6,A0A1S4BLW3,A0A1S4BK34,A0A1S3ZRV5,A0A1S4A1I3,A0A1S3ZRE1,A0A1S4D742,A0A1S3X2J0,A0A1S4BMA7,A0A1S4D2U6	0.0539182	0.356227	0.5
GO:0016884	carbon-nitrogen ligase activity, with glutamine as amido-N-donor	F	5	10	1560	6874	0.00320513	0.00145476	over	A0A1S3XEK0,Q8L6J8,A0A1S3Y367,A0A1S4AD65,A0A1S4BCN1	A0A1S3XEK0,A0A1S4BZ26,A0A1S4A1C0,A0A1S3YP68,Q8L6J8,A0A1S3XJF5,A0A1S3Y367,A0A1S4AD65,A0A1S4AME8,A0A1S4BCN1	0.0539182	0.356227	0.5
GO:0046700	heterocycle catabolic process	P	21	66	1560	6874	0.0134615	0.0096014	over	A0A1S3Z1G9,A0A1S4AJ36,A0A1S3ZKZ4,A0A068JFR6,A0A1S4CGR1,A0A1S3WYR8,A0A1S4BTZ7,A0A1S3Z8Z4,A0A1S4BBF5,A0A1S3XQ62,A0A1S4DGM0,A0A1S4BD66,A0A068JIB0,Q6Q8A6,A0A1S4D4C8,A0A1S3XLA8,A0A1S4A908,A0A1S4AAL1,A0A1S3Z1L6,A0A1S4ATX1,A0A1S3YGX2	A0A1S3Z1G9,A0A1S4AQ50,A0A1S4AWS5,A0A1S3YV93,A0A1S3XHX0,A0A1S4A1M8,A0A1S3XW19,Q42961,A0A1S4AJ36,A0A1S3ZKZ4,A0A068JFR6,A0A1S4CGR1,A0A1S4CWV3,A0A1S3XXM3,A0A1S3YIG1,A0A1S3XGM0,A0A1S3Y2I1,A0A1S4DK35,A0A1S3ZZL0,A0A1S3WYR8,A0A1S3ZX13,A0A1S4CXS6,A0A1S4BTZ7,A0A1S3Z8Z4,A0A1S3YQI2,A0A1S4BBF5,A0A1S3XQ62,A0A1S3ZPG2,A0A1S4BCN3,A0A1S4DGM0,A0A1S4CI25,A0A1S3Z0N4,A0A1S3Z8U8,A0A1S4BD66,A0A068JIB0,A0A1S4CQ40,A0A1S3X…	0.0553464	0.363413	0.318182
GO:0044270	cellular nitrogen compound catabolic process	P	21	66	1560	6874	0.0134615	0.0096014	over	A0A1S3Z1G9,A0A1S4AJ36,A0A1S3ZKZ4,A0A068JFR6,A0A1S4CGR1,A0A1S3WYR8,A0A1S4BTZ7,A0A1S3Z8Z4,A0A1S4BBF5,A0A1S3XQ62,A0A1S4DGM0,A0A1S4BD66,A0A068JIB0,Q6Q8A6,A0A1S4D4C8,A0A1S3XLA8,A0A1S4A908,A0A1S4AAL1,A0A1S3Z1L6,A0A1S4ATX1,A0A1S3YGX2	A0A1S3Z1G9,A0A1S4AQ50,A0A1S4AWS5,A0A1S3YV93,A0A1S3XHX0,A0A1S4A1M8,A0A1S3XW19,Q42961,A0A1S4AJ36,A0A1S3ZKZ4,A0A068JFR6,A0A1S4CGR1,A0A1S4CWV3,A0A1S3XXM3,A0A1S3YIG1,A0A1S3XGM0,A0A1S3Y2I1,A0A1S4DK35,A0A1S3ZZL0,A0A1S3WYR8,A0A1S3ZX13,A0A1S4CXS6,A0A1S4BTZ7,A0A1S3Z8Z4,A0A1S3YQI2,A0A1S4BBF5,A0A1S3XQ62,A0A1S3ZPG2,A0A1S4BCN3,A0A1S4DGM0,A0A1S4CI25,A0A1S3Z0N4,A0A1S3Z8U8,A0A1S4BD66,A0A068JIB0,A0A1S4CQ40,A0A1S3X…	0.0553464	0.363413	0.318182
GO:0042623	ATPase activity, coupled	F	23	74	1560	6874	0.0147436	0.0107652	over	A0A097BTV9,A0A1S3Z3P5,A0A1S3Z6E6,A0A1S4DA59,A0A1S3YPC4,A0A1S3X4V3,A0A1S3ZF51,A0A1S4CK04,A0A1S4AHW5,A0A140G1P7,P00823,P29790,A0A1S3WZA4,A0A1S3XR26,A0A1S3XR11,A0A1S4B7I9,A0A1S3X217,A0A1S4AU26,A0A1S4D100,A0A1S4AV24,A0A1S3YD84,A0A1S3XJZ1,A0A1S3XZG8	A0A1S4BL36,A0A097BTV9,A0A1S3Z3P5,A0A1S4BGV4,A0A1S3Z6E6,A0A1S3X1F6,A0A1S4DA59,A0A1S4DC16,A0A1S3YPC4,A0A1S3X4V3,A0A1S3YTA0,A0A1S3ZF51,A0A140G1S2,A0A1S4A1J2,A0A1S4CK04,Q5M9V4,A0A1S4AHW5,A0A1S4CSA5,A0A140G1P7,P00823,A0A140G1S1,P29790,A0A1S4A0E0,A0A1S3WZA4,A0A1S3XUA2,A0A1S3ZTP5,A0A1S4DS02,A0A1S4BAA8,A0A1S3XR26,A0A1S4CXJ8,A0A1S4DCZ3,A0A140G1P9,A0A1S3XCX6,A0A1S3XR11,A0A1S3ZGF9,A0A1S4CQG1,A0A1S4CNL5,A0A1…	0.0592681	0.38797	0.310811
GO:0031984	organelle subcompartment	C	38	132	1560	6874	0.024359	0.0192028	over	Q0PWS5,A0A1S4CEW8,A0A1S4BPM1,P18212,Q7DM39,A0A1S3Y820,P00823,A0A1S4DJK0,A0A1S4DJK1,P29790,Q0PWS6,A0A1S4C053,A0A1S4A1K3,A0A1S4BSH6,A0A1S4AKK6,A0A1S3YAU9,A0A1S4CIH3,P69556,P69686,P69384,A0A1S4BNY0,P06405,A0A1S3ZCM1,A0A1S4CVT5,A0A1S3YIH5,A0A1S3XQA4,A0A1S3ZBQ8,A0A1S4A3S7,A0A1S4D7C0,A0A1S3X3G2,A0A1S4CEN4,A0A1S4A5M4,A0A1S3XEV5,A0A1S3WZ92,A0A1S4A9M4,A0A1S3XUS9,A0A1S3XCY9,A0A1S4AYU6	P35477,P35476,P62094,Q0PWS5,A0A1S4CEW8,A0A076L1Y1,A0A140G1X3,A0A1S4BPM1,A0A1S4BG25,A0A1S3Y8Q2,P18212,A0A1S3ZVQ8,A0A1S4BMB0,A0A1S3ZYV8,A0A1S4BC47,Q04127,Q7DM39,A0A1S3Y820,P00823,A0A1S4DJK0,A0A1S4DJK1,A0A140G1R8,A0A1S3YPE9,P29790,A0A1S3ZYT5,Q0PWS6,A0A1S4BG28,A0A1S3YYT8,A0A1S4C053,Q40481,P06409,A0A1S4A1K3,A0A1S4BSK7,P06411,P60139,A0A1S4BSH6,A0A1S4AKK6,A0A1S3YAU9,A0A1S3YEB3,A0A1S4CIH3,P69556,A0A1S4DJ…	0.0594955	0.388267	0.287879
GO:0005694	chromosome	C	16	48	1560	6874	0.0102564	0.00698283	over	A0A1S4DM04,A0A1S3YFP6,A0A1S3Z9Z2,A0A1S4B4Z9,A0A1S4AKB5,A7VMP6,A0A1S3ZDD8,A0A1S4BP93,A0A1S3Y3U0,A0A1S4B4I6,A0A1S4BFY1,A0A1S3ZJ22,A0A1S4A813,A0A1S3X4V3,A0A1S3ZF51,A0A1S4AVI5	A0A1S4DM04,A0A1S3Y3N2,A0A1S3YFP6,A0A1S4CBT7,A0A1S4C2T9,Q8H0G7,A0A1S3YPS5,A0A1S3Y108,A0A1S3Z9Z2,A8J6V0,A0A1S4B4Z9,A0A1S4AKB5,A0A9R6,A0A1S3Z6C5,A7VMP6,A0A1S3ZDD8,A0A1S4BP93,A0A1S3Y3U0,A0A1S3XKN4,Q9SLS1,A0A1S4B4I6,A0A1S4BFY1,A0A1S3ZAZ9,A0A1S3XXL6,A0A1S3YYD6,A0A1S3XTF0,A0A1S3ZW20,A0A1S4DPI0,A0A1S3ZXF3,A0A1S4CDH7,A0A1S4CES1,A0A1S3XHP5,A0A1S3YQV4,A0A1S3ZJ41,A0A1S3ZJ22,A0A1S4A813,A0A1S3X4V3,A0A1S3XB46,A…	0.0599062	0.389756	0.333333
GO:0022900	electron transport chain	P	14	41	1560	6874	0.00897436	0.0059645	over	A0A1S4B679,Q5MA49,A0A1S4DQV4,P69384,A0A140G1Q8,P69556,P69686,A0A1S4CIH3,A0A1S4BIG4,A0A1S4CG81,Q5M9Z8,A0A1S3ZPX8,A0A1S4AC19,A0A1S3YKI8	A0A1S4B679,A0A1S3XVT6,A0A1S3ZHA1,A0A1S3ZD43,A0A1S3X7Q5,A0A1S3YD39,A0A1S4BGM4,A0A1S3XU58,A0A1S4DJ59,A0A1S4BAA7,A0A1S3Y452,Q5MA49,A0A1S4BTJ3,A0A1S4DQV4,P69384,A0A140G1T2,A0A1S4AEF0,A0A1S4AKA1,A0A140G1U8,P06411,A0A140G1Q8,P69556,P69686,P62094,A0A1S4CIH3,A0A1S3XYA7,A0A1S4B6M0,A0A1S3YHE8,A0A1S4BIG4,A0A1S4CG81,Q70CV7,A0A140G1X1,Q5M9Z8,Q5M9Z2,P0CC98,A0A0M4K453,A0A140G1W9,A0A1S3ZYZ9,A0A1S3ZPX8,A0A1S4AC19…	0.0628831	0.40788	0.341463
GO:0009055	electron transfer activity	F	26	86	1560	6874	0.0166667	0.0125109	over	A0A1S3YI67,A0A1S3XAH3,A0A0M4K6A6,A0A1S3Y6A0,A0A1S4AM78,Q5MA49,A0A140G1Q8,P69556,P69686,A0A1S3ZQ07,A0A1S4BIG4,A0A1S4CCW3,A0A1S4BUQ4,A0A1S4A1K3,A0A1S4CG81,A0A1S4AYE8,A0A1S3YU22,A0A1S3WXV2,P69384,A0A1S4BMJ4,A0A1S3YB08,P06405,A0A1S3Z028,A0A1S3ZY06,A0A1S3X9X9,A0A1S3XC77	A0A1S3YI67,A0A1S3XAH3,Q5MA02,A0A0M4K6A6,A0A1S3Y6A0,A0A1S3XU58,A0A1S4BAA7,A0A1S3XKC1,A0A1S3YN60,A0A1S4AM78,P49729,Q5MA49,P06411,A0A140G1Q8,P69556,P69686,A0A140G1U8,A0A1S3XHZ1,A0A1S3XVT6,P35477,P35476,P62094,A0A076KWF9,A0A140G1S8,A0A1S4B0A8,A0A1S4CPN2,P83526,A0A1S3ZQ07,A0A1S4BIG4,A0A1S4CCW3,P80461,A0A1S4BUQ4,A0A1S3ZW69,A0A1S4A1K3,A0A1S4BSK7,A0A1S4CG81,A0A1S4B656,A0A1S4AZJ1,A0A1S4AYE8,A0A1S4BVV4,A0A…	0.0638615	0.412971	0.302326
GO:0071840	cellular component organization or biogenesis	P	78	294	1560	6874	0.05	0.0427699	over	A0A1S3XBY2,A0A1S3X8Q5,A0A1S4D668,A0A1S3ZRL4,A0A1S4CQW7,A0A1S4BZJ1,A0A1S3YSL4,Q9FEV7,A0A1S3XUF6,A0A1S4BLT1,A0A1S3XWU3,A0A1S3ZLB1,A0A1S3XJX0,A0A1S4ADF2,A0A1S3XKL8,A0A1S3Z3K3,A0A1S3ZQM0,A0A1S3XDH0,A0A1S3Z9Z2,A0A1S4AKB5,A0A1S3ZDD8,A0A1S4BP93,A0A1S4BFY1,A0A1S4B7Q9,A0A1S3ZJ22,A0A1S4A813,A0A1S4AV66,A0A1S3YWQ0,A0A1S3ZF51,A0A1S4AVI5,A0A1S3XHS5,A0A1S3XL21,A0A1S3XAL0,Q84KJ4,Q1HMQ7,A0A1S3YAW9,A0A1S4C3J2,A0A1…	A0A1S3XBY2,A0A1S3X8Q5,A0A1S4D668,A0A1S3ZRL4,A0A1S4BLB0,A0A1S3Y5V8,A0A1S3ZEB9,A0A1S3WX93,A0A1S4CQW7,A0A1S4D9M3,A0A1S3XSD5,A0A1S4AAH5,A0A1S3Y9X4,A0A1S3Y1R0,A0A1S4BZJ1,A0A1S3YJD9,A0A1S3YSL4,A0A1S3XJ23,A0A1S3XKT6,Q9FEV7,A0A1S3XVA1,A0A1S3YDK8,A0A1S3XUF6,A0A1S4BWJ9,A0A1S4CDB1,A0A1S3XS39,A0A1S3Z0X9,A0A1S4DQK0,A0A1S3X4J0,A0A1S3XS42,A0A1S3ZI94,A0A1S4A013,A0A1S3ZCE5,A0A1S4AIX9,A0A1S4A367,A0A1S3XHG5,A0A1S4B…	0.0643169	0.414659	0.265306
GO:0044815	DNA packaging complex	C	12	34	1560	6874	0.00769231	0.00494617	over	A0A1S3YFP6,A0A1S3Z9Z2,A0A1S4B4Z9,A0A1S4AKB5,A7VMP6,A0A1S3ZDD8,A0A1S4BP93,A0A1S3Y3U0,A0A1S4B4I6,A0A1S4BFY1,A0A1S3ZJ22,A0A1S4A813	A0A1S3YFP6,A0A1S4CBT7,A0A1S4C2T9,Q8H0G7,A0A1S3YPS5,A0A1S3Y108,A0A1S3Z9Z2,A8J6V0,A0A1S4B4Z9,A0A1S4AKB5,A0A9R6,A0A1S3Z6C5,A7VMP6,A0A1S3ZDD8,A0A1S4BP93,A0A1S3Y3U0,A0A1S3XKN4,Q9SLS1,A0A1S4B4I6,A0A1S4BFY1,A0A1S3ZAZ9,A0A1S3XXL6,A0A1S3YYD6,A0A1S3XTF0,A0A1S3ZW20,A0A1S4DPI0,A0A1S3ZXF3,A0A1S4CDH7,A0A1S4CES1,A0A1S3XHP5,A0A1S3YQV4,A0A1S3ZJ41,A0A1S3ZJ22,A0A1S4A813	0.065043	0.415574	0.352941
GO:0000786	nucleosome	C	12	34	1560	6874	0.00769231	0.00494617	over	A0A1S3YFP6,A0A1S3Z9Z2,A0A1S4B4Z9,A0A1S4AKB5,A7VMP6,A0A1S3ZDD8,A0A1S4BP93,A0A1S3Y3U0,A0A1S4B4I6,A0A1S4BFY1,A0A1S3ZJ22,A0A1S4A813	A0A1S3YFP6,A0A1S4CBT7,A0A1S4C2T9,Q8H0G7,A0A1S3YPS5,A0A1S3Y108,A0A1S3Z9Z2,A8J6V0,A0A1S4B4Z9,A0A1S4AKB5,A0A9R6,A0A1S3Z6C5,A7VMP6,A0A1S3ZDD8,A0A1S4BP93,A0A1S3Y3U0,A0A1S3XKN4,Q9SLS1,A0A1S4B4I6,A0A1S4BFY1,A0A1S3ZAZ9,A0A1S3XXL6,A0A1S3YYD6,A0A1S3XTF0,A0A1S3ZW20,A0A1S4DPI0,A0A1S3ZXF3,A0A1S4CDH7,A0A1S4CES1,A0A1S3XHP5,A0A1S3YQV4,A0A1S3ZJ41,A0A1S3ZJ22,A0A1S4A813	0.065043	0.415574	0.352941
GO:0032993	protein-DNA complex	C	12	34	1560	6874	0.00769231	0.00494617	over	A0A1S3YFP6,A0A1S3Z9Z2,A0A1S4B4Z9,A0A1S4AKB5,A7VMP6,A0A1S3ZDD8,A0A1S4BP93,A0A1S3Y3U0,A0A1S4B4I6,A0A1S4BFY1,A0A1S3ZJ22,A0A1S4A813	A0A1S3YFP6,A0A1S4CBT7,A0A1S4C2T9,Q8H0G7,A0A1S3YPS5,A0A1S3Y108,A0A1S3Z9Z2,A8J6V0,A0A1S4B4Z9,A0A1S4AKB5,A0A9R6,A0A1S3Z6C5,A7VMP6,A0A1S3ZDD8,A0A1S4BP93,A0A1S3Y3U0,A0A1S3XKN4,Q9SLS1,A0A1S4B4I6,A0A1S4BFY1,A0A1S3ZAZ9,A0A1S3XXL6,A0A1S3YYD6,A0A1S3XTF0,A0A1S3ZW20,A0A1S4DPI0,A0A1S3ZXF3,A0A1S4CDH7,A0A1S4CES1,A0A1S3XHP5,A0A1S3YQV4,A0A1S3ZJ41,A0A1S3ZJ22,A0A1S4A813	0.065043	0.415574	0.352941
GO:0006767	water-soluble vitamin metabolic process	P	10	27	1560	6874	0.00641026	0.00392784	over	A0A1S4BAZ2,A0A1S3X699,A0A1S4AFK0,A0A1S3XQV7,A0A1S4ANL1,Q9XH13,Q5ZQU1,A0A1S4D2U6,A0A1S4A1I3,A0A1S3ZRE1	A0A1S4B180,A0A1S4BAZ2,A0A1S3ZTW8,A0A1S3X699,Q84QE4,A0A1S4AFK0,A0A1S3Z2I2,A0A1S3XQV7,A0A1S4CDG9,A0A1S4ANL1,Q9XH13,Q5ZQU1,A0A1S4BMA7,A0A1S4BK34,A0A1S4D2U6,A0A1S3YBU4,A0A1S3ZRV5,A0A1S4A1I3,A0A1S3ZRE1,A0A1S3X921,A0A1S3X4E0,A0A1S3Z096,A0A1S4A5U2,A0A1S4B8L3,Q6QND3,A0A1S3YVS9,A0A1S4DQ34	0.0655527	0.416338	0.37037
GO:0006766	vitamin metabolic process	P	10	27	1560	6874	0.00641026	0.00392784	over	A0A1S4BAZ2,A0A1S3X699,A0A1S4AFK0,A0A1S3XQV7,A0A1S4ANL1,Q9XH13,Q5ZQU1,A0A1S4D2U6,A0A1S4A1I3,A0A1S3ZRE1	A0A1S4B180,A0A1S4BAZ2,A0A1S3ZTW8,A0A1S3X699,Q84QE4,A0A1S4AFK0,A0A1S3Z2I2,A0A1S3XQV7,A0A1S4CDG9,A0A1S4ANL1,Q9XH13,Q5ZQU1,A0A1S4BMA7,A0A1S4BK34,A0A1S4D2U6,A0A1S3YBU4,A0A1S3ZRV5,A0A1S4A1I3,A0A1S3ZRE1,A0A1S3X921,A0A1S3X4E0,A0A1S3Z096,A0A1S4A5U2,A0A1S4B8L3,Q6QND3,A0A1S3YVS9,A0A1S4DQ34	0.0655527	0.416338	0.37037
GO:0006733	oxidoreduction coenzyme metabolic process	P	22	71	1560	6874	0.0141026	0.0103288	over	A0A1S4AJ36,A0A1S3ZKZ4,A0A068JFR6,A0A1S4CGR1,A0A1S3WYR8,A0A1S4BTZ7,A0A1S3Z8Z4,A0A1S4BBF5,A0A1S3XQ62,A0A1S4DGM0,A0A1S4BD66,A0A068JIB0,Q6Q8A6,A0A1S4D4C8,A0A1S3XLA8,A0A1S4A908,A0A1S4AAL1,A0A1S3Z1L6,A0A1S4ALE9,A0A1S4AWU6,A0A1S3YSU1,A0A1S4DFD0	Q42961,A0A1S4AJ36,A0A1S3ZKZ4,A0A068JFR6,A0A1S4CGR1,A0A1S4CWV3,A0A1S3XXM3,A0A1S3YIG1,A0A1S3XGM0,A0A1S3Y2I1,A0A1S4DK35,A0A1S3ZZL0,A0A1S3WYR8,A0A1S3ZX13,A0A1S4CXS6,A0A1S4BTZ7,A0A1S3Z8Z4,A0A1S3YQI2,A0A1S4BBF5,A0A1S3XQ62,A0A1S3ZPG2,A0A1S4BCN3,A0A1S4DGM0,A0A1S4CI25,A0A1S3Z0N4,A0A1S3Z8U8,A0A1S4BD66,A0A068JIB0,A0A1S4CQ40,A0A1S3XQR5,Q6Q8A6,A0A1S4B2J2,A0A1S4D4C8,A0A1S4AH17,A0A1S4C6W5,A0A1S4BT88,A0A1S3XLA8,…	0.0660137	0.418021	0.309859
GO:0031090	organelle membrane	C	44	157	1560	6874	0.0282051	0.0228397	over	A0A1S3XWU3,A0A1S4D3J2,Q5M9Z8,A0A1S3XDD7,A0A1S3XAI9,A0A1S4AYE8,A0A1S4AC19,A0A1S3YKI8,A0A1S4AM78,A0A1S4B0F0,Q5MA49,Q5MA53,A0A0M4K6A6,A0A1S3ZS09,A0A1S3Z2G1,A0A1S3Y2M1,A0A1S4DGA3,A0A1S3XUF6,A0A1S4DKY7,A0A1S3YIH5,A0A1S3XQA4,A0A1S3ZBQ8,A0A1S4A3S7,A0A1S4D7C0,A0A1S3X3G2,A0A1S4AIA1,A0A1S4C3J2,A0A1S4B848,A0A1S4B7I9,A0A1S3X8M8,A0A1S4A9M4,A0A1S4C5Q2,A0A1S4DF27,A0A1S4DBS2,A0A1S4CK04,A0A1S3ZVH3,A0A1S4B679,A0A1…	A0A1S3XWU3,A0A1S4A1Q7,A0A1S4D3J2,Q5M9Z8,A0A1S3XCA7,A0A1S3XDD7,A0A1S3ZVC1,A0A1S3XU58,A0A1S3XAI9,A0A1S4BUF1,A0A1S3ZW69,A0A1S4BAA7,A0A1S4AYE8,A0A1S3WX61,A0A1S4C2Y6,A0A1S4AAX1,A0A1S4AC19,A0A1S3XKC1,A0A1S3ZQG6,A0A1S4B8X7,A0A1S3YKI8,A0A1S3YN60,A0A1S4AM78,A0A1S4B0F0,P49729,Q5MA02,A0A1S3X8H2,Q5M9Z2,Q5MA49,Q5MA53,A0A1S3YTY2,A0A1S3YFB4,A0A0M4K6A6,A0A1S4CBH2,A0A1S3ZS09,A0A1S4AFX8,A0A1S3Z2G1,A0A1S3YLY7,A0A1S…	0.0670715	0.423463	0.280255
GO:1901362	organic cyclic compound biosynthetic process	P	89	340	1560	6874	0.0570513	0.0494617	over	A0A1S3YTZ6,A0A1S4BE22,A0A1S3X2J0,A0A1S4B2F9,A0A1S4AI06,A0A1S4AK33,A0A1S4A908,A0A1S4AJ36,A0A1S3ZKZ4,A0A068JFR6,A0A1S4CGR1,A0A1S3WYR8,A0A1S4BTZ7,A0A1S3Z8Z4,A0A1S4BBF5,A0A1S3XQ62,A0A1S4DGM0,A0A1S4BD66,A0A068JIB0,Q6Q8A6,A0A1S4D4C8,A0A1S3XLA8,A0A1S4AAL1,A0A1S3Z1L6,A0A1S4D742,A0A1S3XEK0,A0A1S3Y388,A0A1S4DGP1,A0A1S3Z1Y6,A0A1S3Y367,Q8L6J8,A0A140G1U9,P06271,A0A1S3ZRY0,A0A1S4BP93,A0A1S4C149,A0A076KXA2,A0A1…	A0A1S3ZZR4,A0A1S3YTZ6,A0A1S4BE22,A0A1S4CW41,W8SRK9,A0A1S4BH30,A0A1S4CPI7,A0A1S4C1M5,A0A1S3X2J0,A0A1S3ZVR8,A0A1S4BJI7,A0A1S4D9Q7,A0A1S4CLH0,A0A1S4BL24,A0A1S4B2F9,A0A1S4CGT1,A0A1S3X1S5,A0A1S4AI06,A0A1S3X1E5,A0A1S4AK33,A0A1S4B2J2,A0A1S4C6W5,A0A1S4A908,Q42961,A0A1S4AJ36,A0A1S3ZKZ4,A0A068JFR6,A0A1S4CGR1,A0A1S4CWV3,A0A1S3XXM3,A0A1S3YIG1,A0A1S3XGM0,A0A1S3Y2I1,A0A1S4DK35,A0A1S3ZZL0,A0A1S3WYR8,A0A1S3ZX13,…	0.0676718	0.425993	0.261765
GO:0044036	cell wall macromolecule metabolic process	P	7	17	1560	6874	0.00448718	0.00247309	over	A0A1S4AQ72,A0A1S3ZD62,A0A1S4CRE5,A0A1S3ZL08,A0A1S4D7J1,A0A1S3YRD6,A0A1S4AG99	A0A1S4D1X6,A0A1S4A648,A0A1S4AQ72,A0A1S4CJR0,A0A1S3ZD62,A0A1S4CRE5,A0A1S3Z5V1,A0A1S3ZL08,A0A1S4CBM6,A0A1S4C6S9,A0A1S3YPA6,A0A1S3XSZ4,A0A1S3ZVW5,A0A1S4D7J1,A0A1S3YRD6,A0A1S4AG99,A0A1S3XCI1	0.0689509	0.432768	0.411765
GO:0006575	cellular modified amino acid metabolic process	P	11	31	1560	6874	0.00705128	0.00450975	over	A0A1S4CCW3,A0A1S4APF7,A0A1S3Z8M2,A0A1S4AIA0,A0A1S4A9X2,A0A1S3YD06,A0A1S3Y864,A0A1S4B0F5,A0A1S4APM0,A0A1S4DIW7,A0A1S4CZX6	A0A1S4CCW3,P80461,A0A1S3YK07,A0A1S4APF7,A0A1S3Z8M2,A0A1S3YTI7,A0A1S3XUS2,A0A1S4BFJ4,A0A1S4A5U2,A0A1S4B8L3,A0A1S4AIA0,A0A1S4A9X2,A0A1S3YD06,A1KYB0,A1KYB1,A0A1S3Y864,A0A1S4B0F5,A0A1S3X4P8,A0A1S4A096,A0A1S4APM0,J7EQB2,A0A1S4DIW7,A0A1S3XCT6,A0A1S3Y2X0,A0A1S4DQY5,A0A1S3WXP0,A0A1S3X4U8,A0A1S3YUC2,A0A1S4CZX6,A0A1S4DQ34,A0A1S4A6M3	0.0729869	0.453751	0.354839
GO:0008144	drug binding	F	178	714	1560	6874	0.114103	0.10387	over	A0A1S4AJ36,A0A1S4AKW3,A0A1S3Y7I8,A0A1S4BLU8,A0A1S4CKB3,A0A1S3ZKZ4,A0A1S4AP80,A0A1S4B5X7,A0A1S4DK20,A0A1S4DIY1,A0A1S4CGR1,A0A1S4CK04,Q6F4H4,A0A1S3XTB8,A0A1S4D7A4,A0A1S4DSL7,A0A1S3ZDB8,A0A097BTV9,A0A1S3X5A3,A0A1S3Y1E2,A0A1S4C9G4,A0A1S4BTZ7,A0A140G1P7,P00823,A0A1S3Z3P5,A0A1S3XC54,A0A1S3Y388,A0A1S4B8T4,A0A1S4D758,A0A1S4DML1,H9CCH6,P93373,A0A1S4CRH1,A0A1S3Y0E5,A0A1S3Y1G1,Q9FES7,A0A1S3XJZ1,A0A1S3Z427,A…	A0A140G1S2,Q42961,A0A1S4AJ36,A0A1S4AWG6,A0A1S4AK62,A0A1S4AKW3,A0A1S3Y7I8,A0A1S4AW82,A0A1S4BLU8,A0A1S4BL36,A0A1S4CKB3,A0A1S3ZKZ4,A0A1S4AP80,A0A077DBL2,A0A1S4CSL9,A0A1S4A1J2,A0A1S3X711,A0A1S3YM69,A0A1S3Z7E5,A0A1S3Z7M8,A0A1S4B5X7,A0A1S4B5W8,A0A1S4DK20,A0A1S3WYA8,A0A1S3XVM3,A0A1S4DIY1,A0A1S4CGR1,A0A1S4CK04,Q6F4H4,A0A1S3XTB8,A0A1S4AWH0,A0A1S4A3L9,A0A1S3XJ91,A0A1S3XKM0,A0A1S4D7A4,A0A1S3YBU5,I7GVS5,A0A1…	0.073213	0.453751	0.2493
GO:0017001	antibiotic catabolic process	P	9	24	1560	6874	0.00576923	0.00349142	over	A0A1S3ZHK0,Q9XIV8,A0A1S4BIW4,A0A1S3YY52,Q94IQ1,A0A1S4A107,A0A1S4A0W8,A0A1S3WZE1,A0A1S3YIE9	A0A1S3ZHK0,A0A1S3ZFE6,A0A1S4D605,L0SQ20,L0SS91,Q9XIV8,A0A1S3Y048,A0A1S4BIW4,A0A1S3YY52,A0A1S3XK73,Q94IQ1,Q40555,A0A1S4A107,A0A1S4CQI1,A0A1S3ZT94,A0A1S4A0W8,A0A1S3WZE1,A0A1S3X8M7,A0A1S3ZAS7,A0A1S3ZF49,A0A1S4BEZ8,A0A1S3YMB5,A0A1S3YIE9,A0A1S3Z811	0.0732643	0.453751	0.375
GO:0005739	mitochondrion	C	45	162	1560	6874	0.0288462	0.0235671	over	A0A1S4CK04,A0A1S3ZVH3,A0A1S3YI67,A0A1S3ZS09,A0A1S3Z2G1,A0A1S3Y2M1,A0A1S4DGA3,A0A1S3XUF6,A0A1S3XDD7,A0A1S3XAI9,A0A1S4AYE8,A0A1S4AC19,A0A1S3YKI8,A0A1S4AM78,A0A1S4B0F0,Q5MA49,Q5MA53,A0A0M4K6A6,A0A1S4B848,A0A1S4B679,A0A1S3XAH3,A0A1S3ZLY0,A0A1S4A908,A0A1S4BHU9,A0A1S4D3J2,Q5M9Z8,A0A1S3X5Z8,A0A1S3XUP9,A0A1S4BLZ2,A0A1S4B9H4,A0A1S4DCB8,A0A1S3Z4R3,A0A1S3YYG2,A0A1S3ZQ07,A0A1S3ZHK0,Q5M9V8,B2LT58,A0A1S4BYR7,A…	A0A1S4A1J2,A0A1S4CK04,A0A1S3XUA2,A0A1S3XQF4,A0A1S3ZVH3,A0A1S3ZF45,A0A1S3ZXT5,A0A1S3Z224,A0A172CTE5,A0A1S4DL41,A0A1S3YI67,A0A1S4CBH2,A0A1S3ZS09,A0A1S4AFX8,A0A1S3Z2G1,A0A1S3YLY7,A0A1S4D637,A9CM21,A0A1S4CFG1,A0A1S4DNV9,A0A1S4CZY9,A0A1S4BPP9,A0A1S3ZRH7,A0A1S3Y2M1,A0A1S4DGA3,A0A1S3XUF6,A0A1S3Y998,A0A1S3XE08,A0A1S3ZTH1,A0A1S3YYF4,A0A1S3Z5K2,A0A1S3XDD7,A0A1S3ZVC1,A0A1S3XU58,A0A1S3XAI9,A0A1S4BUF1,A0A1S3Z…	0.07329	0.453751	0.277778
GO:0046496	nicotinamide nucleotide metabolic process	P	21	68	1560	6874	0.0134615	0.00989235	over	A0A1S4AJ36,A0A1S3ZKZ4,A0A068JFR6,A0A1S4CGR1,A0A1S3WYR8,A0A1S4BTZ7,A0A1S3Z8Z4,A0A1S4BBF5,A0A1S3XQ62,A0A1S4DGM0,A0A1S4BD66,A0A068JIB0,Q6Q8A6,A0A1S4D4C8,A0A1S3XLA8,A0A1S4A908,A0A1S4AAL1,A0A1S3Z1L6,A0A1S4ALE9,A0A1S4AWU6,A0A1S4DFD0	Q42961,A0A1S4AJ36,A0A1S3ZKZ4,A0A068JFR6,A0A1S4CGR1,A0A1S4CWV3,A0A1S3XXM3,A0A1S3YIG1,A0A1S3XGM0,A0A1S3Y2I1,A0A1S4DK35,A0A1S3ZZL0,A0A1S3WYR8,A0A1S3ZX13,A0A1S4CXS6,A0A1S4BTZ7,A0A1S3Z8Z4,A0A1S3YQI2,A0A1S4BBF5,A0A1S3XQ62,A0A1S3ZPG2,A0A1S4BCN3,A0A1S4DGM0,A0A1S4CI25,A0A1S3Z0N4,A0A1S3Z8U8,A0A1S4BD66,A0A068JIB0,A0A1S4CQ40,A0A1S3XQR5,Q6Q8A6,A0A1S4B2J2,A0A1S4D4C8,A0A1S4AH17,A0A1S4C6W5,A0A1S4BT88,A0A1S3XLA8,…	0.0735698	0.453751	0.308824
GO:0019362	pyridine nucleotide metabolic process	P	21	68	1560	6874	0.0134615	0.00989235	over	A0A1S4AJ36,A0A1S3ZKZ4,A0A068JFR6,A0A1S4CGR1,A0A1S3WYR8,A0A1S4BTZ7,A0A1S3Z8Z4,A0A1S4BBF5,A0A1S3XQ62,A0A1S4DGM0,A0A1S4BD66,A0A068JIB0,Q6Q8A6,A0A1S4D4C8,A0A1S3XLA8,A0A1S4A908,A0A1S4AAL1,A0A1S3Z1L6,A0A1S4ALE9,A0A1S4AWU6,A0A1S4DFD0	Q42961,A0A1S4AJ36,A0A1S3ZKZ4,A0A068JFR6,A0A1S4CGR1,A0A1S4CWV3,A0A1S3XXM3,A0A1S3YIG1,A0A1S3XGM0,A0A1S3Y2I1,A0A1S4DK35,A0A1S3ZZL0,A0A1S3WYR8,A0A1S3ZX13,A0A1S4CXS6,A0A1S4BTZ7,A0A1S3Z8Z4,A0A1S3YQI2,A0A1S4BBF5,A0A1S3XQ62,A0A1S3ZPG2,A0A1S4BCN3,A0A1S4DGM0,A0A1S4CI25,A0A1S3Z0N4,A0A1S3Z8U8,A0A1S4BD66,A0A068JIB0,A0A1S4CQ40,A0A1S3XQR5,Q6Q8A6,A0A1S4B2J2,A0A1S4D4C8,A0A1S4AH17,A0A1S4C6W5,A0A1S4BT88,A0A1S3XLA8,…	0.0735698	0.453751	0.308824
GO:0019725	cellular homeostasis	P	28	95	1560	6874	0.0179487	0.0138202	over	Q6Q8A6,A0A1S3XLA8,A0A1S4CX06,A0A1S4B900,A0A1S3X7Z1,A0A1S3YKH3,A0A1S4DND2,A0A1S4A3V7,A0A1S3ZLD2,A0A1S4CCW3,A0A077D9N5,A0A1S4BUQ4,A0A1S4BDC1,A0A1S3XJE6,A0A1S3YFK6,A0A1S4D700,A0A1S3Y2R6,A0A1S3WXV2,A0A1S4BQM8,A0A1S4ATH4,A0A1S4C6V5,A0A1S3X2I0,A0A1S4D4R5,A0A1S3ZXS7,A0A1S4ATW2,A0A1S3Z8T2,A0A1S4BPM9,A0A1S4ATT8	Q6Q8A6,A0A1S4AH17,A0A1S3XLA8,Q6BDB4,A0A1S3ZUM6,A0A1S3XZS1,A0A076KWF9,A0A1S3ZUX0,A0A1S4B0A8,A0A1S4CPN2,A0A1S4BCB4,A0A1S4D678,A0A1S4CX06,A0A1S4B900,A0A1S3X7Z1,A0A1S3YKH3,A0A1S4A4Z4,A0A1S4BXD1,A0A1S4DND2,A0A1S4AWU1,A0A1S4A3V7,A0A1S3ZLD2,A0A1S3ZZI4,A0A1S4CCW3,A0A077D9N5,A0A1S4BKR7,P80461,A0A1S4BUQ4,A0A1S4BDC1,A0A1S3YPD8,A0A1S4DPM9,A0A1S4B656,A0A1S3XJE6,A0A1S4BDA7,A0A1S4AZJ1,A0A1S4DRW2,A0A1S3X6Y4,A0A1…	0.0743397	0.454703	0.294737
GO:0033866	nucleoside bisphosphate biosynthetic process	P	6	14	1560	6874	0.00384615	0.00203666	over	A0A1S4AI06,A0A1S4AK33,A0A1S4A908,A0A1S4D758,H9CCH6,P12219	A0A1S3X1S5,A0A1S4AI06,A0A1S3X1E5,A0A1S4AK33,A0A1S4B2J2,A0A1S4C6W5,A0A1S4A908,A0A1S3XMC0,A0A1S4CWT0,A0A1S4CGE6,A0A1S4D758,H9CCH6,A0A1S4AWE8,P12219	0.0752157	0.454703	0.428571
GO:0042026	protein refolding	P	6	14	1560	6874	0.00384615	0.00203666	over	A0A1S4DIY1,A0A1S4D7A4,A0A1S4DSL7,A0A1S3Z427,A0A1S4A7X9,A0A1S4D2P7	A0A1S4DIY1,A0A1S4D7A4,A0A1S4AHG8,A0A1S4DSL7,A0A1S4BNP6,A0A1S3Z427,A0A1S4A7X9,A0A1S3XY51,A0A1S4D2P7,A0A1S4CAS7,A0A1S3YLL8,A0A1S3XUT7,A0A1S3XRJ7,A0A1S4CIG0	0.0752157	0.454703	0.428571
GO:0034033	purine nucleoside bisphosphate biosynthetic process	P	6	14	1560	6874	0.00384615	0.00203666	over	A0A1S4AI06,A0A1S4AK33,A0A1S4A908,A0A1S4D758,H9CCH6,P12219	A0A1S3X1S5,A0A1S4AI06,A0A1S3X1E5,A0A1S4AK33,A0A1S4B2J2,A0A1S4C6W5,A0A1S4A908,A0A1S3XMC0,A0A1S4CWT0,A0A1S4CGE6,A0A1S4D758,H9CCH6,A0A1S4AWE8,P12219	0.0752157	0.454703	0.428571
GO:0034030	ribonucleoside bisphosphate biosynthetic process	P	6	14	1560	6874	0.00384615	0.00203666	over	A0A1S4AI06,A0A1S4AK33,A0A1S4A908,A0A1S4D758,H9CCH6,P12219	A0A1S3X1S5,A0A1S4AI06,A0A1S3X1E5,A0A1S4AK33,A0A1S4B2J2,A0A1S4C6W5,A0A1S4A908,A0A1S3XMC0,A0A1S4CWT0,A0A1S4CGE6,A0A1S4D758,H9CCH6,A0A1S4AWE8,P12219	0.0752157	0.454703	0.428571
GO:0015995	chlorophyll biosynthetic process	P	6	14	1560	6874	0.00384615	0.00203666	over	A0A1S3Z5N4,Q8LSZ2,A0A1S3ZHM0,Q9FES7,Q9MUE2,A0A1S4AX59	A0A1S3Z5N4,Q8LSZ2,A0A1S4D3I3,A0A1S3YNG0,A0A1S3ZHM0,Q9FES7,Q8LSZ3,A0A1S4A5R2,Q9MUE2,A0A1S3ZPA7,A0A1S3ZIP8,A0A1S3ZYP6,A0A1S4AX59,A0A1S3Z1E0	0.0752157	0.454703	0.428571
GO:0015994	chlorophyll metabolic process	P	6	14	1560	6874	0.00384615	0.00203666	over	A0A1S3Z5N4,Q8LSZ2,A0A1S3ZHM0,Q9FES7,Q9MUE2,A0A1S4AX59	A0A1S3Z5N4,Q8LSZ2,A0A1S4D3I3,A0A1S3YNG0,A0A1S3ZHM0,Q9FES7,Q8LSZ3,A0A1S4A5R2,Q9MUE2,A0A1S3ZPA7,A0A1S3ZIP8,A0A1S3ZYP6,A0A1S4AX59,A0A1S3Z1E0	0.0752157	0.454703	0.428571
GO:0044248	cellular catabolic process	P	56	207	1560	6874	0.0358974	0.0301135	over	A0A1S3Z1G9,A0A1S3YRT4,A0A1S4ATF2,A0A1S4D7J1,A0A1S3YRD6,A0A1S4AG99,A0A1S4AJ36,A0A1S3ZKZ4,A0A068JFR6,A0A1S4CGR1,A0A1S3WYR8,A0A1S4BTZ7,A0A1S3Z8Z4,A0A1S4BBF5,A0A1S3XQ62,A0A1S4DGM0,A0A1S4BD66,A0A068JIB0,Q6Q8A6,A0A1S4D4C8,A0A1S3XLA8,A0A1S4A908,A0A1S4AAL1,A0A1S3Z1L6,A0A1S4ATX1,A0A1S4AJZ8,A0A1S4BQK3,A0A1S3YP28,A0A1S3YPR6,A0A1S4CXU6,A0A1S4D3E9,A0A1S4AJF4,A0A1S3YP84,A0A1S3Z735,A0A1S3XUT4,A0A1S4B9H4,A0A1S3Z…	A0A1S3Z1G9,A0A1S4AQ50,A0A1S4AWS5,A0A1S3YV93,A0A1S3XHX0,A0A1S4A1M8,A0A1S3XW19,A0A1S3YRT4,A0A1S4CLA2,A0A1S4ATF2,A0A1S3XLL1,A0A1S3ZVW5,A0A1S4D7J1,A0A1S3YRD6,A0A1S4AG99,A0A1S3XCI1,Q42961,A0A1S4AJ36,A0A1S3ZKZ4,A0A068JFR6,A0A1S4CGR1,A0A1S4CWV3,A0A1S3XXM3,A0A1S3YIG1,A0A1S3XGM0,A0A1S3Y2I1,A0A1S4DK35,A0A1S3ZZL0,A0A1S3WYR8,A0A1S3ZX13,A0A1S4CXS6,A0A1S4BTZ7,A0A1S3Z8Z4,A0A1S3YQI2,A0A1S4BBF5,A0A1S3XQ62,A0A1S3Z…	0.0774433	0.46505	0.270531
GO:0019843	rRNA binding	F	12	35	1560	6874	0.00769231	0.00509165	over	A0A1S4B5C2,A0A1S3XE16,A0A1S4AYN5,A0A1S3XV78,A0A1S4C068,P06357,A0A1S3YYQ3,A0A1S4BGG6,A0A1S3ZGZ9,A0A2H4MYF9,A0A1S3XDY9,A0A1S3WYF7	A0A1S4B5C2,A0A1S3XE16,A0A1S4A8K0,A0A1S4BV03,P02376,A0A1S4AYN5,A0A1S3XV78,O80360,P69656,A0A1S3X1I5,A0A1S4B2Y7,A0A1S4C068,P06359,P06384,P06357,P06379,A0A1S3ZPZ6,A0A1S3X7A0,A0A1S3YYQ3,A0A1S4A731,A0A1S4BGG6,A0A1S3YK35,A0A1S3ZGZ9,P62732,P06363,A0A1S3YAC1,A0A140G1U0,A0A2H4MYF9,A0A1S3XVB2,P62129,A0A1S3YPH7,A0A1S3XDY9,A0A1S4DJD3,A0A1S3WYF7,A0A1S3Y1R0	0.0793287	0.46505	0.342857
GO:0045454	cell redox homeostasis	P	25	84	1560	6874	0.0160256	0.01222	over	A0A1S4CX06,A0A1S4B900,A0A1S3X7Z1,A0A1S3YKH3,A0A1S4DND2,A0A1S4A3V7,A0A1S3ZLD2,A0A1S4CCW3,A0A077D9N5,A0A1S4BUQ4,A0A1S4BDC1,A0A1S3XJE6,A0A1S3YFK6,A0A1S4D700,A0A1S3Y2R6,A0A1S3WXV2,A0A1S4BQM8,A0A1S4ATH4,A0A1S4C6V5,A0A1S3X2I0,A0A1S4D4R5,A0A1S3ZXS7,A0A1S4ATW2,A0A1S3Z8T2,A0A1S4BPM9	A0A076KWF9,A0A1S3ZUX0,A0A1S4B0A8,A0A1S4CPN2,A0A1S4BCB4,A0A1S4D678,A0A1S4CX06,A0A1S4B900,A0A1S3X7Z1,A0A1S3YKH3,A0A1S4A4Z4,A0A1S4BXD1,A0A1S4DND2,A0A1S4AWU1,A0A1S4A3V7,A0A1S3ZLD2,A0A1S3ZZI4,A0A1S4CCW3,A0A077D9N5,A0A1S4BKR7,P80461,A0A1S4BUQ4,A0A1S4BDC1,A0A1S3YPD8,A0A1S4DPM9,A0A1S4B656,A0A1S3XJE6,A0A1S4BDA7,A0A1S4AZJ1,A0A1S4DRW2,A0A1S3X6Y4,A0A1S4BZQ6,A0A1S4CXY2,A0A1S4D459,A0A1S4DBP8,A0A1S3YFK6,A0A1S4D…	0.0800031	0.46505	0.297619
GO:0019509	L-methionine salvage from methylthioadenosine	P	3	5	1560	6874	0.00192308	0.000727379	over	A0A1S4AIA0,A0A1S4A9X2,A0A1S3YD06	A0A1S4A5L0,A0A1S4A5S7,A0A1S4AIA0,A0A1S4A9X2,A0A1S3YD06	0.0806318	0.46505	0.6
GO:0043102	amino acid salvage	P	3	5	1560	6874	0.00192308	0.000727379	over	A0A1S4AIA0,A0A1S4A9X2,A0A1S3YD06	A0A1S4AIA0,A0A1S4A9X2,A0A1S3YD06,A0A1S4A5L0,A0A1S4A5S7	0.0806318	0.46505	0.6
GO:0046348	amino sugar catabolic process	P	3	5	1560	6874	0.00192308	0.000727379	over	A0A1S4D7J1,A0A1S3YRD6,A0A1S4AG99	A0A1S3ZVW5,A0A1S4D7J1,A0A1S3YRD6,A0A1S4AG99,A0A1S3XCI1	0.0806318	0.46505	0.6
GO:0006026	aminoglycan catabolic process	P	3	5	1560	6874	0.00192308	0.000727379	over	A0A1S4D7J1,A0A1S3YRD6,A0A1S4AG99	A0A1S3ZVW5,A0A1S4D7J1,A0A1S3YRD6,A0A1S4AG99,A0A1S3XCI1	0.0806318	0.46505	0.6
GO:0071267	L-methionine salvage	P	3	5	1560	6874	0.00192308	0.000727379	over	A0A1S4AIA0,A0A1S4A9X2,A0A1S3YD06	A0A1S4AIA0,A0A1S4A9X2,A0A1S3YD06,A0A1S4A5L0,A0A1S4A5S7	0.0806318	0.46505	0.6
GO:0016998	cell wall macromolecule catabolic process	P	3	5	1560	6874	0.00192308	0.000727379	over	A0A1S4D7J1,A0A1S3YRD6,A0A1S4AG99	A0A1S3ZVW5,A0A1S4D7J1,A0A1S3YRD6,A0A1S4AG99,A0A1S3XCI1	0.0806318	0.46505	0.6
GO:0006030	chitin metabolic process	P	3	5	1560	6874	0.00192308	0.000727379	over	A0A1S4D7J1,A0A1S3YRD6,A0A1S4AG99	A0A1S3ZVW5,A0A1S4D7J1,A0A1S3YRD6,A0A1S4AG99,A0A1S3XCI1	0.0806318	0.46505	0.6
GO:0006032	chitin catabolic process	P	3	5	1560	6874	0.00192308	0.000727379	over	A0A1S4D7J1,A0A1S3YRD6,A0A1S4AG99	A0A1S3ZVW5,A0A1S4D7J1,A0A1S3YRD6,A0A1S4AG99,A0A1S3XCI1	0.0806318	0.46505	0.6
GO:0006022	aminoglycan metabolic process	P	3	5	1560	6874	0.00192308	0.000727379	over	A0A1S4D7J1,A0A1S3YRD6,A0A1S4AG99	A0A1S3ZVW5,A0A1S4D7J1,A0A1S3YRD6,A0A1S4AG99,A0A1S3XCI1	0.0806318	0.46505	0.6
GO:0045156	electron transporter, transferring electrons within the cyclic electron transport pathway of photosynthesis activity	F	3	5	1560	6874	0.00192308	0.000727379	over	A0A140G1Q8,P69556,P69686	P06411,A0A140G1Q8,P69556,P69686,A0A140G1U8	0.0806318	0.46505	0.6
GO:0046498	S-adenosylhomocysteine metabolic process	P	3	5	1560	6874	0.00192308	0.000727379	over	A0A1S4AIA0,A0A1S4A9X2,A0A1S3YD06	A0A1S4AIA0,A0A1S4A9X2,A0A1S3YD06,A1KYB0,A1KYB1	0.0806318	0.46505	0.6
GO:0004568	chitinase activity	F	3	5	1560	6874	0.00192308	0.000727379	over	A0A1S4D7J1,A0A1S3YRD6,A0A1S4AG99	A0A1S3ZVW5,A0A1S4D7J1,A0A1S3YRD6,A0A1S4AG99,A0A1S3XCI1	0.0806318	0.46505	0.6
GO:1901072	glucosamine-containing compound catabolic process	P	3	5	1560	6874	0.00192308	0.000727379	over	A0A1S4D7J1,A0A1S3YRD6,A0A1S4AG99	A0A1S3ZVW5,A0A1S4D7J1,A0A1S3YRD6,A0A1S4AG99,A0A1S3XCI1	0.0806318	0.46505	0.6
GO:1901071	glucosamine-containing compound metabolic process	P	3	5	1560	6874	0.00192308	0.000727379	over	A0A1S4D7J1,A0A1S3YRD6,A0A1S4AG99	A0A1S3ZVW5,A0A1S4D7J1,A0A1S3YRD6,A0A1S4AG99,A0A1S3XCI1	0.0806318	0.46505	0.6
GO:0099023	tethering complex	C	8	21	1560	6874	0.00512821	0.00305499	over	A0A1S3ZZ89,A0A1S3XDH0,A0A1S4CU80,A0A1S4BKF3,A0A1S4B0R9,A0A1S3Z8X6,A0A1S3Y4Y0,A0A1S4C3J2	A0A1S4D8B0,A0A1S3WZZ7,A0A1S3YRC8,A0A1S3WXZ7,A0A1S3ZZ89,A0A1S3X8N0,A0A1S3XDH0,A0A1S4CU80,A0A1S4DIN3,A0A1S3XIS9,A0A1S4BKF3,A0A1S3X1G0,A0A1S4BXI7,A0A1S3X4U1,A0A1S4AMG8,A0A1S4BZ15,A0A1S4B0R9,A0A1S3XK29,A0A1S3Z8X6,A0A1S3Y4Y0,A0A1S4C3J2	0.0818994	0.469821	0.380952
GO:0016776	phosphotransferase activity, phosphate group as acceptor	F	8	21	1560	6874	0.00512821	0.00305499	over	A0A1S3Y0E5,A0A1S3ZBD8,A0A1S4DM70,A0A1S3ZZQ9,A0A1S3Y388,A0A1S4DGP1,A0A1S3Z1Y6,A0A1S3XQV7	A0A1S4C8J7,A0A1S4BCC5,A0A1S4DNR6,A0A1S3Y0E5,A0A1S3YQU6,A0A1S3ZBD8,A0A1S4B8X3,A0A1S4DM70,A0A1S4B6J5,A0A1S4DPS7,A0A1S3ZZQ9,A0A1S3Y388,A0A1S4DGP1,A0A1S4D3E6,A0A1S3Z1Y6,A0A1S3XRQ5,A0A1S4B8M1,A0A1S3ZWM5,A0A1S3XQV7,A0A1S4CDG9,A0A1S4ACZ6	0.0818994	0.469821	0.380952
GO:0016999	antibiotic metabolic process	P	21	69	1560	6874	0.0134615	0.0100378	over	A0A1S4DJ63,A0A1S4BMX4,A0A1S4AGW0,A0A075EZS4,A0A075F1V0,A0A1S3YXG6,A0A1S4AYE8,Q7DLX9,A0A1S4AC19,A0A1S3YKI8,A0A1S3Z6N8,W8SRJ8,A0A1S3ZHK0,Q9XIV8,A0A1S4BIW4,A0A1S3YY52,Q94IQ1,A0A1S4A107,A0A1S4A0W8,A0A1S3WZE1,A0A1S3YIE9	A0A1S3YLS8,A0A1S3ZYT7,A0A1S3Y6M1,A0A1S4DHV3,A0A1S4DJ63,A0A1S4BMX4,A0A1S4D398,A0A1S3XUI8,A0A1S4AGW0,A0A075EZS4,A0A1S3XCK8,A0A075F1V0,A0A1S3YXG6,A0A1S3YLC5,A0A1S3Y9D7,A0A1S4CBR9,Q9XQP4,A0A1S3ZW53,A0A1S4A9C7,A0A1S3XSQ4,A0A1S4D955,A0A1S3ZYE5,A0A1S3ZM96,A0A1S4AYE8,A0A1S4BYT9,A0A1S3YGR9,A0A1S3ZX20,A0A1S4A7M3,Q7DLX9,A0A1S3ZI08,A0A1S4AC19,A0A1S4BEA5,A0A1S3YKI8,A0A1S3Y462,A0A1S3X2B9,A0A1S4CM31,A0A1S4BL98,…	0.0840495	0.470669	0.304348
GO:0044247	cellular polysaccharide catabolic process	P	4	8	1560	6874	0.0025641	0.00116381	over	A0A1S4ATF2,A0A1S4CHV0,A0A068JDA3,A0A1S4AGN8	A0A1S4ATF2,A0A1S3XLL1,A0A1S4CHV0,A0A068JDA3,A0A1S4CQC9,A0A1S4BG49,A0A1S4AGN8,A0A1S3Y9K3	0.0842528	0.470669	0.5
GO:0044389	ubiquitin-like protein ligase binding	F	4	8	1560	6874	0.0025641	0.00116381	over	A0A1S3ZIH2,A0A1S3YP84,A0A1S3Z735,A0A1S3XUT4	A0A1S3ZBU8,A0A1S3XSM8,A0A1S3ZIH2,A0A1S3Y073,A0A1S4BGB8,A0A1S3YP84,A0A1S3Z735,A0A1S3XUT4	0.0842528	0.470669	0.5
GO:0009251	glucan catabolic process	P	4	8	1560	6874	0.0025641	0.00116381	over	A0A1S4ATF2,A0A1S4CHV0,A0A068JDA3,A0A1S4AGN8	A0A1S4ATF2,A0A1S3XLL1,A0A1S4CHV0,A0A068JDA3,A0A1S4CQC9,A0A1S4BG49,A0A1S4AGN8,A0A1S3Y9K3	0.0842528	0.470669	0.5
GO:0044275	cellular carbohydrate catabolic process	P	4	8	1560	6874	0.0025641	0.00116381	over	A0A1S4ATF2,A0A1S4CHV0,A0A068JDA3,A0A1S4AGN8	A0A1S4ATF2,A0A1S3XLL1,A0A1S4CHV0,A0A068JDA3,A0A1S4CQC9,A0A1S4BG49,A0A1S4AGN8,A0A1S3Y9K3	0.0842528	0.470669	0.5
GO:1901070	guanosine-containing compound biosynthetic process	P	4	8	1560	6874	0.0025641	0.00116381	over	A0A1S3XEK0,A0A1S3Y388,A0A1S4DGP1,A0A1S3Z1Y6	A0A1S3YES5,A0A1S3XEK0,A0A1S3Y388,A0A1S4DGP1,A0A1S4D3E6,A0A1S3Z1Y6,A0A1S3XRQ5,A0A1S4B8M1	0.0842528	0.470669	0.5
GO:0016759	cellulose synthase activity	F	4	8	1560	6874	0.0025641	0.00116381	over	A0A1S3Y185,A0A1S3Z7H5,A0A1S3ZXT9,A0A1S3ZGC9	A0A1S3Y185,A0A1S4B8K7,A0A1S4C921,A0A1S3Z7H5,A0A1S4BZ11,A0A1S3YHJ0,A0A1S3ZXT9,A0A1S3ZGC9	0.0842528	0.470669	0.5
GO:0031625	ubiquitin protein ligase binding	F	4	8	1560	6874	0.0025641	0.00116381	over	A0A1S3ZIH2,A0A1S3YP84,A0A1S3Z735,A0A1S3XUT4	A0A1S3ZBU8,A0A1S3XSM8,A0A1S3ZIH2,A0A1S3Y073,A0A1S4BGB8,A0A1S3YP84,A0A1S3Z735,A0A1S3XUT4	0.0842528	0.470669	0.5
GO:0016760	cellulose synthase (UDP-forming) activity	F	4	8	1560	6874	0.0025641	0.00116381	over	A0A1S3Y185,A0A1S3Z7H5,A0A1S3ZXT9,A0A1S3ZGC9	A0A1S3Y185,A0A1S4B8K7,A0A1S4C921,A0A1S3Z7H5,A0A1S4BZ11,A0A1S3YHJ0,A0A1S3ZXT9,A0A1S3ZGC9	0.0842528	0.470669	0.5
GO:0030244	cellulose biosynthetic process	P	4	8	1560	6874	0.0025641	0.00116381	over	A0A1S3Y185,A0A1S3Z7H5,A0A1S3ZXT9,A0A1S3ZGC9	A0A1S3Y185,A0A1S4B8K7,A0A1S4C921,A0A1S3Z7H5,A0A1S4BZ11,A0A1S3YHJ0,A0A1S3ZXT9,A0A1S3ZGC9	0.0842528	0.470669	0.5
GO:0044283	small molecule biosynthetic process	P	75	286	1560	6874	0.0480769	0.0416061	over	A0A1S3YTZ6,A0A1S4BE22,A0A1S3X2J0,A0A1S4ABR8,A0A1S4BI04,A0A1S4D4C8,A0A1S3X593,A0A1S4AJ36,A0A1S3ZKZ4,A0A068JFR6,A0A1S4CGR1,A0A1S3WYR8,A0A1S4BTZ7,A0A1S3Z8Z4,A0A1S4BBF5,A0A1S3XQ62,A0A1S4DGM0,A0A1S4BD66,A0A068JIB0,Q6Q8A6,A0A1S3XLA8,A0A1S4A908,A0A1S4AAL1,A0A1S3Z1L6,A0A1S3XEK0,A0A1S3Y388,A0A1S4DGP1,A0A1S3Z1Y6,A0A1S4AFE4,A0A1S4B482,A0A1S4D758,H9CCH6,A0A1S3ZAL2,A0A1S4DHM5,P12219,A0A1S4ALM6,A0A1S3XF03,A0A1…	A0A1S3ZZR4,A0A1S3YTZ6,A0A1S4BE22,A0A1S4CW41,W8SRK9,A0A1S4BH30,A0A1S4CPI7,A0A1S4C1M5,A0A1S3X2J0,A0A1S3ZVR8,A0A1S4BJI7,A0A1S4D9Q7,A0A1S3XLH4,A0A1S4ABR8,A0A1S4CQY1,A0A1S4BI04,A0A1S4DLY5,B3GK03,A0A1S3ZPG2,A0A1S4CI25,A0A1S4D4C8,A0A1S4BT88,A0A1S3X593,Q42961,A0A1S4AJ36,A0A1S3ZKZ4,A0A068JFR6,A0A1S4CGR1,A0A1S4CWV3,A0A1S3XXM3,A0A1S3YIG1,A0A1S3XGM0,A0A1S3Y2I1,A0A1S4DK35,A0A1S3ZZL0,A0A1S3WYR8,A0A1S3ZX13,A0A1…	0.0847774	0.472363	0.262238
GO:0097367	carbohydrate derivative binding	F	199	807	1560	6874	0.127564	0.117399	over	A0A1S4AJ36,A0A1S4AKW3,A0A1S3Y7I8,A0A1S4BLU8,A0A1S4CKB3,A0A1S3ZKZ4,A0A1S4AP80,A0A1S4B5X7,A0A1S4DK20,A0A1S4DIY1,A0A1S4CGR1,A0A1S4CK04,Q6F4H4,A0A1S3XTB8,A0A1S4D7A4,A0A1S4DSL7,A0A1S3ZDB8,A0A097BTV9,A0A1S3X5A3,A0A1S3Y1E2,A0A1S4C9G4,A0A1S4BTZ7,A0A140G1P7,P00823,A0A1S3Z3P5,A0A1S3XC54,A0A1S3Y388,A0A1S4B8T4,A0A1S4D758,A0A1S4DML1,H9CCH6,P93373,A0A1S4CRH1,A0A1S3Y0E5,A0A1S3Y1G1,Q9FES7,A0A1S3XJZ1,A0A1S3Z427,A…	A0A1S4D817,A0A1S3X642,A0A1S3YC88,A0A140G1S2,Q42961,A0A1S4AJ36,A0A1S4AWG6,A0A1S4AK62,A0A1S4AKW3,A0A1S3Y7I8,A0A1S4AW82,A0A1S4BLU8,A0A1S4BL36,A0A1S4CKB3,A0A1S3ZKZ4,A0A1S4AP80,A0A077DBL2,A0A1S4CSL9,A0A1S4A1J2,A0A1S3X711,A0A1S3YM69,A0A1S3Z7E5,A0A1S3Z7M8,A0A1S4B5X7,A0A1S4B5W8,A0A1S4DK20,A0A1S3WYA8,A0A1S3XVM3,A0A1S4DIY1,A0A1S4CGR1,A0A1S4CK04,Q6F4H4,A0A1S3XTB8,A0A1S4AWH0,A0A1S4A3L9,A0A1S3XJ91,A0A1S3XKM0,…	0.0855549	0.475453	0.246592
GO:0072524	pyridine-containing compound metabolic process	P	22	73	1560	6874	0.0141026	0.0106197	over	A0A1S4AJ36,A0A1S3ZKZ4,A0A068JFR6,A0A1S4CGR1,A0A1S3WYR8,A0A1S4BTZ7,A0A1S3Z8Z4,A0A1S4BBF5,A0A1S3XQ62,A0A1S4DGM0,A0A1S4BD66,A0A068JIB0,Q6Q8A6,A0A1S4D4C8,A0A1S3XLA8,A0A1S4A908,A0A1S4AAL1,A0A1S3Z1L6,A0A1S4ALE9,A0A1S4AWU6,A0A1S4BAZ2,A0A1S4DFD0	Q42961,A0A1S4AJ36,A0A1S3ZKZ4,A0A068JFR6,A0A1S4CGR1,A0A1S4CWV3,A0A1S3XXM3,A0A1S3YIG1,A0A1S3XGM0,A0A1S3Y2I1,A0A1S4DK35,A0A1S3ZZL0,A0A1S3WYR8,A0A1S3ZX13,A0A1S4CXS6,A0A1S4BTZ7,A0A1S3Z8Z4,A0A1S3YQI2,A0A1S4BBF5,A0A1S3XQ62,A0A1S3ZPG2,A0A1S4BCN3,A0A1S4DGM0,A0A1S4CI25,A0A1S3Z0N4,A0A1S3Z8U8,A0A1S4BD66,A0A068JIB0,A0A1S4CQ40,A0A1S3XQR5,Q6Q8A6,A0A1S4B2J2,A0A1S4D4C8,A0A1S4AH17,A0A1S4C6W5,A0A1S4BT88,A0A1S3XLA8,…	0.0858138	0.475654	0.30137
GO:0015986	ATP synthesis coupled proton transport	P	11	32	1560	6874	0.00705128	0.00465522	over	A0A1S4CK04,A0A140G1P8,A0A1S4AHW5,A0A140G1P7,P00823,P29790,A0A1S3ZVH3,A0A1S3WZA4,A0A1S4AX40,A0A1S3XR26,Q5MA53	A0A140G1S2,A0A1S4A1J2,A0A1S4CK04,A0A1S3XQF4,A0A140G1P8,Q5M9V4,A0A1S4AHW5,A0A1S4CSA5,A0A140G1P7,P00823,A0A140G1S1,P29790,A0A1S4A0E0,A0A1S3ZVH3,A0A1S3WZA4,A0A1S3XUA2,A0A1S3ZTP5,A0A1S4DS02,A0A1S3ZF45,A0A1S3ZXT5,A0A1S3ZWF6,A0A1S4AX40,A0A1S4BAA8,A0A1S3XR26,A0A1S4CXJ8,A0A1S3Z224,A0A172CTE5,A0A1S4DL41,A0A1S4DCZ3,A0A140G1P9,Q5MA53,A0A140G1Q0	0.0893282	0.491305	0.34375
GO:0015985	energy coupled proton transport, down electrochemical gradient	P	11	32	1560	6874	0.00705128	0.00465522	over	A0A1S4CK04,A0A140G1P8,A0A1S4AHW5,A0A140G1P7,P00823,P29790,A0A1S3ZVH3,A0A1S3WZA4,A0A1S4AX40,A0A1S3XR26,Q5MA53	A0A140G1S2,A0A1S4A1J2,A0A1S4CK04,A0A1S3XQF4,A0A140G1P8,Q5M9V4,A0A1S4AHW5,A0A1S4CSA5,A0A140G1P7,P00823,A0A140G1S1,P29790,A0A1S4A0E0,A0A1S3ZVH3,A0A1S3WZA4,A0A1S3XUA2,A0A1S3ZTP5,A0A1S4DS02,A0A1S3ZF45,A0A1S3ZXT5,A0A1S3ZWF6,A0A1S4AX40,A0A1S4BAA8,A0A1S3XR26,A0A1S4CXJ8,A0A1S3Z224,A0A172CTE5,A0A1S4DL41,A0A1S4DCZ3,A0A140G1P9,Q5MA53,A0A140G1Q0	0.0893282	0.491305	0.34375
GO:0071103	DNA conformation change	P	11	32	1560	6874	0.00705128	0.00465522	over	A0A1S3Z9Z2,A0A1S4AKB5,A0A1S3ZDD8,A0A1S4BP93,A0A1S4BFY1,A0A1S4B7Q9,A0A1S3ZJ22,A0A1S4A813,A0A1S4AV66,A0A1S3ZF51,A0A1S4AVI5	A0A1S3Z9Z2,A0A1S4AKB5,A0A9R6,A0A1S3Z6C5,A0A1S3ZDD8,A0A1S4BP93,A0A1S3XKN4,Q9SLS1,A0A1S4BFY1,A0A1S3ZAZ9,A0A1S3YYD6,A0A1S4DPI0,A0A1S4CRU8,A0A1S4CDH7,A0A1S4B7Q9,A0A1S4DGW5,A0A1S3XHP5,A0A1S3YQV4,A0A1S4CH29,A0A1S4BBS1,A0A1S3ZJ22,A0A1S3XYS0,A0A1S4A813,A0A1S4AV66,A0A1S3X230,A0A1S3YTA0,A0A1S3ZF51,B6V765,A0A1S4AVI5,A0A1S4D178,A0A1S4D7Y0,Q8H0G9	0.0893282	0.491305	0.34375
GO:0031966	mitochondrial membrane	C	25	85	1560	6874	0.0160256	0.0123654	over	A0A1S3ZS09,A0A1S3Z2G1,A0A1S3Y2M1,A0A1S4DGA3,A0A1S3XUF6,A0A1S3XDD7,A0A1S3XAI9,A0A1S4AYE8,A0A1S4AC19,A0A1S3YKI8,A0A1S4AM78,A0A1S4B0F0,Q5MA49,Q5MA53,A0A0M4K6A6,A0A1S4B848,A0A1S4CK04,A0A1S3ZVH3,A0A1S4B679,A0A1S3XAH3,A0A1S3X5Z8,A0A1S3XUP9,A0A1S4BLZ2,A0A1S4D3J2,Q5M9Z8	A0A1S4CBH2,A0A1S3ZS09,A0A1S4AFX8,A0A1S3Z2G1,A0A1S3YLY7,A0A1S4D637,A9CM21,A0A1S4CFG1,A0A1S4DNV9,A0A1S4CZY9,A0A1S4BPP9,A0A1S3ZRH7,A0A1S3Y2M1,A0A1S4DGA3,A0A1S3XUF6,A0A1S3Y998,A0A1S3XDD7,A0A1S3ZVC1,A0A1S3XU58,A0A1S3XAI9,A0A1S4BUF1,A0A1S3ZW69,A0A1S4BAA7,A0A1S4AYE8,A0A1S3WX61,A0A1S4C2Y6,A0A1S4AAX1,A0A1S4AC19,A0A1S3XKC1,A0A1S3ZQG6,A0A1S4B8X7,A0A1S3YKI8,A0A1S3YN60,A0A1S4AM78,A0A1S4B0F0,P49729,Q5MA02,A0A1…	0.0898983	0.49317	0.294118
GO:0003924	GTPase activity	F	26	89	1560	6874	0.0166667	0.0129473	over	A0A1S4CLZ9,A0A1S3ZZM0,P68158,A0A1S3ZAU9,A0A1S4CVZ3,A0A1S3Y0T4,A0A1S4DHN3,A0A1S4D7I7,A0A1S4AFG1,A0A1S3YUT7,A0A1S4ANH7,A0A1S4B235,A0A1S4DS33,A0A1S4C5D8,A0A1S4B8J4,C0STW5,Q95DV5,A0A1S4ANY9,A0A1S3Y064,A0A1S3YWN7,A0A1S4DLC0,A0A1S4DE12,A0A1S3X6B9,A0A1S4DDD5,A0A1S4A859,Q1HMQ7	A0A1S4CLZ9,A0A1S3ZZM0,A0A1S4ALN7,P68158,A0A1S3ZAU9,Q8VWF9,A0A1S3X8Z4,A0A1S3Y3M5,A0A1S4CVZ3,A0A1S3Z083,A0A1S3Y0T4,A0A0S0N610,A0A1S4C294,A0A1S4BVP1,A0A1S4DJU8,A0A1S4B126,A0A1S4BHQ8,A0A1S3XZY8,A0A1S4DHN3,A0A1S3YU28,A0A1S3YDP0,A0A1S4D7I7,A0A1S4AFG1,Q8VXD0,A0A1S4C0X2,A0A1S4CYA9,A0A1S4ASQ4,A0A1S3YUT7,A0A1S3Y1U0,A0A1S4ANH7,A0A1S4C3U3,A0A1S3Y1S1,A0A0S0N6E8,A0A1S4CR16,A0A1S3ZJA8,A0A1S3Y9D0,A0A1S4B235,A0A1…	0.0909238	0.494475	0.292135
GO:0005740	mitochondrial envelope	C	26	89	1560	6874	0.0166667	0.0129473	over	A0A1S4D3J2,Q5M9Z8,A0A1S3ZS09,A0A1S3Z2G1,A0A1S3Y2M1,A0A1S4DGA3,A0A1S3XUF6,A0A1S3XDD7,A0A1S3XAI9,A0A1S4AYE8,A0A1S4AC19,A0A1S3YKI8,A0A1S4AM78,A0A1S4B0F0,Q5MA49,Q5MA53,A0A0M4K6A6,A0A1S4B848,A0A1S4CK04,A0A1S3ZVH3,A0A1S4B679,A0A1S3XAH3,A0A1S3X5Z8,A0A1S3XUP9,A0A1S4BLZ2,A0A1S3YI67	A0A1S3X4K9,A0A1S4CWW5,A0A1S3ZYI1,A0A1S4D3J2,Q5M9Z8,A0A1S3XCA7,A0A1S4CBH2,A0A1S3ZS09,A0A1S4AFX8,A0A1S3Z2G1,A0A1S3YLY7,A0A1S4D637,A9CM21,A0A1S4CFG1,A0A1S4DNV9,A0A1S4CZY9,A0A1S4BPP9,A0A1S3ZRH7,A0A1S3Y2M1,A0A1S4DGA3,A0A1S3XUF6,A0A1S3Y998,A0A1S3XDD7,A0A1S3ZVC1,A0A1S3XU58,A0A1S3XAI9,A0A1S4BUF1,A0A1S3ZW69,A0A1S4BAA7,A0A1S4AYE8,A0A1S3WX61,A0A1S4C2Y6,A0A1S4AAX1,A0A1S4AC19,A0A1S3XKC1,A0A1S3ZQG6,A0A1S4B8X7,…	0.0909238	0.494475	0.292135
GO:0006414	translational elongation	P	7	18	1560	6874	0.00448718	0.00261856	over	A0A1S3ZPB2,A0A1S4AUN0,A0A075EYQ6,A0A1S4A482,A0A1S4CVR8,A0A1S4A2H0,A0A1S4AKW7	A0A1S3ZPB2,A0A1S4AUN0,A0A1S3YXL3,A0A075EYQ6,A0A1S4CMV2,A0A1S4A482,A0A1S4CVR8,A0A1S4A2H0,A0A1S4C503,A0A1S3X6F5,A0A1S3Z2P9,A0A1S4BJ93,A0A1S4AKW7,A0A1S3Y0Y1,A0A1S3Y124,A0A1S3YY25,A0A1S4C137,A0A1S4DKA2	0.0915265	0.494475	0.388889
GO:0032268	regulation of cellular protein metabolic process	P	7	18	1560	6874	0.00448718	0.00261856	over	A0A1S4B672,A0A1S4A2H0,A0A1S3ZPB2,A0A1S4AUN0,A0A075EYQ6,A0A1S4A482,A0A1S4CVR8	A0A1S4C9J4,A0A1S3Z4F1,A0A1S4DIM1,A0A1S4AJR8,A0A1S4BKZ4,A0A1S4B672,A0A1S3ZPV7,A0A1S4B8X7,A0A1S4A7A5,A0A1S4BCZ7,A0A1S4A2H0,A0A1S3ZPB2,A0A1S4AUN0,A0A1S3YXL3,A0A075EYQ6,A0A1S4CMV2,A0A1S4A482,A0A1S4CVR8	0.0915265	0.494475	0.388889
GO:0043022	ribosome binding	F	7	18	1560	6874	0.00448718	0.00261856	over	A0A1S3ZPB2,A0A1S4AUN0,A0A075EYQ6,A0A1S4A482,A0A1S4CVR8,A0A1S4BIX4,A0A1S3ZSW6	A0A1S3ZPB2,A0A1S4AUN0,A0A1S3YXL3,A0A1S3ZKM9,A0A075EYQ6,A0A1S4CMV2,A0A1S4A482,A0A1S4CVR8,A0A1S3ZPV7,A0A1S3ZVC8,A0A1S4BIX4,A0A1S4B8X7,A0A1S3ZSW6,A0A1S4CVQ8,A0A1S4AJR8,A0A1S4BKZ4,A0A1S3YBF1,A0A1S3YFU4	0.0915265	0.494475	0.388889
GO:0009063	cellular amino acid catabolic process	P	7	18	1560	6874	0.00448718	0.00261856	over	A0A1S3YRT4,A0A1S4B9H4,A0A1S3Z4R3,A0A1S3YYG2,A0A1S3XEH6,A0A1S3YGX2,A0A1S3Y864	A0A1S3YRT4,A0A1S4CLA2,A0A1S3Z7S7,A0A1S4B9H4,A0A1S3Z4R3,A0A1S3YYG2,A0A1S3ZH48,A0A1S3XEH6,A0A1S4C0B5,A0A1S4A1V3,A0A1S4APA1,A0A1S4DFX8,A0A1S3YGX2,A0A1S4ADZ7,A1KYB0,A1KYB1,A0A1S3Y864,A0A1S4B4M5	0.0915265	0.494475	0.388889
GO:0019438	aromatic compound biosynthetic process	P	78	300	1560	6874	0.05	0.0436427	over	A0A1S3YTZ6,A0A1S4BE22,A0A1S3X2J0,A0A1S4B2F9,A0A1S4AI06,A0A1S4AK33,A0A1S4A908,A0A1S4AJ36,A0A1S3ZKZ4,A0A068JFR6,A0A1S4CGR1,A0A1S3WYR8,A0A1S4BTZ7,A0A1S3Z8Z4,A0A1S4BBF5,A0A1S3XQ62,A0A1S4DGM0,A0A1S4BD66,A0A068JIB0,Q6Q8A6,A0A1S4D4C8,A0A1S3XLA8,A0A1S4AAL1,A0A1S3Z1L6,A0A1S4D742,A0A1S3XEK0,A0A1S3Y388,A0A1S4DGP1,A0A1S3Z1Y6,A0A1S3Y367,A0A140G1U9,P06271,A0A1S3ZRY0,A0A1S4BP93,A0A1S4C149,A0A076KXA2,A0A1S3YMH7,…	A0A1S3ZZR4,A0A1S3YTZ6,A0A1S4BE22,A0A1S4CW41,W8SRK9,A0A1S4BH30,A0A1S4CPI7,A0A1S4C1M5,A0A1S3X2J0,A0A1S3ZVR8,A0A1S4BJI7,A0A1S4D9Q7,A0A1S4CLH0,A0A1S4BL24,A0A1S4B2F9,A0A1S4CGT1,A0A1S3X1S5,A0A1S4AI06,A0A1S3X1E5,A0A1S4AK33,A0A1S4B2J2,A0A1S4C6W5,A0A1S4A908,Q42961,A0A1S4AJ36,A0A1S3ZKZ4,A0A068JFR6,A0A1S4CGR1,A0A1S4CWV3,A0A1S3XXM3,A0A1S3YIG1,A0A1S3XGM0,A0A1S3Y2I1,A0A1S4DK35,A0A1S3ZZL0,A0A1S3WYR8,A0A1S3ZX13,…	0.0935337	0.504042	0.26
GO:0045229	external encapsulating structure organization	P	16	51	1560	6874	0.0102564	0.00741926	over	A0A1S4BAH9,Q9ZP35,A0A1S4CSI1,A0A1S4AQ72,A0A1S3ZD62,A0A1S3YF27,A0A1S4CRE5,A0A1S4C951,A0A1S4AWF6,A0A1S3ZL08,A0A1S3Y185,A0A1S4A3S7,A0A1S3Z7H5,A0A1S4D7C0,A0A1S3ZXT9,A0A1S3ZGC9	A0A1S4BAH9,A0A1S4D2L8,A0A1S4BHA6,Q9ZP39,Q9ZP35,A0A1S3X3T0,A0A1S4CM45,Q9LEB0,A0A1S3ZP75,A0A1S3Z2T8,A0A1S4CIY1,A0A1S4B2R4,A0A1S4D7J5,A0A1S4CSI1,A0A1S3ZCN1,V9TLK1,A0A1S4BD91,A0A1S3XG24,A0A1S3XQU9,A0A1S4BB21,A0A1S4D1X6,A0A1S4A648,A0A1S4AQ72,A0A1S4CJR0,A0A1S4D6P0,A0A1S3ZD62,A0A1S3YF27,A0A1S4CRE5,A0A1S4BU36,A0A1S3Z5V1,A0A1S4DG79,A0A1S4C951,A0A1S4AWF6,A0A1S3ZL08,A0A1S4CBM6,A0A1S4AWV6,A0A1S3Y185,A0A1S4B8…	0.0967897	0.518968	0.313725
GO:0071555	cell wall organization	P	16	51	1560	6874	0.0102564	0.00741926	over	A0A1S4BAH9,Q9ZP35,A0A1S4CSI1,A0A1S4AQ72,A0A1S3ZD62,A0A1S3YF27,A0A1S4CRE5,A0A1S4C951,A0A1S4AWF6,A0A1S3ZL08,A0A1S3Y185,A0A1S4A3S7,A0A1S3Z7H5,A0A1S4D7C0,A0A1S3ZXT9,A0A1S3ZGC9	A0A1S4BAH9,A0A1S4D2L8,A0A1S4BHA6,Q9ZP39,Q9ZP35,A0A1S3X3T0,A0A1S4CM45,Q9LEB0,A0A1S3ZP75,A0A1S3Z2T8,A0A1S4CIY1,A0A1S4B2R4,A0A1S4D7J5,A0A1S4CSI1,A0A1S3ZCN1,V9TLK1,A0A1S4BD91,A0A1S3XG24,A0A1S3XQU9,A0A1S4BB21,A0A1S4D1X6,A0A1S4A648,A0A1S4AQ72,A0A1S4CJR0,A0A1S4D6P0,A0A1S3ZD62,A0A1S3YF27,A0A1S4CRE5,A0A1S4BU36,A0A1S3Z5V1,A0A1S4DG79,A0A1S4C951,A0A1S4AWF6,A0A1S3ZL08,A0A1S4CBM6,A0A1S4AWV6,A0A1S3Y185,A0A1S4B8…	0.0967897	0.518968	0.313725
GO:0035639	purine ribonucleoside triphosphate binding	F	188	764	1560	6874	0.120513	0.111143	over	A0A1S4AJ36,A0A1S4AKW3,A0A1S3Y7I8,A0A1S4BLU8,A0A1S4CKB3,A0A1S3ZKZ4,A0A1S4AP80,A0A1S4B5X7,A0A1S4DK20,A0A1S4DIY1,A0A1S4CGR1,A0A1S4CK04,Q6F4H4,A0A1S3XTB8,A0A1S4D7A4,A0A1S4DSL7,A0A1S3ZDB8,A0A097BTV9,A0A1S3X5A3,A0A1S3Y1E2,A0A1S4C9G4,A0A1S4BTZ7,A0A140G1P7,P00823,A0A1S3Z3P5,A0A1S3XC54,A0A1S3Y388,A0A1S4B8T4,A0A1S4D758,A0A1S4DML1,H9CCH6,P93373,A0A1S4CRH1,A0A1S3Y0E5,A0A1S3Y1G1,Q9FES7,A0A1S3XJZ1,A0A1S3Z427,A…	A0A140G1S2,Q42961,A0A1S4AJ36,A0A1S4AWG6,A0A1S4AK62,A0A1S4AKW3,A0A1S3Y7I8,A0A1S4AW82,A0A1S4BLU8,A0A1S4BL36,A0A1S4CKB3,A0A1S3ZKZ4,A0A1S4AP80,A0A077DBL2,A0A1S4CSL9,A0A1S4A1J2,A0A1S3X711,A0A1S3YM69,A0A1S3Z7E5,A0A1S3Z7M8,A0A1S4B5X7,A0A1S4B5W8,A0A1S4DK20,A0A1S3WYA8,A0A1S3XVM3,A0A1S4DIY1,A0A1S4CGR1,A0A1S4CK04,Q6F4H4,A0A1S3XTB8,A0A1S4AWH0,A0A1S4A3L9,A0A1S3XJ91,A0A1S3XKM0,A0A1S4D7A4,A0A1S3YBU5,I7GVS5,A0A1…	0.0986683	0.527715	0.246073
GO:0003723	RNA binding	F	113	447	1560	6874	0.0724359	0.0650276	over	A0A1S4BYR7,A0A1S4AVB4,A0A1S3XN09,A0A1S4C3B8,A0A1S4CGJ2,A0A1S3XHC9,A0A1S4A9R3,A0A1S4A2P2,A0A1S4B5X7,A0A1S3ZZM7,A0A1S3ZPB2,A0A1S4AUN0,A0A1S3ZLB1,A0A075EYQ6,A0A1S4A482,A0A1S4CVR8,A0A1S3XJX0,A0A1S4ADF2,A0A1S3XKL8,A0A1S3Z3K3,A0A1S3YWN7,A0A1S4DLC0,A0A1S3ZSW6,A0A075EYP9,A0A1S3ZQM0,A0A1S3ZJ22,A0A1S3Y3A2,A0A1S3Z9Y4,A0A1S4A813,A0A075QPB2,A0A1S4A859,A0A1S3XQJ3,A0A1S4DGD3,A0A1S3YMH7,A0A1S4CLZ9,A0A1S4CSG9,P68…	A0A1S4BI11,A0A1S4CDK2,A0A1S4BYR7,A0A1S3ZA01,A0A1S4BAS9,A0A1S4AVB4,A0A1S3XN09,A0A1S4CHP0,A0A1S4BTV5,A0A1S3WY34,A0A1S4C3B8,A0A1S3ZJA6,A0A1S4AMI2,A0A1S3ZSN3,A0A1S4B9B6,A0A1S4CGJ2,A0A1S3XHC9,A0A1S4ABU0,A0A1S4AQC1,A0A1S3XMI7,A0A1S3XIE9,D5FM17,A0A1S4BFB3,A0A1S4A9R3,A0A1S3YZ69,A0A1S4B379,A0A1S3X7S2,A0A1S4A4G2,A0A1S4DQ33,A0A1S4A2P2,A0A1S3XVA1,A0A1S3YM69,A0A1S3Z7E5,A0A1S3Z7M8,A0A1S4B5X7,A0A1S3ZZM7,A0A1S3Z…	0.0992945	0.529736	0.252796
GO:0044391	ribosomal subunit	C	17	55	1560	6874	0.0108974	0.00800116	over	A0A140G1V3,A0A1S3YRJ8,A0A1S3XSR0,A0A1S4CZ05,A0A1S4BKW8,A0A1S4CTH6,A0A1S4CC07,A0A140G1W7,A0A1S4DFI4,A0A1S4BKF0,A0A1S3XAX8,P06357,A0A1S3YYQ3,A0A1S4BTZ9,A0A1S3XHL0,A0A1S4BZJ1,A0A1S4BHU9	A0A140G1V3,A0A1S3YRJ8,A0A1S3Z4N4,P06379,A0A1S3XSR0,A0A1S4AL36,A0A1S4CZ05,A0A1S4DN49,A0A1S4BFD5,A0A1S4DFG6,A0A1S4DPM5,A0A1S3XUR0,A0A1S3Y379,A0A1S4BKW8,A0A1S3XU40,A0A1S4CTH6,A0A1S3XRS7,A0A1S4DQP0,A0A1S4CC07,A0A1S3XIZ8,A0A140G1V6,A0A140G1W7,A0A1S3Z813,A0A1S4ABV0,A0A1S3YP83,A0A1S4BQE6,A0A1S4BY15,P02376,A0A1S4AB83,A0A1S4AYA1,A0A1S4BXT5,A0A1S4DFI4,P06359,A0A1S4BKF0,A0A1S3XAX8,A0A1S4C2S1,P06357,A0A1S4D2…	0.0997266	0.530715	0.309091
GO:0048193	Golgi vesicle transport	P	10	29	1560	6874	0.00641026	0.0042188	over	A0A1S3YC29,A0A1S3X8M8,A0A1S4A9M4,A0A1S3XQA4,A0A1S3ZBQ8,A0A1S4DF27,A0A1S3XDH0,A0A1S3X3G2,A0A1S4B0R9,A0A1S3XWJ3	A0A1S3YN46,A0A1S3YC29,A0A1S3YUM9,A0A1S4AZC7,A0A1S4DRM1,A0A1S3XG99,A0A1S3X8M8,A0A1S4A9M4,A0A1S4CB27,A0A1S3XQA4,A0A1S3ZBQ8,A0A1S4C6J7,A0A1S4DF27,A0A1S4CVF0,A0A1S4BXI7,A0A1S3ZHF9,A0A1S4BZ15,A0A1S3XDH0,A0A1S4BC75,A0A1S4CZI1,A0A1S3ZN00,A0A1S3YKI1,A0A1S3X3G2,A0A1S4B0R9,A0A1S3XK29,A0A1S3Y017,A0A1S3XWJ3,A0A1S3XCD8,A0A1S4C5M1	0.100799	0.531701	0.344828
GO:0051640	organelle localization	P	6	15	1560	6874	0.00384615	0.00218214	over	A0A1S3YSL4,A0A1S3XDH0,A0A1S3YZ59,A0A1S4C3J2,A0A1S4AI34,A0A1S3ZZ89	A0A1S3YSL4,A0A1S3XDH0,A0A1S3YRC8,A0A1S3WXZ7,A0A1S3XM81,A0A1S3YZ59,A0A1S4C3J2,A0A1S4BBK1,A0A1S4CT60,A0A1S3Z9S5,A0A1S4AI34,A0A1S3ZWK1,A0A1S4ADF0,A0A1S4D8B0,A0A1S3ZZ89	0.102154	0.531701	0.4
GO:0005773	vacuole	C	6	15	1560	6874	0.00384615	0.00218214	over	A0A1S4AP74,A0A1S3Z6E6,A0A1S4AIA1,A0A1S4C3J2,A0A1S4B7I9,P14170	A0A1S4AAI5,A0A1S4AP74,A0A1S4ADZ6,A0A1S4CCN1,A0A1S3Z6E6,A0A1S4DC16,A0A1S4AIA1,A0A1S3XWT1,A0A1S4AJR2,A0A1S3YCK1,A0A1S4C3J2,A0A1S4AI99,A0A1S4B7I9,A0A1S4CWT8,P14170	0.102154	0.531701	0.4
GO:0036442	proton-exporting ATPase activity	F	6	15	1560	6874	0.00384615	0.00218214	over	A0A097BTV9,A0A1S3Z3P5,A0A1S3Z6E6,A0A1S4DA59,A0A1S3YPC4,A0A1S3XJZ1	A0A1S4BL36,A0A097BTV9,A0A1S3Z3P5,A0A1S4BGV4,A0A1S3Z6E6,A0A1S3X1F6,A0A1S4DA59,A0A1S4DC16,A0A1S3YPC4,A0A1S3YZU3,A0A1S3XJZ1,A0A1S3YDC8,A0A1S4ADW0,A0A1S4DN58,A0A1S3XV07	0.102154	0.531701	0.4
GO:0051173	positive regulation of nitrogen compound metabolic process	P	6	15	1560	6874	0.00384615	0.00218214	over	A0A1S3YMH7,A0A1S3ZPB2,A0A1S4AUN0,A0A075EYQ6,A0A1S4A482,A0A1S4CVR8	A0A1S4B8X7,A0A1S4A7A5,A0A1S4BCZ7,A0A1S4BGX4,A0A1S3YMH7,A0A1S3ZYR2,A0A1S3WXX0,A0A1S4CJ66,A0A1S3ZPB2,A0A1S4AUN0,A0A1S3YXL3,A0A075EYQ6,A0A1S4CMV2,A0A1S4A482,A0A1S4CVR8	0.102154	0.531701	0.4
GO:0030001	metal ion transport	P	6	15	1560	6874	0.00384615	0.00218214	over	A0A1S4CET6,Q8L7Z8,A0A1S3YAP0,A0A1S4ATT8,A0A1S4A6L2,A0A1S3X398	A0A1S4CET6,A0A1S3Y1U8,A0A1S3ZP88,Q8L7Z8,A0A1S3YAP0,A0A1S4B9G8,A0A1S3ZS78,A0A1S4ATT8,A0A1S4DR45,A0A1S4CZJ5,A0A1S4A6L2,A0A1S3X398,A0A1S3XCX6,A0A1S4AR92,A0A1S4DNR5	0.102154	0.531701	0.4
GO:0010604	positive regulation of macromolecule metabolic process	P	6	15	1560	6874	0.00384615	0.00218214	over	A0A1S3YMH7,A0A1S3ZPB2,A0A1S4AUN0,A0A075EYQ6,A0A1S4A482,A0A1S4CVR8	A0A1S4B8X7,A0A1S4A7A5,A0A1S4BCZ7,A0A1S4BGX4,A0A1S3YMH7,A0A1S3ZYR2,A0A1S3WXX0,A0A1S4CJ66,A0A1S3ZPB2,A0A1S4AUN0,A0A1S3YXL3,A0A075EYQ6,A0A1S4CMV2,A0A1S4A482,A0A1S4CVR8	0.102154	0.531701	0.4
GO:0004332	fructose-bisphosphate aldolase activity	F	6	15	1560	6874	0.00384615	0.00218214	over	A0A1S3WYR8,A0A1S3Z8Z4,A0A1S3XQ62,A0A1S4DGM0,A0A1S4BD66,A0A068JIB0	A0A1S4CWV3,A0A1S3Y2I1,A0A1S3WYR8,A0A1S3ZX13,A0A1S4CXS6,A0A1S3Z8Z4,A0A1S3YQI2,A0A1S3XQ62,A0A1S4DGM0,A0A1S3Z0N4,A0A1S3Z8U8,A0A1S4BD66,A0A068JIB0,A0A1S4CQ40,A0A1S3XQR5	0.102154	0.531701	0.4
GO:1901606	alpha-amino acid catabolic process	P	6	15	1560	6874	0.00384615	0.00218214	over	A0A1S3YRT4,A0A1S4B9H4,A0A1S3Z4R3,A0A1S3YYG2,A0A1S3XEH6,A0A1S3YGX2	A0A1S3YRT4,A0A1S4CLA2,A0A1S3Z7S7,A0A1S4B9H4,A0A1S3Z4R3,A0A1S3YYG2,A0A1S3ZH48,A0A1S3XEH6,A0A1S4C0B5,A0A1S4APA1,A0A1S4DFX8,A0A1S3YGX2,A0A1S4ADZ7,A1KYB0,A1KYB1	0.102154	0.531701	0.4
GO:0046914	transition metal ion binding	F	57	215	1560	6874	0.0365385	0.0312773	over	A0A1S4ADE2,P69556,P69686,P69384,A0A1S3ZFJ3,A0A1S4B899,A0A1S3YEK6,A1XEL1,A0A1S3XRR9,A0A1S4DDW6,A0A1S3WYW5,A0A1S3Z8W6,A0A1S4A1K3,A0A1S4BGH4,A0A1S4B3Q6,A0A1S4ATT8,A0A1S3Z311,A0A1S4C403,A0A1S4AHL1,A0A1S3ZYM9,A0A077DCK9,A0A1S3Y7T8,A0A1S4BYR7,A0A1S4DDB0,A0A1S4CPU2,A0A1S3YTZ6,A0A1S4AVB4,A0A1S4BE22,A0A1S3XN09,A0A1S4A0P8,A0A1S4BAI3,A0A1S4DQ97,A0A1S4CBK7,P12219,A0A1S3ZNK9,A0A1S4DQN6,A0A1S4DHZ4,A0A1S4AIA0,D…	A0A140G1S8,A0A140G1X3,A0A1S4ADE2,P06409,A0A1S4AU18,A0A140G1R9,A0A1S4AFI2,A0A1S3X6T0,A0A1S3ZCU7,A0A1S4AV32,A0A1S3XVT6,A0A1S4A5L0,P69556,P69686,A0A1S4A5S7,A0A1S4BPZ2,P69384,A0A1S3YJ90,A0A140G1T2,A0A1S4BZW1,A0A1S3YZ82,A0A1S3WXP3,A0A1S3ZFJ3,A0A1S4B899,A0A1S4AKY4,A0A1S3YEK6,A0A1S4D7V1,A1XEL1,A0A1S3XRR9,A0A1S4D1J5,A0A1S4B1V9,A0A1S4CU31,A0A1S4CDD6,A0A1S4DAU7,A0A1S3Y0R5,A0A1S4DSM6,A0A1S3YRH9,A0A1S4D8F0,A…	0.102535	0.531959	0.265116
GO:0042592	homeostatic process	P	28	98	1560	6874	0.0179487	0.0142566	over	Q6Q8A6,A0A1S3XLA8,A0A1S4CX06,A0A1S4B900,A0A1S3X7Z1,A0A1S3YKH3,A0A1S4DND2,A0A1S4A3V7,A0A1S3ZLD2,A0A1S4CCW3,A0A077D9N5,A0A1S4BUQ4,A0A1S4BDC1,A0A1S3XJE6,A0A1S3YFK6,A0A1S4D700,A0A1S3Y2R6,A0A1S3WXV2,A0A1S4BQM8,A0A1S4ATH4,A0A1S4C6V5,A0A1S3X2I0,A0A1S4D4R5,A0A1S3ZXS7,A0A1S4ATW2,A0A1S3Z8T2,A0A1S4BPM9,A0A1S4ATT8	A0A1S3ZCE5,A0A1S4AIX9,Q6Q8A6,A0A1S4AH17,A0A1S3XLA8,Q6BDB4,A0A1S3ZUM6,A0A1S3XZS1,A0A076KWF9,A0A1S3ZUX0,A0A1S4B0A8,A0A1S4CPN2,A0A1S4BCB4,A0A1S4D678,A0A1S4CX06,A0A1S4B900,A0A1S3X7Z1,A0A1S3YKH3,A0A1S4A4Z4,A0A1S4BXD1,A0A1S4DND2,A0A1S4AWU1,A0A1S4A3V7,A0A1S3ZLD2,A0A1S3ZZI4,A0A1S4CCW3,A0A077D9N5,A0A1S4BKR7,P80461,A0A1S4BUQ4,A0A1S4BDC1,A0A1S3YPD8,A0A1S4DPM9,A0A1S4B656,A0A1S3XJE6,A0A1S4BDA7,A0A1S4AZJ1,A0A1…	0.102702	0.531959	0.285714
GO:0005509	calcium ion binding	F	30	106	1560	6874	0.0192308	0.0154204	over	O24132,P18212,Q04126,Q7DM39,A0A1S4D206,A0A1S4CNB7,A0A1S4C967,A0A1S3XRM3,A0A1S3ZFX1,Q40567,Q9SQI4,Q9XEN8,A0A1S3Y8Z8,A0A1S4AA25,A0A1S4ASN5,A0A1S3ZIT1,A0A077DBL4,A0A1S4CZP1,A0A1S4BRS0,A0A1S3XS65,A0A1S4APB0,A0A1S4BN09,A0A1S3Y8G8,A0A1S3Y354,A0A1S3YH56,A0A1S3XNF9,A0A1S4D5R0,Q5CCT8,A0A1S4C474,A0A1S4D7F0	A0A1S4C9Q1,A0A1S4AFF5,A0A1S4AQV9,A0A1S3YCF0,A0A1S3ZHH0,O24132,P18212,Q04127,Q04126,A0A1S4CHD5,Q7DM39,A0A1S4D206,Q76MF3,Q76MF4,Q76ME6,A0A1S4CNB7,A0A1S4CNZ1,A0A1S4A2H7,A0A1S4C967,A0A1S3XEK9,A0A1S3XRM3,A0A1S3ZFX1,A0A1S4C3F4,A0A1S3XBA9,Q40567,Q9SQI4,Q9XEN8,A0A1S4DCM1,A0A1S3ZQZ9,A0A1S3Y8Z8,A0A1S3WXF8,A0A1S4CEA3,A0A1S4DLH8,A0A1S4AA25,A0A1S3Y4Y6,A0A1S4C887,A0A1S4CGB1,A0A1S3YU94,A0A1S3Z1Q7,A0A1S4ASN5,A0A…	0.103546	0.53503	0.283019
GO:0051273	beta-glucan metabolic process	P	8	22	1560	6874	0.00512821	0.00320047	over	A0A1S3YMJ1,A0A1S3Y185,A0A1S3Z7H5,A0A1S3ZXT9,A0A1S3ZGC9,A0A1S4CHV0,A0A068JDA3,A0A1S4AGN8	A0A1S3X1Q4,A0A1S3YMJ1,A0A1S3YYD3,A0A1S4BUG5,A0A1S3X493,A0A1S4D2C3,A0A1S3X6L4,A0A1S4BB07,A0A1S3Y185,A0A1S4B8K7,A0A1S4C921,A0A1S3Z7H5,A0A1S4BZ11,A0A1S3YHJ0,A0A1S3ZXT9,A0A1S3ZGC9,A0A1S4CHV0,A0A068JDA3,A0A1S4CQC9,A0A1S4BG49,A0A1S4AGN8,A0A1S3Y9K3	0.10414	0.5368	0.363636
GO:0019637	organophosphate metabolic process	P	63	240	1560	6874	0.0403846	0.0349142	over	A0A1S4AI06,A0A1S4AK33,A0A1S4A908,A0A1S4AJ36,A0A1S3ZKZ4,A0A068JFR6,A0A1S4CGR1,A0A1S3WYR8,A0A1S4BTZ7,A0A1S3Z8Z4,A0A1S4BBF5,A0A1S3XQ62,A0A1S4DGM0,A0A1S4BD66,A0A068JIB0,Q6Q8A6,A0A1S4D4C8,A0A1S3XLA8,A0A1S4AAL1,A0A1S3Z1L6,A0A1S4ALE9,A0A1S4AWU6,A0A0M4K6A6,Q5MA49,A0A1S4D742,A0A1S3XEK0,A0A1S3Y388,A0A1S4DGP1,A0A1S3Z1Y6,A0A1S3Y367,A0A1S4APB0,Q5CCT8,A0A1S4BXC5,A0A1S4CUD0,A0A1S4ABR8,A0A1S4BI04,A0A1S3ZMF8,A0A1…	A0A1S3YUZ1,A0A1S3YEC7,A0A1S4ARB5,A0A1S3XFP3,A0A1S4AK24,A0A068JIB6,A0A1S3ZGA0,A0A1S4DPD1,A0A1S3ZDZ2,A0A1S3ZK30,A0A1S3X1S5,A0A1S4AI06,A0A1S3X1E5,A0A1S4AK33,A0A1S4B2J2,A0A1S4C6W5,A0A1S4A908,Q42961,A0A1S4AJ36,A0A1S3ZKZ4,A0A068JFR6,A0A1S4CGR1,A0A1S4CWV3,A0A1S3XXM3,A0A1S3YIG1,A0A1S3XGM0,A0A1S3Y2I1,A0A1S4DK35,A0A1S3ZZL0,A0A1S3WYR8,A0A1S3ZX13,A0A1S4CXS6,A0A1S4BTZ7,A0A1S3Z8Z4,A0A1S3YQI2,A0A1S4BBF5,A0A1S3X…	0.105039	0.540129	0.2625
GO:0042254	ribosome biogenesis	P	11	33	1560	6874	0.00705128	0.0048007	over	A0A1S4BZJ1,A0A1S3YSL4,A0A1S3XL21,A0A1S3XAL0,A0A1S3ZSW6,A0A1S4CBV6,A0A1S3XBY2,A0A1S3X8Q5,A0A1S4D668,A0A1S3ZRL4,A0A1S4CQW7	A0A1S3Y9X4,A0A1S3Y1R0,A0A1S4BZJ1,A0A1S3YJD9,A0A1S3YSL4,A0A1S3XS42,A0A1S3ZI94,A0A1S4A013,A0A1S3XL21,A0A1S3YRK4,A0A1S4AKP5,A0A1S3YBF1,A0A1S3XAL0,A0A1S4D3C7,A0A1S3Z954,A0A1S3ZX86,A0A1S3X6T9,A0A1S3ZZA7,A0A1S3ZSW6,A0A1S4CBV6,A0A1S3ZD72,A0A1S3XBY2,A0A1S3X8Q5,A0A1S4D668,A0A1S3ZRL4,A0A1S4BLB0,A0A1S3Y5V8,A0A1S3ZEB9,A0A1S3WX93,A0A1S4CQW7,A0A1S4D9M3,A0A1S3XSD5,A0A1S4AAH5	0.107716	0.552563	0.333333
GO:0016043	cellular component organization	P	69	266	1560	6874	0.0442308	0.0386965	over	A0A1S4BZJ1,Q9FEV7,A0A1S3XUF6,A0A1S4BLT1,A0A1S3XWU3,A0A1S3ZLB1,A0A1S3XJX0,A0A1S4ADF2,A0A1S3XKL8,A0A1S3Z3K3,A0A1S3ZQM0,A0A1S3XDH0,A0A1S3Z9Z2,A0A1S4AKB5,A0A1S3ZDD8,A0A1S4BP93,A0A1S4BFY1,A0A1S4B7Q9,A0A1S3ZJ22,A0A1S4A813,A0A1S4AV66,A0A1S3YWQ0,A0A1S3ZF51,A0A1S4AVI5,A0A1S3XHS5,Q84KJ4,Q1HMQ7,A0A1S3YAW9,A0A1S4C3J2,A0A1S4DM04,A0A1S4AFP6,A0A1S4BAH9,Q9ZP35,A0A1S4AI34,A0A1S4C4Y4,Q84QE8,A0A1S3XLS3,A0A1S3YCR6,A…	A0A1S3Y9X4,A0A1S3Y1R0,A0A1S4BZJ1,A0A1S3YJD9,A0A1S3XJ23,A0A1S3XKT6,Q9FEV7,A0A1S3XVA1,A0A1S3YDK8,A0A1S3XUF6,A0A1S4BWJ9,A0A1S4CDB1,A0A1S3XS39,A0A1S3Z0X9,A0A1S4DQK0,A0A1S3X4J0,A0A1S3ZCE5,A0A1S4AIX9,A0A1S4A367,A0A1S3XHG5,A0A1S4BLT1,A0A1S4A032,A0A1S4D5S5,A0A1S3XWU3,A0A1S3ZLB1,A0A1S3ZGF1,A0A1S4DNT1,A0A1S3XJX0,A0A1S3XPL9,A0A1S3ZPV7,A0A1S4DG37,A0A1S3Z0C4,A0A1S4B978,A0A1S4ADF2,A0A1S3Y1I3,A0A1S4BA51,A0A1S3X…	0.113323	0.567197	0.259398
GO:0000785	chromatin	C	12	37	1560	6874	0.00769231	0.0053826	over	A0A1S3YFP6,A0A1S3Z9Z2,A0A1S4B4Z9,A0A1S4AKB5,A7VMP6,A0A1S3ZDD8,A0A1S4BP93,A0A1S3Y3U0,A0A1S4B4I6,A0A1S4BFY1,A0A1S3ZJ22,A0A1S4A813	A0A1S3YFP6,A0A1S4CBT7,A0A1S4C2T9,Q8H0G7,A0A1S3YPS5,A0A1S3Y108,A0A1S3Z9Z2,A8J6V0,A0A1S4B4Z9,A0A1S4AKB5,A0A9R6,A0A1S3Z6C5,A7VMP6,A0A1S3ZDD8,A0A1S4BP93,A0A1S3Y3U0,A0A1S3XKN4,Q9SLS1,A0A1S4B4I6,A0A1S4BFY1,A0A1S3ZAZ9,A0A1S3XXL6,A0A1S3YYD6,A0A1S3XTF0,A0A1S3ZW20,A0A1S4DPI0,A0A1S3ZXF3,A0A1S4CDH7,A0A1S4CES1,A0A1S3XHP5,A0A1S3YQV4,A0A1S3ZJ41,A0A1S3ZJ22,A0A1S4A813,A0A1S3XB46,A0A1S3Y536,A0A1S4A9R1	0.113402	0.567197	0.324324
GO:0033014	tetrapyrrole biosynthetic process	P	12	37	1560	6874	0.00769231	0.0053826	over	A0A076FNJ9,A0A1S4BE88,A0A1S3XBH0,A0A1S3Z5N4,Q8LSZ2,A0A1S3ZHM0,Q9FES7,Q9MUE2,A0A1S4AX59,A0A1S3XXN7,A0A1S4AY65,A0A1S3XCK3	A0A1S3XMU0,A0A076FNJ9,A0A1S4C5X4,A0A1S4DF13,A0A1S4BE88,Q9SBI4,A0A1S3YXC4,A0A1S4C086,A0A1S3XBH0,A0A1S4AR72,A0A1S4C6L8,A0A1S3YUH8,A0A1S4DQT8,A0A1S3XCA1,A0A1S3X4E0,A0A1S4CWC5,A0A1S3Z5N4,Q8LSZ2,A0A1S4D3I3,A0A1S3YNG0,A0A1S3ZHM0,Q9FES7,Q8LSZ3,A0A1S4A5R2,Q9MUE2,A0A1S3ZPA7,A0A1S3ZIP8,A0A1S3ZYP6,A0A1S4AX59,A0A1S3Z1E0,A0A1S3XXN7,A0A1S4D6G2,A0A1S3XSC6,A0A1S4AY65,A0A1S4AYZ7,A0A1S3YQA6,A0A1S3XCK3	0.113402	0.567197	0.324324
GO:0016774	phosphotransferase activity, carboxyl group as acceptor	F	5	12	1560	6874	0.00320513	0.00174571	over	A0A1S4AGL0,A0A1S4AJ36,A0A1S3ZKZ4,A0A1S4CGR1,A0A1S4BTZ7	A0A1S4B1A9,A0A1S4CAK0,A0A1S4A693,A0A1S3ZL31,A0A1S4BYP0,A0A1S4AGL0,A0A1S4CJ18,Q42961,A0A1S4AJ36,A0A1S3ZKZ4,A0A1S4CGR1,A0A1S4BTZ7	0.113619	0.567197	0.416667
GO:0065004	protein-DNA complex assembly	P	9	26	1560	6874	0.00576923	0.00378237	over	A0A1S3Z9Z2,A0A1S4AKB5,A0A1S3ZDD8,A0A1S4BP93,A0A1S4BFY1,A0A1S4B7Q9,A0A1S3ZJ22,A0A1S4A813,A0A1S4AV66	A0A1S3Z9Z2,A0A1S4AKB5,A0A9R6,A0A1S3Z6C5,A0A1S3ZDD8,A0A1S4BP93,A0A1S3XKN4,Q9SLS1,A0A1S4BFY1,A0A1S3ZAZ9,A0A1S3YYD6,A0A1S4DPI0,A0A1S4CRU8,A0A1S4CDH7,A0A1S4B7Q9,A0A1S4DGW5,A0A1S3XHP5,A0A1S3YQV4,A0A1S4CH29,A0A1S4BBS1,A0A1S3ZJ22,A0A1S3XYS0,A0A1S4A813,A0A1S4AV66,A0A1S3X230,A0A1S4D7Y0	0.114024	0.567197	0.346154
GO:0004177	aminopeptidase activity	F	9	26	1560	6874	0.00576923	0.00378237	over	A0A1S4AYU8,A0A1S4BAN0,A0A1S4AJI1,A0A1S3Z311,A0A1S4C403,A0A1S4AV83,A0A1S4BAI3,A0A1S4CBK7,A0A1S3YWI1	A0A1S4BWM5,A0A1S3X7K3,A0A1S4AYU8,A0A1S4B6R7,A0A1S4BAN0,A0A1S4AJI1,A0A1S3XIY1,A0A1S4A4S5,A0A1S3XYW5,A0A1S3Z311,A0A1S4C403,U3PLK3,A0A1S4AV83,A0A1S4DDX1,A0A1S4AR48,A0A1S4DNN5,A0A1S3Y8S6,A0A1S4BAI3,A0A1S4CL94,A0A1S4CBK7,A0A1S4B0G9,A0A1S3YM90,A0A1S3YWI1,A0A1S4CZV7,A0A1S4DEB9,A0A1S4AS88	0.114024	0.567197	0.346154
GO:0006323	DNA packaging	P	9	26	1560	6874	0.00576923	0.00378237	over	A0A1S3Z9Z2,A0A1S4AKB5,A0A1S3ZDD8,A0A1S4BP93,A0A1S4BFY1,A0A1S4B7Q9,A0A1S3ZJ22,A0A1S4A813,A0A1S4AV66	A0A1S3Z9Z2,A0A1S4AKB5,A0A9R6,A0A1S3Z6C5,A0A1S3ZDD8,A0A1S4BP93,A0A1S3XKN4,Q9SLS1,A0A1S4BFY1,A0A1S3ZAZ9,A0A1S3YYD6,A0A1S4DPI0,A0A1S4CRU8,A0A1S4CDH7,A0A1S4B7Q9,A0A1S4DGW5,A0A1S3XHP5,A0A1S3YQV4,A0A1S4CH29,A0A1S4BBS1,A0A1S3ZJ22,A0A1S3XYS0,A0A1S4A813,A0A1S4AV66,A0A1S3X230,A0A1S4D7Y0	0.114024	0.567197	0.346154
GO:0006334	nucleosome assembly	P	9	26	1560	6874	0.00576923	0.00378237	over	A0A1S3Z9Z2,A0A1S4AKB5,A0A1S3ZDD8,A0A1S4BP93,A0A1S4BFY1,A0A1S4B7Q9,A0A1S3ZJ22,A0A1S4A813,A0A1S4AV66	A0A1S4D7Y0,A0A1S3Z9Z2,A0A1S4AKB5,A0A9R6,A0A1S3Z6C5,A0A1S3ZDD8,A0A1S4BP93,A0A1S3XKN4,Q9SLS1,A0A1S4BFY1,A0A1S3ZAZ9,A0A1S3YYD6,A0A1S4DPI0,A0A1S4CRU8,A0A1S4CDH7,A0A1S4B7Q9,A0A1S4DGW5,A0A1S3XHP5,A0A1S3YQV4,A0A1S4CH29,A0A1S4BBS1,A0A1S3ZJ22,A0A1S3XYS0,A0A1S4A813,A0A1S4AV66,A0A1S3X230	0.114024	0.567197	0.346154
GO:0048518	positive regulation of biological process	P	9	26	1560	6874	0.00576923	0.00378237	over	A0A1S3YMH7,A0A1S4DR23,A0A1S3ZPB2,A0A1S4AUN0,A0A075EYQ6,A0A1S4A482,A0A1S4CVR8,A0A1S4BLU8,A0A1S3X3G2	A0A1S4B8X7,A0A1S4A7A5,A0A1S4BCZ7,A0A1S4BGX4,A0A1S3YMH7,A0A1S3ZYR2,A0A1S4AJR8,A0A1S4BKZ4,A0A1S4DR23,A0A1S3WXX0,A0A1S4C2H7,A0A1S4CJ66,A0A1S3ZPB2,A0A1S4AUN0,A0A1S3YXL3,A0A075EYQ6,A0A1S4CMV2,A0A1S4A482,A0A1S4CVR8,A0A1S4A6X8,A0A1S4BLU8,A0A077DBL2,A0A1S4CSL9,A0A1S3WYA8,A0A1S3XVM3,A0A1S3X3G2	0.114024	0.567197	0.346154
GO:0034728	nucleosome organization	P	9	26	1560	6874	0.00576923	0.00378237	over	A0A1S3Z9Z2,A0A1S4AKB5,A0A1S3ZDD8,A0A1S4BP93,A0A1S4BFY1,A0A1S4B7Q9,A0A1S3ZJ22,A0A1S4A813,A0A1S4AV66	A0A1S3Z9Z2,A0A1S4AKB5,A0A9R6,A0A1S3Z6C5,A0A1S3ZDD8,A0A1S4BP93,A0A1S3XKN4,Q9SLS1,A0A1S4BFY1,A0A1S3ZAZ9,A0A1S3YYD6,A0A1S4DPI0,A0A1S4CRU8,A0A1S4CDH7,A0A1S4B7Q9,A0A1S4DGW5,A0A1S3XHP5,A0A1S3YQV4,A0A1S4CH29,A0A1S4BBS1,A0A1S3ZJ22,A0A1S3XYS0,A0A1S4A813,A0A1S4AV66,A0A1S3X230,A0A1S4D7Y0	0.114024	0.567197	0.346154
GO:0031497	chromatin assembly	P	9	26	1560	6874	0.00576923	0.00378237	over	A0A1S3Z9Z2,A0A1S4AKB5,A0A1S3ZDD8,A0A1S4BP93,A0A1S4BFY1,A0A1S4B7Q9,A0A1S3ZJ22,A0A1S4A813,A0A1S4AV66	A0A1S3Z9Z2,A0A1S4AKB5,A0A9R6,A0A1S3Z6C5,A0A1S3ZDD8,A0A1S4BP93,A0A1S3XKN4,Q9SLS1,A0A1S4BFY1,A0A1S3ZAZ9,A0A1S3YYD6,A0A1S4DPI0,A0A1S4CRU8,A0A1S4CDH7,A0A1S4B7Q9,A0A1S4DGW5,A0A1S3XHP5,A0A1S3YQV4,A0A1S4CH29,A0A1S4BBS1,A0A1S3ZJ22,A0A1S3XYS0,A0A1S4A813,A0A1S4AV66,A0A1S3X230,A0A1S4D7Y0	0.114024	0.567197	0.346154
GO:0071824	protein-DNA complex subunit organization	P	9	26	1560	6874	0.00576923	0.00378237	over	A0A1S3Z9Z2,A0A1S4AKB5,A0A1S3ZDD8,A0A1S4BP93,A0A1S4BFY1,A0A1S4B7Q9,A0A1S3ZJ22,A0A1S4A813,A0A1S4AV66	A0A1S3Z9Z2,A0A1S4AKB5,A0A9R6,A0A1S3Z6C5,A0A1S3ZDD8,A0A1S4BP93,A0A1S3XKN4,Q9SLS1,A0A1S4BFY1,A0A1S3ZAZ9,A0A1S3YYD6,A0A1S4DPI0,A0A1S4CRU8,A0A1S4CDH7,A0A1S4B7Q9,A0A1S4DGW5,A0A1S3XHP5,A0A1S3YQV4,A0A1S4CH29,A0A1S4BBS1,A0A1S3ZJ22,A0A1S3XYS0,A0A1S4A813,A0A1S4AV66,A0A1S3X230,A0A1S4D7Y0	0.114024	0.567197	0.346154
GO:0006333	chromatin assembly or disassembly	P	9	26	1560	6874	0.00576923	0.00378237	over	A0A1S3Z9Z2,A0A1S4AKB5,A0A1S3ZDD8,A0A1S4BP93,A0A1S4BFY1,A0A1S4B7Q9,A0A1S3ZJ22,A0A1S4A813,A0A1S4AV66	A0A1S3Z9Z2,A0A1S4AKB5,A0A9R6,A0A1S3Z6C5,A0A1S3ZDD8,A0A1S4BP93,A0A1S3XKN4,Q9SLS1,A0A1S4BFY1,A0A1S3ZAZ9,A0A1S3YYD6,A0A1S4DPI0,A0A1S4CRU8,A0A1S4CDH7,A0A1S4B7Q9,A0A1S4DGW5,A0A1S3XHP5,A0A1S3YQV4,A0A1S4CH29,A0A1S4BBS1,A0A1S3ZJ22,A0A1S3XYS0,A0A1S4A813,A0A1S4AV66,A0A1S3X230,A0A1S4D7Y0	0.114024	0.567197	0.346154
GO:0005743	mitochondrial inner membrane	C	18	60	1560	6874	0.0115385	0.00872854	over	A0A1S4B848,A0A1S4CK04,A0A1S3ZVH3,A0A1S4B679,A0A1S3XAH3,A0A1S3X5Z8,A0A1S3XUP9,A0A1S4BLZ2,A0A1S3XDD7,A0A1S3XAI9,A0A1S4AYE8,A0A1S4AC19,A0A1S3YKI8,A0A1S4AM78,A0A1S4B0F0,Q5MA49,Q5MA53,A0A0M4K6A6	A0A1S4B848,A0A1S4ADJ6,A0A1S3ZIU5,A0A1S4CQH8,A0A1S4A1J2,A0A1S4CK04,A0A1S3XUA2,A0A1S3XQF4,A0A1S3ZVH3,A0A1S3ZF45,A0A1S3ZXT5,A0A1S3Z224,A0A172CTE5,A0A1S4DL41,A0A1S3ZYZ9,A0A1S4B679,A0A1S3X7Q5,A0A1S3YD39,A0A1S4C756,A0A1S4D199,A0A1S4AJD5,A0A1S4BGM4,A0A1S4DJ59,A0A1S3Y452,A0A1S3XAH3,A0A1S3X5Z8,A0A1S3XUP9,A0A1S3ZIV3,A0A1S3XF91,A0A1S4CG27,A0A1S4BLZ2,A0A1S3YLC4,A0A1S3XDD7,A0A1S3ZVC1,A0A1S3XU58,A0A1S3XAI9,A0A…	0.116488	0.572243	0.3
GO:0032940	secretion by cell	P	7	19	1560	6874	0.00448718	0.00276404	over	A0A1S3XDH0,A0A1S3ZZ89,A0A1S4CU80,A0A1S4BKF3,A0A1S3YZ59,A0A1S4C3J2,A0A1S4D5C8	A0A1S3XDH0,A0A1S4D8B0,A0A1S3WZZ7,A0A1S3ZZ89,A0A1S3X8N0,A0A1S4CU80,A0A1S4DIN3,A0A1S3XIS9,A0A1S4BKF3,A0A1S3YRC8,A0A1S3WXZ7,A0A1S3XM81,A0A1S3YZ59,A0A1S4C3J2,A0A1S4BBK1,A0A1S4CT60,A0A1S4D5C8,A0A1S4ACS9,A0A1S4BM15	0.117719	0.572243	0.368421
GO:0032553	ribonucleotide binding	F	195	799	1560	6874	0.125	0.116235	over	A0A1S4AJ36,A0A1S4AKW3,A0A1S3Y7I8,A0A1S4BLU8,A0A1S4CKB3,A0A1S3ZKZ4,A0A1S4AP80,A0A1S4B5X7,A0A1S4DK20,A0A1S4DIY1,A0A1S4CGR1,A0A1S4CK04,Q6F4H4,A0A1S3XTB8,A0A1S4D7A4,A0A1S4DSL7,A0A1S3ZDB8,A0A097BTV9,A0A1S3X5A3,A0A1S3Y1E2,A0A1S4C9G4,A0A1S4BTZ7,A0A140G1P7,P00823,A0A1S3Z3P5,A0A1S3XC54,A0A1S3Y388,A0A1S4B8T4,A0A1S4D758,A0A1S4DML1,H9CCH6,P93373,A0A1S4CRH1,A0A1S3Y0E5,A0A1S3Y1G1,Q9FES7,A0A1S3XJZ1,A0A1S3Z427,A…	A0A1S4D817,A0A1S3X642,A0A1S3YC88,A0A140G1S2,Q42961,A0A1S4AJ36,A0A1S4AWG6,A0A1S4AK62,A0A1S4AKW3,A0A1S3Y7I8,A0A1S4AW82,A0A1S4BLU8,A0A1S4BL36,A0A1S4CKB3,A0A1S3ZKZ4,A0A1S4AP80,A0A077DBL2,A0A1S4CSL9,A0A1S4A1J2,A0A1S3X711,A0A1S3YM69,A0A1S3Z7E5,A0A1S3Z7M8,A0A1S4B5X7,A0A1S4B5W8,A0A1S4DK20,A0A1S3WYA8,A0A1S3XVM3,A0A1S4DIY1,A0A1S4CGR1,A0A1S4CK04,Q6F4H4,A0A1S3XTB8,A0A1S4AWH0,A0A1S4A3L9,A0A1S3XJ91,A0A1S3XKM0,…	0.118762	0.572243	0.244055
GO:0032555	purine ribonucleotide binding	F	190	778	1560	6874	0.121795	0.11318	over	A0A1S4AJ36,A0A1S4AKW3,A0A1S3Y7I8,A0A1S4BLU8,A0A1S4CKB3,A0A1S3ZKZ4,A0A1S4AP80,A0A1S4B5X7,A0A1S4DK20,A0A1S4DIY1,A0A1S4CGR1,A0A1S4CK04,Q6F4H4,A0A1S3XTB8,A0A1S4D7A4,A0A1S4DSL7,A0A1S3ZDB8,A0A097BTV9,A0A1S3X5A3,A0A1S3Y1E2,A0A1S4C9G4,A0A1S4BTZ7,A0A140G1P7,P00823,A0A1S3Z3P5,A0A1S3XC54,A0A1S3Y388,A0A1S4B8T4,A0A1S4D758,A0A1S4DML1,H9CCH6,P93373,A0A1S4CRH1,A0A1S3Y0E5,A0A1S3Y1G1,Q9FES7,A0A1S3XJZ1,A0A1S3Z427,A…	A0A1S4D817,A0A1S3X642,A0A1S3YC88,A0A140G1S2,Q42961,A0A1S4AJ36,A0A1S4AWG6,A0A1S4AK62,A0A1S4AKW3,A0A1S3Y7I8,A0A1S4AW82,A0A1S4BLU8,A0A1S4BL36,A0A1S4CKB3,A0A1S3ZKZ4,A0A1S4AP80,A0A077DBL2,A0A1S4CSL9,A0A1S4A1J2,A0A1S3X711,A0A1S3YM69,A0A1S3Z7E5,A0A1S3Z7M8,A0A1S4B5X7,A0A1S4B5W8,A0A1S4DK20,A0A1S3WYA8,A0A1S3XVM3,A0A1S4DIY1,A0A1S4CGR1,A0A1S4CK04,Q6F4H4,A0A1S3XTB8,A0A1S4AWH0,A0A1S4A3L9,A0A1S3XJ91,A0A1S3XKM0,…	0.120243	0.572243	0.244216
GO:0070279	vitamin B6 binding	F	21	72	1560	6874	0.0134615	0.0104743	over	A0A1S3XXN7,A0A1S3XDE1,A0A1S4CNP0,A0A1S4B0F5,A0A1S4AZM4,A0A1S4BAT9,A0A1S4APM0,A0A1S4BS40,A0A1S4DIW7,Q9ZPL5,A0A1S3XCC7,A0A1S3ZP91,A0A1S3XCF5,A0A1S3ZTF8,A0A1S4CAZ7,A0A1S3X0N1,A0A1S4CZX6,A0A1S4B3D9,A0A1S4C260,A0A1S3Y8H3,A0A1S4B421	A0A1S3XXN7,A0A1S3XDE1,A0A1S4CNP0,A0A1S4B0F5,A0A1S3X4P8,A0A1S4CKW1,A0A1S3XEF3,A0A1S4AZM4,A0A1S4BAT9,A0A1S4D6G2,A0A1S4A096,A0A1S4APM0,O81102,A0A1S3ZEA4,A0A1S4BS40,A0A1S4CQD2,A0A1S4AAP9,A0A1S4DIW7,Q9ZPL5,A0A1S3XPL8,A0A1S3XCT6,A0A1S3XCC7,A0A1S3Y2X0,A0A1S3ZP91,A0A1S4C3L2,A0A1S3YQG6,A0A1S4ASM7,A0A1S4BNW5,A0A1S3WXP0,A0A1S3XCF5,A0A1S4A2J0,A0A1S3ZTF8,A0A1S4AZB1,A0A1S3Y9E9,A0A1S3ZLM2,A0A1S4CAZ7,A0A1S3Z968,…	0.121167	0.572243	0.291667
GO:0030170	pyridoxal phosphate binding	F	21	72	1560	6874	0.0134615	0.0104743	over	A0A1S3XXN7,A0A1S3XDE1,A0A1S4CNP0,A0A1S4B0F5,A0A1S4AZM4,A0A1S4BAT9,A0A1S4APM0,A0A1S4BS40,A0A1S4DIW7,Q9ZPL5,A0A1S3XCC7,A0A1S3ZP91,A0A1S3XCF5,A0A1S3ZTF8,A0A1S4CAZ7,A0A1S3X0N1,A0A1S4CZX6,A0A1S4B3D9,A0A1S4C260,A0A1S3Y8H3,A0A1S4B421	A0A1S3XXN7,A0A1S3XDE1,A0A1S4CNP0,A0A1S4B0F5,A0A1S3X4P8,A0A1S4CKW1,A0A1S3XEF3,A0A1S4AZM4,A0A1S4BAT9,A0A1S4D6G2,A0A1S4A096,A0A1S4APM0,O81102,A0A1S3ZEA4,A0A1S4BS40,A0A1S4CQD2,A0A1S4AAP9,A0A1S4DIW7,Q9ZPL5,A0A1S3XPL8,A0A1S3XCT6,A0A1S3XCC7,A0A1S3Y2X0,A0A1S3ZP91,A0A1S4C3L2,A0A1S3YQG6,A0A1S4ASM7,A0A1S4BNW5,A0A1S3WXP0,A0A1S3XCF5,A0A1S4A2J0,A0A1S3ZTF8,A0A1S4AZB1,A0A1S3Y9E9,A0A1S3ZLM2,A0A1S4CAZ7,A0A1S3Z968,…	0.121167	0.572243	0.291667
GO:0017111	nucleoside-triphosphatase activity	F	66	255	1560	6874	0.0423077	0.0370963	over	A0A097BTV9,A0A1S3Z3P5,A0A1S3Z6E6,A0A1S4DA59,A0A1S3YPC4,A0A1S4CLZ9,A0A1S3ZZM0,P68158,A0A1S3ZAU9,A0A1S4CVZ3,A0A1S3Y0T4,A0A1S4DHN3,A0A1S4D7I7,A0A1S4AFG1,A0A1S3YUT7,A0A1S4ANH7,A0A1S4B235,A0A1S4DS33,A0A1S4C5D8,A0A1S4B8J4,C0STW5,Q95DV5,A0A1S4ANY9,A0A1S3Y064,A0A1S3YWN7,A0A1S4DLC0,A0A1S4DE12,A0A1S3X6B9,A0A1S4DDD5,A0A1S4A859,Q1HMQ7,A0A1S3X4V3,Q84KJ4,A0A1S3ZF51,A0A1S4CK04,A0A1S4AHW5,A0A140G1P7,P00823,P2979…	A0A1S4BL36,A0A097BTV9,A0A1S3Z3P5,A0A1S4BGV4,A0A1S3Z6E6,A0A1S3X1F6,A0A1S4DA59,A0A1S4DC16,A0A1S3YPC4,A0A1S4CLZ9,A0A1S3ZZM0,A0A1S4ALN7,P68158,A0A1S3ZAU9,Q8VWF9,A0A1S3X8Z4,A0A1S3Y3M5,A0A1S4CVZ3,A0A1S3Z083,A0A1S3Y0T4,A0A0S0N610,A0A1S4C294,A0A1S4BVP1,A0A1S4DJU8,A0A1S4B126,A0A1S4BHQ8,A0A1S3XZY8,A0A1S4DHN3,A0A1S3YU28,A0A1S3YDP0,A0A1S4D7I7,A0A1S4AFG1,Q8VXD0,A0A1S4C0X2,A0A1S4CYA9,A0A1S4ASQ4,A0A1S3YUT7,A0A1…	0.123323	0.572243	0.258824
GO:0005975	carbohydrate metabolic process	P	94	372	1560	6874	0.0602564	0.054117	over	A0A076L2F8,A0A1S4C9G4,A0A1S4D5Y3,A0A1S4ATF2,A0A1S3YFR7,A0A1S3YFW3,A0A1S3ZPA1,A0A1S4DBQ6,Q9XG67,A0A1S3XFT6,A0A1S4ATB8,A0A1S4DNF2,A0A1S4BDF8,A0A1S3Z159,A0A1S4ABR8,A0A1S4BI04,A0A1S3YMJ1,A0A1S4D4C8,A0A1S3X593,A0A1S4AJ36,A0A1S3ZKZ4,A0A068JFR6,A0A1S4CGR1,A0A1S3WYR8,A0A1S4BTZ7,A0A1S3Z8Z4,A0A1S4BBF5,A0A1S3XQ62,A0A1S4DGM0,A0A1S4BD66,A0A068JIB0,Q6Q8A6,A0A1S3XLA8,A0A1S4A908,A0A1S4AAL1,A0A1S3Z1L6,A0A1S4AQ72,…	A0A076L2F8,A0A1S4BFN8,A0A1S4AZI5,A0A1S4BZJ6,A0A1S3YX17,A0A1S3YBU5,A0A1S4C9G4,A0A1S4BB89,A0A1S3XGQ6,A0A1S3YR13,A0A1S3X9G6,A0A1S4D5Y3,A0A1S3Z172,A0A1S4A7L4,A0A1S3YKV8,A0A1S4BXI3,A0A075F1U5,A0A1S4ATF2,A0A1S3XLL1,A0A1S3YFR7,A0A1S3X5N4,A0A1S4D611,A0A1S3XWR1,A0A1S3ZE42,A0A1S3YFW3,A0A1S3Y1Y3,A0A1S4DDM4,A0A1S4BJ28,A0A1S4D3G4,A0A1S4BQS8,A0A1S4CIA3,A0A1S3X9R8,A0A1S3Y074,A0A1S4D237,A0A1S4BL34,A0A1S3ZGA0,A0A…	0.124608	0.572243	0.252688
GO:0006790	sulfur compound metabolic process	P	26	92	1560	6874	0.0166667	0.0133838	over	A0A1S3YZJ0,A0A1S4AI06,A0A1S4AK33,A0A1S4A908,A0A1S4CCW3,A0A1S3ZTF8,A0A1S3ZDB8,A0A1S3XC54,A0A1S4APF7,A0A1S3Z8M2,A0A1S4AHL1,A0A1S3ZYM9,A0A1S3X086,A0A1S3X699,A0A1S4AFK0,A0A1S3XQV7,A0A1S3WYW5,A0A1S4AIA0,A0A1S4A9X2,A0A1S3YD06,A0A1S4ATW2,A0A1S3Y864,A0A1S4B3D9,A0A1S4D758,H9CCH6,P12219	A0A1S3XFX2,A0A1S3YMZ4,A0A1S3YZJ0,A0A1S3Y7M5,A0A1S4CGW9,A0A1S4C1Y9,A0A1S3X1S5,A0A1S4AI06,A0A1S3X1E5,A0A1S4AK33,A0A1S4B2J2,A0A1S4C6W5,A0A1S4A908,A0A1S4CCW3,P80461,A0A1S3YK07,A0A1S4A2J0,A0A1S3ZTF8,Q3LAG5,W8R6T6,A0A1S4CCJ9,A0A1S3ZI39,A0A1S3ZNU1,A0A1S4ABJ7,A0A1S3X0N4,A0A1S3Y9Q7,J7EQB2,A0A1S4DQY5,A0A1S3X4U8,A0A1S3ZDB8,A0A1S3XC54,A0A1S3XHF5,A0A1S4BD96,A0A1S3XWB5,A0A1S3ZQP5,A0A1S4APF7,A0A1S3Z8M2,A0A1S3YT…	0.124644	0.572243	0.282609
GO:0033180	proton-transporting V-type ATPase, V1 domain	C	4	9	1560	6874	0.0025641	0.00130928	over	A0A1S3Z6E6,A0A097BTV9,A0A1S3X5A3,A0A1S3Z3P5	A0A1S3Z6E6,A0A1S4DC16,A0A1S4BL36,A0A097BTV9,A0A1S3X5A3,A0A1S3Z3P5,A0A1S3XI04,A0A1S4BGV4,A0A1S4B749	0.125244	0.572243	0.444444
GO:0004521	endoribonuclease activity	F	4	9	1560	6874	0.0025641	0.00130928	over	A0A1S3ZR09,A0A1S4DJ40,A0A1S3YJ41,A0A1S4A902	A0A1S3ZR09,A0A1S4A317,A0A1S3Y3R9,A0A1S4DJ40,A0A1S3Y747,A0A1S4DCF7,A0A1S3ZEB0,A0A1S3YJ41,A0A1S4A902	0.125244	0.572243	0.444444
GO:0016671	oxidoreductase activity, acting on a sulfur group of donors, disulfide as acceptor	F	4	9	1560	6874	0.0025641	0.00130928	over	A0A1S4C620,A0A076L1Z7,A7U630,A0A1S4ATW2	A0A1S4C620,A0A076L1Z7,A7U630,A0A1S3XEX0,A7U629,A0A1S3YFU7,A0A1S4ATW2,A0A1S3Y5J2,A0A1S3XTZ5	0.125244	0.572243	0.444444
GO:0051246	regulation of protein metabolic process	P	8	23	1560	6874	0.00512821	0.00334594	over	A0A1S4B672,A0A1S4BMQ5,A0A1S4A2H0,A0A1S3ZPB2,A0A1S4AUN0,A0A075EYQ6,A0A1S4A482,A0A1S4CVR8	A0A1S4C9J4,A0A1S3Z4F1,A0A1S4DIM1,A0A1S4AJR8,A0A1S4BKZ4,A0A1S4B672,A0A1S3ZPV7,A0A1S4B8X7,A0A1S4A7A5,A0A1S4BCZ7,A0A1S4CMV5,A0A1S3XPF3,A0A1S4A6I2,A0A1S4BMQ5,A0A1S4B4M6,A0A1S4A2H0,A0A1S3ZPB2,A0A1S4AUN0,A0A1S3YXL3,A0A075EYQ6,A0A1S4CMV2,A0A1S4A482,A0A1S4CVR8	0.129372	0.572243	0.347826
GO:0036094	small molecule binding	F	251	1042	1560	6874	0.160897	0.151586	over	A0A1S4AMP7,A0A1S3Z6N8,A0A1S3XR11,A0A1S4AJ36,A0A1S4AKW3,A0A1S3Y7I8,A0A1S4BLU8,A0A1S4CKB3,A0A1S3ZKZ4,A0A1S4AP80,A0A1S4B5X7,A0A1S4DK20,A0A1S4DIY1,A0A1S4CGR1,A0A1S4CK04,Q6F4H4,A0A1S3XTB8,A0A1S4D7A4,A0A1S4DSL7,A0A1S3ZDB8,A0A097BTV9,A0A1S3X5A3,A0A1S3Y1E2,A0A1S4C9G4,A0A1S4BTZ7,A0A140G1P7,P00823,A0A1S3Z3P5,A0A1S3XC54,A0A1S3Y388,A0A1S4B8T4,A0A1S4D758,A0A1S4DML1,H9CCH6,P93373,A0A1S4CRH1,A0A1S3Y0E5,A0A1S3Y1…	A0A1S4D817,A0A1S3X642,A0A1S3YC88,A0A1S4AMP7,A0A1S3XAB9,A0A1S3YES5,A0A1S3Z6N8,A0A1S3XU47,A0A1S3XCX6,A0A1S4CXG2,A0A1S3XR11,A0A1S3XKA7,A0A1S3XJ11,A0A1S4BVY0,A0A1S3X5I4,A0A140G1S2,Q42961,A0A1S4AJ36,A0A1S4AWG6,A0A1S4AK62,A0A1S4AKW3,A0A1S3Y7I8,A0A1S4AW82,A0A1S4BLU8,A0A1S4BL36,A0A1S4CKB3,A0A1S3ZKZ4,A0A1S4AP80,A0A077DBL2,A0A1S4CSL9,A0A1S4A1J2,A0A1S3X711,A0A1S3YM69,A0A1S3Z7E5,A0A1S3Z7M8,A0A1S4B5X7,A0A1S4B…	0.130297	0.572243	0.240883
GO:0006850	mitochondrial pyruvate transmembrane transport	P	2	3	1560	6874	0.00128205	0.000436427	over	A0A1S3XDD7,A0A1S4B0F0	A0A1S3XDD7,A0A1S3ZVC1,A0A1S4B0F0	0.13109	0.572243	0.666667
GO:0016992	lipoate synthase activity	F	2	3	1560	6874	0.00128205	0.000436427	over	A0A1S4D4V1,A0A1S4BKI6	A0A1S4B5N2,A0A1S4D4V1,A0A1S4BKI6	0.13109	0.572243	0.666667
GO:0016725	oxidoreductase activity, acting on CH or CH2 groups	F	2	3	1560	6874	0.00128205	0.000436427	over	A0A1S4ADE2,A0A1S3XI75	A0A1S4ADE2,A0A1S3X1H5,A0A1S3XI75	0.13109	0.572243	0.666667
GO:0004046	aminoacylase activity	F	2	3	1560	6874	0.00128205	0.000436427	over	A0A1S4DD20,A0A1S3YC63	A0A1S4DD20,A0A0A8J4Z6,A0A1S3YC63	0.13109	0.572243	0.666667
GO:0050567	glutaminyl-tRNA synthase (glutamine-hydrolyzing) activity	F	2	3	1560	6874	0.00128205	0.000436427	over	A0A1S4AD65,A0A1S4BCN1	A0A1S4AD65,A0A1S4AME8,A0A1S4BCN1	0.13109	0.572243	0.666667
GO:0098656	anion transmembrane transport	P	2	3	1560	6874	0.00128205	0.000436427	over	A0A1S3XDD7,A0A1S4B0F0	A0A1S3XDD7,A0A1S3ZVC1,A0A1S4B0F0	0.13109	0.572243	0.666667
GO:0071256	translocon complex	C	2	3	1560	6874	0.00128205	0.000436427	over	A0A1S3XCY9,A0A1S4AYU6	A0A1S3XF62,A0A1S3XCY9,A0A1S4AYU6	0.13109	0.572243	0.666667
GO:0016471	vacuolar proton-transporting V-type ATPase complex	C	2	3	1560	6874	0.00128205	0.000436427	over	A0A1S3Z6E6,A0A1S4B7I9	A0A1S3Z6E6,A0A1S4DC16,A0A1S4B7I9	0.13109	0.572243	0.666667
GO:0031071	cysteine desulfurase activity	F	2	3	1560	6874	0.00128205	0.000436427	over	A0A1S3ZTF8,A0A1S4B3D9	A0A1S4A2J0,A0A1S3ZTF8,A0A1S4B3D9	0.13109	0.572243	0.666667
GO:0006814	sodium ion transport	P	2	3	1560	6874	0.00128205	0.000436427	over	Q8L7Z8,A0A1S3YAP0	Q8L7Z8,A0A1S3YAP0,A0A1S4B9G8	0.13109	0.572243	0.666667
GO:0051920	peroxiredoxin activity	F	2	3	1560	6874	0.00128205	0.000436427	over	A0A1S4A3V7,A0A1S3ZLD2	A0A1S4A3V7,A0A1S3ZLD2,A0A1S4BDA7	0.13109	0.572243	0.666667
GO:1905039	carboxylic acid transmembrane transport	P	2	3	1560	6874	0.00128205	0.000436427	over	A0A1S3XDD7,A0A1S4B0F0	A0A1S3XDD7,A0A1S3ZVC1,A0A1S4B0F0	0.13109	0.572243	0.666667
GO:0031461	cullin-RING ubiquitin ligase complex	C	2	3	1560	6874	0.00128205	0.000436427	over	A0A1S3YP84,A0A1S3Z735	A0A1S3Y073,A0A1S3YP84,A0A1S3Z735	0.13109	0.572243	0.666667
GO:0005791	rough endoplasmic reticulum	C	2	3	1560	6874	0.00128205	0.000436427	over	A0A1S3XCY9,A0A1S4AYU6	A0A1S3XF62,A0A1S3XCY9,A0A1S4AYU6	0.13109	0.572243	0.666667
GO:0004512	inositol-3-phosphate synthase activity	F	2	3	1560	6874	0.00128205	0.000436427	over	A0A1S4ABR8,A0A1S4BI04	A0A1S3XLH4,A0A1S4ABR8,A0A1S4BI04	0.13109	0.572243	0.666667
GO:0030867	rough endoplasmic reticulum membrane	C	2	3	1560	6874	0.00128205	0.000436427	over	A0A1S3XCY9,A0A1S4AYU6	A0A1S3XF62,A0A1S3XCY9,A0A1S4AYU6	0.13109	0.572243	0.666667
GO:0005388	calcium-transporting ATPase activity	F	2	3	1560	6874	0.00128205	0.000436427	over	A0A1S4AV24,A0A1S3YD84	A0A1S4AV24,A0A1S4C2K7,A0A1S3YD84	0.13109	0.572243	0.666667
GO:0005784	Sec61 translocon complex	C	2	3	1560	6874	0.00128205	0.000436427	over	A0A1S3XCY9,A0A1S4AYU6	A0A1S3XF62,A0A1S3XCY9,A0A1S4AYU6	0.13109	0.572243	0.666667
GO:0030956	glutamyl-tRNA(Gln) amidotransferase complex	C	2	3	1560	6874	0.00128205	0.000436427	over	A0A1S4AD65,A0A1S4BCN1	A0A1S4AD65,A0A1S4AME8,A0A1S4BCN1	0.13109	0.572243	0.666667
GO:1901475	pyruvate transmembrane transport	P	2	3	1560	6874	0.00128205	0.000436427	over	A0A1S3XDD7,A0A1S4B0F0	A0A1S3XDD7,A0A1S3ZVC1,A0A1S4B0F0	0.13109	0.572243	0.666667
GO:1903825	organic acid transmembrane transport	P	2	3	1560	6874	0.00128205	0.000436427	over	A0A1S3XDD7,A0A1S4B0F0	A0A1S3XDD7,A0A1S3ZVC1,A0A1S4B0F0	0.13109	0.572243	0.666667
GO:0004399	histidinol dehydrogenase activity	F	2	3	1560	6874	0.00128205	0.000436427	over	A0A1S3YTZ6,A0A1S4BE22	A0A1S3YTZ6,A0A1S4BE22,A0A1S4CW41	0.13109	0.572243	0.666667
GO:0006848	pyruvate transport	P	2	3	1560	6874	0.00128205	0.000436427	over	A0A1S3XDD7,A0A1S4B0F0	A0A1S3XDD7,A0A1S3ZVC1,A0A1S4B0F0	0.13109	0.572243	0.666667
GO:0004075	biotin carboxylase activity	F	2	3	1560	6874	0.00128205	0.000436427	over	A0A1S4D758,H9CCH6	A0A1S4D758,H9CCH6,A0A1S4AWE8	0.13109	0.572243	0.666667
GO:0003978	UDP-glucose 4-epimerase activity	F	2	3	1560	6874	0.00128205	0.000436427	over	A0A1S4BDF8,A0A1S3Z159	A0A1S4BDF8,A0A1S3Z206,A0A1S3Z159	0.13109	0.572243	0.666667
GO:0004452	isopentenyl-diphosphate delta-isomerase activity	F	2	3	1560	6874	0.00128205	0.000436427	over	A0A1S4CQW2,A0A1S4BI62	A0A1S4CQW2,A0A1S4BI62,Q9AVG8	0.13109	0.572243	0.666667
GO:0070681	glutaminyl-tRNAGln biosynthesis via transamidation	P	2	3	1560	6874	0.00128205	0.000436427	over	A0A1S4AD65,A0A1S4BCN1	A0A1S4AD65,A0A1S4AME8,A0A1S4BCN1	0.13109	0.572243	0.666667
GO:0019866	organelle inner membrane	C	18	61	1560	6874	0.0115385	0.00887402	over	A0A1S3XDD7,A0A1S3XAI9,A0A1S4AYE8,A0A1S4AC19,A0A1S3YKI8,A0A1S4AM78,A0A1S4B0F0,Q5MA49,Q5MA53,A0A0M4K6A6,A0A1S4B848,A0A1S4CK04,A0A1S3ZVH3,A0A1S4B679,A0A1S3XAH3,A0A1S3X5Z8,A0A1S3XUP9,A0A1S4BLZ2	A0A1S3XDD7,A0A1S3ZVC1,A0A1S3XU58,A0A1S3XAI9,A0A1S4BUF1,A0A1S3ZW69,A0A1S4BAA7,A0A1S4AYE8,A0A1S3WX61,A0A1S4C2Y6,A0A1S4AAX1,A0A1S4AC19,A0A1S3XKC1,A0A1S3ZQG6,A0A1S4B8X7,A0A1S3YKI8,A0A1S3YN60,A0A1S4AM78,A0A1S4B0F0,P49729,Q5MA02,A0A1S3X8H2,Q5M9Z2,Q5MA49,Q5MA53,A0A1S3YTY2,A0A1S3YFB4,A0A0M4K6A6,P12222,A0A1S4B848,A0A1S4ADJ6,A0A1S3ZIU5,A0A1S4CQH8,A0A1S4A1J2,A0A1S4CK04,A0A1S3XUA2,A0A1S3XQF4,A0A1S3ZVH3,A0A1S…	0.131861	0.572243	0.295082
GO:0035383	thioester metabolic process	P	6	16	1560	6874	0.00384615	0.00232761	over	A0A1S4AI06,A0A1S4AK33,A0A1S4A908,A0A1S4D758,H9CCH6,P12219	A0A1S3X1S5,A0A1S4AI06,A0A1S3X1E5,A0A1S4AK33,A0A1S4B2J2,A0A1S4C6W5,A0A1S4A908,A0A1S3ZQP5,A0A1S3WZY8,A0A076L2G4,A0A1S4C6A5,A0A1S4CGE6,A0A1S4D758,H9CCH6,A0A1S4AWE8,P12219	0.133407	0.572243	0.375
GO:0005543	phospholipid binding	F	6	16	1560	6874	0.00384615	0.00232761	over	O24132,A0A1S4D206,Q9XEN8,A0A1S4CZP1,A0A1S3Y8G8,A0A1S3YH56	O24132,A0A1S4D206,Q9XEN8,A0A1S3ZQZ9,A0A1S4CZP1,A0A1S3Z557,A0A1S3Y8G8,A0A1S3YH56,A0A1S4B353,A0A1S4CUM8,A0A1S4CC44,A0A1S4AXR4,A0A0K0XR75,A0A1S4AJQ8,A0A1S4CU65,A0A1S4DNK3	0.133407	0.572243	0.375
GO:0006637	acyl-CoA metabolic process	P	6	16	1560	6874	0.00384615	0.00232761	over	A0A1S4AI06,A0A1S4AK33,A0A1S4A908,A0A1S4D758,H9CCH6,P12219	A0A1S3X1S5,A0A1S4AI06,A0A1S3X1E5,A0A1S4AK33,A0A1S4B2J2,A0A1S4C6W5,A0A1S4A908,A0A1S3WZY8,A0A076L2G4,A0A1S4C6A5,A0A1S4CGE6,A0A1S4D758,H9CCH6,A0A1S4AWE8,P12219,A0A1S3ZQP5	0.133407	0.572243	0.375
GO:0009767	photosynthetic electron transport chain	P	6	16	1560	6874	0.00384615	0.00232761	over	A0A140G1Q8,P69556,P69686,A0A1S4CIH3,A0A1S4DQV4,P69384	P06411,A0A140G1Q8,P69556,P69686,P62094,A0A1S4CIH3,A0A1S3XYA7,A0A1S4B6M0,A0A1S3YHE8,A0A1S4BTJ3,A0A1S4DQV4,P69384,A0A140G1T2,A0A1S4AEF0,A0A1S4AKA1,A0A140G1U8	0.133407	0.572243	0.375
GO:0006887	exocytosis	P	6	16	1560	6874	0.00384615	0.00232761	over	A0A1S3XDH0,A0A1S3YZ59,A0A1S4C3J2,A0A1S3ZZ89,A0A1S4CU80,A0A1S4BKF3	A0A1S3XDH0,A0A1S3YRC8,A0A1S3WXZ7,A0A1S3XM81,A0A1S3YZ59,A0A1S4C3J2,A0A1S4BBK1,A0A1S4CT60,A0A1S4D8B0,A0A1S3WZZ7,A0A1S3ZZ89,A0A1S3X8N0,A0A1S4CU80,A0A1S4DIN3,A0A1S3XIS9,A0A1S4BKF3	0.133407	0.572243	0.375
GO:0046051	UTP metabolic process	P	3	6	1560	6874	0.00192308	0.000872854	over	A0A1S3Y388,A0A1S4DGP1,A0A1S3Z1Y6	A0A1S3Y388,A0A1S4DGP1,A0A1S4D3E6,A0A1S3Z1Y6,A0A1S3XRQ5,A0A1S4B8M1	0.134614	0.572243	0.5
GO:0045039	protein import into mitochondrial inner membrane	P	3	6	1560	6874	0.00192308	0.000872854	over	A0A1S3X5Z8,A0A1S3XUP9,A0A1S4BLZ2	A0A1S3X5Z8,A0A1S3XUP9,A0A1S3ZIV3,A0A1S3XF91,A0A1S4CG27,A0A1S4BLZ2	0.134614	0.572243	0.5
GO:0006890	retrograde vesicle-mediated transport, Golgi to ER	P	3	6	1560	6874	0.00192308	0.000872854	over	A0A1S3XQA4,A0A1S3ZBQ8,A0A1S4DF27	A0A1S4CB27,A0A1S3XQA4,A0A1S3ZBQ8,A0A1S4C6J7,A0A1S4DF27,A0A1S4CVF0	0.134614	0.572243	0.5
GO:0008810	cellulase activity	F	3	6	1560	6874	0.00192308	0.000872854	over	A0A1S4CHV0,A0A068JDA3,A0A1S4AGN8	A0A1S4CHV0,A0A068JDA3,A0A1S4CQC9,A0A1S4BG49,A0A1S4AGN8,A0A1S3Y9K3	0.134614	0.572243	0.5
GO:0009317	acetyl-CoA carboxylase complex	C	3	6	1560	6874	0.00192308	0.000872854	over	A0A1S3ZAL2,P12219,A0A1S4ALM6	A0A1S3ZAL2,A0A1S3ZDU3,A0A1S3ZQ73,P12219,A0A1S4ALM6,A0A076KX89	0.134614	0.572243	0.5
GO:0030245	cellulose catabolic process	P	3	6	1560	6874	0.00192308	0.000872854	over	A0A1S4CHV0,A0A068JDA3,A0A1S4AGN8	A0A1S4CHV0,A0A068JDA3,A0A1S4CQC9,A0A1S4BG49,A0A1S4AGN8,A0A1S3Y9K3	0.134614	0.572243	0.5
GO:0016272	prefoldin complex	C	3	6	1560	6874	0.00192308	0.000872854	over	A0A1S4CGS1,A0A1S3Z9L1,A0A1S3YSM7	A0A1S3YDH7,A0A1S3YCI6,A0A1S4CGS1,A0A1S4CUE9,A0A1S3Z9L1,A0A1S3YSM7	0.134614	0.572243	0.5
GO:0005096	GTPase activator activity	F	3	6	1560	6874	0.00192308	0.000872854	over	A0A1S4CG53,A0A1S3XCI2,A0A1S4A1B6	A0A1S4CG53,A0A1S3XCI2,A0A1S3Y1M6,A0A1S3ZKF9,A0A1S4A1B6,A0A1S3ZJY3	0.134614	0.572243	0.5
GO:0004550	nucleoside diphosphate kinase activity	F	3	6	1560	6874	0.00192308	0.000872854	over	A0A1S3Y388,A0A1S4DGP1,A0A1S3Z1Y6	A0A1S3Y388,A0A1S4DGP1,A0A1S4D3E6,A0A1S3Z1Y6,A0A1S3XRQ5,A0A1S4B8M1	0.134614	0.572243	0.5
GO:0008320	protein transmembrane transporter activity	F	3	6	1560	6874	0.00192308	0.000872854	over	A0A1S3Y9V2,A0A1S4C5E5,A0A1S3Y2M1	A0A1S3Y9V2,A0A1S4C5E5,A0A1S3YYU8,A0A1S3Y492,A0A1S3YLY7,A0A1S3Y2M1	0.134614	0.572243	0.5
GO:0006183	GTP biosynthetic process	P	3	6	1560	6874	0.00192308	0.000872854	over	A0A1S3Y388,A0A1S4DGP1,A0A1S3Z1Y6	A0A1S3Y388,A0A1S4DGP1,A0A1S4D3E6,A0A1S3Z1Y6,A0A1S3XRQ5,A0A1S4B8M1	0.134614	0.572243	0.5
GO:1904680	peptide transmembrane transporter activity	F	3	6	1560	6874	0.00192308	0.000872854	over	A0A1S3Y2M1,A0A1S3Y9V2,A0A1S4C5E5	A0A1S3YLY7,A0A1S3Y2M1,A0A1S3Y9V2,A0A1S4C5E5,A0A1S3YYU8,A0A1S3Y492	0.134614	0.572243	0.5
GO:0004807	triose-phosphate isomerase activity	F	3	6	1560	6874	0.00192308	0.000872854	over	A0A068JFR6,A0A1S4BBF5,A0A1S4AAL1	A0A068JFR6,A0A1S3XXM3,A0A1S3XGM0,A0A1S4DK35,A0A1S4BBF5,A0A1S4AAL1	0.134614	0.572243	0.5
GO:0140053	mitochondrial gene expression	P	3	6	1560	6874	0.00192308	0.000872854	over	A0A1S4AD65,A0A1S4BCN1,A0A1S4BYR7	A0A1S4AD65,A0A1S4AME8,A0A1S4BCN1,A0A1S3XHH4,A0A1S3YFI0,A0A1S4BYR7	0.134614	0.572243	0.5
GO:0016635	oxidoreductase activity, acting on the CH-CH group of donors, quinone or related compound as acceptor	F	3	6	1560	6874	0.00192308	0.000872854	over	A0A1S4AYE8,A0A1S4AC19,A0A1S3YKI8	A0A1S4BH43,A0A1S4AYE8,A0A1S4AC19,A0A1S3YKI8,A0A067YEL0,A0A1S3Y5A1	0.134614	0.572243	0.5
GO:0070069	cytochrome complex	C	3	6	1560	6874	0.00192308	0.000872854	over	Q5MA49,A0A0M4K6A6,A0A1S3XAH3	Q5MA49,A0A0M4K6A6,A0A1S4BGM4,A0A1S4DJ59,A0A1S3Y452,A0A1S3XAH3	0.134614	0.572243	0.5
GO:0006749	glutathione metabolic process	P	3	6	1560	6874	0.00192308	0.000872854	over	A0A1S4APF7,A0A1S3Z8M2,A0A1S4CCW3	A0A1S4APF7,A0A1S3Z8M2,A0A1S3YTI7,A0A1S4CCW3,P80461,A0A1S3YK07	0.134614	0.572243	0.5
GO:0042887	amide transmembrane transporter activity	F	3	6	1560	6874	0.00192308	0.000872854	over	A0A1S3Y2M1,A0A1S3Y9V2,A0A1S4C5E5	A0A1S3YLY7,A0A1S3Y2M1,A0A1S3Y9V2,A0A1S4C5E5,A0A1S3YYU8,A0A1S3Y492	0.134614	0.572243	0.5
GO:0006228	UTP biosynthetic process	P	3	6	1560	6874	0.00192308	0.000872854	over	A0A1S3Y388,A0A1S4DGP1,A0A1S3Z1Y6	A0A1S3Y388,A0A1S4DGP1,A0A1S4D3E6,A0A1S3Z1Y6,A0A1S3XRQ5,A0A1S4B8M1	0.134614	0.572243	0.5
GO:0022884	macromolecule transmembrane transporter activity	F	3	6	1560	6874	0.00192308	0.000872854	over	A0A1S3Y2M1,A0A1S3Y9V2,A0A1S4C5E5	A0A1S3YLY7,A0A1S3Y2M1,A0A1S3Y9V2,A0A1S4C5E5,A0A1S3YYU8,A0A1S3Y492	0.134614	0.572243	0.5
GO:0042721	TIM22 mitochondrial import inner membrane insertion complex	C	3	6	1560	6874	0.00192308	0.000872854	over	A0A1S3X5Z8,A0A1S3XUP9,A0A1S4BLZ2	A0A1S3X5Z8,A0A1S3XUP9,A0A1S3ZIV3,A0A1S3XF91,A0A1S4CG27,A0A1S4BLZ2	0.134614	0.572243	0.5
GO:0051275	beta-glucan catabolic process	P	3	6	1560	6874	0.00192308	0.000872854	over	A0A1S4CHV0,A0A068JDA3,A0A1S4AGN8	A0A1S4CHV0,A0A068JDA3,A0A1S4CQC9,A0A1S4BG49,A0A1S4AGN8,A0A1S3Y9K3	0.134614	0.572243	0.5
GO:0032543	mitochondrial translation	P	3	6	1560	6874	0.00192308	0.000872854	over	A0A1S4BYR7,A0A1S4AD65,A0A1S4BCN1	A0A1S4BYR7,A0A1S4AD65,A0A1S4AME8,A0A1S4BCN1,A0A1S3XHH4,A0A1S3YFI0	0.134614	0.572243	0.5
GO:0006040	amino sugar metabolic process	P	3	6	1560	6874	0.00192308	0.000872854	over	A0A1S4D7J1,A0A1S3YRD6,A0A1S4AG99	A0A1S3ZVW5,A0A1S4D7J1,A0A1S3YRD6,A0A1S4AG99,A0A1S3XCI1,A0A1S4CGT1	0.134614	0.572243	0.5
GO:0007007	inner mitochondrial membrane organization	P	3	6	1560	6874	0.00192308	0.000872854	over	A0A1S3X5Z8,A0A1S3XUP9,A0A1S4BLZ2	A0A1S3X5Z8,A0A1S3XUP9,A0A1S3ZIV3,A0A1S3XF91,A0A1S4CG27,A0A1S4BLZ2	0.134614	0.572243	0.5
GO:0071265	L-methionine biosynthetic process	P	3	6	1560	6874	0.00192308	0.000872854	over	A0A1S4AIA0,A0A1S4A9X2,A0A1S3YD06	A0A1S4AIA0,A0A1S4A9X2,A0A1S3YD06,A0A1S4A5L0,A0A1S4A5S7,A0A1S3Z968	0.134614	0.572243	0.5
GO:0034622	cellular protein-containing complex assembly	P	26	93	1560	6874	0.0166667	0.0135292	over	A0A1S4BZJ1,A0A1S3ZLB1,A0A1S3XJX0,A0A1S4ADF2,A0A1S3XKL8,A0A1S3Z3K3,A0A1S3ZQM0,A0A1S3XDH0,A0A1S3Z9Z2,A0A1S4AKB5,A0A1S3ZDD8,A0A1S4BP93,A0A1S4BFY1,A0A1S4B7Q9,A0A1S3ZJ22,A0A1S4A813,A0A1S4AV66,Q1HMQ7,A0A1S3YAW9,Q84QE8,A0A1S3XLS3,A0A1S3YCR6,A0A1S4BSA2,A0A1S4DRV5,A0A1S3XW73,A0A1S3ZSW6	A0A1S3Y9X4,A0A1S3Y1R0,A0A1S4BZJ1,A0A1S3YJD9,A0A1S3XVA1,A0A1S3YDK8,A0A1S4BWJ9,A0A1S4CDB1,A0A1S3XS39,A0A1S3Z0X9,A0A1S4DQK0,A0A1S3X4J0,A0A1S3ZLB1,A0A1S3ZGF1,A0A1S4DNT1,A0A1S3XJX0,A0A1S3XPL9,A0A1S3ZPV7,A0A1S4DG37,A0A1S3Z0C4,A0A1S4B978,A0A1S4ADF2,A0A1S3Y1I3,A0A1S4BA51,A0A1S3XKL8,A0A1S3Z3K3,Q40554,A0A1S3X314,A0A1S4BAS1,P56821,A0A1S3X5F8,A0A1S3ZQM0,A0A1S4B7J0,A0A1S4C5Q6,A0A1S3XDH0,A0A1S3Z9Z2,A0A1S4AKB5,…	0.137386	0.581946	0.27957
GO:0017076	purine nucleotide binding	F	190	782	1560	6874	0.121795	0.113762	over	A0A1S4AJ36,A0A1S4AKW3,A0A1S3Y7I8,A0A1S4BLU8,A0A1S4CKB3,A0A1S3ZKZ4,A0A1S4AP80,A0A1S4B5X7,A0A1S4DK20,A0A1S4DIY1,A0A1S4CGR1,A0A1S4CK04,Q6F4H4,A0A1S3XTB8,A0A1S4D7A4,A0A1S4DSL7,A0A1S3ZDB8,A0A097BTV9,A0A1S3X5A3,A0A1S3Y1E2,A0A1S4C9G4,A0A1S4BTZ7,A0A140G1P7,P00823,A0A1S3Z3P5,A0A1S3XC54,A0A1S3Y388,A0A1S4B8T4,A0A1S4D758,A0A1S4DML1,H9CCH6,P93373,A0A1S4CRH1,A0A1S3Y0E5,A0A1S3Y1G1,Q9FES7,A0A1S3XJZ1,A0A1S3Z427,A…	A0A1S4D817,A0A1S3X642,A0A1S3YC88,A0A1S3XKA7,A0A1S3XJ11,A0A1S4BVY0,A0A1S3X5I4,A0A140G1S2,Q42961,A0A1S4AJ36,A0A1S4AWG6,A0A1S4AK62,A0A1S4AKW3,A0A1S3Y7I8,A0A1S4AW82,A0A1S4BLU8,A0A1S4BL36,A0A1S4CKB3,A0A1S3ZKZ4,A0A1S4AP80,A0A077DBL2,A0A1S4CSL9,A0A1S4A1J2,A0A1S3X711,A0A1S3YM69,A0A1S3Z7E5,A0A1S3Z7M8,A0A1S4B5X7,A0A1S4B5W8,A0A1S4DK20,A0A1S3WYA8,A0A1S3XVM3,A0A1S4DIY1,A0A1S4CGR1,A0A1S4CK04,Q6F4H4,A0A1S3XTB8,…	0.137855	0.581946	0.242967
GO:0046395	carboxylic acid catabolic process	P	9	27	1560	6874	0.00576923	0.00392784	over	A0A1S3YRT4,A0A1S4B9H4,A0A1S3Z4R3,A0A1S3YYG2,A0A1S3XEH6,A0A1S4A3G9,A0A1S3YGX2,A0A1S3Y864,A0A1S3ZHK0	A0A1S3YRT4,A0A1S4CLA2,A0A1S3Z7S7,A0A1S4B9H4,A0A1S3Z4R3,A0A1S3YYG2,A0A1S3ZH48,A0A1S3XEH6,A0A1S4C0B5,A0A1S4D026,A0A075EZT4,A0A1S4A3G9,A0A1S4DGD5,A0A1S3ZF52,A0A1S3XYS3,A0A1S3ZFX3,A0A1S4DNE8,A0A1S4B4M5,A0A1S4A1V3,A0A1S4APA1,A0A1S4DFX8,A0A1S3YGX2,A0A1S4ADZ7,A1KYB0,A1KYB1,A0A1S3Y864,A0A1S3ZHK0	0.13826	0.581946	0.333333
GO:0009119	ribonucleoside metabolic process	P	9	27	1560	6874	0.00576923	0.00392784	over	A0A1S3XEK0,A0A1S3Y388,A0A1S4DGP1,A0A1S3Z1Y6,A0A1S4AIA0,A0A1S4A9X2,A0A1S3YD06,A0A1S4BXC5,A0A1S4CUD0	Q5DKV0,Q5DKU9,Q5DKU6,Q5DKU8,A0A1S3YES5,A0A1S3XEK0,A0A1S3Y388,A0A1S4DGP1,A0A1S4D3E6,A0A1S3Z1Y6,A0A1S3XRQ5,A0A1S4B8M1,A0A1S4BH43,A0A1S4AIQ9,A0A1S4AIA0,A0A1S4A9X2,A0A1S3YD06,A1KYB0,A1KYB1,A0A1S4BXC5,A0A1S4CUD0,Q42942,A0A1S4A7T6,P93394,A0A1S4CPD1,A0A1S3ZNF6,A0A1S3XMK7	0.13826	0.581946	0.333333
GO:0016054	organic acid catabolic process	P	9	27	1560	6874	0.00576923	0.00392784	over	A0A1S3YRT4,A0A1S4B9H4,A0A1S3Z4R3,A0A1S3YYG2,A0A1S3XEH6,A0A1S4A3G9,A0A1S3YGX2,A0A1S3Y864,A0A1S3ZHK0	A0A1S3YRT4,A0A1S4CLA2,A0A1S3Z7S7,A0A1S4B9H4,A0A1S3Z4R3,A0A1S3YYG2,A0A1S3ZH48,A0A1S3XEH6,A0A1S4C0B5,A0A1S4D026,A0A075EZT4,A0A1S4A3G9,A0A1S4DGD5,A0A1S3ZF52,A0A1S3XYS3,A0A1S3ZFX3,A0A1S4DNE8,A0A1S4B4M5,A0A1S4A1V3,A0A1S4APA1,A0A1S4DFX8,A0A1S3YGX2,A0A1S4ADZ7,A1KYB0,A1KYB1,A0A1S3Y864,A0A1S3ZHK0	0.13826	0.581946	0.333333
GO:0051276	chromosome organization	P	14	46	1560	6874	0.00897436	0.00669188	over	A0A1S3XWU3,A0A1S3Z9Z2,A0A1S4AKB5,A0A1S3ZDD8,A0A1S4BP93,A0A1S4BFY1,A0A1S4B7Q9,A0A1S3ZJ22,A0A1S4A813,A0A1S4AV66,A0A1S3ZF51,A0A1S4AVI5,A0A1S3XHS5,A0A1S4DM04	A0A1S3ZCE5,A0A1S4AIX9,A0A1S3XWU3,A0A1S3Z9Z2,A0A1S4AKB5,A0A9R6,A0A1S3Z6C5,A0A1S3ZDD8,A0A1S4BP93,A0A1S3XKN4,Q9SLS1,A0A1S4BFY1,A0A1S3ZAZ9,A0A1S3YYD6,A0A1S4DPI0,A0A1S4CRU8,A0A1S4CDH7,A0A1S4B7Q9,A0A1S4DGW5,A0A1S3XHP5,A0A1S3YQV4,A0A1S4CH29,A0A1S4BBS1,A0A1S3ZJ22,A0A1S3XYS0,A0A1S4A813,A0A1S4AV66,A0A1S3X230,A0A1S3YTA0,A0A1S3ZF51,B6V765,A0A1S4AVI5,A0A1S4D178,A0A1S3XHS5,A0A1S4BR50,A0A1S4A8M7,A0A1S4D7Y0,A0A1…	0.140534	0.589166	0.304348
GO:0016903	oxidoreductase activity, acting on the aldehyde or oxo group of donors	F	14	46	1560	6874	0.00897436	0.00669188	over	A0A1S4AGL0,A0A1S4AI06,A0A1S4AK33,A0A1S4A908,A0A1S3ZHK0,A0A1S3XBH0,A0A1S4DBQ6,Q9XG67,A0A1S3XFT6,A0A1S4ATB8,A0A1S4AGN9,A0A1S3YT57,A0A1S4AF86,A0A1S4C8K6	A0A1S3Z3R3,A7WPL0,A0A1S4BYV8,A0A1S4CLB7,A0A1S4AGL0,A0A1S4CJ18,A0A1S3ZX82,A0A1S4DG09,A0A1S3Y462,A0A1S3X2B9,A0A1S3X1S5,A0A1S4AI06,A0A1S3X1E5,A0A1S4AK33,A0A1S4B2J2,A0A1S4C6W5,A0A1S4A908,A0A1S3ZHK0,A0A1S3XBH0,A0A1S4A1V3,A0A1S4DBQ6,Q9XG67,A0A0K2GN10,A0A1S3ZE23,A0A1S3YLA5,A0A1S3YV19,A0A1S3XFT6,A0A1S4AET0,A0A1S4ATB8,A0A1S3XP71,A0A1S3Z7U1,A0A1S4AGN9,A0A1S3YT57,A0A0C4FST7,A0A1S4AF86,A0A1S4AYR2,A0A1S4C8K6,…	0.140534	0.589166	0.304348
GO:0046872	metal ion binding	F	165	676	1560	6874	0.105769	0.0983416	over	S4X189,P00876,A0A1S3X2H3,A0A1S3YLX2,A0A1S3XKP8,A0A1S3Z4L8,A0A1S3Z8Z5,Q7DLX9,A0A1S4AR36,A0A1S3ZMF8,A0A1S4APB5,A0A1S3XZJ1,A0A1S4AIM7,A0A1S4AIA0,P06405,A0A1S3Z1L6,A0A1S4A9X2,O24132,P18212,Q04126,Q7DM39,A0A1S4D206,A0A1S4CNB7,A0A1S4C967,A0A1S3XRM3,A0A1S3ZFX1,Q40567,Q9SQI4,Q9XEN8,A0A1S3Y8Z8,A0A1S4AA25,A0A1S4ASN5,A0A1S3ZIT1,A0A077DBL4,A0A1S4CZP1,A0A1S4BRS0,A0A1S3XS65,A0A1S4APB0,A0A1S4BN09,A0A1S3Y8G8,A0A…	A0A075M4T0,S4X189,P00876,A0A1S3YIG1,A0A1S3XUI8,A0A1S3ZZL0,A0A1S4D9F1,A0A1S4AZS0,A0A1S4BCN3,A0A1S3ZZR4,A0A1S3YBI7,A0A1S4A194,A0A1S3XSQ4,A0A1S4D955,A0A1S3YW39,A0A1S3ZLP3,A0A1S3X9F6,A0A1S3X2H3,A0A1S4A6S4,A0A1S3Y892,A0A1S4DPF3,A0A1S3YR78,A0A1S4BYT9,A0A1S4CGB8,A0A1S3Z0B7,A0A1S3YLX2,A0A1S3ZJS9,A0A1S3XKP8,A0A1S3Z4L8,A0A1S3X0W6,A0A1S3Z8Z5,A0A1S3Z1V9,Q7DLX9,A0A1S3X706,A0A1S4CN84,A0A1S4BMK1,A0A1S4AR36,A0A1…	0.142034	0.589166	0.244083
GO:0006950	response to stress	P	36	134	1560	6874	0.0230769	0.0194937	over	A0A1S4DK45,A0A1S4BAZ9,A0A1S4ATK0,A0A1S4BS12,A0A1S4DIJ6,P14170,Q41230,A0A1S3X4V3,A0A1S3ZTA0,A0A1S3WYG6,Q9XIV8,A0A1S3YE60,A0A1S4BIW4,A0A1S3XBP3,A0A1S4CQQ3,A7U630,A0A1S3YY52,Q94IQ1,A0A1S3YVG8,A0A1S4A107,A0A1S4D7I2,A0A1S3ZX38,A0A1S3Z2W9,A0A1S3Z5H8,A0A1S3Z2Q8,A0A1S4A0W8,A0A1S3WZE1,A0A1S4BYA0,A0A1S4DKZ0,A0A1S4CXQ9,A0A1S3YHI6,A0A1S4AFU6,A0A1S4D2X1,P69556,A0A1S3X3C5,A0A1S4BLU8	A0A1S4DK45,A0A1S4BH38,E3W9N3,A0A1S4BAZ9,A0A1S4ATK0,A0A1S4BS12,A0A1S4DNH2,A0A1S4ACQ8,A0A0C4FST6,A0A1S3YG04,E3W9P7,E3W9P8,A0A1S4DIJ6,P14170,A0A1S3YW90,A0A1S3YL52,A0A1S3XN01,A0A1S4AJP9,A0A1S4CVM4,A0A1S3Y9M0,A0A1S4BDY1,A0A1S3X941,A0A1S3YHG1,A0A1S3X0J3,P29062,Q41230,A0A1S4A8H3,A0A1S4B2W9,A0A1S3XXF3,A0A1S4AI27,A0A1S3Z3S3,A0A1S3ZCE5,A0A1S3X6Y2,A0A1S3X4B5,A0A1S3ZYL6,A0A1S3X7G8,A0A1S3YX78,A0A1S4AIX9,A0A1S…	0.144898	0.589166	0.268657
GO:0044042	glucan metabolic process	P	16	54	1560	6874	0.0102564	0.00785569	over	A0A1S4C9G4,A0A1S4D5Y3,A0A1S4ATF2,A0A1S3YMJ1,A0A1S4AQ72,A0A1S3ZD62,A0A1S4CRE5,A0A1S3ZL08,A0A1S3WZJ6,A0A1S3Y185,A0A1S3Z7H5,A0A1S3ZXT9,A0A1S3ZGC9,A0A1S4CHV0,A0A068JDA3,A0A1S4AGN8	A0A1S3YBU5,A0A1S4C9G4,A0A1S4BB89,A0A1S3XGQ6,A0A1S3YR13,A0A1S3X9G6,A0A1S4D5Y3,A0A1S3Z172,A0A1S4A7L4,A0A1S3YKV8,A0A1S4BXI3,A0A075F1U5,A0A1S4ATF2,A0A1S3XLL1,A0A1S3X1Q4,A0A1S3YMJ1,A0A1S3YYD3,A0A1S4BUG5,A0A1S3X493,A0A1S4D2C3,A0A1S3X6L4,A0A1S4BB07,A0A1S4D1X6,A0A1S4A648,A0A1S4AQ72,A0A1S4CJR0,A0A1S3ZD62,A0A1S4CRE5,A0A1S3Z5V1,A0A1S3ZL08,A0A1S4CBM6,A0A1S4C6S9,A0A1S3YPA6,A0A1S3XSZ4,A0A1S3WZJ6,A0A1S4DEY3,A0A…	0.145323	0.589166	0.296296
GO:0044264	cellular polysaccharide metabolic process	P	16	54	1560	6874	0.0102564	0.00785569	over	A0A1S4C9G4,A0A1S4D5Y3,A0A1S4ATF2,A0A1S3YMJ1,A0A1S4AQ72,A0A1S3ZD62,A0A1S4CRE5,A0A1S3ZL08,A0A1S3WZJ6,A0A1S3Y185,A0A1S3Z7H5,A0A1S3ZXT9,A0A1S3ZGC9,A0A1S4CHV0,A0A068JDA3,A0A1S4AGN8	A0A1S3YBU5,A0A1S4C9G4,A0A1S4BB89,A0A1S3XGQ6,A0A1S3YR13,A0A1S3X9G6,A0A1S4D5Y3,A0A1S3Z172,A0A1S4A7L4,A0A1S3YKV8,A0A1S4BXI3,A0A075F1U5,A0A1S4ATF2,A0A1S3XLL1,A0A1S3X1Q4,A0A1S3YMJ1,A0A1S3YYD3,A0A1S4BUG5,A0A1S3X493,A0A1S4D2C3,A0A1S3X6L4,A0A1S4BB07,A0A1S4D1X6,A0A1S4A648,A0A1S4AQ72,A0A1S4CJR0,A0A1S3ZD62,A0A1S4CRE5,A0A1S3Z5V1,A0A1S3ZL08,A0A1S4CBM6,A0A1S4C6S9,A0A1S3YPA6,A0A1S3XSZ4,A0A1S3WZJ6,A0A1S4DEY3,A0A…	0.145323	0.589166	0.296296
GO:0006073	cellular glucan metabolic process	P	16	54	1560	6874	0.0102564	0.00785569	over	A0A1S4C9G4,A0A1S4D5Y3,A0A1S4ATF2,A0A1S3YMJ1,A0A1S4AQ72,A0A1S3ZD62,A0A1S4CRE5,A0A1S3ZL08,A0A1S3WZJ6,A0A1S3Y185,A0A1S3Z7H5,A0A1S3ZXT9,A0A1S3ZGC9,A0A1S4CHV0,A0A068JDA3,A0A1S4AGN8	A0A1S3YBU5,A0A1S4C9G4,A0A1S4BB89,A0A1S3XGQ6,A0A1S3YR13,A0A1S3X9G6,A0A1S4D5Y3,A0A1S3Z172,A0A1S4A7L4,A0A1S3YKV8,A0A1S4BXI3,A0A075F1U5,A0A1S4ATF2,A0A1S3XLL1,A0A1S3X1Q4,A0A1S3YMJ1,A0A1S3YYD3,A0A1S4BUG5,A0A1S3X493,A0A1S4D2C3,A0A1S3X6L4,A0A1S4BB07,A0A1S4D1X6,A0A1S4A648,A0A1S4AQ72,A0A1S4CJR0,A0A1S3ZD62,A0A1S4CRE5,A0A1S3Z5V1,A0A1S3ZL08,A0A1S4CBM6,A0A1S4C6S9,A0A1S3YPA6,A0A1S3XSZ4,A0A1S3WZJ6,A0A1S4DEY3,A0A…	0.145323	0.589166	0.296296
GO:0140098	catalytic activity, acting on RNA	F	34	126	1560	6874	0.0217949	0.0183299	over	A0A1S4A1B7,A0A1S3XHC9,A0A1S4D5N9,A0A140G1U9,P06271,A0A1S3ZRY0,A0A1S3YMU0,A0A1S4A902,A0A1S3ZR09,A0A1S4DJ40,A0A1S4BYR7,A0A1S4AVB4,A0A1S3XN09,A0A1S3YGP6,A0A1S4DHA4,A0A1S4DI23,A0A1S3ZWZ1,A0A1S3XLI2,A0A1S4BXI2,A0A1S4DGP2,A0A1S4DAW8,A0A1S4AR36,A0A1S4C3B8,A0A1S3YTC2,A0A1S4A1B1,A0A1S4DR92,A0A1S4DR55,A0A1S4CGX8,A0A1S4D9K7,A0A1S3XBH0,A0A1S3YKS5,A0A1S3YJ41,A0A1S4AD65,A0A1S4BCN1	A0A1S4A1B7,A0A1S4AU52,A0A1S4B0B4,A0A1S4B9B6,A0A1S3ZHA8,A0A1S3XHC9,A0A1S4AWN0,A0A1S4CSG4,A0A1S4A755,A0A1S4CL14,A0A1S4B7I8,A0A1S4ABU0,A0A1S3Y5C2,A0A1S4D5N9,A0A140G1U9,P06271,A0A140G1Q2,P12116,A0A1S3Z389,A0A1S3Z422,A0A1S4BDR9,A0A1S3ZRY0,A0A1S3ZKL1,A0A1S4CLH0,A0A1S4CFN5,A0A1S4BSF0,A0A1S3ZVD0,A0A1S3ZI33,A0A1S4D1J7,A0A1S4BUA1,A0A1S4AMZ0,A0A1S3YMU0,A0A1S4A902,A0A1S3ZR09,A0A1S4A317,A0A1S3Y3R9,A0A1S4DJ40,…	0.146472	0.589166	0.269841
GO:0046933	proton-transporting ATP synthase activity, rotational mechanism	F	7	20	1560	6874	0.00448718	0.00290951	over	A0A1S4CK04,A0A1S4AHW5,A0A140G1P7,P00823,P29790,A0A1S3WZA4,A0A1S3XR26	A0A140G1S2,A0A1S4A1J2,A0A1S4CK04,Q5M9V4,A0A1S4AHW5,A0A1S4CSA5,A0A140G1P7,P00823,A0A140G1S1,P29790,A0A1S4A0E0,A0A1S3WZA4,A0A1S3XUA2,A0A1S3ZTP5,A0A1S4DS02,A0A1S4BAA8,A0A1S3XR26,A0A1S4CXJ8,A0A1S4DCZ3,A0A140G1P9	0.147328	0.589166	0.35
GO:0016817	hydrolase activity, acting on acid anhydrides	F	71	279	1560	6874	0.0455128	0.0405877	over	A0A097BTV9,A0A1S3Z3P5,A0A1S3Z6E6,A0A1S4DA59,A0A1S3YPC4,A0A1S4CLZ9,A0A1S3ZZM0,P68158,A0A1S3ZAU9,A0A1S4CVZ3,A0A1S3Y0T4,A0A1S4DHN3,A0A1S4D7I7,A0A1S4AFG1,A0A1S3YUT7,A0A1S4ANH7,A0A1S4B235,A0A1S4DS33,A0A1S4C5D8,A0A1S4B8J4,C0STW5,Q95DV5,A0A1S4ANY9,A0A1S3Y064,A0A1S3YWN7,A0A1S4DLC0,A0A1S4DE12,A0A1S3X6B9,A0A1S4DDD5,A0A1S4A859,Q1HMQ7,A0A1S3X4V3,Q84KJ4,A0A1S3ZF51,A0A1S4CK04,A0A1S4AHW5,A0A140G1P7,P00823,P2979…	A0A1S4BL36,A0A097BTV9,A0A1S3Z3P5,A0A1S4BGV4,A0A1S3Z6E6,A0A1S3X1F6,A0A1S4DA59,A0A1S4DC16,A0A1S3YPC4,A0A1S4CLZ9,A0A1S3ZZM0,A0A1S4ALN7,P68158,A0A1S3ZAU9,Q8VWF9,A0A1S3X8Z4,A0A1S3Y3M5,A0A1S4CVZ3,A0A1S3Z083,A0A1S3Y0T4,A0A0S0N610,A0A1S4C294,A0A1S4BVP1,A0A1S4DJU8,A0A1S4B126,A0A1S4BHQ8,A0A1S3XZY8,A0A1S4DHN3,A0A1S3YU28,A0A1S3YDP0,A0A1S4D7I7,A0A1S4AFG1,Q8VXD0,A0A1S4C0X2,A0A1S4CYA9,A0A1S4ASQ4,A0A1S3YUT7,A0A1…	0.14748	0.589166	0.25448
GO:0055114	oxidation-reduction process	P	32	118	1560	6874	0.0205128	0.0171661	over	A0A1S4C9G4,A0A1S4D5Y3,A0A1S4DJ63,A0A1S4BMX4,A0A1S4AGW0,A0A075EZS4,A0A075F1V0,A0A1S3YXG6,A0A1S4AYE8,Q7DLX9,A0A1S4AC19,A0A1S3YKI8,A0A1S3Z6N8,W8SRJ8,A0A1S4B679,Q5MA49,A0A1S3ZPX8,A0A1S4A3G9,A0A0M4K6A6,A0A1S4DQV4,P69384,A0A140G1Q8,P69556,P69686,A0A1S4CIH3,A0A1S4ATW2,A0A1S4BIG4,A0A1S4CG81,Q5M9Z8,A0A1S4AHS5,A0A1S3Y2V1,A0A1S3X0I8	A0A1S3YBU5,A0A1S4C9G4,A0A1S4BB89,A0A1S3XGQ6,A0A1S3YR13,A0A1S3X9G6,A0A1S4D5Y3,A0A1S3Z172,A0A1S4A7L4,A0A1S3YKV8,A0A1S3YLS8,A0A1S3ZYT7,A0A1S3Y6M1,A0A1S4DHV3,A0A1S4DJ63,A0A1S4BMX4,A0A1S4D398,A0A1S3XUI8,A0A1S4AGW0,A0A075EZS4,A0A1S3XCK8,A0A075F1V0,A0A1S3YXG6,A0A1S3YLC5,A0A1S3Y9D7,A0A1S4CBR9,Q9XQP4,A0A1S3ZW53,A0A1S4A9C7,A0A1S3XSQ4,A0A1S4D955,A0A1S3ZYE5,A0A1S3ZM96,A0A1S4AYE8,A0A1S4BYT9,A0A1S3YGR9,A0A1S3Z…	0.147902	0.589166	0.271186
GO:0016462	pyrophosphatase activity	F	70	275	1560	6874	0.0448718	0.0400058	over	A0A097BTV9,A0A1S3Z3P5,A0A1S3Z6E6,A0A1S4DA59,A0A1S3YPC4,A0A1S4CLZ9,A0A1S3ZZM0,P68158,A0A1S3ZAU9,A0A1S4CVZ3,A0A1S3Y0T4,A0A1S4DHN3,A0A1S4D7I7,A0A1S4AFG1,A0A1S3YUT7,A0A1S4ANH7,A0A1S4B235,A0A1S4DS33,A0A1S4C5D8,A0A1S4B8J4,C0STW5,Q95DV5,A0A1S4ANY9,A0A1S3Y064,A0A1S3YWN7,A0A1S4DLC0,A0A1S4DE12,A0A1S3X6B9,A0A1S4DDD5,A0A1S4A859,Q1HMQ7,A0A1S3X4V3,Q84KJ4,A0A1S3ZF51,A0A1S4CK04,A0A1S4AHW5,A0A140G1P7,P00823,P2979…	A0A1S4BL36,A0A097BTV9,A0A1S3Z3P5,A0A1S4BGV4,A0A1S3Z6E6,A0A1S3X1F6,A0A1S4DA59,A0A1S4DC16,A0A1S3YPC4,A0A1S4CLZ9,A0A1S3ZZM0,A0A1S4ALN7,P68158,A0A1S3ZAU9,Q8VWF9,A0A1S3X8Z4,A0A1S3Y3M5,A0A1S4CVZ3,A0A1S3Z083,A0A1S3Y0T4,A0A0S0N610,A0A1S4C294,A0A1S4BVP1,A0A1S4DJU8,A0A1S4B126,A0A1S4BHQ8,A0A1S3XZY8,A0A1S4DHN3,A0A1S3YU28,A0A1S3YDP0,A0A1S4D7I7,A0A1S4AFG1,Q8VXD0,A0A1S4C0X2,A0A1S4CYA9,A0A1S4ASQ4,A0A1S3YUT7,A0A1…	0.148898	0.589166	0.254545
GO:0065003	protein-containing complex assembly	P	26	94	1560	6874	0.0166667	0.0136747	over	A0A1S4BZJ1,A0A1S3ZLB1,A0A1S3XJX0,A0A1S4ADF2,A0A1S3XKL8,A0A1S3Z3K3,A0A1S3ZQM0,A0A1S3XDH0,A0A1S3Z9Z2,A0A1S4AKB5,A0A1S3ZDD8,A0A1S4BP93,A0A1S4BFY1,A0A1S4B7Q9,A0A1S3ZJ22,A0A1S4A813,A0A1S4AV66,Q1HMQ7,A0A1S3YAW9,Q84QE8,A0A1S3XLS3,A0A1S3YCR6,A0A1S4BSA2,A0A1S4DRV5,A0A1S3XW73,A0A1S3ZSW6	A0A1S3Y9X4,A0A1S3Y1R0,A0A1S4BZJ1,A0A1S3YJD9,A0A1S3XVA1,A0A1S3YDK8,A0A1S4BWJ9,A0A1S4CDB1,A0A1S3XS39,A0A1S3Z0X9,A0A1S4DQK0,A0A1S3X4J0,A0A1S3ZLB1,A0A1S3ZGF1,A0A1S4DNT1,A0A1S3XJX0,A0A1S3XPL9,A0A1S3ZPV7,A0A1S4DG37,A0A1S3Z0C4,A0A1S4B978,A0A1S4ADF2,A0A1S3Y1I3,A0A1S4BA51,A0A1S3XKL8,A0A1S3Z3K3,Q40554,A0A1S3X314,A0A1S4BAS1,P56821,A0A1S3X5F8,A0A1S3ZQM0,A0A1S4B7J0,A0A1S4C5Q6,A0A1S3XDH0,A0A1S3Z9Z2,A0A1S4AKB5,…	0.15087	0.589166	0.276596
GO:0020037	heme binding	F	26	94	1560	6874	0.0166667	0.0136747	over	A0A1S3WYG6,Q9XIV8,A0A1S3YE60,A0A1S3ZQ07,A0A1S4BIW4,A0A1S3XBP3,A0A1S4CQQ3,A0A1S3YY52,Q94IQ1,A0A1S3YU22,A0A1S3Y4V4,A0A1S4A792,P69384,A0A1S3YVG8,A0A1S4A107,A0A1S3ZX38,A0A1S3Z2W9,A0A1S3Z5H8,A0A1S3YEK6,A0A1S3Z2Q8,A1XEL1,A0A1S3XRR9,A0A1S4A0W8,A0A1S3WZE1,A0A1S4DDW6,A0A0M4K6A6	B2BL48,A0A1S3ZFE6,A0A1S4D605,A0A140G1S8,A0A1S3WYG6,A0A1S3YEU4,Q76KB0,L0SQ20,Q04032,L0SS91,Q9XIV8,A0A1S3ZZV0,A0A1S4A9E7,A0A1S3Y048,A0A1S4A3S2,A0A1S3YE60,A0A1S3YXR5,A0A1S3ZQ07,A0A1S4BIW4,A0A1S3XBP3,A0A1S3ZIR3,Q40589,A0A1S4CQQ3,A0A1S3YY52,A0A1S3XK73,A0A1S4AFI2,P49098,A0A1S3X6T0,Q94IQ1,A0A1S3XYH7,A0A1S4AV32,Q76G13,A0A1S3YU22,A0A1S4CDV5,A0A1S3XVT6,A0A1S3Y4V4,A0A1S3Y9E9,A0A1S4A792,A0A1S4BKX7,A0A1S4CW19…	0.15087	0.589166	0.276596
GO:0016638	oxidoreductase activity, acting on the CH-NH2 group of donors	F	5	13	1560	6874	0.00320513	0.00189118	over	A0A1S3Z4R3,A0A1S3YYG2,A0A1S4BAZ2,A0A1S4A4G8,A0A1S4AMP7	A0A1S3Z4R3,A0A1S3YYG2,A0A1S4BAZ2,A0A1S3ZTW8,A0A1S3YNZ9,A0A1S3Z1F3,A0A1S4A4G8,A0A1S4A4P8,A0A1S4BK01,A0A1S4AMP7,A0A1S3XAB9,A0A1S3XU47,A0A1S3XS81	0.151614	0.589166	0.384615
GO:0051128	regulation of cellular component organization	P	5	13	1560	6874	0.00320513	0.00189118	over	A0A1S3ZPB2,A0A1S4AUN0,A0A075EYQ6,A0A1S4A482,A0A1S4CVR8	A0A1S3YQ83,A0A1S3XAC7,A0A1S3ZUF9,A0A0A7U556,A0A1S3ZPB2,A0A1S4AUN0,A0A1S3YXL3,A0A075EYQ6,A0A1S4CMV2,A0A1S4A482,A0A1S4CVR8,A0A1S4BCZ7,Q8H0G9	0.151614	0.589166	0.384615
GO:0001882	nucleoside binding	F	36	135	1560	6874	0.0230769	0.0196392	over	A0A1S4CLZ9,A0A1S4CHK0,A0A1S3ZZM0,A0A1S4CSG9,Q08IJ1,P68158,A0A1S3ZAU9,A0A1S4CVZ3,A0A142G9A6,A0A1S3Y0T4,A0A1S4DHN3,A0A1S4D7I7,A0A1S4AFG1,A0A1S3YUT7,A0A1S4ANH7,A0A1S4B235,A0A1S4DS33,A0A1S4C5D8,A0A1S4B8J4,A0A1S4BIX4,C0STW5,Q95DV5,A0A1S3XKP8,A0A1S4ANY9,A0A1S3Y064,A0A1S3YWN7,A0A1S4DLC0,A0A1S3ZAM7,A0A1S4C8X6,A0A1S4DE12,A0A1S4B1W5,A0A1S3X6B9,A0A1S4DDD5,A0A1S4A859,Q1HMQ7,P06271	A0A1S4CLZ9,A0A1S4CHK0,A0A1S3ZZM0,A0A1S4CSG9,A0A1S3Y6D9,Q08IJ1,A0A1S4ALN7,P68158,A0A1S3ZAU9,Q8VWF9,A0A1S3X8Z4,A0A1S3Y3M5,A0A1S4CVZ3,A0A1S3Z083,A0A142G9A6,A0A1S3Y0T4,A0A0S0N610,A0A1S4C294,A0A1S4BVP1,A0A1S4DJU8,A0A1S4CGU1,A0A1S4B126,A0A1S4BHQ8,A0A1S3XZY8,A0A1S4DHN3,A0A1S3YU28,A0A1S3YDP0,A0A1S4D7I7,A0A1S4AFG1,Q8VXD0,A0A1S4C0X2,A0A1S4CYA9,A0A1S4ASQ4,A0A1S3YUT7,A0A1S3Y1U0,Q9SDQ5,A0A1S4AVH1,A0A1S3ZKM9,A…	0.156399	0.589166	0.266667
GO:0032549	ribonucleoside binding	F	36	135	1560	6874	0.0230769	0.0196392	over	A0A1S4CLZ9,A0A1S4CHK0,A0A1S3ZZM0,A0A1S4CSG9,Q08IJ1,P68158,A0A1S3ZAU9,A0A1S4CVZ3,A0A142G9A6,A0A1S3Y0T4,A0A1S4DHN3,A0A1S4D7I7,A0A1S4AFG1,A0A1S3YUT7,A0A1S4ANH7,A0A1S4B235,A0A1S4DS33,A0A1S4C5D8,A0A1S4B8J4,A0A1S4BIX4,C0STW5,Q95DV5,A0A1S3XKP8,A0A1S4ANY9,A0A1S3Y064,A0A1S3YWN7,A0A1S4DLC0,A0A1S3ZAM7,A0A1S4C8X6,A0A1S4DE12,A0A1S4B1W5,A0A1S3X6B9,A0A1S4DDD5,A0A1S4A859,Q1HMQ7,P06271	A0A1S4CLZ9,A0A1S4CHK0,A0A1S3ZZM0,A0A1S4CSG9,A0A1S3Y6D9,Q08IJ1,A0A1S4ALN7,P68158,A0A1S3ZAU9,Q8VWF9,A0A1S3X8Z4,A0A1S3Y3M5,A0A1S4CVZ3,A0A1S3Z083,A0A142G9A6,A0A1S3Y0T4,A0A0S0N610,A0A1S4C294,A0A1S4BVP1,A0A1S4DJU8,A0A1S4CGU1,A0A1S4B126,A0A1S4BHQ8,A0A1S3XZY8,A0A1S4DHN3,A0A1S3YU28,A0A1S3YDP0,A0A1S4D7I7,A0A1S4AFG1,Q8VXD0,A0A1S4C0X2,A0A1S4CYA9,A0A1S4ASQ4,A0A1S3YUT7,A0A1S3Y1U0,Q9SDQ5,A0A1S4AVH1,A0A1S3ZKM9,A…	0.156399	0.589166	0.266667
GO:0016818	hydrolase activity, acting on acid anhydrides, in phosphorus-containing anhydrides	F	70	276	1560	6874	0.0448718	0.0401513	over	A0A097BTV9,A0A1S3Z3P5,A0A1S3Z6E6,A0A1S4DA59,A0A1S3YPC4,A0A1S4CLZ9,A0A1S3ZZM0,P68158,A0A1S3ZAU9,A0A1S4CVZ3,A0A1S3Y0T4,A0A1S4DHN3,A0A1S4D7I7,A0A1S4AFG1,A0A1S3YUT7,A0A1S4ANH7,A0A1S4B235,A0A1S4DS33,A0A1S4C5D8,A0A1S4B8J4,C0STW5,Q95DV5,A0A1S4ANY9,A0A1S3Y064,A0A1S3YWN7,A0A1S4DLC0,A0A1S4DE12,A0A1S3X6B9,A0A1S4DDD5,A0A1S4A859,Q1HMQ7,A0A1S3X4V3,Q84KJ4,A0A1S3ZF51,A0A1S4CK04,A0A1S4AHW5,A0A140G1P7,P00823,P2979…	A0A1S4BL36,A0A097BTV9,A0A1S3Z3P5,A0A1S4BGV4,A0A1S3Z6E6,A0A1S3X1F6,A0A1S4DA59,A0A1S4DC16,A0A1S3YPC4,A0A1S4CLZ9,A0A1S3ZZM0,A0A1S4ALN7,P68158,A0A1S3ZAU9,Q8VWF9,A0A1S3X8Z4,A0A1S3Y3M5,A0A1S4CVZ3,A0A1S3Z083,A0A1S3Y0T4,A0A0S0N610,A0A1S4C294,A0A1S4BVP1,A0A1S4DJU8,A0A1S4B126,A0A1S4BHQ8,A0A1S3XZY8,A0A1S4DHN3,A0A1S3YU28,A0A1S3YDP0,A0A1S4D7I7,A0A1S4AFG1,Q8VXD0,A0A1S4C0X2,A0A1S4CYA9,A0A1S4ASQ4,A0A1S3YUT7,A0A1…	0.15699	0.589166	0.253623
GO:0009060	aerobic respiration	P	13	43	1560	6874	0.00833333	0.00625546	over	A0A1S4DJ63,A0A1S4BMX4,A0A1S4AGW0,A0A075EZS4,A0A075F1V0,A0A1S3YXG6,A0A1S4AYE8,Q7DLX9,A0A1S4AC19,A0A1S3YKI8,A0A1S3Z6N8,W8SRJ8,A0A0M4K6A6	A0A1S3Y6M1,A0A1S4DHV3,A0A1S4DJ63,A0A1S4BMX4,A0A1S4D398,A0A1S3XUI8,A0A1S4AGW0,A0A075EZS4,A0A1S3XCK8,A0A075F1V0,A0A1S3YXG6,A0A1S3YLC5,A0A1S3Y9D7,A0A1S4CBR9,Q9XQP4,A0A1S3ZW53,A0A1S4A9C7,A0A1S3XSQ4,A0A1S4D955,A0A1S3ZYE5,A0A1S3ZM96,A0A1S4AYE8,A0A1S4BYT9,A0A1S3YGR9,A0A1S3ZX20,A0A1S4A7M3,Q7DLX9,A0A1S3ZI08,A0A1S4AC19,A0A1S4BEA5,A0A1S3YKI8,A0A1S3Y462,A0A1S3X2B9,A0A1S4CM31,A0A1S4BL98,A0A1S3YYZ0,A0A1S4DBD5,…	0.157977	0.589166	0.302326
GO:0016879	ligase activity, forming carbon-nitrogen bonds	F	13	43	1560	6874	0.00833333	0.00625546	over	A0A1S3XEK0,A0A1S3XKP8,A0A1S4D758,H9CCH6,A0A1S4CIG2,Q8L6J8,A0A1S4AFE4,A0A1S4APF7,A0A1S3Z8M2,A0A1S3Y367,A0A1S4CE75,A0A1S4AD65,A0A1S4BCN1	A0A1S3XMK7,A0A1S3XEK0,A0A1S3ZLP3,A0A1S3X9F6,A0A1S3XKP8,A0A1S3YX56,A0A1S3ZBD7,A0A1S4BZ26,A0A1S4A1C0,A0A1S4D758,H9CCH6,A0A1S4AWE8,A0A1S4CIG2,A0A1S3YP68,Q8L6J8,A0A1S3YTH8,A0A1S3Z5Y5,A0A1S3YNJ5,A0A1S4DK81,A0A1S4AWH0,A0A1S3XKM0,A0A1S3YNC4,A0A1S4BD09,A0A1S3ZPN7,A0A1S4DMM1,A0A1S4AFE4,A0A1S4APF7,A0A1S3Z8M2,A0A077D837,A0A1S4BE98,A0A1S4AE90,A0A1S4A5U2,A0A1S4DK24,A0A1S4BCV8,A0A1S3XE96,A0A1S3XJF5,A0A1S3Y367,…	0.157977	0.589166	0.302326
GO:0034654	nucleobase-containing compound biosynthetic process	P	56	218	1560	6874	0.0358974	0.0317137	over	A0A1S4B2F9,A0A1S4AI06,A0A1S4AK33,A0A1S4A908,A0A1S4AJ36,A0A1S3ZKZ4,A0A068JFR6,A0A1S4CGR1,A0A1S3WYR8,A0A1S4BTZ7,A0A1S3Z8Z4,A0A1S4BBF5,A0A1S3XQ62,A0A1S4DGM0,A0A1S4BD66,A0A068JIB0,Q6Q8A6,A0A1S4D4C8,A0A1S3XLA8,A0A1S4AAL1,A0A1S3Z1L6,A0A1S4D742,A0A1S3XEK0,A0A1S3Y388,A0A1S4DGP1,A0A1S3Z1Y6,A0A1S3Y367,A0A140G1U9,P06271,A0A1S3ZRY0,A0A1S4BP93,A0A1S4C149,A0A076KXA2,A0A1S3YMH7,A0A1S3XHS5,A0A1S3ZMF8,A0A1S3XZJ1,…	A0A1S4CLH0,A0A1S4BL24,A0A1S4B2F9,A0A1S4CGT1,A0A1S3X1S5,A0A1S4AI06,A0A1S3X1E5,A0A1S4AK33,A0A1S4B2J2,A0A1S4C6W5,A0A1S4A908,Q42961,A0A1S4AJ36,A0A1S3ZKZ4,A0A068JFR6,A0A1S4CGR1,A0A1S4CWV3,A0A1S3XXM3,A0A1S3YIG1,A0A1S3XGM0,A0A1S3Y2I1,A0A1S4DK35,A0A1S3ZZL0,A0A1S3WYR8,A0A1S3ZX13,A0A1S4CXS6,A0A1S4BTZ7,A0A1S3Z8Z4,A0A1S3YQI2,A0A1S4BBF5,A0A1S3XQ62,A0A1S3ZPG2,A0A1S4BCN3,A0A1S4DGM0,A0A1S4CI25,A0A1S3Z0N4,A0A1S3Z…	0.160871	0.589166	0.256881
GO:0043169	cation binding	F	166	684	1560	6874	0.10641	0.0995054	over	S4X189,P00876,A0A1S3X2H3,A0A1S3YLX2,A0A1S3XKP8,A0A1S3Z4L8,A0A1S3Z8Z5,Q7DLX9,A0A1S4AR36,A0A1S3ZMF8,A0A1S4APB5,A0A1S3XZJ1,A0A1S4AIM7,A0A1S4AIA0,P06405,A0A1S3Z1L6,A0A1S4A9X2,O24132,P18212,Q04126,Q7DM39,A0A1S4D206,A0A1S4CNB7,A0A1S4C967,A0A1S3XRM3,A0A1S3ZFX1,Q40567,Q9SQI4,Q9XEN8,A0A1S3Y8Z8,A0A1S4AA25,A0A1S4ASN5,A0A1S3ZIT1,A0A077DBL4,A0A1S4CZP1,A0A1S4BRS0,A0A1S3XS65,A0A1S4APB0,A0A1S4BN09,A0A1S3Y8G8,A0A…	A0A075M4T0,S4X189,P00876,A0A1S3YIG1,A0A1S3XUI8,A0A1S3ZZL0,A0A1S4D9F1,A0A1S4AZS0,A0A1S4BCN3,A0A1S3ZZR4,A0A1S3YBI7,A0A1S4A194,A0A1S3XSQ4,A0A1S4D955,A0A1S3YW39,A0A1S3ZLP3,A0A1S3X9F6,A0A1S3X2H3,A0A1S4A6S4,A0A1S3Y892,A0A1S4DPF3,A0A1S3YR78,A0A1S4BYT9,A0A1S4CGB8,A0A1S3Z0B7,A0A1S3YLX2,A0A1S3ZJS9,A0A1S3XKP8,A0A1S3Z4L8,A0A1S3X0W6,A0A1S3Z8Z5,A0A1S3Z1V9,Q7DLX9,A0A1S3X706,A0A1S4CN84,A0A1S4BMK1,A0A1S4AR36,A0A1…	0.161491	0.589166	0.24269
GO:0044429	mitochondrial part	C	29	107	1560	6874	0.0185897	0.0155659	over	A0A1S3YI67,A0A1S3ZLY0,A0A1S4A908,A0A1S4D3J2,Q5M9Z8,A0A1S3ZS09,A0A1S3Z2G1,A0A1S3Y2M1,A0A1S4DGA3,A0A1S3XUF6,A0A1S3XDD7,A0A1S3XAI9,A0A1S4AYE8,A0A1S4AC19,A0A1S3YKI8,A0A1S4AM78,A0A1S4B0F0,Q5MA49,Q5MA53,A0A0M4K6A6,A0A1S4B848,A0A1S4BHU9,A0A1S4CK04,A0A1S3ZVH3,A0A1S4B679,A0A1S3XAH3,A0A1S3X5Z8,A0A1S3XUP9,A0A1S4BLZ2	A0A1S3YI67,A0A1S3X4K9,A0A1S4CWW5,A0A1S3ZYI1,A0A1S3XKA7,A0A1S3XJ11,A0A1S3ZLY0,A0A1S4B2J2,A0A1S4DA19,A0A1S3Y542,A0A1S4C6W5,A0A1S3XS80,A0A1S4B8X7,A0A1S4BVY0,A0A1S4A908,A0A1S3YDT5,A0A1S3X5I4,A0A1S4AD92,A0A1S3Y5L5,A0A1S3XJ12,A0A1S3XBU1,A0A1S4D3J2,Q5M9Z8,A0A1S3XCA7,A0A1S4CBH2,A0A1S3ZS09,A0A1S4AFX8,A0A1S3Z2G1,A0A1S3YLY7,A0A1S4D637,A9CM21,A0A1S4CFG1,A0A1S4DNV9,A0A1S4CZY9,A0A1S4BPP9,A0A1S3ZRH7,A0A1S3Y2M1,…	0.162962	0.589166	0.271028
GO:0031975	envelope	C	28	103	1560	6874	0.0179487	0.014984	over	A0A1S3YI67,A0A1S3XWU3,A0A1S4D3J2,Q5M9Z8,A0A1S4DKY7,A0A1S3ZS09,A0A1S3Z2G1,A0A1S3Y2M1,A0A1S4DGA3,A0A1S3XUF6,A0A1S3XDD7,A0A1S3XAI9,A0A1S4AYE8,A0A1S4AC19,A0A1S3YKI8,A0A1S4AM78,A0A1S4B0F0,Q5MA49,Q5MA53,A0A0M4K6A6,A0A1S4B848,A0A1S4CK04,A0A1S3ZVH3,A0A1S4B679,A0A1S3XAH3,A0A1S3X5Z8,A0A1S3XUP9,A0A1S4BLZ2	A0A1S3YI67,A0A1S4CZH1,A0A1S3Y2B4,A0A1S4DQP1,A0A1S4BPR3,A0A1S4CTQ3,D0VEB0,A0A1S3ZM86,A0A1S4A1Q7,A0A1J0F5X7,A0A1S3XQS5,A0A1S3XWU3,A0A1S3X4K9,A0A1S4CWW5,A0A1S3ZYI1,A0A1S4D3J2,Q5M9Z8,A0A1S3XCA7,A0A1S4DKY7,A0A1S4CBH2,A0A1S3ZS09,A0A1S4AFX8,A0A1S3Z2G1,A0A1S3YLY7,A0A1S4D637,A9CM21,A0A1S4CFG1,A0A1S4DNV9,A0A1S4CZY9,A0A1S4BPP9,A0A1S3ZRH7,A0A1S3Y2M1,A0A1S4DGA3,A0A1S3XUF6,A0A1S3Y998,A0A1S3XDD7,A0A1S3ZVC1,A0A1…	0.163734	0.589166	0.271845
GO:0031967	organelle envelope	C	28	103	1560	6874	0.0179487	0.014984	over	A0A1S3YI67,A0A1S3XWU3,A0A1S4D3J2,Q5M9Z8,A0A1S4DKY7,A0A1S3XDD7,A0A1S3XAI9,A0A1S4AYE8,A0A1S4AC19,A0A1S3YKI8,A0A1S4AM78,A0A1S4B0F0,Q5MA49,Q5MA53,A0A0M4K6A6,A0A1S3ZS09,A0A1S3Z2G1,A0A1S3Y2M1,A0A1S4DGA3,A0A1S3XUF6,A0A1S4B848,A0A1S4CK04,A0A1S3ZVH3,A0A1S4B679,A0A1S3XAH3,A0A1S3X5Z8,A0A1S3XUP9,A0A1S4BLZ2	A0A1S3YI67,A0A1S4CZH1,A0A1S3Y2B4,A0A1S4DQP1,A0A1S4BPR3,A0A1S4CTQ3,D0VEB0,A0A1S3ZM86,A0A1S4A1Q7,A0A1J0F5X7,A0A1S3XQS5,A0A1S3XWU3,A0A1S3X4K9,A0A1S4CWW5,A0A1S3ZYI1,A0A1S4D3J2,Q5M9Z8,A0A1S3XCA7,A0A1S4DKY7,A0A1S3XDD7,A0A1S3ZVC1,A0A1S3XU58,A0A1S3XAI9,A0A1S4BUF1,A0A1S3ZW69,A0A1S4BAA7,A0A1S4AYE8,A0A1S3WX61,A0A1S4C2Y6,A0A1S4AAX1,A0A1S4AC19,A0A1S3XKC1,A0A1S3ZQG6,A0A1S4B8X7,A0A1S3YKI8,A0A1S3YN60,A0A1S4AM78,…	0.163734	0.589166	0.271845
GO:0006793	phosphorus metabolic process	P	65	256	1560	6874	0.0416667	0.0372418	over	Q8W3Z7,A0A1S4BNA9,A0A1S4AI06,A0A1S4AK33,A0A1S4A908,A0A1S4AJ36,A0A1S3ZKZ4,A0A068JFR6,A0A1S4CGR1,A0A1S3WYR8,A0A1S4BTZ7,A0A1S3Z8Z4,A0A1S4BBF5,A0A1S3XQ62,A0A1S4DGM0,A0A1S4BD66,A0A068JIB0,Q6Q8A6,A0A1S4D4C8,A0A1S3XLA8,A0A1S4AAL1,A0A1S3Z1L6,A0A1S4ALE9,A0A1S4AWU6,A0A0M4K6A6,Q5MA49,A0A1S4D742,A0A1S3XEK0,A0A1S3Y388,A0A1S4DGP1,A0A1S3Z1Y6,A0A1S3Y367,A0A1S4APB0,Q5CCT8,A0A1S4BXC5,A0A1S4CUD0,A0A1S4ABR8,A0A1S4BI…	A0A1S4C9J4,A0A1S3YUZ1,A0A1S3YEC7,A0A1S4ARB5,A0A1S3XFP3,A0A1S4AK24,A0A068JIB6,A0A1S3ZGA0,Q8W3Z7,A0A1S4CQ62,A0A1S4BNA9,A0A1S4B6F7,A0A1S4CGT1,A0A1S4DPD1,A0A1S3ZDZ2,A0A1S3ZK30,A0A1S3X1S5,A0A1S4AI06,A0A1S3X1E5,A0A1S4AK33,A0A1S4B2J2,A0A1S4C6W5,A0A1S4A908,Q42961,A0A1S4AJ36,A0A1S3ZKZ4,A0A068JFR6,A0A1S4CGR1,A0A1S4CWV3,A0A1S3XXM3,A0A1S3YIG1,A0A1S3XGM0,A0A1S3Y2I1,A0A1S4DK35,A0A1S3ZZL0,A0A1S3WYR8,A0A1S3ZX13,…	0.164883	0.589166	0.253906
GO:0006779	porphyrin-containing compound biosynthetic process	P	9	28	1560	6874	0.00576923	0.00407332	over	A0A1S4BE88,A0A1S3XBH0,A0A1S3Z5N4,Q8LSZ2,A0A1S3ZHM0,Q9FES7,Q9MUE2,A0A1S4AX59,A0A076FNJ9	A0A1S4DF13,A0A1S4BE88,Q9SBI4,A0A1S3YXC4,A0A1S4C086,A0A1S3XBH0,A0A1S4AR72,A0A1S4C6L8,A0A1S3YUH8,A0A1S4DQT8,A0A1S3XCA1,A0A1S3Z5N4,Q8LSZ2,A0A1S4D3I3,A0A1S3YNG0,A0A1S3ZHM0,Q9FES7,Q8LSZ3,A0A1S4A5R2,Q9MUE2,A0A1S3ZPA7,A0A1S3ZIP8,A0A1S3ZYP6,A0A1S4AX59,A0A1S3Z1E0,A0A1S3XMU0,A0A076FNJ9,A0A1S4C5X4	0.164899	0.589166	0.321429
GO:0000166	nucleotide binding	F	228	951	1560	6874	0.146154	0.138347	over	A0A1S4AJ36,A0A1S4AKW3,A0A1S3Y7I8,A0A1S4BLU8,A0A1S4CKB3,A0A1S3ZKZ4,A0A1S4AP80,A0A1S4B5X7,A0A1S4DK20,A0A1S4DIY1,A0A1S4CGR1,A0A1S4CK04,Q6F4H4,A0A1S3XTB8,A0A1S4D7A4,A0A1S4DSL7,A0A1S3ZDB8,A0A097BTV9,A0A1S3X5A3,A0A1S3Y1E2,A0A1S4C9G4,A0A1S4BTZ7,A0A140G1P7,P00823,A0A1S3Z3P5,A0A1S3XC54,A0A1S3Y388,A0A1S4B8T4,A0A1S4D758,A0A1S4DML1,H9CCH6,P93373,A0A1S4CRH1,A0A1S3Y0E5,A0A1S3Y1G1,Q9FES7,A0A1S3XJZ1,A0A1S3Z427,A…	A0A1S4D817,A0A1S3X642,A0A1S3YC88,A0A1S3XKA7,A0A1S3XJ11,A0A1S4BVY0,A0A1S3X5I4,A0A140G1S2,Q42961,A0A1S4AJ36,A0A1S4AWG6,A0A1S4AK62,A0A1S4AKW3,A0A1S3Y7I8,A0A1S4AW82,A0A1S4BLU8,A0A1S4BL36,A0A1S4CKB3,A0A1S3ZKZ4,A0A1S4AP80,A0A077DBL2,A0A1S4CSL9,A0A1S4A1J2,A0A1S3X711,A0A1S3YM69,A0A1S3Z7E5,A0A1S3Z7M8,A0A1S4B5X7,A0A1S4B5W8,A0A1S4DK20,A0A1S3WYA8,A0A1S3XVM3,A0A1S4DIY1,A0A1S4CGR1,A0A1S4CK04,Q6F4H4,A0A1S3XTB8,…	0.164953	0.589166	0.239748
GO:1901265	nucleoside phosphate binding	F	228	951	1560	6874	0.146154	0.138347	over	A0A1S4AMP7,A0A1S3Z6N8,A0A1S3XR11,A0A1S4AJ36,A0A1S4AKW3,A0A1S3Y7I8,A0A1S4BLU8,A0A1S4CKB3,A0A1S3ZKZ4,A0A1S4AP80,A0A1S4B5X7,A0A1S4DK20,A0A1S4DIY1,A0A1S4CGR1,A0A1S4CK04,Q6F4H4,A0A1S3XTB8,A0A1S4D7A4,A0A1S4DSL7,A0A1S3ZDB8,A0A097BTV9,A0A1S3X5A3,A0A1S3Y1E2,A0A1S4C9G4,A0A1S4BTZ7,A0A140G1P7,P00823,A0A1S3Z3P5,A0A1S3XC54,A0A1S3Y388,A0A1S4B8T4,A0A1S4D758,A0A1S4DML1,H9CCH6,P93373,A0A1S4CRH1,A0A1S3Y0E5,A0A1S3Y1…	A0A1S4D817,A0A1S3X642,A0A1S3YC88,A0A1S4AMP7,A0A1S3XAB9,A0A1S3YES5,A0A1S3Z6N8,A0A1S3XU47,A0A1S3XCX6,A0A1S4CXG2,A0A1S3XR11,A0A1S3XKA7,A0A1S3XJ11,A0A1S4BVY0,A0A1S3X5I4,A0A140G1S2,Q42961,A0A1S4AJ36,A0A1S4AWG6,A0A1S4AK62,A0A1S4AKW3,A0A1S3Y7I8,A0A1S4AW82,A0A1S4BLU8,A0A1S4BL36,A0A1S4CKB3,A0A1S3ZKZ4,A0A1S4AP80,A0A077DBL2,A0A1S4CSL9,A0A1S4A1J2,A0A1S3X711,A0A1S3YM69,A0A1S3Z7E5,A0A1S3Z7M8,A0A1S4B5X7,A0A1S4B…	0.164953	0.589166	0.239748
GO:0048046	apoplast	C	6	17	1560	6874	0.00384615	0.00247309	over	A0A1S4AQ72,A0A1S3ZD62,A0A1S4CPH6,A0A1S4CRE5,A0A1S4BF20,A0A1S3ZL08	A0A1S4D1X6,A0A1S4A648,A0A1S4AQ72,A0A1S4CJR0,A0A1S3ZD62,A0A1S4CPH6,A0A1S4AWI1,A0A1S4DP41,A0A1S4CRE5,A0A1S4BF20,A0A1S3Z5V1,A0A1S3ZL08,A0A1S4CBM6,A0A1S4C6S9,A0A1S4DCB0,A0A1S3YPA6,A0A1S3XSZ4	0.168566	0.589166	0.352941
GO:0009086	methionine biosynthetic process	P	6	17	1560	6874	0.00384615	0.00247309	over	A0A1S4AIA0,A0A1S4A9X2,A0A1S3YD06,A0A1S4AHL1,A0A1S3ZYM9,A0A1S3X086	A0A1S4AIA0,A0A1S4A9X2,A0A1S3YD06,A0A1S4A5L0,A0A1S4A5S7,A0A1S3Z968,A0A1S4AHL1,A0A1S4BRD0,A0A1S4D9K9,A0A1S3ZYM9,A0A1S3XCV6,A0A1S4BYV8,A0A1S4CLB7,A0A1S4D6A8,A0A1S4DLE3,A0A1S3X086,A0A1S3XSJ9	0.168566	0.589166	0.352941
GO:0016742	hydroxymethyl-, formyl- and related transferase activity	F	6	17	1560	6874	0.00384615	0.00247309	over	A0A1S4B0F5,A0A1S4APM0,A0A1S4DIW7,A0A1S4CZX6,A0A1S3YMU0,A0A1S4D742	A0A1S4B8L3,A0A1S4B0F5,A0A1S3X4P8,A0A1S4A096,A0A1S4APM0,A0A1S4DIW7,A0A1S3XCT6,A0A1S3Y2X0,A0A1S3WXP0,A0A1S3YUC2,A0A1S4CZX6,A0A1S3YMU0,A0A1S4D742,A0A1S4B0Q7,A0A1S4CDW2,A0A1S4AZD0,A0A1S3XZF3	0.168566	0.589166	0.352941
GO:0005524	ATP binding	F	154	634	1560	6874	0.0987179	0.0922316	over	A0A1S4AJ36,A0A1S4AKW3,A0A1S3Y7I8,A0A1S4BLU8,A0A1S4CKB3,A0A1S3ZKZ4,A0A1S4AP80,A0A1S4B5X7,A0A1S4DK20,A0A1S4DIY1,A0A1S4CGR1,A0A1S4CK04,Q6F4H4,A0A1S3XTB8,A0A1S4D7A4,A0A1S4DSL7,A0A1S3ZDB8,A0A097BTV9,A0A1S3X5A3,A0A1S3Y1E2,A0A1S4C9G4,A0A1S4BTZ7,A0A140G1P7,P00823,A0A1S3Z3P5,A0A1S3XC54,A0A1S3Y388,A0A1S4B8T4,A0A1S4D758,A0A1S4DML1,H9CCH6,P93373,A0A1S4CRH1,A0A1S3Y0E5,A0A1S3Y1G1,Q9FES7,A0A1S3XJZ1,A0A1S3Z427,A…	A0A140G1S2,Q42961,A0A1S4AJ36,A0A1S4AWG6,A0A1S4AK62,A0A1S4AKW3,A0A1S3Y7I8,A0A1S4AW82,A0A1S4BLU8,A0A1S4BL36,A0A1S4CKB3,A0A1S3ZKZ4,A0A1S4AP80,A0A077DBL2,A0A1S4CSL9,A0A1S4A1J2,A0A1S3X711,A0A1S3YM69,A0A1S3Z7E5,A0A1S3Z7M8,A0A1S4B5X7,A0A1S4B5W8,A0A1S4DK20,A0A1S3WYA8,A0A1S3XVM3,A0A1S4DIY1,A0A1S4CGR1,A0A1S4CK04,Q6F4H4,A0A1S3XTB8,A0A1S4AWH0,A0A1S4A3L9,A0A1S3XJ91,A0A1S3XKM0,A0A1S4D7A4,A0A1S3YBU5,I7GVS5,A0A1…	0.169052	0.589166	0.242902
GO:0006325	chromatin organization	P	10	32	1560	6874	0.00641026	0.00465522	over	A0A1S3Z9Z2,A0A1S4AKB5,A0A1S3ZDD8,A0A1S4BP93,A0A1S4BFY1,A0A1S4B7Q9,A0A1S3ZJ22,A0A1S4A813,A0A1S4AV66,A0A1S3XHS5	A0A1S3Z9Z2,A0A1S4AKB5,A0A9R6,A0A1S3Z6C5,A0A1S3ZDD8,A0A1S4BP93,A0A1S3XKN4,Q9SLS1,A0A1S4BFY1,A0A1S3ZAZ9,A0A1S3YYD6,A0A1S4DPI0,A0A1S4CRU8,A0A1S4CDH7,A0A1S4B7Q9,A0A1S4DGW5,A0A1S3XHP5,A0A1S3YQV4,A0A1S4CH29,A0A1S4BBS1,A0A1S3ZJ22,A0A1S3XYS0,A0A1S4A813,A0A1S4AV66,A0A1S3X230,A0A1S3XHS5,A0A1S4BR50,A0A1S4D7Y0,A0A1S3Y3N2,A0A1S3Z6Y2,A0A1S3XB46,A0A1S4A8M7	0.170496	0.589166	0.3125
GO:0005774	vacuolar membrane	C	4	10	1560	6874	0.0025641	0.00145476	over	A0A1S4B7I9,A0A1S3Z6E6,A0A1S4AIA1,A0A1S4C3J2	A0A1S4B7I9,A0A1S4CWT8,A0A1S3Z6E6,A0A1S4DC16,A0A1S4AIA1,A0A1S3XWT1,A0A1S4AJR2,A0A1S3YCK1,A0A1S4C3J2,A0A1S4AI99	0.172795	0.589166	0.4
GO:0004372	glycine hydroxymethyltransferase activity	F	4	10	1560	6874	0.0025641	0.00145476	over	A0A1S4B0F5,A0A1S4APM0,A0A1S4DIW7,A0A1S4CZX6	A0A1S4B0F5,A0A1S3X4P8,A0A1S4A096,A0A1S4APM0,A0A1S4DIW7,A0A1S3XCT6,A0A1S3Y2X0,A0A1S3WXP0,A0A1S3YUC2,A0A1S4CZX6	0.172795	0.589166	0.4
GO:0019264	glycine biosynthetic process from serine	P	4	10	1560	6874	0.0025641	0.00145476	over	A0A1S4B0F5,A0A1S4APM0,A0A1S4DIW7,A0A1S4CZX6	A0A1S4B0F5,A0A1S3X4P8,A0A1S4A096,A0A1S4APM0,A0A1S4DIW7,A0A1S3XCT6,A0A1S3Y2X0,A0A1S3WXP0,A0A1S3YUC2,A0A1S4CZX6	0.172795	0.589166	0.4
GO:0006545	glycine biosynthetic process	P	4	10	1560	6874	0.0025641	0.00145476	over	A0A1S4B0F5,A0A1S4APM0,A0A1S4DIW7,A0A1S4CZX6	A0A1S4B0F5,A0A1S3X4P8,A0A1S4A096,A0A1S4APM0,A0A1S4DIW7,A0A1S3XCT6,A0A1S3Y2X0,A0A1S3WXP0,A0A1S3YUC2,A0A1S4CZX6	0.172795	0.589166	0.4
GO:0022406	membrane docking	P	4	10	1560	6874	0.0025641	0.00145476	over	A0A1S3XDH0,A0A1S3YZ59,A0A1S4C3J2,A0A1S3ZZ89	A0A1S3XDH0,A0A1S3YRC8,A0A1S3WXZ7,A0A1S3XM81,A0A1S3YZ59,A0A1S4C3J2,A0A1S4BBK1,A0A1S4CT60,A0A1S4D8B0,A0A1S3ZZ89	0.172795	0.589166	0.4
GO:0048278	vesicle docking	P	4	10	1560	6874	0.0025641	0.00145476	over	A0A1S3XDH0,A0A1S3YZ59,A0A1S4C3J2,A0A1S3ZZ89	A0A1S3XDH0,A0A1S3YRC8,A0A1S3WXZ7,A0A1S3XM81,A0A1S3YZ59,A0A1S4C3J2,A0A1S4BBK1,A0A1S4CT60,A0A1S4D8B0,A0A1S3ZZ89	0.172795	0.589166	0.4
GO:0140056	organelle localization by membrane tethering	P	4	10	1560	6874	0.0025641	0.00145476	over	A0A1S3XDH0,A0A1S3YZ59,A0A1S4C3J2,A0A1S3ZZ89	A0A1S3XDH0,A0A1S3YRC8,A0A1S3WXZ7,A0A1S3XM81,A0A1S3YZ59,A0A1S4C3J2,A0A1S4BBK1,A0A1S4CT60,A0A1S4D8B0,A0A1S3ZZ89	0.172795	0.589166	0.4
GO:0004519	endonuclease activity	F	4	10	1560	6874	0.0025641	0.00145476	over	A0A1S4A902,A0A1S3ZR09,A0A1S4DJ40,A0A1S3YJ41	A0A1S4A902,A0A1S3ZR09,A0A1S4A317,A0A1S3Y3R9,A0A1S4DJ40,A0A1S3Y747,A0A1S4DCF7,A0A1S3ZEB0,A0A1S4CS17,A0A1S3YJ41	0.172795	0.589166	0.4
GO:0036211	protein modification process	P	32	120	1560	6874	0.0205128	0.0174571	over	A0A1S3YAX1,A0A1S3XHS5,A0A1S4DA34,A0A1S4CIG2,A0A1S4CEN4,A0A1S3XUS9,I1Z1X7,A0A1S4CV57,A0A1S3XCI2,A0A1S4BKI6,A0A1S4D3E9,A0A1S4AJF4,A0A1S4AXD5,A0A1S4AY65,Q0PWS5,A0A1S4CEW8,A0A1S4BPM1,A0A1S3Y820,A0A1S4DJK0,A0A1S4DJK1,Q0PWS6,A0A1S4C053,A0A1S4BSH6,A0A140G1Q8,A0A1S4AKK6,A0A1S3YAU9,P69556,P69686,A0A1S4BNY0,P06405,A0A1S3ZCM1,A0A1S4CVT5	A0A1S4C9J4,A0A1S3WZK9,A0A1S3YAX1,A0A1S3YW69,A0A1S4DEL3,A0A1S3Z708,A0A1S4BWM5,A0A1S3X7K3,A0A1S4B6R7,A0A1S4A4S5,A0A1S3XYW5,A0A1S3YCR9,A0A1S3XHS5,A0A1S4BR50,A0A1S3ZGD7,A0A1S4DA34,A0A1S4A564,A0A1S4DH95,A0A1S4CIG2,A0A1S3ZAF4,A0A1S4CWA5,A0A1S3ZYW5,A0A1S4BTL7,A0A1S3YKQ1,A0A1S4C9E9,A0A1S3ZDW0,A0A1S3YYE6,A0A1S4CP64,A0A1S3ZPM4,A0A1S4CNM0,A0A1S4CEN4,A0A1S4DLZ3,A0A1S4CMN8,A0A1S3XUS9,A0A1S4CH50,A0A1S4B802,A0A…	0.173385	0.589166	0.266667
GO:0006464	cellular protein modification process	P	32	120	1560	6874	0.0205128	0.0174571	over	A0A1S3YAX1,A0A1S3XHS5,A0A1S4CEN4,A0A1S3XUS9,I1Z1X7,A0A1S4CV57,A0A1S3XCI2,A0A1S4BKI6,A0A1S4D3E9,A0A1S4AJF4,A0A1S4AXD5,A0A1S4AY65,Q0PWS5,A0A1S4CEW8,A0A1S4BPM1,A0A1S3Y820,A0A1S4DJK0,A0A1S4DJK1,Q0PWS6,A0A1S4C053,A0A1S4BSH6,A0A140G1Q8,A0A1S4AKK6,A0A1S3YAU9,P69556,P69686,A0A1S4BNY0,P06405,A0A1S3ZCM1,A0A1S4CVT5,A0A1S4DA34,A0A1S4CIG2	A0A1S4C9J4,A0A1S3WZK9,A0A1S3YAX1,A0A1S3YW69,A0A1S4DEL3,A0A1S3Z708,A0A1S4BWM5,A0A1S3X7K3,A0A1S4B6R7,A0A1S4A4S5,A0A1S3XYW5,A0A1S3YCR9,A0A1S3XHS5,A0A1S4BR50,A0A1S4BTL7,A0A1S3YKQ1,A0A1S4C9E9,A0A1S3ZDW0,A0A1S3YYE6,A0A1S4CP64,A0A1S3ZPM4,A0A1S4CNM0,A0A1S4CEN4,A0A1S4DLZ3,A0A1S4CMN8,A0A1S3XUS9,A0A1S4CH50,A0A1S4B802,A0A1S3ZJR4,A0A1S3Z327,A0A1S3WZE6,A0A1S4ATQ4,A0A1S3Y9J3,I1Z1X7,A0A1S4CV57,A0A1S4AWG0,A0A1S3Y…	0.173385	0.589166	0.266667
GO:0051179	localization	P	97	392	1560	6874	0.0621795	0.0570265	over	A0A1S3YSL4,A0A1S4BPR4,A0A1S3XWU3,A0A1S3XDH0,A0A142G9A6,A0A1S3YIH5,A0A1S4C5Q2,A0A1S3X9A7,A0A1S4B7H0,A0A1S3Z8X6,A0A1S3Y4Y0,A0A1S4D586,A0A1S3YAZ4,A0A1S3YKS8,A0A1S4A2H0,A0A1S3Y3D4,A0A1S4CET6,Q8L7Z8,A0A1S3YAP0,A0A1S4A6L2,A0A1S3X398,A0A1S4ATT8,A0A1S4D3J2,A0A1S3XDD7,A0A1S4B0F0,A0A1S4BEX7,F2ZAM0,A0A1S3Y0V5,F2ZAM1,E3W9R1,A0A1S3ZG70,A0A1S4DJK5,A0A1S3Y9V2,A0A1S4C5E5,A0A1S4DGA3,A0A1S3XCY9,A0A1S4AYU6,A0A1S3XC…	A0A1S3YSL4,A0A1S4BPR4,A0A1S3Y9F0,A0A1S4A241,A0A1S3YA34,A0A1S3YFI2,A0A1S4ARZ0,A0A1S4CDW9,A0A1S4DF56,A0A1S3XP24,A0A1S3XM34,A0A1S3ZY70,A0A1S4AQ89,A0A1S3Z0B3,A0A1S4AN72,A0A1S3XWU3,A0A1S4AL48,A0A1S4A333,A0A1S3XDH0,A0A142G9A6,A0A1S4CGU1,Q9SDQ5,A0A1S4AVH1,A0A1S3Y478,A0A1S4C6G3,A0A1S4ASV3,A0A1S3YFI6,A0A1S3ZY26,A0A1S4BST6,A0A1S3XH60,A0A1S3XUV0,A0A1S3YIH5,A0A1S3WZE3,A0A1S3X3V1,A0A1S4C5Q2,A0A1S3XK67,A0A1S4D…	0.174258	0.589166	0.247449
GO:0016620	oxidoreductase activity, acting on the aldehyde or oxo group of donors, NAD or NADP as acceptor	F	11	36	1560	6874	0.00705128	0.00523713	over	A0A1S4AGL0,A0A1S3ZHK0,A0A1S3XBH0,A0A1S4DBQ6,Q9XG67,A0A1S3XFT6,A0A1S4ATB8,A0A1S4AGN9,A0A1S3YT57,A0A1S4AF86,A0A1S4C8K6	A0A1S3Z3R3,A7WPL0,A0A1S4BYV8,A0A1S4CLB7,A0A1S4AGL0,A0A1S4CJ18,A0A1S3ZX82,A0A1S4DG09,A0A1S3ZHK0,A0A1S3XBH0,A0A1S4A1V3,A0A1S4DBQ6,Q9XG67,A0A0K2GN10,A0A1S3ZE23,A0A1S3YLA5,A0A1S3YV19,A0A1S3XFT6,A0A1S4AET0,A0A1S4ATB8,A0A1S3XP71,A0A1S3Z7U1,A0A1S4AGN9,A0A1S3YT57,A0A0C4FST7,A0A1S4AF86,A0A1S4AYR2,A0A1S4C8K6,A0A1S3YME9,A0A097BTW6,A0A1S3Z2K5,A0A1S3Z3K0,A0A1S4DA75,A0A1S3XE60,A0A1S4CXD8,A0A1S4AUZ1	0.174709	0.589166	0.305556
GO:0008289	lipid binding	F	12	40	1560	6874	0.00769231	0.00581903	over	O24132,A0A1S4D206,Q9XEN8,A0A1S4CZP1,A0A1S3Y8G8,A0A1S3YH56,A0A1S4BEX7,F2ZAM0,A0A1S3Y0V5,F2ZAM1,A0A1S3ZG70,A0A1S4DJK5	A0A1S4DNK3,O24132,A0A1S4D206,Q9XEN8,A0A1S3ZQZ9,A0A1S4CZP1,A0A1S3Z557,A0A1S3Y8G8,A0A1S3YH56,A0A1S4B353,A0A1S4CUM8,A0A1S4CC44,A0A1S4AXR4,A0A0K0XR75,A0A1S4AJQ8,A0A1S4CU65,A0A1S4BEX7,F2ZAM0,A0A1S3Y0V5,A0A1S3ZTD0,Q8LK72,F2ZAM1,A0A1S4BVI1,A0A1S4DB48,A0A1S3YYF0,A0A1S3ZG70,A0A1S3YDS7,A0A1S3XHI3,A0A1S4BTZ5,V5V1W1,A0A076KWG4,A0A1S4BCG6,A0A140G1P9,A0A1S4C158,A0A1S3WZI7,A0A1S4DNL5,A0A1S4DJK5,A0A1S3Y4F0,A0A1S…	0.177873	0.589166	0.3
GO:0009116	nucleoside metabolic process	P	12	40	1560	6874	0.00769231	0.00581903	over	A0A1S3XEK0,A0A1S3Y388,A0A1S4DGP1,A0A1S3Z1Y6,A0A1S4AIA0,A0A1S4A9X2,A0A1S3YD06,A0A1S4BXC5,A0A1S4CUD0,A0A1S3ZMF8,A0A1S3XZJ1,A0A1S3Y567	Q5DKV0,Q5DKU9,Q5DKU6,Q5DKU8,A0A1S3YES5,A0A1S3XEK0,A0A1S3Y388,A0A1S4DGP1,A0A1S4D3E6,A0A1S3Z1Y6,A0A1S3XRQ5,A0A1S4B8M1,A0A1S4BH43,A0A1S4AIQ9,A0A1S4AIA0,A0A1S4A9X2,A0A1S3YD06,A1KYB0,A1KYB1,A0A1S4BXC5,A0A1S4CUD0,Q42942,A0A1S4A7T6,P93394,A0A1S4CPD1,A0A1S3ZNF6,A0A1S3XMK7,A0A1S3X040,A0A1S3XG19,A0A1S3Y3C4,A0A1S4B0C8,A0A1S3ZMF8,A0A1S3XZJ1,A0A1S3ZA83,A0A1S3XL06,A0A1S3XWH6,A0A1S4D5G3,A0A1S4AG57,A0A1S3ZN89,A0…	0.177873	0.589166	0.3
GO:1901657	glycosyl compound metabolic process	P	12	40	1560	6874	0.00769231	0.00581903	over	A0A1S3XEK0,A0A1S3Y388,A0A1S4DGP1,A0A1S3Z1Y6,A0A1S3ZMF8,A0A1S3XZJ1,A0A1S3Y567,A0A1S4AIA0,A0A1S4A9X2,A0A1S3YD06,A0A1S4BXC5,A0A1S4CUD0	Q5DKV0,Q5DKU9,Q5DKU6,Q5DKU8,A0A1S3YES5,A0A1S3XEK0,A0A1S3Y388,A0A1S4DGP1,A0A1S4D3E6,A0A1S3Z1Y6,A0A1S3XRQ5,A0A1S4B8M1,A0A1S4BH43,P93394,A0A1S3X040,A0A1S3XG19,A0A1S3Y3C4,A0A1S4B0C8,Q42942,A0A1S3ZMF8,A0A1S3XZJ1,A0A1S4A7T6,A0A1S3ZA83,A0A1S3XL06,A0A1S4CPD1,A0A1S3XWH6,A0A1S4D5G3,A0A1S4AG57,A0A1S3ZN89,A0A1S3Y567,A0A1S3ZNF6,A0A1S4AIQ9,A0A1S4AIA0,A0A1S4A9X2,A0A1S3YD06,A1KYB0,A1KYB1,A0A1S4BXC5,A0A1S4CUD0,A0…	0.177873	0.589166	0.3
GO:0033013	tetrapyrrole metabolic process	P	12	40	1560	6874	0.00769231	0.00581903	over	A0A076FNJ9,A0A1S4BE88,A0A1S3XBH0,A0A1S3Z5N4,Q8LSZ2,A0A1S3ZHM0,Q9FES7,Q9MUE2,A0A1S4AX59,A0A1S3XXN7,A0A1S4AY65,A0A1S3XCK3	A0A1S3XMU0,A0A076FNJ9,A0A1S4C5X4,A0A1S4DF13,A0A1S4BE88,Q9SBI4,A0A1S3YXC4,A0A1S4C086,A0A1S3XBH0,A0A1S4AR72,A0A1S4C6L8,A0A1S3YUH8,A0A1S4DQT8,A0A1S3XCA1,A0A1S4A289,A0A1S4CGA1,A0A1S3Y814,A0A1S3X4E0,A0A1S4CWC5,A0A1S3Z5N4,Q8LSZ2,A0A1S4D3I3,A0A1S3YNG0,A0A1S3ZHM0,Q9FES7,Q8LSZ3,A0A1S4A5R2,Q9MUE2,A0A1S3ZPA7,A0A1S3ZIP8,A0A1S3ZYP6,A0A1S4AX59,A0A1S3Z1E0,A0A1S3XXN7,A0A1S4D6G2,A0A1S3XSC6,A0A1S4AY65,A0A1S4AYZ7,A…	0.177873	0.589166	0.3
GO:0042744	hydrogen peroxide catabolic process	P	7	21	1560	6874	0.00448718	0.00305499	over	Q9XIV8,A0A1S4BIW4,A0A1S3YY52,Q94IQ1,A0A1S4A107,A0A1S4A0W8,A0A1S3WZE1	A0A1S3ZFE6,A0A1S4D605,L0SQ20,L0SS91,Q9XIV8,A0A1S3Y048,A0A1S4BIW4,A0A1S3YY52,A0A1S3XK73,Q94IQ1,Q40555,A0A1S4A107,A0A1S4CQI1,A0A1S3ZT94,A0A1S4A0W8,A0A1S3WZE1,A0A1S3X8M7,A0A1S3ZAS7,A0A1S3ZF49,A0A1S4BEZ8,A0A1S3YMB5	0.180043	0.589166	0.333333
GO:0006006	glucose metabolic process	P	7	21	1560	6874	0.00448718	0.00305499	over	A0A1S4DNF2,A0A1S4D4C8,A0A1S3X593,A0A1S4DBQ6,Q9XG67,A0A1S3XFT6,A0A1S4ATB8	A0A1S3XWD3,A0A1S4DNF2,A0A1S3ZPG2,A0A1S4CI25,A0A1S4D4C8,A0A1S4BT88,A0A1S3X593,A0A1S4CWM1,A0A1S4DBQ6,Q9XG67,A0A0K2GN10,A0A1S3YLA5,A0A1S3YV19,A0A1S3XFT6,A0A1S4AET0,A0A1S4ATB8,A0A1S3XP71,A0A1S4CS04,A0A1S3ZF58,A0A1S4DMZ3,A0A1S4DA75	0.180043	0.589166	0.333333
GO:0042743	hydrogen peroxide metabolic process	P	7	21	1560	6874	0.00448718	0.00305499	over	Q9XIV8,A0A1S4BIW4,A0A1S3YY52,Q94IQ1,A0A1S4A107,A0A1S4A0W8,A0A1S3WZE1	A0A1S3ZFE6,A0A1S4D605,L0SQ20,L0SS91,Q9XIV8,A0A1S3Y048,A0A1S4BIW4,A0A1S3YY52,A0A1S3XK73,Q94IQ1,Q40555,A0A1S4A107,A0A1S4CQI1,A0A1S3ZT94,A0A1S4A0W8,A0A1S3WZE1,A0A1S3X8M7,A0A1S3ZAS7,A0A1S3ZF49,A0A1S4BEZ8,A0A1S3YMB5	0.180043	0.589166	0.333333
GO:0005525	GTP binding	F	35	133	1560	6874	0.0224359	0.0193483	over	A0A1S4CLZ9,A0A1S4CHK0,A0A1S3ZZM0,A0A1S4CSG9,Q08IJ1,P68158,A0A1S3ZAU9,A0A1S4CVZ3,A0A142G9A6,A0A1S3Y0T4,A0A1S4DHN3,A0A1S4D7I7,A0A1S4AFG1,A0A1S3YUT7,A0A1S4ANH7,A0A1S4B235,A0A1S4DS33,A0A1S4C5D8,A0A1S4B8J4,A0A1S4BIX4,C0STW5,Q95DV5,A0A1S3XKP8,A0A1S4ANY9,A0A1S3Y064,A0A1S3YWN7,A0A1S4DLC0,A0A1S3ZAM7,A0A1S4C8X6,A0A1S4DE12,A0A1S4B1W5,A0A1S3X6B9,A0A1S4DDD5,A0A1S4A859,Q1HMQ7	A0A1S4CLZ9,A0A1S4CHK0,A0A1S3ZZM0,A0A1S4CSG9,A0A1S3Y6D9,Q08IJ1,A0A1S4ALN7,P68158,A0A1S3ZAU9,Q8VWF9,A0A1S3X8Z4,A0A1S3Y3M5,A0A1S4CVZ3,A0A1S3Z083,A0A142G9A6,A0A1S3Y0T4,A0A0S0N610,A0A1S4C294,A0A1S4BVP1,A0A1S4DJU8,A0A1S4CGU1,A0A1S4B126,A0A1S4BHQ8,A0A1S3XZY8,A0A1S4DHN3,A0A1S3YU28,A0A1S3YDP0,A0A1S4D7I7,A0A1S4AFG1,Q8VXD0,A0A1S4C0X2,A0A1S4CYA9,A0A1S4ASQ4,A0A1S3YUT7,A0A1S3Y1U0,Q9SDQ5,A0A1S4AVH1,A0A1S3ZKM9,A…	0.182453	0.589166	0.263158
GO:0032550	purine ribonucleoside binding	F	35	133	1560	6874	0.0224359	0.0193483	over	A0A1S4CLZ9,A0A1S4CHK0,A0A1S3ZZM0,A0A1S4CSG9,Q08IJ1,P68158,A0A1S3ZAU9,A0A1S4CVZ3,A0A142G9A6,A0A1S3Y0T4,A0A1S4DHN3,A0A1S4D7I7,A0A1S4AFG1,A0A1S3YUT7,A0A1S4ANH7,A0A1S4B235,A0A1S4DS33,A0A1S4C5D8,A0A1S4B8J4,A0A1S4BIX4,C0STW5,Q95DV5,A0A1S3XKP8,A0A1S4ANY9,A0A1S3Y064,A0A1S3YWN7,A0A1S4DLC0,A0A1S3ZAM7,A0A1S4C8X6,A0A1S4DE12,A0A1S4B1W5,A0A1S3X6B9,A0A1S4DDD5,A0A1S4A859,Q1HMQ7	A0A1S4CLZ9,A0A1S4CHK0,A0A1S3ZZM0,A0A1S4CSG9,A0A1S3Y6D9,Q08IJ1,A0A1S4ALN7,P68158,A0A1S3ZAU9,Q8VWF9,A0A1S3X8Z4,A0A1S3Y3M5,A0A1S4CVZ3,A0A1S3Z083,A0A142G9A6,A0A1S3Y0T4,A0A0S0N610,A0A1S4C294,A0A1S4BVP1,A0A1S4DJU8,A0A1S4CGU1,A0A1S4B126,A0A1S4BHQ8,A0A1S3XZY8,A0A1S4DHN3,A0A1S3YU28,A0A1S3YDP0,A0A1S4D7I7,A0A1S4AFG1,Q8VXD0,A0A1S4C0X2,A0A1S4CYA9,A0A1S4ASQ4,A0A1S3YUT7,A0A1S3Y1U0,Q9SDQ5,A0A1S4AVH1,A0A1S3ZKM9,A…	0.182453	0.589166	0.263158
GO:0019001	guanyl nucleotide binding	F	35	133	1560	6874	0.0224359	0.0193483	over	A0A1S4CLZ9,A0A1S4CHK0,A0A1S3ZZM0,A0A1S4CSG9,Q08IJ1,P68158,A0A1S3ZAU9,A0A1S4CVZ3,A0A142G9A6,A0A1S3Y0T4,A0A1S4DHN3,A0A1S4D7I7,A0A1S4AFG1,A0A1S3YUT7,A0A1S4ANH7,A0A1S4B235,A0A1S4DS33,A0A1S4C5D8,A0A1S4B8J4,A0A1S4BIX4,C0STW5,Q95DV5,A0A1S3XKP8,A0A1S4ANY9,A0A1S3Y064,A0A1S3YWN7,A0A1S4DLC0,A0A1S3ZAM7,A0A1S4C8X6,A0A1S4DE12,A0A1S4B1W5,A0A1S3X6B9,A0A1S4DDD5,A0A1S4A859,Q1HMQ7	A0A1S4CLZ9,A0A1S4CHK0,A0A1S3ZZM0,A0A1S4CSG9,A0A1S3Y6D9,Q08IJ1,A0A1S4ALN7,P68158,A0A1S3ZAU9,Q8VWF9,A0A1S3X8Z4,A0A1S3Y3M5,A0A1S4CVZ3,A0A1S3Z083,A0A142G9A6,A0A1S3Y0T4,A0A0S0N610,A0A1S4C294,A0A1S4BVP1,A0A1S4DJU8,A0A1S4CGU1,A0A1S4B126,A0A1S4BHQ8,A0A1S3XZY8,A0A1S4DHN3,A0A1S3YU28,A0A1S3YDP0,A0A1S4D7I7,A0A1S4AFG1,Q8VXD0,A0A1S4C0X2,A0A1S4CYA9,A0A1S4ASQ4,A0A1S3YUT7,A0A1S3Y1U0,Q9SDQ5,A0A1S4AVH1,A0A1S3ZKM9,A…	0.182453	0.589166	0.263158
GO:0001883	purine nucleoside binding	F	35	133	1560	6874	0.0224359	0.0193483	over	A0A1S4CLZ9,A0A1S4CHK0,A0A1S3ZZM0,A0A1S4CSG9,Q08IJ1,P68158,A0A1S3ZAU9,A0A1S4CVZ3,A0A142G9A6,A0A1S3Y0T4,A0A1S4DHN3,A0A1S4D7I7,A0A1S4AFG1,A0A1S3YUT7,A0A1S4ANH7,A0A1S4B235,A0A1S4DS33,A0A1S4C5D8,A0A1S4B8J4,A0A1S4BIX4,C0STW5,Q95DV5,A0A1S3XKP8,A0A1S4ANY9,A0A1S3Y064,A0A1S3YWN7,A0A1S4DLC0,A0A1S3ZAM7,A0A1S4C8X6,A0A1S4DE12,A0A1S4B1W5,A0A1S3X6B9,A0A1S4DDD5,A0A1S4A859,Q1HMQ7	A0A1S4CLZ9,A0A1S4CHK0,A0A1S3ZZM0,A0A1S4CSG9,A0A1S3Y6D9,Q08IJ1,A0A1S4ALN7,P68158,A0A1S3ZAU9,Q8VWF9,A0A1S3X8Z4,A0A1S3Y3M5,A0A1S4CVZ3,A0A1S3Z083,A0A142G9A6,A0A1S3Y0T4,A0A0S0N610,A0A1S4C294,A0A1S4BVP1,A0A1S4DJU8,A0A1S4CGU1,A0A1S4B126,A0A1S4BHQ8,A0A1S3XZY8,A0A1S4DHN3,A0A1S3YU28,A0A1S3YDP0,A0A1S4D7I7,A0A1S4AFG1,Q8VXD0,A0A1S4C0X2,A0A1S4CYA9,A0A1S4ASQ4,A0A1S3YUT7,A0A1S3Y1U0,Q9SDQ5,A0A1S4AVH1,A0A1S3ZKM9,A…	0.182453	0.589166	0.263158
GO:0032561	guanyl ribonucleotide binding	F	35	133	1560	6874	0.0224359	0.0193483	over	A0A1S4CLZ9,A0A1S4CHK0,A0A1S3ZZM0,A0A1S4CSG9,Q08IJ1,P68158,A0A1S3ZAU9,A0A1S4CVZ3,A0A142G9A6,A0A1S3Y0T4,A0A1S4DHN3,A0A1S4D7I7,A0A1S4AFG1,A0A1S3YUT7,A0A1S4ANH7,A0A1S4B235,A0A1S4DS33,A0A1S4C5D8,A0A1S4B8J4,A0A1S4BIX4,C0STW5,Q95DV5,A0A1S3XKP8,A0A1S4ANY9,A0A1S3Y064,A0A1S3YWN7,A0A1S4DLC0,A0A1S3ZAM7,A0A1S4C8X6,A0A1S4DE12,A0A1S4B1W5,A0A1S3X6B9,A0A1S4DDD5,A0A1S4A859,Q1HMQ7	A0A1S4CLZ9,A0A1S4CHK0,A0A1S3ZZM0,A0A1S4CSG9,A0A1S3Y6D9,Q08IJ1,A0A1S4ALN7,P68158,A0A1S3ZAU9,Q8VWF9,A0A1S3X8Z4,A0A1S3Y3M5,A0A1S4CVZ3,A0A1S3Z083,A0A142G9A6,A0A1S3Y0T4,A0A0S0N610,A0A1S4C294,A0A1S4BVP1,A0A1S4DJU8,A0A1S4CGU1,A0A1S4B126,A0A1S4BHQ8,A0A1S3XZY8,A0A1S4DHN3,A0A1S3YU28,A0A1S3YDP0,A0A1S4D7I7,A0A1S4AFG1,Q8VXD0,A0A1S4C0X2,A0A1S4CYA9,A0A1S4ASQ4,A0A1S3YUT7,A0A1S3Y1U0,Q9SDQ5,A0A1S4AVH1,A0A1S3ZKM9,A…	0.182453	0.589166	0.263158
GO:0045333	cellular respiration	P	18	64	1560	6874	0.0115385	0.00931045	over	A0A1S4DJ63,A0A1S4BMX4,A0A1S4AGW0,A0A075EZS4,A0A075F1V0,A0A1S3YXG6,A0A1S4AYE8,Q7DLX9,A0A1S4AC19,A0A1S3YKI8,A0A1S3Z6N8,W8SRJ8,A0A1S4B679,Q5MA49,A0A0M4K6A6,A0A1S4BIG4,A0A1S4CG81,Q5M9Z8	A0A1S3Y6M1,A0A1S4DHV3,A0A1S4DJ63,A0A1S4BMX4,A0A1S4D398,A0A1S3XUI8,A0A1S4AGW0,A0A075EZS4,A0A1S3XCK8,A0A075F1V0,A0A1S3YXG6,A0A1S3YLC5,A0A1S3Y9D7,A0A1S4CBR9,Q9XQP4,A0A1S3ZW53,A0A1S4A9C7,A0A1S3XSQ4,A0A1S4D955,A0A1S3ZYE5,A0A1S3ZM96,A0A1S4AYE8,A0A1S4BYT9,A0A1S3YGR9,A0A1S3ZX20,A0A1S4A7M3,Q7DLX9,A0A1S3ZI08,A0A1S4AC19,A0A1S4BEA5,A0A1S3YKI8,A0A1S3Y462,A0A1S3X2B9,A0A1S4CM31,A0A1S4BL98,A0A1S3YYZ0,A0A1S4DBD5,…	0.184546	0.589166	0.28125
GO:0009056	catabolic process	P	63	250	1560	6874	0.0403846	0.0363689	over	A0A1S3Z1G9,A0A076L2F8,A0A1S3YRT4,A0A1S4ATF2,A0A1S4DNF2,A0A1S4D7J1,A0A1S3YRD6,A0A1S4AG99,A0A1S4AJ36,A0A1S3ZKZ4,A0A068JFR6,A0A1S4CGR1,A0A1S3WYR8,A0A1S4BTZ7,A0A1S3Z8Z4,A0A1S4BBF5,A0A1S3XQ62,A0A1S4DGM0,A0A1S4BD66,A0A068JIB0,Q6Q8A6,A0A1S4D4C8,A0A1S3XLA8,A0A1S4A908,A0A1S4AAL1,A0A1S3Z1L6,A0A1S4ATX1,A0A1S4AJZ8,A0A1S4BQK3,A0A1S3YP28,A0A1S3YPR6,A0A1S4CXU6,A0A1S4D3E9,A0A1S4AJF4,A0A1S3YP84,A0A1S3Z735,A0A1S3X…	A0A1S3Z1G9,A0A1S4AQ50,A0A076L2F8,A0A1S4BFN8,A0A1S4AZI5,A0A1S4BZJ6,A0A1S3YX17,A0A1S4AWS5,A0A1S3YV93,A0A1S3XHX0,A0A1S4A1M8,A0A1S3XW19,A0A1S3YRT4,A0A1S4CLA2,A0A1S4ATF2,A0A1S3XLL1,A0A1S3XWD3,A0A1S4DNF2,A0A1S3ZVW5,A0A1S4D7J1,A0A1S3YRD6,A0A1S4AG99,A0A1S3XCI1,Q42961,A0A1S4AJ36,A0A1S3ZKZ4,A0A068JFR6,A0A1S4CGR1,A0A1S4CWV3,A0A1S3XXM3,A0A1S3YIG1,A0A1S3XGM0,A0A1S3Y2I1,A0A1S4DK35,A0A1S3ZZL0,A0A1S3WYR8,A0A1S3Z…	0.18685	0.589166	0.252
GO:0003824	catalytic activity	F	733	3160	1560	6874	0.469872	0.459703	over	A0A1S4DND2,A0A1S3Y2R6,A0A1S4ATH4,A0A1S3ZQ07,A0A1S4BIG4,A0A1S4CCW3,A0A1S4BUQ4,A0A1S4A1K3,A0A1S4CG81,A0A1S4AYE8,A0A1S3YU22,A0A1S3WXV2,P69384,A0A1S4BMJ4,A0A1S3YB08,P06405,A0A1S3Z028,A0A1S3ZY06,A0A1S3X9X9,A0A1S3XC77,A0A097BTV9,A0A1S3Z3P5,A0A1S3Z6E6,A0A1S4DA59,A0A1S3YPC4,A0A1S4CLZ9,A0A1S3ZZM0,P68158,A0A1S3ZAU9,A0A1S4CVZ3,A0A1S3Y0T4,A0A1S4DHN3,A0A1S4D7I7,A0A1S4AFG1,A0A1S3YUT7,A0A1S4ANH7,A0A1S4B235,A0A1…	A0A1S4DND2,A0A1S4BKR7,A0A1S4DPM9,A0A1S3Y2R6,A0A1S4D8A6,A0A1S4ADU3,A0A1S4DNK2,A0A1S4ATH4,A0A1S3Y5J2,A0A1S3Y874,A0A1S4CKQ6,P35477,P35476,P62094,A0A076KWF9,A0A140G1S8,A0A1S4B0A8,A0A1S4CPN2,P83526,A0A1S3ZQ07,A0A1S4BIG4,A0A1S4CCW3,P80461,A0A1S4BUQ4,A0A1S3ZW69,A0A1S4A1K3,A0A1S4BSK7,A0A1S4CG81,A0A1S4B656,A0A1S4AZJ1,A0A1S4AYE8,A0A1S4BVV4,A0A1S3Y0G0,A0A1S3XYH7,A0A1S3YU22,A3QN28,A0A1S3Z8Q0,A0A1S3ZC64,A0A1S…	0.187336	0.589166	0.231962
GO:0004180	carboxypeptidase activity	F	8	25	1560	6874	0.00512821	0.00363689	over	A0A1S4C7D4,A0A1S4CSI9,A0A1S3X8J3,A0A1S3YP51,A0A1S4A003,A0A1S4C3Q3,A0A1S3XJF1,A0A1S3YHW1	A0A1S3ZF69,A0A1S4C4R0,A0A1S4DLM9,A0A1S3XB37,A0A1S4C7D4,A0A1S4CS57,A0A1S4BYQ8,A0A1S4CSI9,A0A1S3XTW0,A0A1S4B5K5,A0A1S3X8J3,A0A1S3YP51,A0A1S3Y1E8,A0A1S3Z5W0,A0A1S4CD43,A0A1S4A003,A0A1S4C3Q3,A0A1S4BZ46,A0A1S4AC85,A0A1S3Z0R3,A0A1S3Y891,A0A1S4ACZ3,A0A1S4C6I0,A0A1S3XJF1,A0A1S3YHW1	0.188057	0.589166	0.32
GO:0048522	positive regulation of cellular process	P	8	25	1560	6874	0.00512821	0.00363689	over	A0A1S3YMH7,A0A1S3ZPB2,A0A1S4AUN0,A0A075EYQ6,A0A1S4A482,A0A1S4CVR8,A0A1S4BLU8,A0A1S3X3G2	A0A1S4B8X7,A0A1S4A7A5,A0A1S4BCZ7,A0A1S4BGX4,A0A1S3YMH7,A0A1S3ZYR2,A0A1S4AJR8,A0A1S4BKZ4,A0A1S3WXX0,A0A1S4C2H7,A0A1S4CJ66,A0A1S3ZPB2,A0A1S4AUN0,A0A1S3YXL3,A0A075EYQ6,A0A1S4CMV2,A0A1S4A482,A0A1S4CVR8,A0A1S4A6X8,A0A1S4BLU8,A0A077DBL2,A0A1S4CSL9,A0A1S3WYA8,A0A1S3XVM3,A0A1S3X3G2	0.188057	0.589166	0.32
GO:0006810	transport	P	95	386	1560	6874	0.0608974	0.0561536	over	A0A1S3YSL4,A0A1S4BPR4,A0A1S3XWU3,A0A1S3XDH0,A0A142G9A6,A0A1S3YIH5,A0A1S4C5Q2,A0A1S3X9A7,A0A1S4B7H0,A0A1S3Z8X6,A0A1S3Y4Y0,A0A1S4D586,A0A1S3YAZ4,A0A1S3YKS8,A0A1S4A2H0,A0A1S4CET6,Q8L7Z8,A0A1S3YAP0,A0A1S4A6L2,A0A1S3X398,A0A1S4ATT8,A0A1S4D3J2,A0A1S3XDD7,A0A1S4B0F0,A0A1S4BEX7,F2ZAM0,A0A1S3Y0V5,F2ZAM1,E3W9R1,A0A1S3ZG70,A0A1S4DJK5,A0A1S3Y9V2,A0A1S4C5E5,A0A1S4DGA3,A0A1S3XCY9,A0A1S4AYU6,A0A1S3XCI2,A0A1S3Y1…	A0A1S3YSL4,A0A1S4BPR4,A0A1S3Y9F0,A0A1S4A241,A0A1S3YA34,A0A1S3YFI2,A0A1S4ARZ0,A0A1S4CDW9,A0A1S4DF56,A0A1S3XP24,A0A1S3XM34,A0A1S3ZY70,A0A1S4AQ89,A0A1S3Z0B3,A0A1S4AN72,A0A1S3XWU3,A0A1S4AL48,A0A1S4A333,A0A1S3XDH0,A0A142G9A6,A0A1S4CGU1,Q9SDQ5,A0A1S4AVH1,A0A1S3Y478,A0A1S4C6G3,A0A1S4ASV3,A0A1S3YFI6,A0A1S3ZY26,A0A1S4BST6,A0A1S3XH60,A0A1S3XUV0,A0A1S3YIH5,A0A1S3WZE3,A0A1S3X3V1,A0A1S4C5Q2,A0A1S3XK67,A0A1S4D…	0.193321	0.589166	0.246114
GO:0005618	cell wall	C	9	29	1560	6874	0.00576923	0.0042188	over	A0A1S4AQ72,A0A1S3ZD62,A0A1S3YF27,A0A1S4CRE5,A0A1S4BAH9,A0A1S4AWF6,A0A1S3ZL08,A0A1S4CSI1,Q9ZP35	A0A1S3XQU9,A0A1S4BB21,A0A1S4D1X6,A0A1S4A648,A0A1S4AQ72,A0A1S4CJR0,A0A1S4D6P0,Q9LEB0,A0A1S3ZD62,A0A1S3ZP75,P29062,A0A1S3YF27,A0A1S4CRE5,A0A1S4CIY1,A0A1S3Z5V1,A0A1S4BAH9,A0A1S4AWF6,A0A1S3ZL08,A0A1S4D2L8,A0A1S4BHA6,Q9ZP39,A0A1S4CBM6,A0A1S4CSI1,Q9ZP35,A0A1S4C6S9,A0A1S3ZCN1,V9TLK1,A0A1S3YPA6,A0A1S3XSZ4	0.193744	0.589166	0.310345
GO:0045259	proton-transporting ATP synthase complex	C	9	29	1560	6874	0.00576923	0.0042188	over	A0A140G1P8,A0A1S4AX40,Q5MA53,A0A140G1P7,P00823,P29790,A0A1S3XR26,A0A1S4CK04,A0A1S3ZVH3	A0A140G1P8,A0A1S3ZWF6,A0A1S4AX40,A0A140G1P9,Q5MA53,A0A140G1Q0,A0A140G1S2,Q5M9V4,A0A140G1P7,P00823,A0A140G1S1,P29790,A0A1S4A0E0,A0A1S3ZTP5,A0A1S4DS02,A0A1S4BAA8,A0A1S3XR26,A0A1S4CXJ8,A0A1S4DCZ3,A0A1S4A1J2,A0A1S4CK04,A0A1S3XUA2,A0A1S3XQF4,A0A1S3ZVH3,A0A1S3ZF45,A0A1S3ZXT5,A0A1S3Z224,A0A172CTE5,A0A1S4DL41	0.193744	0.589166	0.310345
GO:0030312	external encapsulating structure	C	9	29	1560	6874	0.00576923	0.0042188	over	A0A1S4AQ72,A0A1S3ZD62,A0A1S3YF27,A0A1S4CRE5,A0A1S4BAH9,A0A1S4AWF6,A0A1S3ZL08,A0A1S4CSI1,Q9ZP35	A0A1S3XQU9,A0A1S4BB21,A0A1S4D1X6,A0A1S4A648,A0A1S4AQ72,A0A1S4CJR0,A0A1S4D6P0,Q9LEB0,A0A1S3ZD62,A0A1S3ZP75,P29062,A0A1S3YF27,A0A1S4CRE5,A0A1S4CIY1,A0A1S3Z5V1,A0A1S4BAH9,A0A1S4AWF6,A0A1S3ZL08,A0A1S4D2L8,A0A1S4BHA6,Q9ZP39,A0A1S4CBM6,A0A1S4CSI1,Q9ZP35,A0A1S4C6S9,A0A1S3ZCN1,V9TLK1,A0A1S3YPA6,A0A1S3XSZ4	0.193744	0.589166	0.310345
GO:0015934	large ribosomal subunit	C	9	29	1560	6874	0.00576923	0.0042188	over	A0A1S4BHU9,A0A140G1V3,A0A1S3YRJ8,A0A1S3XSR0,A0A1S4CZ05,A0A1S4BKW8,A0A1S4CTH6,A0A1S4CC07,A0A140G1W7	A0A1S3XEN1,A0A1S4BHU9,A0A140G1V3,A0A1S3YRJ8,A0A1S3Z4N4,P06379,A0A1S3XSR0,A0A1S4AL36,A0A1S4CZ05,A0A1S4DN49,A0A1S4BFD5,A0A1S4DFG6,A0A1S4DPM5,A0A1S3XUR0,A0A1S3Y379,A0A1S4BKW8,A0A1S3XU40,A0A1S4CTH6,A0A1S3XRS7,A0A1S4DQP0,A0A1S4CC07,A0A1S3XIZ8,A0A140G1V6,A0A140G1W7,A0A1S3Z813,A0A1S4ABV0,A0A1S3YP83,A0A1S4BQE6,A0A1S4BY15	0.193744	0.589166	0.310345
GO:0051539	4 iron, 4 sulfur cluster binding	F	9	29	1560	6874	0.00576923	0.0042188	over	A0A1S3YK56,A0A1S4D3F6,A0A1S3WZQ8,A0A1S4D4V1,A0A1S4AYE8,P06405,A0A1S4BKI6,A0A1S3X699,Q75WU8	P62094,A0A140G1X3,Q76KB0,A0A1S3YK56,A0A1S3YXR5,Q9FVE9,A0A1S3ZIR3,A0A1S4D3F6,A0A1S3WZQ8,P06409,A0A1S3YIZ0,A0A140G1R9,A0A1S4CDE1,A0A1S4B5N2,A0A1S4D4V1,A0A1S4AYE8,A0A1S4C2Y6,A0A1S4AAX1,A0A1S3YBU2,P06407,A0A1S3ZYI1,P06405,A0A1S4CB73,A0A1S4BKI6,A0A1S3Y9S2,A0A1S3X699,Q75WU8,A0A1S3YXU3,A0A1S4B6R5	0.193744	0.589166	0.310345
GO:0044437	vacuolar part	C	5	14	1560	6874	0.00320513	0.00203666	over	A0A1S4AP74,A0A1S3Z6E6,A0A1S4AIA1,A0A1S4C3J2,A0A1S4B7I9	A0A1S4AAI5,A0A1S4AP74,A0A1S4ADZ6,A0A1S4CCN1,A0A1S3Z6E6,A0A1S4DC16,A0A1S4AIA1,A0A1S3XWT1,A0A1S4AJR2,A0A1S3YCK1,A0A1S4C3J2,A0A1S4AI99,A0A1S4B7I9,A0A1S4CWT8	0.194058	0.589166	0.357143
GO:0006796	phosphate-containing compound metabolic process	P	63	251	1560	6874	0.0403846	0.0365144	over	A0A1S4AI06,A0A1S4AK33,A0A1S4A908,A0A1S4AJ36,A0A1S3ZKZ4,A0A068JFR6,A0A1S4CGR1,A0A1S3WYR8,A0A1S4BTZ7,A0A1S3Z8Z4,A0A1S4BBF5,A0A1S3XQ62,A0A1S4DGM0,A0A1S4BD66,A0A068JIB0,Q6Q8A6,A0A1S4D4C8,A0A1S3XLA8,A0A1S4AAL1,A0A1S3Z1L6,A0A1S4ALE9,A0A1S4AWU6,A0A0M4K6A6,Q5MA49,A0A1S4D742,A0A1S3XEK0,A0A1S3Y388,A0A1S4DGP1,A0A1S3Z1Y6,A0A1S3Y367,A0A1S4APB0,Q5CCT8,A0A1S4BXC5,A0A1S4CUD0,A0A1S4ABR8,A0A1S4BI04,A0A1S3ZMF8,A0A1…	A0A1S4C9J4,A0A1S3YUZ1,A0A1S3YEC7,A0A1S4ARB5,A0A1S3XFP3,A0A1S4AK24,A0A068JIB6,A0A1S3ZGA0,A0A1S4DPD1,A0A1S3ZDZ2,A0A1S3ZK30,A0A1S3X1S5,A0A1S4AI06,A0A1S3X1E5,A0A1S4AK33,A0A1S4B2J2,A0A1S4C6W5,A0A1S4A908,Q42961,A0A1S4AJ36,A0A1S3ZKZ4,A0A068JFR6,A0A1S4CGR1,A0A1S4CWV3,A0A1S3XXM3,A0A1S3YIG1,A0A1S3XGM0,A0A1S3Y2I1,A0A1S4DK35,A0A1S3ZZL0,A0A1S3WYR8,A0A1S3ZX13,A0A1S4CXS6,A0A1S4BTZ7,A0A1S3Z8Z4,A0A1S3YQI2,A0A1S4B…	0.196609	0.589166	0.250996
GO:0030127	COPII vesicle coat	C	3	7	1560	6874	0.00192308	0.00101833	over	A0A1S3X8M8,A0A1S3X3G2,A0A1S4A9M4	A0A1S3ZN00,A0A1S3YKI1,A0A1S4DRM1,A0A1S3XG99,A0A1S3X8M8,A0A1S3X3G2,A0A1S4A9M4	0.19723	0.589166	0.428571
GO:0006086	acetyl-CoA biosynthetic process from pyruvate	P	3	7	1560	6874	0.00192308	0.00101833	over	A0A1S4AI06,A0A1S4AK33,A0A1S4A908	A0A1S3X1S5,A0A1S4AI06,A0A1S3X1E5,A0A1S4AK33,A0A1S4B2J2,A0A1S4C6W5,A0A1S4A908	0.19723	0.589166	0.428571
GO:0030134	COPII-coated ER to Golgi transport vesicle	C	3	7	1560	6874	0.00192308	0.00101833	over	A0A1S3X8M8,A0A1S3X3G2,A0A1S4A9M4	A0A1S3ZN00,A0A1S3YKI1,A0A1S4DRM1,A0A1S3XG99,A0A1S3X8M8,A0A1S3X3G2,A0A1S4A9M4	0.19723	0.589166	0.428571
GO:0012507	ER to Golgi transport vesicle membrane	C	3	7	1560	6874	0.00192308	0.00101833	over	A0A1S3X8M8,A0A1S3X3G2,A0A1S4A9M4	A0A1S3ZN00,A0A1S3YKI1,A0A1S4DRM1,A0A1S3XG99,A0A1S3X8M8,A0A1S3X3G2,A0A1S4A9M4	0.19723	0.589166	0.428571
GO:0004739	pyruvate dehydrogenase (acetyl-transferring) activity	F	3	7	1560	6874	0.00192308	0.00101833	over	A0A1S4AI06,A0A1S4AK33,A0A1S4A908	A0A1S3X1S5,A0A1S4AI06,A0A1S3X1E5,A0A1S4AK33,A0A1S4B2J2,A0A1S4C6W5,A0A1S4A908	0.19723	0.589166	0.428571
GO:0009658	chloroplast organization	P	3	7	1560	6874	0.00192308	0.00101833	over	A0A1S4AI34,A0A1S4C4Y4,A0A1S4AFP6	A0A1S3Z9S5,A0A1S4AI34,A0A1S3ZWK1,A0A1S4ADF0,A0A1S4C4Y4,A0A1S4D029,A0A1S4AFP6	0.19723	0.589166	0.428571
GO:0004738	pyruvate dehydrogenase activity	F	3	7	1560	6874	0.00192308	0.00101833	over	A0A1S4AI06,A0A1S4AK33,A0A1S4A908	A0A1S3X1S5,A0A1S4AI06,A0A1S3X1E5,A0A1S4AK33,A0A1S4B2J2,A0A1S4C6W5,A0A1S4A908	0.19723	0.589166	0.428571
GO:0009657	plastid organization	P	3	7	1560	6874	0.00192308	0.00101833	over	A0A1S4AFP6,A0A1S4AI34,A0A1S4C4Y4	A0A1S4AFP6,A0A1S3Z9S5,A0A1S4AI34,A0A1S3ZWK1,A0A1S4ADF0,A0A1S4C4Y4,A0A1S4D029	0.19723	0.589166	0.428571
GO:1990234	transferase complex	C	10	33	1560	6874	0.00641026	0.0048007	over	A0A1S3YMJ1,A0A1S3XCI2,A0A1S3XUS9,A0A1S4ANL1,Q9XH13,Q5ZQU1,A0A1S3YP84,A0A1S3Z735,A0A1S4A1B7,A0A1S3XHS5	A0A1S3X1Q4,A0A1S3YMJ1,A0A1S3YYD3,A0A1S4BUG5,A0A1S3X493,A0A1S4D2C3,A0A1S3X6L4,A0A1S4BB07,A0A1S3YMJ6,A0A1S3ZLS4,A0A1S3XCI2,A0A1S4A8R6,A0A1S4AWG0,A0A1S3XUS9,A0A1S3YAN1,A0A1S4ANL1,Q9XH13,Q5ZQU1,A0A1S4DBD5,A0A1S4CKP8,A0A1S3Y073,A0A1S3YP84,A0A1S3Z735,A0A1S4CWT8,A0A1S3X2G3,A0A1S3XBJ3,A0A1S3Y536,A0A1S4A9R1,A0A1S4A1B7,A0A1S4AU52,A0A1S4CLH0,A0A1S4DHG5,A0A1S3XHS5	0.197792	0.589166	0.30303
GO:0051234	establishment of localization	P	96	391	1560	6874	0.0615385	0.056881	over	A0A1S3YSL4,A0A1S4BPR4,A0A1S3XWU3,A0A1S3XDH0,A0A142G9A6,A0A1S3YIH5,A0A1S4C5Q2,A0A1S3X9A7,A0A1S4B7H0,A0A1S3Z8X6,A0A1S3Y4Y0,A0A1S4D586,A0A1S3YAZ4,A0A1S3YKS8,A0A1S4A2H0,A0A1S4CET6,Q8L7Z8,A0A1S3YAP0,A0A1S4A6L2,A0A1S3X398,A0A1S4ATT8,A0A1S4D3J2,A0A1S3XDD7,A0A1S4B0F0,A0A1S4BEX7,F2ZAM0,A0A1S3Y0V5,F2ZAM1,E3W9R1,A0A1S3ZG70,A0A1S4DJK5,A0A1S3Y9V2,A0A1S4C5E5,A0A1S4DGA3,A0A1S3XCY9,A0A1S4AYU6,A0A1S3XCI2,A0A1S3Y1…	A0A1S3YSL4,A0A1S4BPR4,A0A1S3Y9F0,A0A1S4A241,A0A1S3YA34,A0A1S3YFI2,A0A1S4ARZ0,A0A1S4CDW9,A0A1S4DF56,A0A1S3XP24,A0A1S3XM34,A0A1S3ZY70,A0A1S4AQ89,A0A1S3Z0B3,A0A1S4AN72,A0A1S3XWU3,A0A1S4AL48,A0A1S4A333,A0A1S3XDH0,A0A142G9A6,A0A1S4CGU1,Q9SDQ5,A0A1S4AVH1,A0A1S3Y478,A0A1S4C6G3,A0A1S4ASV3,A0A1S3YFI6,A0A1S3ZY26,A0A1S4BST6,A0A1S3XH60,A0A1S3XUV0,A0A1S3YIH5,A0A1S3WZE3,A0A1S3X3V1,A0A1S4C5Q2,A0A1S3XK67,A0A1S4D…	0.199304	0.589166	0.245524
GO:0032559	adenyl ribonucleotide binding	F	156	648	1560	6874	0.1	0.0942683	over	A0A1S4AJ36,A0A1S4AKW3,A0A1S3Y7I8,A0A1S4BLU8,A0A1S4CKB3,A0A1S3ZKZ4,A0A1S4AP80,A0A1S4B5X7,A0A1S4DK20,A0A1S4DIY1,A0A1S4CGR1,A0A1S4CK04,Q6F4H4,A0A1S3XTB8,A0A1S4D7A4,A0A1S4DSL7,A0A1S3ZDB8,A0A097BTV9,A0A1S3X5A3,A0A1S3Y1E2,A0A1S4C9G4,A0A1S4BTZ7,A0A140G1P7,P00823,A0A1S3Z3P5,A0A1S3XC54,A0A1S3Y388,A0A1S4B8T4,A0A1S4D758,A0A1S4DML1,H9CCH6,P93373,A0A1S4CRH1,A0A1S3Y0E5,A0A1S3Y1G1,Q9FES7,A0A1S3XJZ1,A0A1S3Z427,A…	A0A1S4D817,A0A1S3X642,A0A1S3YC88,A0A140G1S2,Q42961,A0A1S4AJ36,A0A1S4AWG6,A0A1S4AK62,A0A1S4AKW3,A0A1S3Y7I8,A0A1S4AW82,A0A1S4BLU8,A0A1S4BL36,A0A1S4CKB3,A0A1S3ZKZ4,A0A1S4AP80,A0A077DBL2,A0A1S4CSL9,A0A1S4A1J2,A0A1S3X711,A0A1S3YM69,A0A1S3Z7E5,A0A1S3Z7M8,A0A1S4B5X7,A0A1S4B5W8,A0A1S4DK20,A0A1S3WYA8,A0A1S3XVM3,A0A1S4DIY1,A0A1S4CGR1,A0A1S4CK04,Q6F4H4,A0A1S3XTB8,A0A1S4AWH0,A0A1S4A3L9,A0A1S3XJ91,A0A1S3XKM0,…	0.2021	0.589166	0.240741
GO:0006099	tricarboxylic acid cycle	P	12	41	1560	6874	0.00769231	0.0059645	over	A0A1S4DJ63,A0A1S4BMX4,A0A1S4AGW0,A0A075EZS4,A0A075F1V0,A0A1S3YXG6,A0A1S4AYE8,Q7DLX9,A0A1S4AC19,A0A1S3YKI8,A0A1S3Z6N8,W8SRJ8	A0A1S3Y6M1,A0A1S4DHV3,A0A1S4DJ63,A0A1S4BMX4,A0A1S4D398,A0A1S3XUI8,A0A1S4AGW0,A0A075EZS4,A0A1S3XCK8,A0A075F1V0,A0A1S3YXG6,A0A1S3YLC5,A0A1S3Y9D7,A0A1S4CBR9,Q9XQP4,A0A1S3ZW53,A0A1S4A9C7,A0A1S3XSQ4,A0A1S4D955,A0A1S3ZYE5,A0A1S3ZM96,A0A1S4AYE8,A0A1S4BYT9,A0A1S3YGR9,A0A1S3ZX20,A0A1S4A7M3,Q7DLX9,A0A1S3ZI08,A0A1S4AC19,A0A1S4BEA5,A0A1S3YKI8,A0A1S3Y462,A0A1S3X2B9,A0A1S4CM31,A0A1S4BL98,A0A1S3YYZ0,A0A1S4DBD5,…	0.202609	0.589166	0.292683
GO:0016810	hydrolase activity, acting on carbon-nitrogen (but not peptide) bonds	F	14	49	1560	6874	0.00897436	0.00712831	over	A0A1S4A1I3,A0A1S3ZRE1,A0A1S4D742,A0A1S3XDG5,B6ZLB8,A0A1S4DD20,A0A1S3YC63,A0A1S3YGX2,A0A1S4DCM4,A0A1S3X2J0,A0A1S3ZEF9,A0A1S4D2U6,A0A1S3ZF19,A0A1S4B7D7	A0A1S3ZRU6,A0A1S4BLW3,A0A1S4BK34,A0A1S3ZRV5,A0A1S4A1I3,A0A1S3ZRE1,A0A1S4D742,A0A1S3XDG5,A0A1S4AME8,A0A1S4BLM1,A0A1S4AMT4,B6ZLB8,A0A1S3XVY6,A0A1S4AAP6,A0A1S4A1P6,A0A1S4DD20,A0A0A8J4Z6,A0A1S3YC63,A0A1S4APA1,A0A1S4DFX8,A0A1S3YGX2,A0A1S4B400,A0A1S3YVS9,W8SRK9,A0A1S4DCM4,A0A1S3X2J0,A0A1S4A433,A0A1S3ZMW2,A0A1S3ZG01,A0A1S3ZEF9,A0A1S3ZYI2,A0A1S4BMA7,A0A1S4D2U6,A0A1S4CDW2,A0A1S4AZD0,A0A1S3XZF3,A0A1S4AJG0,…	0.204635	0.589166	0.285714
GO:0016832	aldehyde-lyase activity	F	6	18	1560	6874	0.00384615	0.00261856	over	A0A1S3WYR8,A0A1S3Z8Z4,A0A1S3XQ62,A0A1S4DGM0,A0A1S4BD66,A0A068JIB0	A0A1S4DQ34,A0A1S4CWV3,A0A1S3Y2I1,A0A1S3WYR8,A0A1S3ZX13,A0A1S4CXS6,A0A1S3Z8Z4,A0A1S3YQI2,A0A1S3XQ62,A0A1S4DGM0,A0A1S3Z0N4,A0A1S3Z8U8,A0A1S4BD66,A0A068JIB0,A0A1S4CQ40,A0A1S3XQR5,A0A1S3X344,A0A1S4BYP1	0.207085	0.589166	0.333333
GO:0004185	serine-type carboxypeptidase activity	F	6	18	1560	6874	0.00384615	0.00261856	over	A0A1S4C7D4,A0A1S4CSI9,A0A1S3X8J3,A0A1S3YP51,A0A1S4A003,A0A1S4C3Q3	A0A1S3ZF69,A0A1S4C4R0,A0A1S4DLM9,A0A1S3XB37,A0A1S4C7D4,A0A1S4CS57,A0A1S4BYQ8,A0A1S4CSI9,A0A1S3XTW0,A0A1S4B5K5,A0A1S3X8J3,A0A1S3YP51,A0A1S3Y1E8,A0A1S3Z5W0,A0A1S4CD43,A0A1S4A003,A0A1S4C3Q3,A0A1S4BZ46	0.207085	0.589166	0.333333
GO:0043021	ribonucleoprotein complex binding	F	7	22	1560	6874	0.00448718	0.00320047	over	A0A1S3ZPB2,A0A1S4AUN0,A0A075EYQ6,A0A1S4A482,A0A1S4CVR8,A0A1S4BIX4,A0A1S3ZSW6	A0A1S3ZPB2,A0A1S4AUN0,A0A1S3YXL3,A0A1S3ZKM9,A0A075EYQ6,A0A1S4CMV2,A0A1S4A482,A0A1S4CVR8,A0A1S3ZPV7,A0A1S3ZVC8,A0A1S4BIX4,A0A1S4B8X7,A0A1S3ZSW6,A0A1S4CVQ8,A0A1S4AJR8,A0A1S4BKZ4,A0A1S3YBF1,A0A1S3YFU4,A0A1S4BB49,A0A1S3XS42,A0A1S3ZI94,A0A1S4A013	0.215464	0.589166	0.318182
GO:0033177	proton-transporting two-sector ATPase complex, proton-transporting domain	C	7	22	1560	6874	0.00448718	0.00320047	over	A0A140G1P8,A0A1S4AX40,Q5MA53,A0A1S4AIA1,A0A1S3ZF04,A0A1S3ZVH3,A0A1S4AP74	A0A140G1P8,A0A1S3ZWF6,A0A1S4AX40,A0A140G1P9,Q5MA53,A0A140G1Q0,A0A1S3XCE8,A0A1S4B2Y4,A0A1S4AIA1,A0A1S3XWT1,A0A1S3ZF04,A0A1S3XQF4,A0A1S3ZVH3,A0A1S3ZF45,A0A1S3ZXT5,A0A1S3Z224,A0A172CTE5,A0A1S4DL41,A0A1S4AAI5,A0A1S4AP74,A0A1S4ADZ6,A0A1S4CCN1	0.215464	0.589166	0.318182
GO:0008565	protein transporter activity	F	7	22	1560	6874	0.00448718	0.00320047	over	A0A1S3Y2M1,A0A1S3Y9V2,A0A1S4C5E5,A0A1S4AXL6,A0A1S4CYS2,A0A1S4BPR4,A0A1S4D5C8	A0A1S3YLY7,A0A1S3Y2M1,A0A1S3Y9V2,A0A1S4C5E5,A0A1S3YYU8,A0A1S3Y492,A0A1S4AXL6,A0A1S4CYS2,A0A1S3YD30,A0A1S4BIQ0,A0A1S4BPR4,A0A1S4A241,A0A1S4ARZ0,A0A1S4CDW9,A0A1S3XP24,A0A1S3XM34,A0A1S4D5C8,A0A1S4BC75,A0A1S4CZI1,A0A1S4ACS9,A0A1S4BM15,A0A1S4AL48	0.215464	0.589166	0.318182
GO:0009893	positive regulation of metabolic process	P	7	22	1560	6874	0.00448718	0.00320047	over	A0A1S3YMH7,A0A1S3ZPB2,A0A1S4AUN0,A0A075EYQ6,A0A1S4A482,A0A1S4CVR8,A0A1S4BLU8	A0A1S4B8X7,A0A1S4A7A5,A0A1S4BCZ7,A0A1S4BGX4,A0A1S3YMH7,A0A1S3ZYR2,A0A1S4AJR8,A0A1S4BKZ4,A0A1S3WXX0,A0A1S4CJ66,A0A1S3ZPB2,A0A1S4AUN0,A0A1S3YXL3,A0A075EYQ6,A0A1S4CMV2,A0A1S4A482,A0A1S4CVR8,A0A1S4BLU8,A0A077DBL2,A0A1S4CSL9,A0A1S3WYA8,A0A1S3XVM3	0.215464	0.589166	0.318182
GO:0031325	positive regulation of cellular metabolic process	P	7	22	1560	6874	0.00448718	0.00320047	over	A0A1S3YMH7,A0A1S3ZPB2,A0A1S4AUN0,A0A075EYQ6,A0A1S4A482,A0A1S4CVR8,A0A1S4BLU8	A0A1S4B8X7,A0A1S4A7A5,A0A1S4BCZ7,A0A1S4BGX4,A0A1S3YMH7,A0A1S3ZYR2,A0A1S4AJR8,A0A1S4BKZ4,A0A1S3WXX0,A0A1S4CJ66,A0A1S3ZPB2,A0A1S4AUN0,A0A1S3YXL3,A0A075EYQ6,A0A1S4CMV2,A0A1S4A482,A0A1S4CVR8,A0A1S4BLU8,A0A077DBL2,A0A1S4CSL9,A0A1S3WYA8,A0A1S3XVM3	0.215464	0.589166	0.318182
GO:0015935	small ribosomal subunit	C	8	26	1560	6874	0.00512821	0.00378237	over	A0A1S4BZJ1,A0A1S4DFI4,A0A1S4BKF0,A0A1S3XAX8,P06357,A0A1S3YYQ3,A0A1S4BTZ9,A0A1S3XHL0	A0A1S3ZCU3,A0A1S3XJC8,A0A1S4BZJ1,A0A1S3YJD9,P02376,A0A1S4AB83,A0A1S4AYA1,A0A1S4BXT5,A0A1S4DFI4,P06359,A0A1S4BKF0,A0A1S3XAX8,A0A1S4C2S1,P06357,A0A1S4D2U5,A0A1S3X7A0,A0A1S3YYQ3,A0A1S4DRK4,A0A1S4BTZ9,P62732,A0A1S4A0S2,A0A140G1Q1,A0A1S3XHL0,A0A1S3ZSJ9,P62129,M5A8G6	0.220961	0.589166	0.307692
GO:0015980	energy derivation by oxidation of organic compounds	P	20	74	1560	6874	0.0128205	0.0107652	over	A0A1S4C9G4,A0A1S4D5Y3,A0A1S4DJ63,A0A1S4BMX4,A0A1S4AGW0,A0A075EZS4,A0A075F1V0,A0A1S3YXG6,A0A1S4AYE8,Q7DLX9,A0A1S4AC19,A0A1S3YKI8,A0A1S3Z6N8,W8SRJ8,A0A1S4B679,Q5MA49,A0A0M4K6A6,A0A1S4BIG4,A0A1S4CG81,Q5M9Z8	A0A1S3YBU5,A0A1S4C9G4,A0A1S4BB89,A0A1S3XGQ6,A0A1S3YR13,A0A1S3X9G6,A0A1S4D5Y3,A0A1S3Z172,A0A1S4A7L4,A0A1S3YKV8,A0A1S3Y6M1,A0A1S4DHV3,A0A1S4DJ63,A0A1S4BMX4,A0A1S4D398,A0A1S3XUI8,A0A1S4AGW0,A0A075EZS4,A0A1S3XCK8,A0A075F1V0,A0A1S3YXG6,A0A1S3YLC5,A0A1S3Y9D7,A0A1S4CBR9,Q9XQP4,A0A1S3ZW53,A0A1S4A9C7,A0A1S3XSQ4,A0A1S4D955,A0A1S3ZYE5,A0A1S3ZM96,A0A1S4AYE8,A0A1S4BYT9,A0A1S3YGR9,A0A1S3ZX20,A0A1S4A7M3,Q7DLX9,…	0.221888	0.589166	0.27027
GO:0004749	ribose phosphate diphosphokinase activity	F	2	4	1560	6874	0.00128205	0.000581903	over	A0A1S3ZMF8,A0A1S3XZJ1	A0A1S3ZMF8,A0A1S3XZJ1,A0A1S4D5G3,A0A1S3ZN89	0.223431	0.589166	0.5
GO:0006011	UDP-glucose metabolic process	P	2	4	1560	6874	0.00128205	0.000581903	over	Q8W3Z7,A0A1S4BNA9	Q8W3Z7,A0A1S4CQ62,A0A1S4BNA9,A0A1S4B6F7	0.223431	0.589166	0.5
GO:0004579	dolichyl-diphosphooligosaccharide-protein glycotransferase activity	F	2	4	1560	6874	0.00128205	0.000581903	over	A0A1S4CEN4,A0A1S3XUS9	A0A1S4CNM0,A0A1S4CEN4,A0A1S4CMN8,A0A1S3XUS9	0.223431	0.589166	0.5
GO:0032977	membrane insertase activity	F	2	4	1560	6874	0.00128205	0.000581903	over	A0A1S4AXL6,A0A1S4CYS2	A0A1S4AXL6,A0A1S4CYS2,A0A1S3YD30,A0A1S4BIQ0	0.223431	0.589166	0.5
GO:0009099	valine biosynthetic process	P	2	4	1560	6874	0.00128205	0.000581903	over	A0A1S4CS20,A0A1S4APB5	A0A1S4CS20,A0A1S4CMC2,A0A1S4APB5,A0A1S3ZJD8	0.223431	0.589166	0.5
GO:0003994	aconitate hydratase activity	F	2	4	1560	6874	0.00128205	0.000581903	over	A0A1S4D3F6,A0A1S3WZQ8	Q9FVE9,A0A1S4D3F6,A0A1S3WZQ8,A0A1S3YIZ0	0.223431	0.589166	0.5
GO:0009975	cyclase activity	F	2	4	1560	6874	0.00128205	0.000581903	over	A0A1S4AKV2,A0A1S3XQE4	A0A1S4BC25,A0A1S4AKV2,Q711R1,A0A1S3XQE4	0.223431	0.589166	0.5
GO:0003916	DNA topoisomerase activity	F	2	4	1560	6874	0.00128205	0.000581903	over	A0A1S4AVI5,A0A1S3ZF51	A0A1S4AVI5,A0A1S4D178,A0A1S3YTA0,A0A1S3ZF51	0.223431	0.589166	0.5
GO:0003697	single-stranded DNA binding	F	2	4	1560	6874	0.00128205	0.000581903	over	A0A1S4ACD6,A0A1S3YV94	A0A1S4ACQ8,A0A1S4ACD6,A0A1S3YV94,A0A1S3ZJD0	0.223431	0.589166	0.5
GO:0006012	galactose metabolic process	P	2	4	1560	6874	0.00128205	0.000581903	over	A0A1S4BDF8,A0A1S3Z159	A0A1S4BD28,A0A1S4BDF8,A0A1S3Z206,A0A1S3Z159	0.223431	0.589166	0.5
GO:0009269	response to desiccation	P	2	4	1560	6874	0.00128205	0.000581903	over	A0A1S4DKZ0,A0A1S4CXQ9	A0A1S3X3Q5,A0A1S4DKZ0,A0A1S4CDV2,A0A1S4CXQ9	0.223431	0.589166	0.5
GO:0006551	leucine metabolic process	P	2	4	1560	6874	0.00128205	0.000581903	over	A0A1S3Z8Z5,A0A1S4CVK8	A0A1S3X320,A0A1S3X0W6,A0A1S3Z8Z5,A0A1S4CVK8	0.223431	0.589166	0.5
GO:0008686	3,4-dihydroxy-2-butanone-4-phosphate synthase activity	F	2	4	1560	6874	0.00128205	0.000581903	over	A0A1S4A1I3,A0A1S3ZRE1	A0A1S4BK34,A0A1S3ZRV5,A0A1S4A1I3,A0A1S3ZRE1	0.223431	0.589166	0.5
GO:0003955	NAD(P)H dehydrogenase (quinone) activity	F	2	4	1560	6874	0.00128205	0.000581903	over	A0A1S4BJ94,A0A1S4CCQ3	A0A1S4BJ94,A0A1S4A422,A0A1S4CCQ3,A0A1S3XH26	0.223431	0.589166	0.5
GO:0010558	negative regulation of macromolecule biosynthetic process	P	2	4	1560	6874	0.00128205	0.000581903	over	A0A1S3ZUY9,A0A1S4A2H0	A0A1S3Y3N2,A0A1S3ZUY9,A0A1S4A8C9,A0A1S4A2H0	0.223431	0.589166	0.5
GO:0019673	GDP-mannose metabolic process	P	2	4	1560	6874	0.00128205	0.000581903	over	A0A1S4A695,A0A1S3YJX7	A0A1S4A695,A0A1S3Y8J6,A0A1S3YJX7,A0A1S4D8M4	0.223431	0.589166	0.5
GO:0019253	reductive pentose-phosphate cycle	P	2	4	1560	6874	0.00128205	0.000581903	over	S4X189,P00876	Q42961,A0A075M4T0,S4X189,P00876	0.223431	0.589166	0.5
GO:0044421	extracellular region part	C	2	4	1560	6874	0.00128205	0.000581903	over	A0A1S4A1S6,A0A1S3Y5P8	A0A1S4A1S6,A0A1S3Y5P8,A0A1S4C158,A0A1S3X433	0.223431	0.589166	0.5
GO:0051748	UTP-monosaccharide-1-phosphate uridylyltransferase activity	F	2	4	1560	6874	0.00128205	0.000581903	over	Q8W3Z7,A0A1S4BNA9	Q8W3Z7,A0A1S4CQ62,A0A1S4BNA9,A0A1S4B6F7	0.223431	0.589166	0.5
GO:0016851	magnesium chelatase activity	F	2	4	1560	6874	0.00128205	0.000581903	over	Q9FES7,A0A1S4AX59	Q9FES7,A0A1S3ZPA7,A0A1S3ZYP6,A0A1S4AX59	0.223431	0.589166	0.5
GO:0019685	photosynthesis, dark reaction	P	2	4	1560	6874	0.00128205	0.000581903	over	S4X189,P00876	Q42961,A0A075M4T0,S4X189,P00876	0.223431	0.589166	0.5
GO:0051002	ligase activity, forming nitrogen-metal bonds	F	2	4	1560	6874	0.00128205	0.000581903	over	Q9FES7,A0A1S4AX59	Q9FES7,A0A1S3ZPA7,A0A1S3ZYP6,A0A1S4AX59	0.223431	0.589166	0.5
GO:0015450	P-P-bond-hydrolysis-driven protein transmembrane transporter activity	F	2	4	1560	6874	0.00128205	0.000581903	over	A0A1S3Y9V2,A0A1S4C5E5	A0A1S3Y9V2,A0A1S4C5E5,A0A1S3YYU8,A0A1S3Y492	0.223431	0.589166	0.5
GO:0006368	transcription elongation from RNA polymerase II promoter	P	2	4	1560	6874	0.00128205	0.000581903	over	A0A1S3YMH7,A0A1S3XHS5	A0A1S4BGX4,A0A1S3YMH7,A0A1S3ZYR2,A0A1S3XHS5	0.223431	0.589166	0.5
GO:0005615	extracellular space	C	2	4	1560	6874	0.00128205	0.000581903	over	A0A1S4A1S6,A0A1S3Y5P8	A0A1S4A1S6,A0A1S3Y5P8,A0A1S4C158,A0A1S3X433	0.223431	0.589166	0.5
GO:0016559	peroxisome fission	P	2	4	1560	6874	0.00128205	0.000581903	over	A0A1S3XUF6,A0A1S4DBS2	A0A1S3Z196,A0A1S3XUF6,A0A1S4DBS2,A0A1S3YXL1	0.223431	0.589166	0.5
GO:0051172	negative regulation of nitrogen compound metabolic process	P	2	4	1560	6874	0.00128205	0.000581903	over	A0A1S3ZUY9,A0A1S4A2H0	A0A1S3Y3N2,A0A1S3ZUY9,A0A1S4A8C9,A0A1S4A2H0	0.223431	0.589166	0.5
GO:0051003	ligase activity, forming nitrogen-metal bonds, forming coordination complexes	F	2	4	1560	6874	0.00128205	0.000581903	over	Q9FES7,A0A1S4AX59	Q9FES7,A0A1S3ZPA7,A0A1S3ZYP6,A0A1S4AX59	0.223431	0.589166	0.5
GO:0003933	GTP cyclohydrolase activity	F	2	4	1560	6874	0.00128205	0.000581903	over	A0A1S4A1I3,A0A1S3ZRE1	A0A1S4BK34,A0A1S3ZRV5,A0A1S4A1I3,A0A1S3ZRE1	0.223431	0.589166	0.5
GO:2000113	negative regulation of cellular macromolecule biosynthetic process	P	2	4	1560	6874	0.00128205	0.000581903	over	A0A1S3ZUY9,A0A1S4A2H0	A0A1S3Y3N2,A0A1S3ZUY9,A0A1S4A8C9,A0A1S4A2H0	0.223431	0.589166	0.5
GO:0003983	UTP:glucose-1-phosphate uridylyltransferase activity	F	2	4	1560	6874	0.00128205	0.000581903	over	Q8W3Z7,A0A1S4BNA9	Q8W3Z7,A0A1S4CQ62,A0A1S4BNA9,A0A1S4B6F7	0.223431	0.589166	0.5
GO:0008097	5S rRNA binding	F	2	4	1560	6874	0.00128205	0.000581903	over	A0A1S4B5C2,A0A1S3XE16	A0A1S4B5C2,A0A1S3XE16,A0A1S4A8K0,A0A1S4BV03	0.223431	0.589166	0.5
GO:0003935	GTP cyclohydrolase II activity	F	2	4	1560	6874	0.00128205	0.000581903	over	A0A1S4A1I3,A0A1S3ZRE1	A0A1S4BK34,A0A1S3ZRV5,A0A1S4A1I3,A0A1S3ZRE1	0.223431	0.589166	0.5
GO:0016863	intramolecular oxidoreductase activity, transposing C=C bonds	F	2	4	1560	6874	0.00128205	0.000581903	over	A0A1S4CQW2,A0A1S4BI62	A0A1S4CQW2,A0A1S4BI62,Q9AVG8,A0A1S3XUG1	0.223431	0.589166	0.5
GO:0009098	leucine biosynthetic process	P	2	4	1560	6874	0.00128205	0.000581903	over	A0A1S3Z8Z5,A0A1S4CVK8	A0A1S3X320,A0A1S3X0W6,A0A1S3Z8Z5,A0A1S4CVK8	0.223431	0.589166	0.5
GO:0009570	chloroplast stroma	C	4	11	1560	6874	0.0025641	0.00160023	over	A0A1S4C149,A0A1S4AFK0,A0A1S3XU33,P12219	A0A1S4C149,P27141,Q84QE4,A0A1S4AFK0,A0A1S4AEC1,A0A1S4AME8,A0A1S3XU33,P12219,A0A140G1Y2,A0A1S3ZDH5,A0A1S3XRA9	0.225326	0.589166	0.363636
GO:0099568	cytoplasmic region	C	4	11	1560	6874	0.0025641	0.00160023	over	A0A1S3ZZ89,A0A1S3XDH0,A0A1S4CU80,A0A1S4BKF3	A0A1S4D8B0,A0A1S3WZZ7,A0A1S3YRC8,A0A1S3WXZ7,A0A1S3ZZ89,A0A1S3X8N0,A0A1S3XDH0,A0A1S4CU80,A0A1S4DIN3,A0A1S3XIS9,A0A1S4BKF3	0.225326	0.589166	0.363636
GO:0006626	protein targeting to mitochondrion	P	4	11	1560	6874	0.0025641	0.00160023	over	A0A1S3Y2M1,A0A1S3X5Z8,A0A1S3XUP9,A0A1S4BLZ2	A0A1S3YLY7,A0A1S3Y2M1,A0A1S3Z5K2,A0A1S3X5Z8,A0A1S3XUP9,A0A1S3ZIV3,A0A1S3XF91,A0A1S4CG27,A0A1S4BLZ2,A0A1S3XE08,A0A1S3YYF4	0.225326	0.589166	0.363636
GO:0006888	ER to Golgi vesicle-mediated transport	P	4	11	1560	6874	0.0025641	0.00160023	over	A0A1S3X3G2,A0A1S3YC29,A0A1S3X8M8,A0A1S4A9M4	A0A1S3ZN00,A0A1S3YKI1,A0A1S3X3G2,A0A1S3YN46,A0A1S3YC29,A0A1S3YUM9,A0A1S4AZC7,A0A1S4DRM1,A0A1S3XG99,A0A1S3X8M8,A0A1S4A9M4	0.225326	0.589166	0.363636
GO:0000145	exocyst	C	4	11	1560	6874	0.0025641	0.00160023	over	A0A1S3ZZ89,A0A1S3XDH0,A0A1S4CU80,A0A1S4BKF3	A0A1S4D8B0,A0A1S3WZZ7,A0A1S3YRC8,A0A1S3WXZ7,A0A1S3ZZ89,A0A1S3X8N0,A0A1S3XDH0,A0A1S4CU80,A0A1S4DIN3,A0A1S3XIS9,A0A1S4BKF3	0.225326	0.589166	0.363636
GO:0048285	organelle fission	P	4	11	1560	6874	0.0025641	0.00160023	over	A0A1S3XUF6,A0A1S4DM04,A0A1S4C4Y4,A0A1S4DBS2	A0A1S3XUF6,A0A1S4CSQ8,A0A1S4DM04,A0A1S3ZFN6,A0A1S4B7P7,A0A1S3Z3X8,A0A1S4C4Y4,A0A1S4D029,A0A1S3Z196,A0A1S4DBS2,A0A1S3YXL1	0.225326	0.589166	0.363636
GO:0009225	nucleotide-sugar metabolic process	P	4	11	1560	6874	0.0025641	0.00160023	over	Q8W3Z7,A0A1S4BNA9,A0A1S4A695,A0A1S3YJX7	Q8W3Z7,A0A1S4CQ62,A0A1S4BNA9,A0A1S4B6F7,A0A1S4CGT1,A0A1S4A2F2,A0A1S4A695,A0A1S3Y8J6,A0A1S3YJX7,A0A1S4D8M4,A0A1S4BPW2	0.225326	0.589166	0.363636
GO:0050145	nucleoside monophosphate kinase activity	F	4	11	1560	6874	0.0025641	0.00160023	over	A0A1S3Y0E5,A0A1S3ZBD8,A0A1S4DM70,A0A1S3ZZQ9	A0A1S4BCC5,A0A1S4DNR6,A0A1S3Y0E5,A0A1S3YQU6,A0A1S3ZBD8,A0A1S4B8X3,A0A1S4DM70,A0A1S4B6J5,A0A1S4DPS7,A0A1S3ZZQ9,A0A1S4ACZ6	0.225326	0.589166	0.363636
GO:0009532	plastid stroma	C	4	11	1560	6874	0.0025641	0.00160023	over	A0A1S4AFK0,A0A1S3XU33,P12219,A0A1S4C149	P27141,Q84QE4,A0A1S4AFK0,A0A1S4AEC1,A0A1S4AME8,A0A1S3XU33,P12219,A0A140G1Y2,A0A1S3ZDH5,A0A1S3XRA9,A0A1S4C149	0.225326	0.589166	0.363636
GO:0070585	protein localization to mitochondrion	P	4	11	1560	6874	0.0025641	0.00160023	over	A0A1S3Y2M1,A0A1S3X5Z8,A0A1S3XUP9,A0A1S4BLZ2	A0A1S3YLY7,A0A1S3Y2M1,A0A1S3Z5K2,A0A1S3X5Z8,A0A1S3XUP9,A0A1S3ZIV3,A0A1S3XF91,A0A1S4CG27,A0A1S4BLZ2,A0A1S3XE08,A0A1S3YYF4	0.225326	0.589166	0.363636
GO:0005938	cell cortex	C	4	11	1560	6874	0.0025641	0.00160023	over	A0A1S3ZZ89,A0A1S3XDH0,A0A1S4CU80,A0A1S4BKF3	A0A1S4D8B0,A0A1S3WZZ7,A0A1S3YRC8,A0A1S3WXZ7,A0A1S3ZZ89,A0A1S3X8N0,A0A1S3XDH0,A0A1S4CU80,A0A1S4DIN3,A0A1S3XIS9,A0A1S4BKF3	0.225326	0.589166	0.363636
GO:0044448	cell cortex part	C	4	11	1560	6874	0.0025641	0.00160023	over	A0A1S3ZZ89,A0A1S3XDH0,A0A1S4CU80,A0A1S4BKF3	A0A1S4D8B0,A0A1S3WZZ7,A0A1S3YRC8,A0A1S3WXZ7,A0A1S3ZZ89,A0A1S3X8N0,A0A1S3XDH0,A0A1S4CU80,A0A1S4DIN3,A0A1S3XIS9,A0A1S4BKF3	0.225326	0.589166	0.363636
GO:0072655	establishment of protein localization to mitochondrion	P	4	11	1560	6874	0.0025641	0.00160023	over	A0A1S3Y2M1,A0A1S3X5Z8,A0A1S3XUP9,A0A1S4BLZ2	A0A1S3YLY7,A0A1S3Y2M1,A0A1S3Z5K2,A0A1S3X5Z8,A0A1S3XUP9,A0A1S3ZIV3,A0A1S3XF91,A0A1S4CG27,A0A1S4BLZ2,A0A1S3XE08,A0A1S3YYF4	0.225326	0.589166	0.363636
GO:0010239	chloroplast mRNA processing	P	1	1	1560	6874	0.000641026	0.000145476	over	A0A1S4AFP6	A0A1S4AFP6	0.226942	0.589166	1
GO:0034722	gamma-glutamyl-peptidase activity	F	1	1	1560	6874	0.000641026	0.000145476	over	A0A075F2G1	A0A075F2G1	0.226942	0.589166	1
GO:0005375	copper ion transmembrane transporter activity	F	1	1	1560	6874	0.000641026	0.000145476	over	A0A1S4CU59	A0A1S4CU59	0.226942	0.589166	1
GO:0000702	oxidized base lesion DNA N-glycosylase activity	F	1	1	1560	6874	0.000641026	0.000145476	over	A0A1S3ZTA0	A0A1S3ZTA0	0.226942	0.589166	1
GO:0042183	formate catabolic process	P	1	1	1560	6874	0.000641026	0.000145476	over	A0A1S3ZHK0	A0A1S3ZHK0	0.226942	0.589166	1
GO:0051248	negative regulation of protein metabolic process	P	1	1	1560	6874	0.000641026	0.000145476	over	A0A1S4A2H0	A0A1S4A2H0	0.226942	0.589166	1
GO:0010183	pollen tube guidance	P	1	1	1560	6874	0.000641026	0.000145476	over	A0A1S4AEC0	A0A1S4AEC0	0.226942	0.589166	1
GO:0005751	mitochondrial respiratory chain complex IV	C	1	1	1560	6874	0.000641026	0.000145476	over	A0A1S3XAH3	A0A1S3XAH3	0.226942	0.589166	1
GO:0015217	ADP transmembrane transporter activity	F	1	1	1560	6874	0.000641026	0.000145476	over	A0A1S4DKY7	A0A1S4DKY7	0.226942	0.589166	1
GO:0015301	anion:anion antiporter activity	F	1	1	1560	6874	0.000641026	0.000145476	over	A0A1S4DKY7	A0A1S4DKY7	0.226942	0.589166	1
GO:0015173	aromatic amino acid transmembrane transporter activity	F	1	1	1560	6874	0.000641026	0.000145476	over	A0A1S3WZL4	A0A1S3WZL4	0.226942	0.589166	1
GO:0004412	homoserine dehydrogenase activity	F	1	1	1560	6874	0.000641026	0.000145476	over	A0A1S3X086	A0A1S3X086	0.226942	0.589166	1
GO:0033897	ribonuclease T2 activity	F	1	1	1560	6874	0.000641026	0.000145476	over	A0A1S3YJ41	A0A1S3YJ41	0.226942	0.589166	1
GO:0102500	beta-maltose 4-alpha-glucanotransferase activity	F	1	1	1560	6874	0.000641026	0.000145476	over	A0A1S4B0A2	A0A1S4B0A2	0.226942	0.589166	1
GO:0004479	methionyl-tRNA formyltransferase activity	F	1	1	1560	6874	0.000641026	0.000145476	over	A0A1S3YMU0	A0A1S3YMU0	0.226942	0.589166	1
GO:0007032	endosome organization	P	1	1	1560	6874	0.000641026	0.000145476	over	A0A1S4C3J2	A0A1S4C3J2	0.226942	0.589166	1
GO:0019104	DNA N-glycosylase activity	F	1	1	1560	6874	0.000641026	0.000145476	over	A0A1S3ZTA0	A0A1S3ZTA0	0.226942	0.589166	1
GO:0035299	inositol pentakisphosphate 2-kinase activity	F	1	1	1560	6874	0.000641026	0.000145476	over	A0A1S3XDV9	A0A1S3XDV9	0.226942	0.589166	1
GO:0032269	negative regulation of cellular protein metabolic process	P	1	1	1560	6874	0.000641026	0.000145476	over	A0A1S4A2H0	A0A1S4A2H0	0.226942	0.589166	1
GO:0036033	mediator complex binding	F	1	1	1560	6874	0.000641026	0.000145476	over	A0A1S4AEC0	A0A1S4AEC0	0.226942	0.589166	1
GO:0004385	guanylate kinase activity	F	1	1	1560	6874	0.000641026	0.000145476	over	A0A1S3ZZQ9	A0A1S3ZZQ9	0.226942	0.589166	1
GO:0000055	ribosomal large subunit export from nucleus	P	1	1	1560	6874	0.000641026	0.000145476	over	A0A1S3YSL4	A0A1S3YSL4	0.226942	0.589166	1
GO:0030328	prenylcysteine catabolic process	P	1	1	1560	6874	0.000641026	0.000145476	over	A0A1S3Y864	A0A1S3Y864	0.226942	0.589166	1
GO:0072588	box H/ACA RNP complex	C	1	1	1560	6874	0.000641026	0.000145476	over	A0A1S3XAL0	A0A1S3XAL0	0.226942	0.589166	1
GO:0009295	nucleoid	C	1	1	1560	6874	0.000641026	0.000145476	over	A0A1S4C149	A0A1S4C149	0.226942	0.589166	1
GO:0048868	pollen tube development	P	1	1	1560	6874	0.000641026	0.000145476	over	A0A1S4AEC0	A0A1S4AEC0	0.226942	0.589166	1
GO:0030329	prenylcysteine metabolic process	P	1	1	1560	6874	0.000641026	0.000145476	over	A0A1S3Y864	A0A1S3Y864	0.226942	0.589166	1
GO:0097428	protein maturation by iron-sulfur cluster transfer	P	1	1	1560	6874	0.000641026	0.000145476	over	A0A1S4CR91	A0A1S4CR91	0.226942	0.589166	1
GO:0046429	4-hydroxy-3-methylbut-2-en-1-yl diphosphate synthase activity	F	1	1	1560	6874	0.000641026	0.000145476	over	A0A1S4ADE2	A0A1S4ADE2	0.226942	0.589166	1
GO:0006935	chemotaxis	P	1	1	1560	6874	0.000641026	0.000145476	over	A0A1S4AEC0	A0A1S4AEC0	0.226942	0.589166	1
GO:0051235	maintenance of location	P	1	1	1560	6874	0.000641026	0.000145476	over	A0A1S3Y3D4	A0A1S3Y3D4	0.226942	0.589166	1
GO:0006893	Golgi to plasma membrane transport	P	1	1	1560	6874	0.000641026	0.000145476	over	A0A1S3XDH0	A0A1S3XDH0	0.226942	0.589166	1
GO:0000959	mitochondrial RNA metabolic process	P	1	1	1560	6874	0.000641026	0.000145476	over	A0A1S4BYR7	A0A1S4BYR7	0.226942	0.589166	1
GO:0000973	posttranscriptional tethering of RNA polymerase II gene DNA at nuclear periphery	P	1	1	1560	6874	0.000641026	0.000145476	over	A0A1S3XWU3	A0A1S3XWU3	0.226942	0.589166	1
GO:0005815	microtubule organizing center	C	1	1	1560	6874	0.000641026	0.000145476	over	Q1HMQ7	Q1HMQ7	0.226942	0.589166	1
GO:0046943	carboxylic acid transmembrane transporter activity	F	1	1	1560	6874	0.000641026	0.000145476	over	A0A1S3WZL4	A0A1S3WZL4	0.226942	0.589166	1
GO:0051258	protein polymerization	P	1	1	1560	6874	0.000641026	0.000145476	over	Q1HMQ7	Q1HMQ7	0.226942	0.589166	1
GO:0000056	ribosomal small subunit export from nucleus	P	1	1	1560	6874	0.000641026	0.000145476	over	A0A1S3YSL4	A0A1S3YSL4	0.226942	0.589166	1
GO:0052856	NADHX epimerase activity	F	1	1	1560	6874	0.000641026	0.000145476	over	A0A1S4BAZ2	A0A1S4BAZ2	0.226942	0.589166	1
GO:0016799	hydrolase activity, hydrolyzing N-glycosyl compounds	F	1	1	1560	6874	0.000641026	0.000145476	over	A0A1S3ZTA0	A0A1S3ZTA0	0.226942	0.589166	1
GO:0004077	biotin-[acetyl-CoA-carboxylase] ligase activity	F	1	1	1560	6874	0.000641026	0.000145476	over	A0A1S4CIG2	A0A1S4CIG2	0.226942	0.589166	1
GO:0031429	box H/ACA snoRNP complex	C	1	1	1560	6874	0.000641026	0.000145476	over	A0A1S3XAL0	A0A1S3XAL0	0.226942	0.589166	1
GO:0032366	intracellular sterol transport	P	1	1	1560	6874	0.000641026	0.000145476	over	A0A1S3YXM2	A0A1S3YXM2	0.226942	0.589166	1
GO:0046146	tetrahydrobiopterin metabolic process	P	1	1	1560	6874	0.000641026	0.000145476	over	A0A1S4CJS8	A0A1S4CJS8	0.226942	0.589166	1
GO:0004499	N,N-dimethylaniline monooxygenase activity	F	1	1	1560	6874	0.000641026	0.000145476	over	A0A1S3YS18	A0A1S3YS18	0.226942	0.589166	1
GO:0051538	3 iron, 4 sulfur cluster binding	F	1	1	1560	6874	0.000641026	0.000145476	over	A0A1S4AYE8	A0A1S4AYE8	0.226942	0.589166	1
GO:0072595	maintenance of protein localization in organelle	P	1	1	1560	6874	0.000641026	0.000145476	over	A0A1S3Y3D4	A0A1S3Y3D4	0.226942	0.589166	1
GO:0044571	[2Fe-2S] cluster assembly	P	1	1	1560	6874	0.000641026	0.000145476	over	A0A1S4B3D9	A0A1S4B3D9	0.226942	0.589166	1
GO:0006729	tetrahydrobiopterin biosynthetic process	P	1	1	1560	6874	0.000641026	0.000145476	over	A0A1S4CJS8	A0A1S4CJS8	0.226942	0.589166	1
GO:0008534	oxidized purine nucleobase lesion DNA N-glycosylase activity	F	1	1	1560	6874	0.000641026	0.000145476	over	A0A1S3ZTA0	A0A1S3ZTA0	0.226942	0.589166	1
GO:0033170	protein-DNA loading ATPase activity	F	1	1	1560	6874	0.000641026	0.000145476	over	A0A1S3X4V3	A0A1S3X4V3	0.226942	0.589166	1
GO:0030732	methionine S-methyltransferase activity	F	1	1	1560	6874	0.000641026	0.000145476	over	A0A1S3Y8H3	A0A1S3Y8H3	0.226942	0.589166	1
GO:1903432	regulation of TORC1 signaling	P	1	1	1560	6874	0.000641026	0.000145476	over	A0A1S3X3G2	A0A1S3X3G2	0.226942	0.589166	1
GO:0005346	purine ribonucleotide transmembrane transporter activity	F	1	1	1560	6874	0.000641026	0.000145476	over	A0A1S4DKY7	A0A1S4DKY7	0.226942	0.589166	1
GO:0046785	microtubule polymerization	P	1	1	1560	6874	0.000641026	0.000145476	over	Q1HMQ7	Q1HMQ7	0.226942	0.589166	1
GO:0001927	exocyst assembly	P	1	1	1560	6874	0.000641026	0.000145476	over	A0A1S3XDH0	A0A1S3XDH0	0.226942	0.589166	1
GO:0003865	3-oxo-5-alpha-steroid 4-dehydrogenase activity	F	1	1	1560	6874	0.000641026	0.000145476	over	A0A1S3ZIP1	A0A1S3ZIP1	0.226942	0.589166	1
GO:0051651	maintenance of location in cell	P	1	1	1560	6874	0.000641026	0.000145476	over	A0A1S3Y3D4	A0A1S3Y3D4	0.226942	0.589166	1
GO:0038202	TORC1 signaling	P	1	1	1560	6874	0.000641026	0.000145476	over	A0A1S3X3G2	A0A1S3X3G2	0.226942	0.589166	1
GO:0098876	vesicle-mediated transport to the plasma membrane	P	1	1	1560	6874	0.000641026	0.000145476	over	A0A1S3XDH0	A0A1S3XDH0	0.226942	0.589166	1
GO:0007040	lysosome organization	P	1	1	1560	6874	0.000641026	0.000145476	over	A0A1S4C3J2	A0A1S4C3J2	0.226942	0.589166	1
GO:0030897	HOPS complex	C	1	1	1560	6874	0.000641026	0.000145476	over	A0A1S4C3J2	A0A1S4C3J2	0.226942	0.589166	1
GO:0034311	diol metabolic process	P	1	1	1560	6874	0.000641026	0.000145476	over	A0A1S4CJS8	A0A1S4CJS8	0.226942	0.589166	1
GO:0070127	tRNA aminoacylation for mitochondrial protein translation	P	1	1	1560	6874	0.000641026	0.000145476	over	A0A1S4BYR7	A0A1S4BYR7	0.226942	0.589166	1
GO:0042644	chloroplast nucleoid	C	1	1	1560	6874	0.000641026	0.000145476	over	A0A1S4C149	A0A1S4C149	0.226942	0.589166	1
GO:0070143	mitochondrial alanyl-tRNA aminoacylation	P	1	1	1560	6874	0.000641026	0.000145476	over	A0A1S4BYR7	A0A1S4BYR7	0.226942	0.589166	1
GO:0000793	condensed chromosome	C	1	1	1560	6874	0.000641026	0.000145476	over	A0A1S4DM04	A0A1S4DM04	0.226942	0.589166	1
GO:0003887	DNA-directed DNA polymerase activity	F	1	1	1560	6874	0.000641026	0.000145476	over	A0A1S4DH29	A0A1S4DH29	0.226942	0.589166	1
GO:0008176	tRNA (guanine-N7-)-methyltransferase activity	F	1	1	1560	6874	0.000641026	0.000145476	over	A0A1S4D9K7	A0A1S4D9K7	0.226942	0.589166	1
GO:0005342	organic acid transmembrane transporter activity	F	1	1	1560	6874	0.000641026	0.000145476	over	A0A1S3WZL4	A0A1S3WZL4	0.226942	0.589166	1
GO:1902495	transmembrane transporter complex	C	1	1	1560	6874	0.000641026	0.000145476	over	A0A1S4BAK5	A0A1S4BAK5	0.226942	0.589166	1
GO:0015171	amino acid transmembrane transporter activity	F	1	1	1560	6874	0.000641026	0.000145476	over	A0A1S3WZL4	A0A1S3WZL4	0.226942	0.589166	1
GO:0018271	biotin-protein ligase activity	F	1	1	1560	6874	0.000641026	0.000145476	over	A0A1S4CIG2	A0A1S4CIG2	0.226942	0.589166	1
GO:0042256	mature ribosome assembly	P	1	1	1560	6874	0.000641026	0.000145476	over	A0A1S3ZSW6	A0A1S3ZSW6	0.226942	0.589166	1
GO:0006275	regulation of DNA replication	P	1	1	1560	6874	0.000641026	0.000145476	over	A0A1S3YP30	A0A1S3YP30	0.226942	0.589166	1
GO:0009102	biotin biosynthetic process	P	1	1	1560	6874	0.000641026	0.000145476	over	A0A1S3X699	A0A1S3X699	0.226942	0.589166	1
GO:0016593	Cdc73/Paf1 complex	C	1	1	1560	6874	0.000641026	0.000145476	over	A0A1S3XHS5	A0A1S3XHS5	0.226942	0.589166	1
GO:0016300	tRNA (uracil) methyltransferase activity	F	1	1	1560	6874	0.000641026	0.000145476	over	A0A1S3YKS5	A0A1S3YKS5	0.226942	0.589166	1
GO:0008278	cohesin complex	C	1	1	1560	6874	0.000641026	0.000145476	over	A0A1S4DM04	A0A1S4DM04	0.226942	0.589166	1
GO:0004174	electron-transferring-flavoprotein dehydrogenase activity	F	1	1	1560	6874	0.000641026	0.000145476	over	A0A1S3Y6A0	A0A1S3Y6A0	0.226942	0.589166	1
GO:0102568	phospholipase A2 activity consuming 1,2-dioleoylphosphatidylethanolamine)	F	1	1	1560	6874	0.000641026	0.000145476	over	Q5CCT8	Q5CCT8	0.226942	0.589166	1
GO:0005762	mitochondrial large ribosomal subunit	C	1	1	1560	6874	0.000641026	0.000145476	over	A0A1S4BHU9	A0A1S4BHU9	0.226942	0.589166	1
GO:0042646	plastid nucleoid	C	1	1	1560	6874	0.000641026	0.000145476	over	A0A1S4C149	A0A1S4C149	0.226942	0.589166	1
GO:0004411	homogentisate 1,2-dioxygenase activity	F	1	1	1560	6874	0.000641026	0.000145476	over	A0A1S3XEH6	A0A1S3XEH6	0.226942	0.589166	1
GO:0035437	maintenance of protein localization in endoplasmic reticulum	P	1	1	1560	6874	0.000641026	0.000145476	over	A0A1S3Y3D4	A0A1S3Y3D4	0.226942	0.589166	1
GO:0004612	phosphoenolpyruvate carboxykinase (ATP) activity	F	1	1	1560	6874	0.000641026	0.000145476	over	A0A1S3X593	A0A1S3X593	0.226942	0.589166	1
GO:0034312	diol biosynthetic process	P	1	1	1560	6874	0.000641026	0.000145476	over	A0A1S4CJS8	A0A1S4CJS8	0.226942	0.589166	1
GO:0004636	phosphoribosyl-ATP diphosphatase activity	F	1	1	1560	6874	0.000641026	0.000145476	over	A0A1S3X2J0	A0A1S3X2J0	0.226942	0.589166	1
GO:0031902	late endosome membrane	C	1	1	1560	6874	0.000641026	0.000145476	over	A0A1S4C3J2	A0A1S4C3J2	0.226942	0.589166	1
GO:1902533	positive regulation of intracellular signal transduction	P	1	1	1560	6874	0.000641026	0.000145476	over	A0A1S3X3G2	A0A1S3X3G2	0.226942	0.589166	1
GO:0044452	nucleolar part	C	1	1	1560	6874	0.000641026	0.000145476	over	A0A1S3XAL0	A0A1S3XAL0	0.226942	0.589166	1
GO:0005663	DNA replication factor C complex	C	1	1	1560	6874	0.000641026	0.000145476	over	A0A1S3X4V3	A0A1S3X4V3	0.226942	0.589166	1
GO:0003937	IMP cyclohydrolase activity	F	1	1	1560	6874	0.000641026	0.000145476	over	A0A1S4D742	A0A1S4D742	0.226942	0.589166	1
GO:0033263	CORVET complex	C	1	1	1560	6874	0.000641026	0.000145476	over	A0A1S4C3J2	A0A1S4C3J2	0.226942	0.589166	1
GO:0015605	organophosphate ester transmembrane transporter activity	F	1	1	1560	6874	0.000641026	0.000145476	over	A0A1S4DKY7	A0A1S4DKY7	0.226942	0.589166	1
GO:0008124	4-alpha-hydroxytetrahydrobiopterin dehydratase activity	F	1	1	1560	6874	0.000641026	0.000145476	over	A0A1S4CJS8	A0A1S4CJS8	0.226942	0.589166	1
GO:0000266	mitochondrial fission	P	1	1	1560	6874	0.000641026	0.000145476	over	A0A1S3XUF6	A0A1S3XUF6	0.226942	0.589166	1
GO:0015942	formate metabolic process	P	1	1	1560	6874	0.000641026	0.000145476	over	A0A1S3ZHK0	A0A1S3ZHK0	0.226942	0.589166	1
GO:0000054	ribosomal subunit export from nucleus	P	1	1	1560	6874	0.000641026	0.000145476	over	A0A1S3YSL4	A0A1S3YSL4	0.226942	0.589166	1
GO:0040011	locomotion	P	1	1	1560	6874	0.000641026	0.000145476	over	A0A1S4AEC0	A0A1S4AEC0	0.226942	0.589166	1
GO:0006621	protein retention in ER lumen	P	1	1	1560	6874	0.000641026	0.000145476	over	A0A1S3Y3D4	A0A1S3Y3D4	0.226942	0.589166	1
GO:0050918	positive chemotaxis	P	1	1	1560	6874	0.000641026	0.000145476	over	A0A1S4AEC0	A0A1S4AEC0	0.226942	0.589166	1
GO:0005347	ATP transmembrane transporter activity	F	1	1	1560	6874	0.000641026	0.000145476	over	A0A1S4DKY7	A0A1S4DKY7	0.226942	0.589166	1
GO:0004750	ribulose-phosphate 3-epimerase activity	F	1	1	1560	6874	0.000641026	0.000145476	over	A0A1S4AWU6	A0A1S4AWU6	0.226942	0.589166	1
GO:0015216	purine nucleotide transmembrane transporter activity	F	1	1	1560	6874	0.000641026	0.000145476	over	A0A1S4DKY7	A0A1S4DKY7	0.226942	0.589166	1
GO:0015215	nucleotide transmembrane transporter activity	F	1	1	1560	6874	0.000641026	0.000145476	over	A0A1S4DKY7	A0A1S4DKY7	0.226942	0.589166	1
GO:0000930	gamma-tubulin complex	C	1	1	1560	6874	0.000641026	0.000145476	over	Q1HMQ7	Q1HMQ7	0.226942	0.589166	1
GO:0042753	positive regulation of circadian rhythm	P	1	1	1560	6874	0.000641026	0.000145476	over	A0A1S4DR23	A0A1S4DR23	0.226942	0.589166	1
GO:0003922	GMP synthase (glutamine-hydrolyzing) activity	F	1	1	1560	6874	0.000641026	0.000145476	over	A0A1S3XEK0	A0A1S3XEK0	0.226942	0.589166	1
GO:0000315	organellar large ribosomal subunit	C	1	1	1560	6874	0.000641026	0.000145476	over	A0A1S4BHU9	A0A1S4BHU9	0.226942	0.589166	1
GO:0005471	ATP:ADP antiporter activity	F	1	1	1560	6874	0.000641026	0.000145476	over	A0A1S4DKY7	A0A1S4DKY7	0.226942	0.589166	1
GO:0008883	glutamyl-tRNA reductase activity	F	1	1	1560	6874	0.000641026	0.000145476	over	A0A1S3XBH0	A0A1S3XBH0	0.226942	0.589166	1
GO:0042330	taxis	P	1	1	1560	6874	0.000641026	0.000145476	over	A0A1S4AEC0	A0A1S4AEC0	0.226942	0.589166	1
GO:0005337	nucleoside transmembrane transporter activity	F	1	1	1560	6874	0.000641026	0.000145476	over	A0A1S3YEJ1	A0A1S3YEJ1	0.226942	0.589166	1
GO:0000098	sulfur amino acid catabolic process	P	1	1	1560	6874	0.000641026	0.000145476	over	A0A1S3Y864	A0A1S3Y864	0.226942	0.589166	1
GO:0034249	negative regulation of cellular amide metabolic process	P	1	1	1560	6874	0.000641026	0.000145476	over	A0A1S4A2H0	A0A1S4A2H0	0.226942	0.589166	1
GO:0102567	phospholipase A2 activity (consuming 1,2-dipalmitoylphosphatidylcholine)	F	1	1	1560	6874	0.000641026	0.000145476	over	Q5CCT8	Q5CCT8	0.226942	0.589166	1
GO:0004655	porphobilinogen synthase activity	F	1	1	1560	6874	0.000641026	0.000145476	over	A0A076FNJ9	A0A076FNJ9	0.226942	0.589166	1
GO:0033750	ribosome localization	P	1	1	1560	6874	0.000641026	0.000145476	over	A0A1S3YSL4	A0A1S3YSL4	0.226942	0.589166	1
GO:0032006	regulation of TOR signaling	P	1	1	1560	6874	0.000641026	0.000145476	over	A0A1S3X3G2	A0A1S3X3G2	0.226942	0.589166	1
GO:0005199	structural constituent of cell wall	F	1	1	1560	6874	0.000641026	0.000145476	over	A0A1S3X7Y0	A0A1S3X7Y0	0.226942	0.589166	1
GO:0008661	1-deoxy-D-xylulose-5-phosphate synthase activity	F	1	1	1560	6874	0.000641026	0.000145476	over	A0A1S4CGM2	A0A1S4CGM2	0.226942	0.589166	1
GO:0031929	TOR signaling	P	1	1	1560	6874	0.000641026	0.000145476	over	A0A1S3X3G2	A0A1S3X3G2	0.226942	0.589166	1
GO:0016892	endoribonuclease activity, producing 3'-phosphomonoesters	F	1	1	1560	6874	0.000641026	0.000145476	over	A0A1S3YJ41	A0A1S3YJ41	0.226942	0.589166	1
GO:0031425	chloroplast RNA processing	P	1	1	1560	6874	0.000641026	0.000145476	over	A0A1S4AFP6	A0A1S4AFP6	0.226942	0.589166	1
GO:0032365	intracellular lipid transport	P	1	1	1560	6874	0.000641026	0.000145476	over	A0A1S3YXM2	A0A1S3YXM2	0.226942	0.589166	1
GO:0050515	4-(cytidine 5'-diphospho)-2-C-methyl-D-erythritol kinase activity	F	1	1	1560	6874	0.000641026	0.000145476	over	A0A1S3ZLD8	A0A1S3ZLD8	0.226942	0.589166	1
GO:0006768	biotin metabolic process	P	1	1	1560	6874	0.000641026	0.000145476	over	A0A1S3X699	A0A1S3X699	0.226942	0.589166	1
GO:0004643	phosphoribosylaminoimidazolecarboxamide formyltransferase activity	F	1	1	1560	6874	0.000641026	0.000145476	over	A0A1S4D742	A0A1S4D742	0.226942	0.589166	1
GO:0031080	nuclear pore outer ring	C	1	1	1560	6874	0.000641026	0.000145476	over	A0A1S3XWU3	A0A1S3XWU3	0.226942	0.589166	1
GO:0001735	prenylcysteine oxidase activity	F	1	1	1560	6874	0.000641026	0.000145476	over	A0A1S3Y864	A0A1S3Y864	0.226942	0.589166	1
GO:0045185	maintenance of protein location	P	1	1	1560	6874	0.000641026	0.000145476	over	A0A1S3Y3D4	A0A1S3Y3D4	0.226942	0.589166	1
GO:0080171	lytic vacuole organization	P	1	1	1560	6874	0.000641026	0.000145476	over	A0A1S4C3J2	A0A1S4C3J2	0.226942	0.589166	1
GO:0000295	adenine nucleotide transmembrane transporter activity	F	1	1	1560	6874	0.000641026	0.000145476	over	A0A1S4DKY7	A0A1S4DKY7	0.226942	0.589166	1
GO:0032008	positive regulation of TOR signaling	P	1	1	1560	6874	0.000641026	0.000145476	over	A0A1S3X3G2	A0A1S3X3G2	0.226942	0.589166	1
GO:0003689	DNA clamp loader activity	F	1	1	1560	6874	0.000641026	0.000145476	over	A0A1S3X4V3	A0A1S3X4V3	0.226942	0.589166	1
GO:0005770	late endosome	C	1	1	1560	6874	0.000641026	0.000145476	over	A0A1S4C3J2	A0A1S4C3J2	0.226942	0.589166	1
GO:0046406	magnesium protoporphyrin IX methyltransferase activity	F	1	1	1560	6874	0.000641026	0.000145476	over	Q9MUE2	Q9MUE2	0.226942	0.589166	1
GO:0004076	biotin synthase activity	F	1	1	1560	6874	0.000641026	0.000145476	over	A0A1S3X699	A0A1S3X699	0.226942	0.589166	1
GO:0043190	ATP-binding cassette (ABC) transporter complex	C	1	1	1560	6874	0.000641026	0.000145476	over	A0A1S4BAK5	A0A1S4BAK5	0.226942	0.589166	1
GO:0098533	ATPase dependent transmembrane transport complex	C	1	1	1560	6874	0.000641026	0.000145476	over	A0A1S4BAK5	A0A1S4BAK5	0.226942	0.589166	1
GO:0031109	microtubule polymerization or depolymerization	P	1	1	1560	6874	0.000641026	0.000145476	over	Q1HMQ7	Q1HMQ7	0.226942	0.589166	1
GO:0007020	microtubule nucleation	P	1	1	1560	6874	0.000641026	0.000145476	over	Q1HMQ7	Q1HMQ7	0.226942	0.589166	1
GO:0016649	oxidoreductase activity, acting on the CH-NH group of donors, quinone or similar compound as acceptor	F	1	1	1560	6874	0.000641026	0.000145476	over	A0A1S3Y6A0	A0A1S3Y6A0	0.226942	0.589166	1
GO:0032507	maintenance of protein location in cell	P	1	1	1560	6874	0.000641026	0.000145476	over	A0A1S3Y3D4	A0A1S3Y3D4	0.226942	0.589166	1
GO:0046523	S-methyl-5-thioribose-1-phosphate isomerase activity	F	1	1	1560	6874	0.000641026	0.000145476	over	A0A1S3YD06	A0A1S3YD06	0.226942	0.589166	1
GO:0017148	negative regulation of translation	P	1	1	1560	6874	0.000641026	0.000145476	over	A0A1S4A2H0	A0A1S4A2H0	0.226942	0.589166	1
GO:0045900	negative regulation of translational elongation	P	1	1	1560	6874	0.000641026	0.000145476	over	A0A1S4A2H0	A0A1S4A2H0	0.226942	0.589166	1
GO:0071428	rRNA-containing ribonucleoprotein complex export from nucleus	P	1	1	1560	6874	0.000641026	0.000145476	over	A0A1S3YSL4	A0A1S3YSL4	0.226942	0.589166	1
GO:0008863	formate dehydrogenase (NAD+) activity	F	1	1	1560	6874	0.000641026	0.000145476	over	A0A1S3ZHK0	A0A1S3ZHK0	0.226942	0.589166	1
GO:0005657	replication fork	C	1	1	1560	6874	0.000641026	0.000145476	over	A0A1S3X4V3	A0A1S3X4V3	0.226942	0.589166	1
GO:0006892	post-Golgi vesicle-mediated transport	P	1	1	1560	6874	0.000641026	0.000145476	over	A0A1S3XDH0	A0A1S3XDH0	0.226942	0.589166	1
GO:0000972	transcription-dependent tethering of RNA polymerase II gene DNA at nuclear periphery	P	1	1	1560	6874	0.000641026	0.000145476	over	A0A1S3XWU3	A0A1S3XWU3	0.226942	0.589166	1
GO:0033765	steroid dehydrogenase activity, acting on the CH-CH group of donors	F	1	1	1560	6874	0.000641026	0.000145476	over	A0A1S3ZIP1	A0A1S3ZIP1	0.226942	0.589166	1
GO:0046923	ER retention sequence binding	F	1	1	1560	6874	0.000641026	0.000145476	over	A0A1S3Y3D4	A0A1S3Y3D4	0.226942	0.589166	1
GO:0033947	mannosylglycoprotein endo-beta-mannosidase activity	F	1	1	1560	6874	0.000641026	0.000145476	over	A0A1S3XA54	A0A1S3XA54	0.226942	0.589166	1
GO:0009635	response to herbicide	P	1	1	1560	6874	0.000641026	0.000145476	over	P69556	P69556	0.226942	0.589166	1
GO:0004567	beta-mannosidase activity	F	1	1	1560	6874	0.000641026	0.000145476	over	A0A1S3XA54	A0A1S3XA54	0.226942	0.589166	1
GO:0052592	oxidoreductase activity, acting on CH or CH2 groups, with an iron-sulfur protein as acceptor	F	1	1	1560	6874	0.000641026	0.000145476	over	A0A1S4ADE2	A0A1S4ADE2	0.226942	0.589166	1
GO:0048366	leaf development	P	1	1	1560	6874	0.000641026	0.000145476	over	A0A1S4AFP6	A0A1S4AFP6	0.226942	0.589166	1
GO:0015850	organic hydroxy compound transport	P	1	1	1560	6874	0.000641026	0.000145476	over	A0A1S3YXM2	A0A1S3YXM2	0.226942	0.589166	1
GO:0043069	negative regulation of programmed cell death	P	1	1	1560	6874	0.000641026	0.000145476	over	A0A1S4BFL3	A0A1S4BFL3	0.226942	0.589166	1
GO:1904263	positive regulation of TORC1 signaling	P	1	1	1560	6874	0.000641026	0.000145476	over	A0A1S3X3G2	A0A1S3X3G2	0.226942	0.589166	1
GO:0016894	endonuclease activity, active with either ribo- or deoxyribonucleic acids and producing 3'-phosphomonoesters	F	1	1	1560	6874	0.000641026	0.000145476	over	A0A1S3YJ41	A0A1S3YJ41	0.226942	0.589166	1
GO:0044548	S100 protein binding	F	1	1	1560	6874	0.000641026	0.000145476	over	A0A1S3ZIH2	A0A1S3ZIH2	0.226942	0.589166	1
GO:0044450	microtubule organizing center part	C	1	1	1560	6874	0.000641026	0.000145476	over	Q1HMQ7	Q1HMQ7	0.226942	0.589166	1
GO:0045550	geranylgeranyl reductase activity	F	1	1	1560	6874	0.000641026	0.000145476	over	A0A1S3Z5N4	A0A1S3Z5N4	0.226942	0.589166	1
GO:0004635	phosphoribosyl-AMP cyclohydrolase activity	F	1	1	1560	6874	0.000641026	0.000145476	over	A0A1S3X2J0	A0A1S3X2J0	0.226942	0.589166	1
GO:0043066	negative regulation of apoptotic process	P	1	1	1560	6874	0.000641026	0.000145476	over	A0A1S4BFL3	A0A1S4BFL3	0.226942	0.589166	1
GO:0015918	sterol transport	P	1	1	1560	6874	0.000641026	0.000145476	over	A0A1S3YXM2	A0A1S3YXM2	0.226942	0.589166	1
GO:0017137	Rab GTPase binding	F	1	1	1560	6874	0.000641026	0.000145476	over	A0A1S3XCI2	A0A1S3XCI2	0.226942	0.589166	1
GO:0015990	electron transport coupled proton transport	P	1	1	1560	6874	0.000641026	0.000145476	over	A0A0M4K6A6	A0A0M4K6A6	0.226942	0.589166	1
GO:0030337	DNA polymerase processivity factor activity	F	1	1	1560	6874	0.000641026	0.000145476	over	A0A1S3YP30	A0A1S3YP30	0.226942	0.589166	1
GO:0044282	small molecule catabolic process	P	11	38	1560	6874	0.00705128	0.00552808	over	A0A1S3YRT4,A0A1S4DNF2,A0A1S4B9H4,A0A1S3Z4R3,A0A1S3YYG2,A0A1S3XEH6,A0A1S4A3G9,A0A1S3YGX2,A0A1S3Y864,A0A1S3ZHK0,A0A1S3YIE9	A0A1S3YRT4,A0A1S4CLA2,A0A1S3XWD3,A0A1S4DNF2,A0A1S3Z7S7,A0A1S4B9H4,A0A1S3Z4R3,A0A1S3YYG2,A0A1S3ZH48,A0A1S3XEH6,A0A1S4C0B5,A0A1S4D026,A0A075EZT4,A0A1S4A3G9,A0A1S4DGD5,A0A1S3ZF52,A0A1S3XYS3,A0A1S3ZFX3,A0A1S4DNE8,A0A1S4B4M5,A0A1S4A1V3,A0A1S4DCC6,A0A1S3XBJ1,A0A1S4AF69,A0A1S4APA1,A0A1S4DFX8,A0A1S3YGX2,A0A1S4ADZ7,A1KYB0,A1KYB1,A0A1S3ZYJ3,A0A1S3Y864,A0A1S3ZHK0,A0A1S3YIE9,A0A1S3Z811,A0A1S4CQY1,A0A1S4DLY5,…	0.228139	0.591001	0.289474
GO:0043231	intracellular membrane-bounded organelle	C	188	790	1560	6874	0.120513	0.114926	over	A0A1S4B9H4,A0A1S4DCB8,A0A1S3Z4R3,A0A1S3YYG2,A0A1S3ZQ07,A0A1S3ZHK0,Q5M9V8,B2LT58,A0A1S4BYR7,A0A1S3YRT4,A0A1S4AD65,A0A1S4AVB4,A0A1S3XN09,A0A1S4BCN1,A0A1S3Z6N8,A0A1S4BKI6,P14170,A0A1S3YFP6,A0A1S3Z9Z2,A0A1S4B4Z9,A0A1S4AKB5,A0A1S4CXU6,A0A1S4AJZ8,A0A1S4BQK3,A0A1S4DHN3,A7VMP6,A0A1S3ZDD8,A0A1S4BP93,A0A1S3Y3U0,A0A1S3YP30,A0A1S4BPR4,A0A1S4B4I6,A0A1S4DDB0,A0A1S4CPU2,A0A1S4BFY1,A0A1S4AXD5,A0A1S3YP28,A0A1S4B7…	A0A1S3Z7S7,A0A1S4B9H4,Q5M9V4,A0A1S4DCB8,A0A1S3Z4R3,A0A1S3YYG2,A0A1S3ZQ07,A0A1S3XSQ4,A0A1S4D955,A0A1S3XK17,A0A1S3ZHK0,Q5M9V8,B2LT58,Q5M9T3,A0A1S4BZK6,A0A1S4BYR7,Q5M9S4,A0A1S4D7K0,A0A1S3YRT4,A0A1S4BYT9,A0A1S4CLA2,A0A1S3ZI39,A0A1S4AD65,A0A1S3ZNU1,A0A172ELT8,A0A1S4AME8,A0A1S4AVB4,A0A1S3XN09,A0A1S4BCN1,A0A1S4CM31,A0A1S4BI60,A0A1S4ABJ7,A0A1S4D6C0,A0A1S4A9F1,A0A1S4CVQ8,A0A1S3Z6N8,P49729,A0A1S3XHH4,M5A8G…	0.228252	0.591001	0.237975
GO:0030554	adenyl nucleotide binding	F	156	652	1560	6874	0.1	0.0948502	over	A0A1S4AJ36,A0A1S4AKW3,A0A1S3Y7I8,A0A1S4BLU8,A0A1S4CKB3,A0A1S3ZKZ4,A0A1S4AP80,A0A1S4B5X7,A0A1S4DK20,A0A1S4DIY1,A0A1S4CGR1,A0A1S4CK04,Q6F4H4,A0A1S3XTB8,A0A1S4D7A4,A0A1S4DSL7,A0A1S3ZDB8,A0A097BTV9,A0A1S3X5A3,A0A1S3Y1E2,A0A1S4C9G4,A0A1S4BTZ7,A0A140G1P7,P00823,A0A1S3Z3P5,A0A1S3XC54,A0A1S3Y388,A0A1S4B8T4,A0A1S4D758,A0A1S4DML1,H9CCH6,P93373,A0A1S4CRH1,A0A1S3Y0E5,A0A1S3Y1G1,Q9FES7,A0A1S3XJZ1,A0A1S3Z427,A…	A0A1S4D817,A0A1S3X642,A0A1S3YC88,A0A1S3XKA7,A0A1S3XJ11,A0A1S4BVY0,A0A1S3X5I4,A0A140G1S2,Q42961,A0A1S4AJ36,A0A1S4AWG6,A0A1S4AK62,A0A1S4AKW3,A0A1S3Y7I8,A0A1S4AW82,A0A1S4BLU8,A0A1S4BL36,A0A1S4CKB3,A0A1S3ZKZ4,A0A1S4AP80,A0A077DBL2,A0A1S4CSL9,A0A1S4A1J2,A0A1S3X711,A0A1S3YM69,A0A1S3Z7E5,A0A1S3Z7M8,A0A1S4B5X7,A0A1S4B5W8,A0A1S4DK20,A0A1S3WYA8,A0A1S3XVM3,A0A1S4DIY1,A0A1S4CGR1,A0A1S4CK04,Q6F4H4,A0A1S3XTB8,…	0.228544	0.591001	0.239264
GO:0006101	citrate metabolic process	P	12	42	1560	6874	0.00769231	0.00610998	over	A0A1S4DJ63,A0A1S4BMX4,A0A1S4AGW0,A0A075EZS4,A0A075F1V0,A0A1S3YXG6,A0A1S4AYE8,Q7DLX9,A0A1S4AC19,A0A1S3YKI8,A0A1S3Z6N8,W8SRJ8	A0A1S3Y6M1,A0A1S4DHV3,A0A1S4DJ63,A0A1S4BMX4,A0A1S4D398,A0A1S3XUI8,A0A1S4AGW0,A0A075EZS4,A0A1S3XCK8,A0A075F1V0,A0A1S3YXG6,A0A1S3YLC5,A0A1S3Y9D7,A0A1S4CBR9,Q9XQP4,A0A1S3ZW53,A0A1S4A9C7,A0A1S3XSQ4,A0A1S4D955,A0A1S3ZYE5,A0A1S3ZM96,A0A1S4AYE8,A0A1S4BYT9,A0A1S3YGR9,A0A1S3ZX20,A0A1S4A7M3,Q7DLX9,A0A1S3ZI08,A0A1S4AC19,A0A1S4BEA5,A0A1S3YKI8,A0A1S3Y462,A0A1S3X2B9,A0A1S4CM31,A0A1S4BL98,A0A1S3YYZ0,A0A1S4DBD5,…	0.228757	0.591001	0.285714
GO:0006996	organelle organization	P	32	124	1560	6874	0.0205128	0.018039	over	A0A1S4BZJ1,Q9FEV7,A0A1S3XUF6,A0A1S3XWU3,A0A1S3Z9Z2,A0A1S4AKB5,A0A1S3ZDD8,A0A1S4BP93,A0A1S4BFY1,A0A1S4B7Q9,A0A1S3ZJ22,A0A1S4A813,A0A1S4AV66,A0A1S3YWQ0,A0A1S3ZF51,A0A1S4AVI5,A0A1S3XHS5,Q84KJ4,Q1HMQ7,A0A1S4C3J2,A0A1S4DM04,A0A1S4AFP6,A0A1S4AI34,A0A1S4C4Y4,A0A1S4DBS2,A0A1S3Y2M1,A0A1S3XW73,A0A1S3ZSW6,A0A1S3X5Z8,A0A1S3XUP9,A0A1S4BLZ2,A0A1S3X3G2	A0A1S3Y9X4,A0A1S3Y1R0,A0A1S4BZJ1,A0A1S3YJD9,A0A1S3XJ23,A0A1S3XKT6,Q9FEV7,A0A1S3XUF6,A0A1S3ZCE5,A0A1S4AIX9,A0A1S3XWU3,A0A1S3Z9Z2,A0A1S4AKB5,A0A9R6,A0A1S3Z6C5,A0A1S3ZDD8,A0A1S4BP93,A0A1S3XKN4,Q9SLS1,A0A1S4BFY1,A0A1S3ZAZ9,A0A1S3YYD6,A0A1S4DPI0,A0A1S4CRU8,A0A1S4CDH7,A0A1S4B7Q9,A0A1S4DGW5,A0A1S3XHP5,A0A1S3YQV4,A0A1S4CH29,A0A1S4BBS1,A0A1S3ZJ22,A0A1S3XYS0,A0A1S4A813,A0A1S4AV66,A0A1S3X230,A0A1S4BZ24,A0A1…	0.230962	0.595977	0.258065
GO:0044085	cellular component biogenesis	P	41	162	1560	6874	0.0262821	0.0235671	over	A0A1S3XBY2,A0A1S3X8Q5,A0A1S4D668,A0A1S3ZRL4,A0A1S4CQW7,A0A1S4BZJ1,A0A1S3YSL4,A0A1S3ZLB1,A0A1S3XJX0,A0A1S4ADF2,A0A1S3XKL8,A0A1S3Z3K3,A0A1S3ZQM0,A0A1S3XDH0,A0A1S3Z9Z2,A0A1S4AKB5,A0A1S3ZDD8,A0A1S4BP93,A0A1S4BFY1,A0A1S4B7Q9,A0A1S3ZJ22,A0A1S4A813,A0A1S4AV66,A0A1S3XL21,A0A1S3XAL0,Q1HMQ7,A0A1S3YAW9,Q84QE8,A0A1S3XLS3,A0A1S3YCR6,A0A1S4BSA2,A0A1S4DRV5,A0A1S3WYW5,A0A1S3XW73,A0A1S3ZSW6,A0A1S4CBV6,A0A1S4AQ72,…	A0A1S3XBY2,A0A1S3X8Q5,A0A1S4D668,A0A1S3ZRL4,A0A1S4BLB0,A0A1S3Y5V8,A0A1S3ZEB9,A0A1S3WX93,A0A1S4CQW7,A0A1S4D9M3,A0A1S3XSD5,A0A1S4AAH5,A0A1S3Y9X4,A0A1S3Y1R0,A0A1S4BZJ1,A0A1S3YJD9,A0A1S3YSL4,A0A1S3XVA1,A0A1S3YDK8,A0A1S4BWJ9,A0A1S4CDB1,A0A1S3XS39,A0A1S3Z0X9,A0A1S4DQK0,A0A1S3X4J0,A0A1S3XS42,A0A1S3ZI94,A0A1S4A013,A0A1S3ZLB1,A0A1S3ZGF1,A0A1S4DNT1,A0A1S3XJX0,A0A1S3XPL9,A0A1S3ZPV7,A0A1S4DG37,A0A1S3Z0C4,A0A…	0.23663	0.609865	0.253086
GO:0019842	vitamin binding	F	22	83	1560	6874	0.0141026	0.0120745	over	A0A1S3XXN7,A0A1S3XDE1,A0A1S4CNP0,A0A1S4B0F5,A0A1S4AZM4,A0A1S4BAT9,A0A1S4APM0,A0A1S4BS40,A0A1S4DIW7,Q9ZPL5,A0A1S3XCC7,A0A1S3ZP91,A0A1S3XCF5,A0A1S3ZTF8,A0A1S4CAZ7,A0A1S3X0N1,A0A1S4CZX6,A0A1S4B3D9,A0A1S4C260,A0A1S3Y8H3,A0A1S4B421,A0A1S4APB5	A0A1S3YHX3,A0A1S3XXN7,A0A1S3XDE1,A0A1S4CNP0,A0A1S4B0F5,A0A1S3X4P8,A0A1S4CKW1,A0A1S3XEF3,A0A1S4AZM4,A0A1S4BAT9,A0A1S4D6G2,A0A1S4A096,A0A1S4APM0,O81102,A0A1S3ZEA4,A0A1S4BS40,A0A1S4CQD2,A0A1S4AAP9,A0A1S4DIW7,Q9ZPL5,A0A1S3XPL8,A0A1S3XCT6,A0A1S3XCC7,A0A1S3Y2X0,A0A1S3ZP91,A0A1S4C3L2,A0A1S3YQG6,A0A1S4ASM7,A0A1S4BNW5,A0A1S3WXP0,A0A1S3XCF5,A0A1S4A2J0,A0A1S3ZTF8,A0A1S4AZB1,A0A1S3Y9E9,A0A1S3ZLM2,A0A1S4CAZ7,…	0.237593	0.611609	0.26506
GO:0043412	macromolecule modification	P	35	137	1560	6874	0.0224359	0.0199302	over	A0A1S3YAX1,A0A1S3XAL0,A0A1S3YKS5,A0A1S3XHS5,Q75WU8,A0A1S4DA34,A0A1S4CIG2,A0A1S4CEN4,A0A1S3XUS9,I1Z1X7,A0A1S4CV57,A0A1S3XCI2,A0A1S4BKI6,A0A1S4D3E9,A0A1S4AJF4,A0A1S4AXD5,A0A1S4AY65,Q0PWS5,A0A1S4CEW8,A0A1S4BPM1,A0A1S3Y820,A0A1S4DJK0,A0A1S4DJK1,Q0PWS6,A0A1S4C053,A0A1S4BSH6,A0A140G1Q8,A0A1S4AKK6,A0A1S3YAU9,P69556,P69686,A0A1S4BNY0,P06405,A0A1S3ZCM1,A0A1S4CVT5	A0A1S4C9J4,A0A1S3WZK9,A0A1S3YAX1,A0A1S3YW69,A0A1S4DEL3,A0A1S3WX93,A0A1S3WY43,A0A1S3Z8T3,A0A1S3XAL0,A0A1S3YV96,A0A1S4BP86,A0A1S3ZSJ0,A0A1S3YKS5,A0A1S3YA01,A0A1S3Z1D8,A0A1S3ZLI0,A0A1S3Z708,A0A1S4BWM5,A0A1S3X7K3,A0A1S4B6R7,A0A1S4A4S5,A0A1S3XYW5,A0A1S3YCR9,A0A1S3XHS5,A0A1S4BR50,A0A1S4A406,A0A1S3Z1J6,Q75WU8,A0A1S3ZGD7,A0A1S4DA34,A0A1S4A564,A0A1S4DH95,A0A1S4CIG2,A0A1S3ZAF4,A0A1S4CWA5,A0A1S3ZYW5,A0A1S4B…	0.238418	0.612992	0.255474
GO:0030145	manganese ion binding	F	5	15	1560	6874	0.00320513	0.00218214	over	A0A1S4AV83,A0A1S4DNF2,A0A1S3Z922,Q7XZV3,A0A1S3YWI1	U3PLK3,A0A1S4AV83,A0A1S3XWD3,A0A1S4DNF2,A0A1S4DHC1,A0A1S3Z922,A0A1S3X6U2,Q7XZV3,A0A1S4DE74,A0A1S3XZB5,A0A1S3YZQ5,A0A1S3YWI1,A0A1S4CZV7,A0A1S4AV89,A0A1S4BI97	0.24001	0.616342	0.333333
GO:0016887	ATPase activity	F	28	108	1560	6874	0.0179487	0.0157114	over	A0A097BTV9,A0A1S3Z3P5,A0A1S3Z6E6,A0A1S4DA59,A0A1S3YPC4,A0A1S3X4V3,A0A1S3ZF51,A0A1S4CK04,A0A1S4AHW5,A0A140G1P7,P00823,P29790,A0A1S3WZA4,A0A1S3XR26,A0A1S3XR11,A0A1S4B7I9,A0A1S3X217,A0A1S4AU26,A0A1S4D100,A0A1S4AV24,A0A1S3YD84,A0A1S3XJZ1,A0A1S3XZG8,A0A1S4BIX4,A0A1S4AVI3,A0A1S4D7J4,A0A1S3Z6A3,A0A1S4DFP2	A0A1S4BL36,A0A097BTV9,A0A1S3Z3P5,A0A1S4BGV4,A0A1S3Z6E6,A0A1S3X1F6,A0A1S4DA59,A0A1S4DC16,A0A1S3YPC4,A0A1S3X4V3,A0A1S3YTA0,A0A1S3ZF51,A0A140G1S2,A0A1S4A1J2,A0A1S4CK04,Q5M9V4,A0A1S4AHW5,A0A1S4CSA5,A0A140G1P7,P00823,A0A140G1S1,P29790,A0A1S4A0E0,A0A1S3WZA4,A0A1S3XUA2,A0A1S3ZTP5,A0A1S4DS02,A0A1S4BAA8,A0A1S3XR26,A0A1S4CXJ8,A0A1S4DCZ3,A0A140G1P9,A0A1S3XCX6,A0A1S3XR11,A0A1S3ZGF9,A0A1S4CQG1,A0A1S4CNL5,A0A1…	0.24105	0.61827	0.259259
GO:0016053	organic acid biosynthetic process	P	56	226	1560	6874	0.0358974	0.0328775	over	A0A1S3YTZ6,A0A1S4BE22,A0A1S3X2J0,A0A1S4AJ36,A0A1S3ZKZ4,A0A068JFR6,A0A1S4CGR1,A0A1S3WYR8,A0A1S4BTZ7,A0A1S3Z8Z4,A0A1S4BBF5,A0A1S3XQ62,A0A1S4DGM0,A0A1S4BD66,A0A068JIB0,Q6Q8A6,A0A1S4D4C8,A0A1S3XLA8,A0A1S4A908,A0A1S4AAL1,A0A1S3Z1L6,A0A1S4AFE4,A0A1S4B482,A0A1S4D758,H9CCH6,A0A1S3ZAL2,A0A1S4DHM5,P12219,A0A1S4ALM6,A0A1S3XF03,A0A1S3YU63,A0A1S3ZMD4,A0A1S3XCT4,A0A1S3ZRG6,A0A1S3YFW6,A0A1S4AI83,A0A1S4AEH4,U3PH…	A0A1S3ZZR4,A0A1S3YTZ6,A0A1S4BE22,A0A1S4CW41,W8SRK9,A0A1S4BH30,A0A1S4CPI7,A0A1S4C1M5,A0A1S3X2J0,A0A1S3ZVR8,A0A1S4BJI7,A0A1S4D9Q7,Q42961,A0A1S4AJ36,A0A1S3ZKZ4,A0A068JFR6,A0A1S4CGR1,A0A1S4CWV3,A0A1S3XXM3,A0A1S3YIG1,A0A1S3XGM0,A0A1S3Y2I1,A0A1S4DK35,A0A1S3ZZL0,A0A1S3WYR8,A0A1S3ZX13,A0A1S4CXS6,A0A1S4BTZ7,A0A1S3Z8Z4,A0A1S3YQI2,A0A1S4BBF5,A0A1S3XQ62,A0A1S3ZPG2,A0A1S4BCN3,A0A1S4DGM0,A0A1S4CI25,A0A1S3Z0N4,…	0.245933	0.629281	0.247788
GO:0046394	carboxylic acid biosynthetic process	P	56	226	1560	6874	0.0358974	0.0328775	over	A0A1S3YTZ6,A0A1S4BE22,A0A1S3X2J0,A0A1S4AJ36,A0A1S3ZKZ4,A0A068JFR6,A0A1S4CGR1,A0A1S3WYR8,A0A1S4BTZ7,A0A1S3Z8Z4,A0A1S4BBF5,A0A1S3XQ62,A0A1S4DGM0,A0A1S4BD66,A0A068JIB0,Q6Q8A6,A0A1S4D4C8,A0A1S3XLA8,A0A1S4A908,A0A1S4AAL1,A0A1S3Z1L6,A0A1S4AFE4,A0A1S4B482,A0A1S4D758,H9CCH6,A0A1S3ZAL2,A0A1S4DHM5,P12219,A0A1S4ALM6,A0A1S3XF03,A0A1S3YU63,A0A1S3ZMD4,A0A1S3XCT4,A0A1S3ZRG6,A0A1S3YFW6,A0A1S4AI83,A0A1S4AEH4,U3PH…	A0A1S3ZZR4,A0A1S3YTZ6,A0A1S4BE22,A0A1S4CW41,W8SRK9,A0A1S4BH30,A0A1S4CPI7,A0A1S4C1M5,A0A1S3X2J0,A0A1S3ZVR8,A0A1S4BJI7,A0A1S4D9Q7,Q42961,A0A1S4AJ36,A0A1S3ZKZ4,A0A068JFR6,A0A1S4CGR1,A0A1S4CWV3,A0A1S3XXM3,A0A1S3YIG1,A0A1S3XGM0,A0A1S3Y2I1,A0A1S4DK35,A0A1S3ZZL0,A0A1S3WYR8,A0A1S3ZX13,A0A1S4CXS6,A0A1S4BTZ7,A0A1S3Z8Z4,A0A1S3YQI2,A0A1S4BBF5,A0A1S3XQ62,A0A1S3ZPG2,A0A1S4BCN3,A0A1S4DGM0,A0A1S4CI25,A0A1S3Z0N4,…	0.245933	0.629281	0.247788
GO:0050896	response to stimulus	P	47	188	1560	6874	0.0301282	0.0273494	over	A0A1S4DK45,A0A1S4BAZ9,A0A1S4ATK0,A0A1S4BS12,A0A1S4DIJ6,P14170,Q41230,A0A1S4A324,A0A1S3X4J9,A0A1S3Y0V9,A0A1S3X4V3,A0A1S3ZTA0,A0A1S3WYG6,Q9XIV8,A0A1S3YE60,A0A1S4BIW4,A0A1S3XBP3,A0A1S4CQQ3,A7U630,A0A1S3YY52,Q94IQ1,A0A1S3YVG8,A0A1S4A107,A0A1S4D7I2,A0A1S3ZX38,A0A1S3Z2W9,A0A1S3Z5H8,A0A1S3Z2Q8,A0A1S4A0W8,A0A1S3WZE1,A0A1S4BYA0,A0A1S3XCI2,A0A1S4DDD5,A0A1S4DKZ0,A0A1S4CXQ9,A0A1S3YHI6,A0A1S4AFU6,A0A1S4D2X1,A…	A0A1S4DK45,A0A1S4BH38,E3W9N3,A0A1S4BAZ9,A0A1S4ATK0,A0A1S4BS12,A0A1S4DNH2,A0A1S4ACQ8,A0A0C4FST6,A0A1S3YG04,E3W9P7,E3W9P8,A0A1S4DIJ6,P14170,A0A1S3YW90,A0A1S3YL52,A0A1S3XN01,A0A1S4AJP9,A0A1S4CVM4,A0A1S3Y9M0,A0A1S4BDY1,A0A1S3X941,A0A1S3YHG1,A0A1S3X0J3,P29062,Q41230,A0A1S4A8H3,A0A1S4AJW4,A0A1S4A324,A0A1S3ZNI6,A0A1S3X160,A0A1S3X4J9,A0A1S4D4Z4,A0A1S3YRJ3,A0A1S3Z6D7,A0A1S3ZXV6,A0A1S3Y0V9,A0A1S3WY24,A0A1S…	0.246608	0.630254	0.25
GO:0007005	mitochondrion organization	P	6	19	1560	6874	0.00384615	0.00276404	over	A0A1S3XUF6,A0A1S3Y2M1,A0A1S3XW73,A0A1S3X5Z8,A0A1S3XUP9,A0A1S4BLZ2	A0A1S3XUF6,A0A1S3YLY7,A0A1S3Y2M1,A0A1S3Z5K2,A0A1S3YZU2,A0A1S3XW73,A0A1S3YXF7,A0A1S3X5Z8,A0A1S3XUP9,A0A1S3ZIV3,A0A1S3XF91,A0A1S4CG27,A0A1S4BLZ2,A0A1S3XE08,A0A1S3YYF4,A0A1S4C887,A0A1S4CGB1,A0A1S3YMY0,A0A1S4A4N3	0.248331	0.631141	0.315789
GO:0033875	ribonucleoside bisphosphate metabolic process	P	6	19	1560	6874	0.00384615	0.00276404	over	A0A1S4AI06,A0A1S4AK33,A0A1S4A908,A0A1S4D758,H9CCH6,P12219	A0A1S3X1S5,A0A1S4AI06,A0A1S3X1E5,A0A1S4AK33,A0A1S4B2J2,A0A1S4C6W5,A0A1S4A908,A0A1S3ZQP5,A0A1S3XMC0,A0A1S4CWT0,A0A1S4AIQ9,A0A1S3WZY8,A0A076L2G4,A0A1S4C6A5,A0A1S4CGE6,A0A1S4D758,H9CCH6,A0A1S4AWE8,P12219	0.248331	0.631141	0.315789
GO:0034032	purine nucleoside bisphosphate metabolic process	P	6	19	1560	6874	0.00384615	0.00276404	over	A0A1S4AI06,A0A1S4AK33,A0A1S4A908,A0A1S4D758,H9CCH6,P12219	A0A1S3X1S5,A0A1S4AI06,A0A1S3X1E5,A0A1S4AK33,A0A1S4B2J2,A0A1S4C6W5,A0A1S4A908,A0A1S3ZQP5,A0A1S3XMC0,A0A1S4CWT0,A0A1S4AIQ9,A0A1S3WZY8,A0A076L2G4,A0A1S4C6A5,A0A1S4CGE6,A0A1S4D758,H9CCH6,A0A1S4AWE8,P12219	0.248331	0.631141	0.315789
GO:0033865	nucleoside bisphosphate metabolic process	P	6	19	1560	6874	0.00384615	0.00276404	over	A0A1S4AI06,A0A1S4AK33,A0A1S4A908,A0A1S4D758,H9CCH6,P12219	A0A1S3X1S5,A0A1S4AI06,A0A1S3X1E5,A0A1S4AK33,A0A1S4B2J2,A0A1S4C6W5,A0A1S4A908,A0A1S3ZQP5,A0A1S3XMC0,A0A1S4CWT0,A0A1S4AIQ9,A0A1S3WZY8,A0A076L2G4,A0A1S4C6A5,A0A1S4CGE6,A0A1S4D758,H9CCH6,A0A1S4AWE8,P12219	0.248331	0.631141	0.315789
GO:0065007	biological regulation	P	75	307	1560	6874	0.0480769	0.044661	over	A0A1S3Z1G9,Q6Q8A6,A0A1S3XLA8,A0A1S3YRT4,A0A1S4A324,A0A1S3X4J9,A0A1S3Y0V9,A0A1S4CX06,A0A1S4B900,A0A1S3X7Z1,A0A1S3YKH3,A0A1S4DND2,A0A1S4A3V7,A0A1S3ZLD2,A0A1S4CCW3,A0A077D9N5,A0A1S4BUQ4,A0A1S4BDC1,A0A1S3XJE6,A0A1S3YFK6,A0A1S4D700,A0A1S3Y2R6,A0A1S3WXV2,A0A1S4BQM8,A0A1S4ATH4,A0A1S4C6V5,A0A1S3X2I0,A0A1S4D4R5,A0A1S3ZXS7,A0A1S4ATW2,A0A1S3Z8T2,A0A1S4BPM9,A0A1S3YP30,A0A1S4BP93,A0A1S4C149,A0A076KXA2,A0A1S4A…	A0A1S4C9J4,A0A1S3Z1G9,A0A1S4AQ50,A0A1S4AWS5,A0A1S3YV93,A0A1S3ZCE5,A0A1S4AIX9,A0A1S3XHX0,A0A1S4A1M8,A0A1S3XW19,Q6Q8A6,A0A1S4AH17,A0A1S3XLA8,Q6BDB4,A0A1S3ZUM6,A0A1S3XZS1,A0A1S3YRT4,A0A1S4CLA2,A0A1S4AJW4,A0A1S4A324,A0A1S3ZNI6,A0A1S3X160,A0A1S3X4J9,A0A1S4D4Z4,A0A1S3YRJ3,A0A1S3Z6D7,A0A1S3ZXV6,A0A1S3Y0V9,A0A1S3WY24,A0A076KWF9,A0A1S3ZUX0,A0A1S4B0A8,A0A1S4CPN2,A0A1S4BCB4,A0A1S4D678,A0A1S4CX06,A0A1S4B900,…	0.248434	0.631141	0.2443
GO:0140101	catalytic activity, acting on a tRNA	F	25	96	1560	6874	0.0160256	0.0139657	over	A0A1S3XHC9,A0A1S4D5N9,A0A1S3YMU0,A0A1S4BYR7,A0A1S4AVB4,A0A1S3XN09,A0A1S3YGP6,A0A1S4DHA4,A0A1S4DI23,A0A1S3ZWZ1,A0A1S3XLI2,A0A1S4BXI2,A0A1S4DGP2,A0A1S4DAW8,A0A1S4AR36,A0A1S4C3B8,A0A1S3YTC2,A0A1S4A1B1,A0A1S4DR92,A0A1S4DR55,A0A1S4D9K7,A0A1S3XBH0,A0A1S3YKS5,A0A1S4AD65,A0A1S4BCN1	A0A1S4B0B4,A0A1S4B9B6,A0A1S3ZHA8,A0A1S3XHC9,A0A1S4AWN0,A0A1S4CSG4,A0A1S4A755,A0A1S4CL14,A0A1S4B7I8,A0A1S4ABU0,A0A1S3Y5C2,A0A1S4D5N9,A0A1S3ZVD0,A0A1S3ZI33,A0A1S4D1J7,A0A1S4BUA1,A0A1S4AMZ0,A0A1S3YMU0,A0A1S3XMI7,A0A1S4CHP0,A0A1S4D782,A0A1S4BWS7,A0A1S3YX45,A0A1S4BYR7,A0A1S4AVB4,A0A1S3XN09,A0A1S4BAN6,A0A1S3YIA0,A0A1S3XQI7,A0A1S4APY2,A0A1S4APD0,A0A1S3ZCY7,A0A1S3XQZ7,A0A1S3YGP6,A0A1S4BLE7,A0A1S4CHT0,A0A…	0.24895	0.6317	0.260417
GO:0003676	nucleic acid binding	F	161	677	1560	6874	0.103205	0.0984871	over	A0A1S4BYR7,A0A1S4AVB4,A0A1S3XN09,A0A1S4C3B8,A0A1S4CGJ2,A0A1S3XHC9,A0A1S3YFP6,A0A1S4ATY4,A0A1S3Z9Z2,A0A1S4B4Z9,A0A1S4AKB5,A7VMP6,A0A1S3ZDD8,A0A1S4BP93,A0A1S3Y3U0,A0A1S3YP30,A0A1S4B4I6,A0A1S4BFY1,A0A140G1U9,A0A1S4DK45,P06271,A0A1S4A1B7,A0A1S3ZJ22,A0A1S4DE29,A0A1S4A813,A0A1S3ZF51,A0A1S3Z1G9,A0A1S4AVI5,A0A1S4DH29,A0A1S3Z955,A0A1S3ZRY0,A0A1S3YMH7,A0A1S3ZTA0,A0A1S3X4V3,A0A1S4ACD6,A0A1S3YV94,A0A1S4CYJ5,…	A0A1S4BI11,A0A1S4CDK2,A0A1S4BYR7,A0A1S3ZA01,A0A1S4BAS9,A0A1S4AVB4,A0A1S3XN09,A0A1S4CHP0,A0A1S4BTV5,A0A1S3WY34,A0A1S4C3B8,A0A1S3ZJA6,A0A1S4AMI2,A0A1S3ZSN3,A0A1S4B9B6,A0A1S4CGJ2,A0A1S3XHC9,A0A1S4ABU0,A0A1S4AQC1,A0A1S3XMI7,A0A1S3XIE9,D5FM17,A0A1S4BFB3,A0A1S3YFP6,A0A1S4CBT7,A0A1S4C2T9,Q8H0G7,A0A1S4ATY4,A0A1S3YPS5,A0A1S3Y108,A0A1S3Z9Z2,A8J6V0,A0A1S4B4Z9,A0A1S4AKB5,A0A9R6,A0A1S4CQN8,A0A1S3Z6C5,A7VMP6,A…	0.25242	0.639265	0.237814
GO:0019205	nucleobase-containing compound kinase activity	F	7	23	1560	6874	0.00448718	0.00334594	over	A0A1S3Y0E5,A0A1S3ZBD8,A0A1S4DM70,A0A1S3ZZQ9,A0A1S3Y388,A0A1S4DGP1,A0A1S3Z1Y6	Q5DKV0,Q5DKU9,Q5DKU6,Q5DKU8,A0A1S4BCC5,A0A1S4DNR6,A0A1S3Y0E5,A0A1S3YQU6,A0A1S3ZBD8,A0A1S4B8X3,A0A1S4DM70,A0A1S4B6J5,A0A1S4DPS7,A0A1S3ZZQ9,A0A1S3Y388,A0A1S4DGP1,A0A1S4D3E6,A0A1S3Z1Y6,A0A1S3XRQ5,A0A1S4B8M1,A0A1S4CPD1,A0A1S3ZNF6,A0A1S4ACZ6	0.25313	0.639265	0.304348
GO:0018904	ether metabolic process	P	7	23	1560	6874	0.00448718	0.00334594	over	A0A1S3X7Z1,A0A1S3XJE6,A0A1S4D700,A0A1S4BQM8,A0A1S4C6V5,A0A1S3X2I0,A0A1S4D4R5	A0A1S3ZUX0,A0A1S3X7Z1,A0A1S4A4Z4,A0A1S4BXD1,A0A1S3XJE6,A0A1S4DRW2,A0A1S4D459,A0A1S4DBP8,A0A1S4D700,A0A1S4CS12,A0A1S4C862,A0A1S4BQM8,A0A1S4BA66,A0A1S3YEW3,A0A1S3Y3Z1,A0A1S3Z7I6,A0A1S3X5X6,A0A1S4C6V5,A0A1S3X2I0,A0A1S4D4R5,A0A1S3YKL7,A0A1S4C8V8,A0A1S3XTA9	0.25313	0.639265	0.304348
GO:0006662	glycerol ether metabolic process	P	7	23	1560	6874	0.00448718	0.00334594	over	A0A1S3X7Z1,A0A1S3XJE6,A0A1S4D700,A0A1S4BQM8,A0A1S4C6V5,A0A1S3X2I0,A0A1S4D4R5	A0A1S3ZUX0,A0A1S3X7Z1,A0A1S4A4Z4,A0A1S4BXD1,A0A1S3XJE6,A0A1S4DRW2,A0A1S4D459,A0A1S4DBP8,A0A1S4D700,A0A1S4CS12,A0A1S4C862,A0A1S4BQM8,A0A1S4BA66,A0A1S3YEW3,A0A1S3Y3Z1,A0A1S3Z7I6,A0A1S3X5X6,A0A1S4C6V5,A0A1S3X2I0,A0A1S4D4R5,A0A1S3YKL7,A0A1S4C8V8,A0A1S3XTA9	0.25313	0.639265	0.304348
GO:0072350	tricarboxylic acid metabolic process	P	12	43	1560	6874	0.00769231	0.00625546	over	A0A1S4DJ63,A0A1S4BMX4,A0A1S4AGW0,A0A075EZS4,A0A075F1V0,A0A1S3YXG6,A0A1S4AYE8,Q7DLX9,A0A1S4AC19,A0A1S3YKI8,A0A1S3Z6N8,W8SRJ8	A0A1S3Y6M1,A0A1S4DHV3,A0A1S4DJ63,A0A1S4BMX4,A0A1S4D398,A0A1S3XUI8,A0A1S4AGW0,A0A075EZS4,A0A1S3XCK8,A0A075F1V0,A0A1S3YXG6,A0A1S3YLC5,A0A1S3Y9D7,A0A1S4CBR9,Q9XQP4,A0A1S3ZW53,A0A1S4A9C7,A0A1S3XSQ4,A0A1S4D955,A0A1S3ZYE5,A0A1S3ZM96,A0A1S4AYE8,A0A1S4BYT9,A0A1S3YGR9,A0A1S3ZX20,A0A1S4A7M3,Q7DLX9,A0A1S3ZI08,A0A1S4AC19,A0A1S4BEA5,A0A1S3YKI8,A0A1S3Y462,A0A1S3X2B9,A0A1S4CM31,A0A1S4BL98,A0A1S3YYZ0,A0A1S4DBD5,…	0.256155	0.646141	0.27907
GO:0006778	porphyrin-containing compound metabolic process	P	9	31	1560	6874	0.00576923	0.00450975	over	A0A076FNJ9,A0A1S4BE88,A0A1S3XBH0,A0A1S3Z5N4,Q8LSZ2,A0A1S3ZHM0,Q9FES7,Q9MUE2,A0A1S4AX59	A0A1S3XMU0,A0A076FNJ9,A0A1S4C5X4,A0A1S4DF13,A0A1S4BE88,Q9SBI4,A0A1S3YXC4,A0A1S4C086,A0A1S3XBH0,A0A1S4AR72,A0A1S4C6L8,A0A1S3YUH8,A0A1S4DQT8,A0A1S3XCA1,A0A1S4A289,A0A1S4CGA1,A0A1S3Y814,A0A1S3Z5N4,Q8LSZ2,A0A1S4D3I3,A0A1S3YNG0,A0A1S3ZHM0,Q9FES7,Q8LSZ3,A0A1S4A5R2,Q9MUE2,A0A1S3ZPA7,A0A1S3ZIP8,A0A1S3ZYP6,A0A1S4AX59,A0A1S3Z1E0	0.257041	0.646847	0.290323
GO:0005856	cytoskeleton	C	9	31	1560	6874	0.00576923	0.00450975	over	A0A1S3YWQ0,Q84KJ4,A0A1S4D7I7,A0A1S4AFG1,A0A1S4DS33,A0A1S3YAW9,Q1HMQ7,P93373,A0A1S4DHX9	A0A1S3WZG9,A0A1S3Z7K3,A0A1S3YWQ0,A0A1S3XJA5,A0A1S4BQ28,A0A1S4CLC5,Q84KJ4,A0A1S4BCZ7,A0A0S0N610,A0A1S3YDP0,A0A1S4D7I7,A0A1S4AFG1,Q8VXD0,A0A1S4C3U3,A0A0S0N6E8,A0A1S4DS33,A0A1S3Y8Q8,A0A1S4C0B3,Q9M437,Q9M438,A0A1S3YAW9,A0A1S4BU43,A0A1S3ZK43,A0A1S3ZRB3,A0A1S4C6M8,Q1HMQ7,Q05214,P93373,A0A1S4ATS9,A0A1S4DHX9,A0A1S3Y4P0	0.257041	0.646847	0.290323
GO:0044255	cellular lipid metabolic process	P	33	130	1560	6874	0.0211538	0.0189118	over	A0A1S4D758,H9CCH6,A0A1S3ZAL2,A0A1S4DHM5,P12219,A0A1S4ALM6,A0A1S3XF03,A0A1S3YU63,A0A1S3ZMD4,A0A1S3XCT4,A0A1S3ZRG6,A0A1S3YFW6,A0A1S4A3G9,A0A1S4APB0,Q5CCT8,A0A1S3ZF19,A0A1S3YS15,A0A1S4CQW2,A0A1S4BI62,A0A1S3XZF4,A0A067YF53,A0A1S4ABR8,A0A1S4BI04,A0A1S3YHI6,A0A1S3XU33,A0A1S4ADE2,A0A1S4CGM2,A0A1S3ZLD8,A0A1S4CA25,A0A1S3XI75,A0A1S3ZHX7,A0A1S4AFR8,A0A1S4CNE1	A0A1S4C2W2,A0A1S4D439,A0A1S4D758,H9CCH6,A0A1S4AWE8,A0A1S3YMX8,A0A1S3YC69,A0A1S3ZAL2,A0A1S3XFF8,H9CCH7,A0A1S4DHM5,A0A1S3YFP1,A0A1S4B047,A0A1S3YAU3,A0A1S3ZDU3,A0A1S3ZQ73,A0A1S3X5Z5,A0A1S3X0M8,P12219,H9CCI0,A0A1S4ALM6,A0A1S3XF03,A0A1S3Z8T0,A0A1S3XVK6,A0A1S3YU63,A0A1S4B7A9,A0A076KX89,A0A1S3ZMD4,A0A1S3XCT4,A0A1S3Y1C5,A0A1S3X4C9,A0A1S3ZRG6,A0A1S4BRN3,A0A1S4C0Y8,A0A1S3YFW6,A0A1S4AEG9,A0A1S4A3W1,A0A1S4BR…	0.259591	0.652495	0.253846
GO:0043039	tRNA aminoacylation	P	20	76	1560	6874	0.0128205	0.0110562	over	A0A1S4AVB4,A0A1S3XN09,A0A1S3YGP6,A0A1S4DHA4,A0A1S4DI23,A0A1S3ZWZ1,A0A1S3XHC9,A0A1S3XLI2,A0A1S4BXI2,A0A1S4DGP2,A0A1S4DAW8,A0A1S4AR36,A0A1S4C3B8,A0A1S3YTC2,A0A1S4A1B1,A0A1S4DR92,A0A1S4DR55,A0A1S4BYR7,A0A1S4AD65,A0A1S4BCN1	A0A1S4CHP0,A0A1S4D782,A0A1S4BWS7,A0A1S3YX45,A0A1S3XNX3,A0A1S4AVB4,A0A1S3XN09,A0A1S4BAN6,A0A1S3YIA0,A0A1S4APD0,A0A1S3ZCY7,A0A1S3XQZ7,A0A1S3YGP6,A0A1S4BLE7,A0A1S3XQI7,A0A1S4APY2,A0A1S4CHT0,A0A1S3YXL2,A0A1S4AGZ0,A0A1S3ZA01,A0A1S4DHA4,A0A1S3YF68,A0A1S4CUV9,A0A1S3YNF7,A0A1S4ALC8,A0A1S4DI23,A0A1S4BRE8,A0A1S3YPB5,A0A1S3ZWZ1,A0A1S4B9B6,A0A1S3XHC9,A0A1S4ABU0,A0A1S4AWN0,A0A1S4A755,A0A1S4CL14,A0A1S4B7I8,A0A…	0.262679	0.655323	0.263158
GO:0043038	amino acid activation	P	20	76	1560	6874	0.0128205	0.0110562	over	A0A1S4AVB4,A0A1S3XN09,A0A1S3YGP6,A0A1S4DHA4,A0A1S4DI23,A0A1S3ZWZ1,A0A1S3XHC9,A0A1S3XLI2,A0A1S4BXI2,A0A1S4DGP2,A0A1S4DAW8,A0A1S4AR36,A0A1S4C3B8,A0A1S3YTC2,A0A1S4A1B1,A0A1S4DR92,A0A1S4DR55,A0A1S4BYR7,A0A1S4AD65,A0A1S4BCN1	A0A1S4CHP0,A0A1S4D782,A0A1S4BWS7,A0A1S3YX45,A0A1S3XNX3,A0A1S4AVB4,A0A1S3XN09,A0A1S4BAN6,A0A1S3YIA0,A0A1S4APD0,A0A1S3ZCY7,A0A1S3XQZ7,A0A1S3YGP6,A0A1S4BLE7,A0A1S3XQI7,A0A1S4APY2,A0A1S4CHT0,A0A1S3YXL2,A0A1S4AGZ0,A0A1S3ZA01,A0A1S4DHA4,A0A1S3YF68,A0A1S4CUV9,A0A1S3YNF7,A0A1S4ALC8,A0A1S4DI23,A0A1S4BRE8,A0A1S3YPB5,A0A1S3ZWZ1,A0A1S4B9B6,A0A1S3XHC9,A0A1S4ABU0,A0A1S4AWN0,A0A1S4A755,A0A1S4CL14,A0A1S4B7I8,A0A…	0.262679	0.655323	0.263158
GO:0006904	vesicle docking involved in exocytosis	P	3	8	1560	6874	0.00192308	0.00116381	over	A0A1S3XDH0,A0A1S3YZ59,A0A1S4C3J2	A0A1S3XDH0,A0A1S3YRC8,A0A1S3WXZ7,A0A1S3XM81,A0A1S3YZ59,A0A1S4C3J2,A0A1S4BBK1,A0A1S4CT60	0.265016	0.655323	0.375
GO:0090151	establishment of protein localization to mitochondrial membrane	P	3	8	1560	6874	0.00192308	0.00116381	over	A0A1S3X5Z8,A0A1S3XUP9,A0A1S4BLZ2	A0A1S3X5Z8,A0A1S3XUP9,A0A1S3ZIV3,A0A1S3XF91,A0A1S4CG27,A0A1S4BLZ2,A0A1S3XE08,A0A1S3YYF4	0.265016	0.655323	0.375
GO:0006085	acetyl-CoA biosynthetic process	P	3	8	1560	6874	0.00192308	0.00116381	over	A0A1S4AI06,A0A1S4AK33,A0A1S4A908	A0A1S3X1S5,A0A1S4AI06,A0A1S3X1E5,A0A1S4AK33,A0A1S4B2J2,A0A1S4C6W5,A0A1S4A908,A0A1S4CGE6	0.265016	0.655323	0.375
GO:0006549	isoleucine metabolic process	P	3	8	1560	6874	0.00192308	0.00116381	over	A0A1S4CS20,A0A1S4APB5,A0A1S3X086	A0A1S4CS20,A0A1S4CMC2,A0A1S4BYV8,A0A1S4APB5,A0A1S4CLB7,A0A077DCK1,A0A1S3ZJD8,A0A1S3X086	0.265016	0.655323	0.375
GO:0046173	polyol biosynthetic process	P	3	8	1560	6874	0.00192308	0.00116381	over	A0A1S4ABR8,A0A1S4BI04,A0A1S4CJS8	A0A1S3XLH4,A0A1S4ABR8,A0A1S4CQY1,A0A1S4BI04,A0A1S4DLY5,B3GK03,A0A1S4CJS8,A0A1S4C602	0.265016	0.655323	0.375
GO:0009853	photorespiration	P	3	8	1560	6874	0.00192308	0.00116381	over	S4X189,P00876,A0A1S3YBB8	A0A1S4AZ56,A0A075M4T0,S4X189,P00876,A0A1S3YBB8,A0A1S3ZY67,A0A1S3XJ34,Q84QE5	0.265016	0.655323	0.375
GO:0007006	mitochondrial membrane organization	P	3	8	1560	6874	0.00192308	0.00116381	over	A0A1S3X5Z8,A0A1S3XUP9,A0A1S4BLZ2	A0A1S3X5Z8,A0A1S3XUP9,A0A1S3ZIV3,A0A1S3XF91,A0A1S4CG27,A0A1S4BLZ2,A0A1S3XE08,A0A1S3YYF4	0.265016	0.655323	0.375
GO:0004017	adenylate kinase activity	F	3	8	1560	6874	0.00192308	0.00116381	over	A0A1S3Y0E5,A0A1S3ZBD8,A0A1S4DM70	A0A1S4BCC5,A0A1S4DNR6,A0A1S3Y0E5,A0A1S3YQU6,A0A1S3ZBD8,A0A1S4B8X3,A0A1S4DM70,A0A1S4B6J5	0.265016	0.655323	0.375
GO:0016984	ribulose-bisphosphate carboxylase activity	F	3	8	1560	6874	0.00192308	0.00116381	over	S4X189,P00876,A0A1S3YBB8	A0A1S4AZ56,A0A075M4T0,S4X189,P00876,A0A1S3YBB8,A0A1S3ZY67,A0A1S3XJ34,Q84QE5	0.265016	0.655323	0.375
GO:0009097	isoleucine biosynthetic process	P	3	8	1560	6874	0.00192308	0.00116381	over	A0A1S4CS20,A0A1S4APB5,A0A1S3X086	A0A1S4CS20,A0A1S4CMC2,A0A1S4BYV8,A0A1S4APB5,A0A1S4CLB7,A0A077DCK1,A0A1S3ZJD8,A0A1S3X086	0.265016	0.655323	0.375
GO:0140029	exocytic process	P	3	8	1560	6874	0.00192308	0.00116381	over	A0A1S3XDH0,A0A1S3YZ59,A0A1S4C3J2	A0A1S3XDH0,A0A1S3YRC8,A0A1S3WXZ7,A0A1S3XM81,A0A1S3YZ59,A0A1S4C3J2,A0A1S4BBK1,A0A1S4CT60	0.265016	0.655323	0.375
GO:0016872	intramolecular lyase activity	F	3	8	1560	6874	0.00192308	0.00116381	over	A0A1S4ABR8,A0A1S4BI04,A0A1S4DQP7	A0A1S3XLH4,A0A1S4ABR8,A0A1S4BI04,A0A1S4DQP7,A0A1S3Y4P5,A0A1S4D3L8,A0A1S4AER1,A0A1S3YG42	0.265016	0.655323	0.375
GO:0022613	ribonucleoprotein complex biogenesis	P	17	64	1560	6874	0.0108974	0.00931045	over	A0A1S3XBY2,A0A1S3X8Q5,A0A1S4D668,A0A1S3ZRL4,A0A1S4CQW7,A0A1S4BZJ1,A0A1S3YSL4,A0A1S3ZLB1,A0A1S3XJX0,A0A1S4ADF2,A0A1S3XKL8,A0A1S3Z3K3,A0A1S3ZQM0,A0A1S3XL21,A0A1S3XAL0,A0A1S3ZSW6,A0A1S4CBV6	A0A1S3XBY2,A0A1S3X8Q5,A0A1S4D668,A0A1S3ZRL4,A0A1S4BLB0,A0A1S3Y5V8,A0A1S3ZEB9,A0A1S3WX93,A0A1S4CQW7,A0A1S4D9M3,A0A1S3XSD5,A0A1S4AAH5,A0A1S3Y9X4,A0A1S3Y1R0,A0A1S4BZJ1,A0A1S3YJD9,A0A1S3YSL4,A0A1S3XVA1,A0A1S3YDK8,A0A1S4BWJ9,A0A1S4CDB1,A0A1S3XS39,A0A1S3Z0X9,A0A1S4DQK0,A0A1S3X4J0,A0A1S3XS42,A0A1S3ZI94,A0A1S4A013,A0A1S3ZLB1,A0A1S3ZGF1,A0A1S4DNT1,A0A1S3XJX0,A0A1S3XPL9,A0A1S3ZPV7,A0A1S4DG37,A0A1S3Z0C4,A0A…	0.271116	0.668857	0.265625
GO:0016667	oxidoreductase activity, acting on a sulfur group of donors	F	17	64	1560	6874	0.0108974	0.00931045	over	A0A1S3Y864,A0A1S4CCW3,A0A1S3X3C5,A0A1S4C620,A0A076L1Z7,A0A1S3X7Z1,A0A1S4BUQ4,A0A1S3XJE6,A0A1S4D700,A0A1S3WXV2,A0A1S4BQM8,A0A1S4C6V5,A0A1S3X2I0,A0A1S4D4R5,A0A1S4A899,A0A1S4ATW2,A7U630	A0A1S3Y864,A0A1S4B0A8,A0A1S4CPN2,A0A1S4C004,A0A1S4CCW3,P80461,A0A1S3YK07,A0A1S4DSG4,A0A1S4BZQ6,A0A1S3Y4L8,A0A1S3X3C5,A0A1S4C620,A0A076L1Z7,A0A076KWF9,A0A1S3ZUX0,A0A1S3X7Z1,A0A1S4A4Z4,A0A1S4BXD1,A0A1S4BUQ4,A0A1S4B656,A0A1S3XJE6,A0A1S4DRW2,A0A1S4D459,A0A1S4DBP8,A0A1S4D700,A0A1S4CS12,A0A1S4C862,A0A1S3WXV2,A0A1S4CZ83,A0A1S4BQM8,A0A1S4BA66,A0A1S3YEW3,A0A1S3Y3Z1,A0A1S3Z7I6,A0A1S3X5X6,A0A1S4C6V5,A0A1S4A…	0.271116	0.668857	0.265625
GO:0043227	membrane-bounded organelle	C	189	801	1560	6874	0.121154	0.116526	over	A0A1S4AI06,A0A1S4AK33,A0A1S4B9H4,A0A1S4DCB8,A0A1S3Z4R3,A0A1S3YYG2,A0A1S3ZQ07,A0A1S3ZHK0,Q5M9V8,B2LT58,A0A1S4BYR7,A0A1S3YRT4,A0A1S4AD65,A0A1S4AVB4,A0A1S3XN09,A0A1S4BCN1,A0A1S3Z6N8,A0A1S4BKI6,P14170,A0A1S3YFP6,A0A1S3Z9Z2,A0A1S4B4Z9,A0A1S4AKB5,A0A1S4CXU6,A0A1S4AJZ8,A0A1S4BQK3,A0A1S4DHN3,A7VMP6,A0A1S3ZDD8,A0A1S4BP93,A0A1S3Y3U0,A0A1S3YP30,A0A1S4BPR4,A0A1S4B4I6,A0A1S4DDB0,A0A1S4CPU2,A0A1S4BFY1,A0A1S4AX…	A0A1S3X1S5,A0A1S4AI06,A0A1S3X1E5,A0A1S4AK33,A0A1S3ZTZ0,A0A1S4B2J5,P49098,A0A1S4AMU7,A0A1S3Z7S7,A0A1S4B9H4,Q5M9V4,A0A1S4DCB8,A0A1S3Z4R3,A0A1S3YYG2,A0A1S3ZQ07,A0A1S3XSQ4,A0A1S4D955,A0A1S3XK17,A0A1S3ZHK0,Q5M9V8,B2LT58,Q5M9T3,A0A1S4BZK6,A0A1S4BYR7,Q5M9S4,A0A1S4D7K0,A0A1S3YRT4,A0A1S4BYT9,A0A1S4CLA2,A0A1S3ZI39,A0A1S4AD65,A0A1S3ZNU1,A0A172ELT8,A0A1S4AME8,A0A1S4AVB4,A0A1S3XN09,A0A1S4BCN1,A0A1S4CM31,A0A1S…	0.271926	0.67008	0.235955
GO:0044262	cellular carbohydrate metabolic process	P	21	81	1560	6874	0.0134615	0.0117835	over	A0A1S4C9G4,A0A1S4D5Y3,A0A1S4ATF2,A0A1S3YFR7,A0A1S3YFW3,A0A1S4ABR8,A0A1S4BI04,A0A1S3YMJ1,A0A1S4AQ72,A0A1S3ZD62,A0A1S4CRE5,A0A1S3ZL08,A0A1S3WZJ6,A0A1S4ALE9,A0A1S3Y185,A0A1S3Z7H5,A0A1S3ZXT9,A0A1S3ZGC9,A0A1S4CHV0,A0A068JDA3,A0A1S4AGN8	A0A1S3YBU5,A0A1S4C9G4,A0A1S4BB89,A0A1S3XGQ6,A0A1S3YR13,A0A1S3X9G6,A0A1S4D5Y3,A0A1S3Z172,A0A1S4A7L4,A0A1S3YKV8,A0A1S4BXI3,A0A075F1U5,A0A1S4ATF2,A0A1S3XLL1,A0A1S3YFR7,A0A1S3X5N4,A0A1S4D611,A0A1S3XWR1,A0A1S3ZE42,A0A1S3YFW3,A0A1S3Y1Y3,A0A1S4DDM4,A0A1S4BJ28,A0A1S4D3G4,A0A1S4BQS8,A0A1S4CIA3,A0A1S3X9R8,A0A1S3Y074,A0A1S4D237,A0A1S4BL34,A0A1S3XLH4,A0A1S4ABR8,A0A1S4CQY1,A0A1S4BI04,A0A1S4DLY5,B3GK03,A0A1S3Z…	0.280634	0.678775	0.259259
GO:0004743	pyruvate kinase activity	F	4	12	1560	6874	0.0025641	0.00174571	over	A0A1S3X2H3,A0A1S3YLX2,A0A1S3Z4L8,A0A1S4AIM7	A0A1S4D9F1,A0A1S4AZS0,A0A1S3X2H3,A0A1S3Y892,A0A1S3YR78,A0A1S4CGB8,A0A1S3YLX2,A0A1S3ZJS9,A0A1S3Z4L8,A0A1S4CN84,A0A1S3Z6G0,A0A1S4AIM7	0.28118	0.678775	0.333333
GO:0061135	endopeptidase regulator activity	F	4	12	1560	6874	0.0025641	0.00174571	over	E3W9P4,A0A1S4A0N1,A0A059TCI1,A0A059TCI3	A0A1S3XJ89,A0A1S4B411,A0A1S3XJ20,E3W9P4,Q7M1P5,A0A1S4A0N1,A0A1S3ZK57,A0A059TCI1,A0A059TCM2,A0A059TCI3,A0A059TCN3,A0A1S4BYK5	0.28118	0.678775	0.333333
GO:0042451	purine nucleoside biosynthetic process	P	4	12	1560	6874	0.0025641	0.00174571	over	A0A1S3XEK0,A0A1S3Y388,A0A1S4DGP1,A0A1S3Z1Y6	Q5DKV0,Q5DKU9,Q5DKU6,Q5DKU8,A0A1S3YES5,A0A1S3XEK0,A0A1S3Y388,A0A1S4DGP1,A0A1S4D3E6,A0A1S3Z1Y6,A0A1S3XRQ5,A0A1S4B8M1	0.28118	0.678775	0.333333
GO:0030414	peptidase inhibitor activity	F	4	12	1560	6874	0.0025641	0.00174571	over	E3W9P4,A0A1S4A0N1,A0A059TCI1,A0A059TCI3	A0A1S3XJ89,A0A1S4B411,A0A1S3XJ20,E3W9P4,Q7M1P5,A0A1S4A0N1,A0A1S3ZK57,A0A059TCI1,A0A059TCM2,A0A059TCI3,A0A059TCN3,A0A1S4BYK5	0.28118	0.678775	0.333333
GO:0010411	xyloglucan metabolic process	P	4	12	1560	6874	0.0025641	0.00174571	over	A0A1S4AQ72,A0A1S3ZD62,A0A1S4CRE5,A0A1S3ZL08	A0A1S4D1X6,A0A1S4A648,A0A1S4AQ72,A0A1S4CJR0,A0A1S3ZD62,A0A1S4CRE5,A0A1S3Z5V1,A0A1S3ZL08,A0A1S4CBM6,A0A1S4C6S9,A0A1S3YPA6,A0A1S3XSZ4	0.28118	0.678775	0.333333
GO:0016762	xyloglucan:xyloglucosyl transferase activity	F	4	12	1560	6874	0.0025641	0.00174571	over	A0A1S4AQ72,A0A1S3ZD62,A0A1S4CRE5,A0A1S3ZL08	A0A1S4D1X6,A0A1S4A648,A0A1S4AQ72,A0A1S4CJR0,A0A1S3ZD62,A0A1S4CRE5,A0A1S3Z5V1,A0A1S3ZL08,A0A1S4CBM6,A0A1S4C6S9,A0A1S3YPA6,A0A1S3XSZ4	0.28118	0.678775	0.333333
GO:0071669	plant-type cell wall organization or biogenesis	P	4	12	1560	6874	0.0025641	0.00174571	over	A0A1S4BAH9,Q9ZP35,A0A1S4C2N5,A0A1S3YCS2	A0A1S4BAH9,A0A1S4D2L8,A0A1S4BHA6,Q9ZP39,Q9ZP35,A0A1S3X3T0,A0A1S4CM45,A0A1S3ZMD5,A0A1S4C2N5,A0A1S4CVB2,A0A1S3YCS2,A0A1S3X611	0.28118	0.678775	0.333333
[truncated: 1,261 more rows]
