# Supplementary material for: Morpho-physiological and proteomic responses to water stress in two contrasting tobacco varieties
Source: Sci Rep. 2019 Dec 6;9:18523. doi: 10.1038/s41598-019-54995-1 (PMC6898209; doi:10.1038/s41598-019-54995-1)
Supplement: Supplementary file 7 — Supplementary Information: Table S6 [file 41598_2019_54995_MOESM7_ESM.xlsx]

## Sheet: Sheet1
Supplementary Table S6. Results of WGCNA analysis
proteinid	module	C1.1	C1.2	C1.3	C2.1	C2.2	C2.3	T1.1	T1.2	T1.3	T2.1	T2.2	T2.3
P35477	red	1.02483	0.85204	0.861562	0.824674	0.948531	0.920635	1.13101	1.19322	1.20682	1.01322	0.984857	0.941125
P35476	red	1.25243	0.79059	NA	0.517064	0.826471	NA	1.34942	1.21841	NA	0.813991	1.45114	NA
A0A140G1S2	black	1.07485	1.02954	1.05593	0.880258	0.889905	0.862644	1.09357	1.10087	1.09772	0.986807	1.05282	1.02211
A0A1S3XJF2	blue	0.931225	0.892148	0.751831	0.769251	0.86423	0.664632	0.954279	1.021	0.950451	1.74506	1.66576	2.43183
A0A1S4B7M2	blue	0.964774	0.914168	0.899442	0.790325	0.911937	0.799285	0.943031	1.03682	0.870148	1.53263	1.56314	1.88015
P62094	turquoise	1.09604	1.11189	0.978463	0.826026	0.844181	0.881096	1.16353	1.14241	1.24558	0.85224	0.810274	0.85656
A0A1S3XU44	blue	0.894719	1.08523	1.00868	1.11231	1.05428	1.1345	0.98545	0.962508	1.03211	0.944989	0.97339	0.664742
A0A1S3Z844	turquoise	1.0407	0.93955	0.944681	0.919417	0.950374	0.965126	1.23949	1.16481	1.263	0.662877	0.837377	0.781842
A0A1S4CFV4	turquoise	1.00539	1.01538	0.9767	0.828132	0.924648	0.907208	1.08765	1.17792	1.11841	0.900096	0.69794	1.11032
A0A1S3XU57	blue	1.02622	NA	0.807251	0.997419	NA	0.634446	0.846493	NA	0.798068	1.29195	NA	2.7078
A0A1S4ANB9	turquoise	1.04618	0.941214	0.960155	0.91005	0.947157	0.907338	1.14662	1.13999	1.22858	0.804909	0.885191	0.883036
P02376	green	1.23954	1.16674	1.25361	0.951928	0.991365	0.930838	0.998653	0.94944	0.96208	0.803378	0.856103	0.858237
B2BL48	red	NA	1.06739	1.05602	NA	1.05085	1.23919	NA	0.903894	0.891501	NA	0.917291	0.66288
A0A1S4CCT3	red	1.05802	1.00675	1.04269	0.928314	0.872242	0.916964	0.993694	1.16011	1.13673	0.945854	1.06731	0.78759
A0A1S4DPP6	turquoise	1.02179	1.00416	1.00532	0.958108	1.06815	0.999136	1.00828	0.96137	1.14935	1.04725	1.05433	0.753663
A0A1S4AZ56	turquoise	1.21658	1.00622	1.00046	1.02534	1.08013	0.945037	0.978002	1.0856	1.00807	0.790014	0.840568	1.17989
A0A1S4ABS2	blue	1.17296	1.38011	NA	0.979879	0.83548	NA	0.927996	0.963093	NA	0.932617	0.774259	NA
A0A1S4D985	brown	0.977623	0.914029	NA	0.957068	0.940191	NA	0.864929	0.931303	NA	1.39694	1.55516	NA
Q42961	yellow	1.13394	1.0233	1.04508	1.06466	1.03727	1.02953	1.02655	1.02349	1.0214	0.742623	0.970068	0.897882
A0A1S4AJ36	blue	1.11696	1.03101	1.07039	1.03205	0.962886	1.01631	1.01955	1.0596	1.09822	0.825014	0.880608	0.726967
A0A1S4AWG6	brown	1.02933	1.00158	NA	0.966413	1.08706	NA	0.962081	0.839914	NA	1.1157	1.23494	NA
A0A076KWF9	turquoise	1.00574	0.950316	0.972565	0.917069	0.983807	1.01976	1.08993	1.09988	1.06304	0.893376	0.971756	0.894421
A0A1S4AK62	blue	1.08941	0.96199	1.04821	1.01767	1.02197	1.03357	0.959651	1.03695	1.02363	0.948965	0.939034	0.857774
A0A1S4AKW3	turquoise	1.01748	1.01605	1.02833	1.07411	0.958902	0.992263	1.04653	1.09639	1.10122	0.726484	0.892542	0.791781
Q0PWS5	turquoise	1.01007	1.0611	0.964142	0.930886	0.912031	1.01728	1.19618	1.16241	1.17559	0.817679	0.687606	0.774083
A0A1S4CEW8	brown	0.905687	1.01513	1.0824	0.942023	1.04099	0.942286	1.20546	1.13605	0.992146	0.814531	0.629399	0.818323
A0A1S3Z7S7	pink	1.13782	0.950822	0.988584	0.795889	0.937019	0.900426	1.04615	1.08807	1.07739	0.880213	1.13285	1.16336
A0A1S4B9H4	green	1.02171	0.854661	1.02928	0.860963	0.870437	0.801575	1.05947	1.18039	1.05785	1.10287	1.27817	1.34412
A0A1S3Y7I8	brown	1.03789	0.97491	1.00289	0.938805	0.898761	0.93276	0.984704	1.07653	1.05158	1.11807	1.21533	1.00521
O82077	turquoise	0.982197	0.924433	NA	0.88912	0.958335	NA	1.17735	1.21223	NA	0.953452	0.755242	NA
A0A1S4BLU8	turquoise	1.08726	0.888204	0.970155	0.976973	1.02789	1.02115	1.09724	1.13901	1.19968	0.747218	0.715237	0.718632
A0A1S3XXN7	blue	1.0851	1.03084	1.12799	1.10772	1.11062	1.10173	0.984494	0.975029	1.03138	0.671781	0.744779	0.656924
P27141	turquoise	0.896045	0.962502	0.971768	1.11742	0.961396	1	1.03804	1.08171	1.04526	0.943495	0.9441	0.984647
A0A1S4D2Y6	turquoise	1.00268	0.905167	1.02721	0.907526	0.97086	1.05162	1.1237	1.10897	1.04163	0.948453	0.845287	0.683489
A0A1S3XSQ1	turquoise	1.12212	1.07383	1.08381	0.977479	0.963465	1.0059	0.981494	0.970431	0.940546	0.990169	1.03199	0.923127
A0A1S3XDE1	turquoise	1.1433	0.880581	0.974996	0.954781	1.04622	1.02976	1.07132	1.09051	1.13256	0.781729	0.734238	0.805095
A0A1S4CNP0	turquoise	1.13813	0.983222	1.01081	0.959973	1.03263	1.06415	1.07653	1.05624	1.13153	0.786437	0.67796	0.632594
A0A1S4CLZ9	green	1.04679	1.05189	1.0819	1.306	1.14126	1.16747	0.876888	0.896827	0.939512	0.716737	0.757872	0.687153
A0A1S4BEX7	red	0.966651	0.758996	0.861594	0.801602	0.910944	0.969798	1.04112	1.13252	0.959283	1.27889	1.52712	1.22636
A0A1S4A939	blue	1.13467	1.03202	0.942611	0.980823	1.04995	0.850286	0.938724	0.976838	0.903085	0.982151	0.900693	1.57418
A0A1S4DRS8	brown	0.995046	1.04879	NA	0.998704	0.950589	NA	0.988265	0.8673	NA	1.09307	1.26344	NA
E3W9N3	black	1.01739	0.904893	0.812214	0.932535	1.15192	1.21473	1.08553	0.95661	1.00532	1.04144	0.978504	0.759986
A0A1S4DBQ8	blue	1.07609	1.02321	0.991104	1.01438	0.981731	1.01587	1.0606	1.0308	1.10636	0.963552	0.909484	0.632607
A0A1S4CHK0	turquoise	0.978592	1.05864	0.988588	1.14448	1.04051	1.11253	1.14714	1.08835	1.09948	0.641347	0.621264	0.460934
A0A1S4BL36	brown	0.962897	1.02097	1.02595	1.04255	0.986689	1.05214	1.06668	0.991562	1.00678	1.10902	1.02941	0.969939
A0A1S3ZFE6	black	0.93619	0.829166	NA	1.40788	1.15768	NA	0.765764	0.954928	NA	0.806056	1.13121	NA
A0A1S4D605	red	0.887111	0.955502	0.949399	1.16714	1.23301	1.14744	0.916795	0.855151	0.973882	1.10635	0.859706	0.814684
Q84QE8	turquoise	1.04002	1.00728	0.924577	0.982235	1.04704	0.957248	1.15406	1.18407	1.20784	0.836196	0.654812	0.876797
A0A1S3XLS3	turquoise	1.11998	1.03601	1.02471	0.918753	1.03353	0.98505	1.13501	1.07129	1.33973	0.694546	0.71696	0.435468
A0A1S3ZHB8	turquoise	1.0611	1.0546	0.982668	0.925059	0.915936	0.974128	1.09487	1.09541	1.10118	0.981971	0.930861	0.969954
A0A075M4T0	brown	1.21064	0.98466	NA	0.958065	1.05524	NA	0.772807	0.837168	NA	1.19192	1.41688	NA
A0A1S3XXQ5	blue	0.994581	0.999788	0.981863	1.01513	0.969288	0.958855	0.99757	0.968539	0.966971	1.05039	1.2347	1.17256
A0A1S4C8T7	turquoise	1.06285	1.0029	1.07903	0.997963	0.980251	0.959846	1.24241	1.15938	1.069	0.56633	0.762049	0.771452
A0A1S4AYN5	blue	1.07143	1.0461	1.0076	1.00611	1.01234	1.10298	1.05267	1.04325	1.07276	0.908093	0.809419	0.636196
S4X189	green	1.09001	1.05548	0.986411	1.24787	1.04088	1.19891	0.926099	0.958603	1.0028	0.679152	0.937552	0.673736
P00876	green	1.0025	1.00565	1.00644	1.51034	1.27983	1.2812	0.888152	0.910287	0.995496	0.494015	0.422578	0.441733
A0A1S4CKB3	green	0.962619	1.06037	1.04652	1.19827	1.06955	1.05697	1.0625	1.01693	1.04725	0.719268	0.706015	0.715592
A0A1S3ZKZ4	blue	1.02668	1.01688	0.980259	1.1025	1.05594	1.09008	1.02726	1.01979	1.0733	0.722972	0.77966	0.608122
A0A1S3ZFM5	turquoise	1.10668	0.990422	0.976211	0.955924	1.02293	1.02712	1.12296	1.08682	1.22044	0.733193	0.709215	0.643674
A0A076L1Y1	turquoise	0.972984	1.05955	0.95408	0.937345	0.902632	0.929744	1.09572	1.10023	1.10269	0.963198	0.900509	0.900997
A0A1S4A4N4	turquoise	1.21318	1.10293	1.01953	0.920526	0.948617	0.919986	1.16836	1.10482	1.0466	0.577233	0.675722	1.12057
A0A1S4C9Q1	yellow	1.05201	0.950231	NA	0.952801	0.93078	NA	1.12012	1.10752	NA	0.858021	1.01787	NA
A0A1S3ZZM0	blue	1.03063	1.07276	1.04217	0.962674	0.991973	1.00355	1.09127	1.0258	1.07177	0.719559	0.862717	0.659653
A0A1S4CSG9	green	0.976986	1.0525	1.03094	1.1592	1.12732	1.10636	0.979139	0.944097	1.00837	0.83832	0.589809	0.713884
A0A1S3XV78	blue	1.06069	1.00997	1.06174	1.02657	1.02922	1.10945	1.02922	0.995996	1.0194	0.90214	0.900263	0.683213
A0A1S3Y6M1	yellow	1.12103	0.992099	1.05128	0.963227	1.03822	1.04586	1.04458	0.980207	1.0234	0.779285	0.941562	1.20843
Q762F2	brown	1.01984	1.0219	1.01421	1.01827	0.974015	0.934286	1.05608	1.07005	1.00355	0.933103	1.12158	0.971038
A0A1S3XQ99	brown	0.933127	0.972984	0.992673	1.03802	1.0084	0.983822	1.12255	1.04162	1.07982	0.944898	0.872239	0.971211
A0A1S4DC09	blue	0.935864	NA	1.00592	1.04065	NA	1.01784	1.14931	NA	1.18567	0.853209	NA	0.646373
A0A1S3Z1T5	green	1.07086	1.01941	1.00315	0.783235	0.863395	0.947669	0.972946	1.07642	1.03049	1.1895	1.13004	1.02048
A0A1S3ZYK2	brown	1.03209	0.980538	1.00441	0.931107	1.02674	1.0043	1.05441	1.07154	1.01756	0.982107	0.917898	0.95277
A0A1S4BU79	turquoise	1.08447	1.03003	1.02209	0.960387	0.973383	0.928797	1.06835	1.0642	1.06787	0.956926	0.876656	1.05172
A0A1S4AP80	turquoise	1.08115	0.935321	0.991265	1.05653	1.11583	1.08789	1.05622	1.07969	1.0982	0.737682	0.658387	0.689169
A0A1S3YHI6	turquoise	1.05565	0.804541	0.908966	0.86503	1.09407	1.06204	1.18512	1.12673	1.12839	0.816012	0.702457	0.704942
A0A1S4AB83	turquoise	1.07106	1.0333	1.02518	1.01041	1.0099	1.04577	1.06935	1.01708	1.05604	0.821082	0.87946	0.872338
A0A1S3ZUX0	turquoise	1.00866	0.857035	0.978082	0.823129	0.926452	0.941451	1.17994	1.27356	1.21817	0.911936	0.70291	0.781815
A0A1S3Y6D9	yellow	0.9517	0.995076	1.09127	0.873996	1.02149	0.999423	0.874003	1.04712	0.948908	1.54764	0.87692	0.883912
A0A140G1V3	green	0.996578	1.02615	0.955953	0.861637	0.870165	0.855658	1.09882	1.07757	1.07693	1.13468	1.15911	1.24304
A0A077DBL2	yellow	1.13322	1.03096	1.01626	1.14518	1.00906	1.00296	0.989656	0.982275	0.996659	0.703369	1.03576	0.98248
A0A1S4CSL9	blue	1.04461	1.02519	1.07614	0.96809	1.02864	1.00359	0.954037	0.999905	0.924998	1.24076	0.913809	1.17646
A0A1S4A1J2	blue	0.989056	0.942838	0.99219	1.03533	1.02621	0.9944	0.957392	1.02167	0.972502	1.10269	1.04339	1.1097
A0A1S3XQU9	yellow	0.820027	0.987142	1.01006	0.714181	1.01285	1.06126	0.854901	1.02519	1.02263	1.86489	0.898257	0.886629
Q5KTN5	magenta	1.03137	0.971804	0.963425	0.968462	1.0193	1.04511	1.07008	1.14755	0.997502	1.15165	0.965856	1.02332
A0A1S4DBQ6	green	0.917649	0.981906	0.929296	0.890387	0.960904	0.887099	1.04607	1.04604	1.0497	1.31271	1.02825	1.31108
A1KYB0	turquoise	1.27256	0.881566	1.11673	1.03466	1.08063	0.963224	0.928825	1.08949	0.965735	0.643773	0.847182	1.04426
A0A1S3X711	blue	0.916142	0.980495	0.916711	1.04199	0.930069	1.00303	0.968899	0.983739	0.945833	0.990041	1.35736	1.35815
A0A1S4CJH7	blue	NA	1.08163	0.924405	NA	0.977129	0.906398	NA	0.933798	0.858759	NA	1.11629	1.74563
A0A1S3YM69	brown	NA	0.880839	1.08548	NA	0.89605	1.05823	NA	1.02665	0.940495	NA	1.58833	0.914324
A0A1S3Z7E5	red	NA	1.1699	1.15682	NA	1.10791	1.01295	NA	0.774918	0.725019	NA	1.00158	1.32445
A0A1S4B5X7	blue	0.979346	1.11181	1.11279	1.1925	1.11424	1.13106	1.04592	0.900524	0.952275	0.704854	0.737515	0.657508
A0A1S4DK20	blue	1.00992	1.04219	1.07933	1.22477	1.0197	1.19109	1.01119	1.07429	0.997659	0.802344	0.719543	0.439665
A0A1S3ZZM7	turquoise	0.967011	0.958558	NA	0.958548	0.986384	NA	0.921128	1.00151	NA	1.28301	1.20575	NA
A0A1S3ZCU3	yellow	1.06359	0.945072	NA	1.00968	0.906825	NA	1.03982	1.14128	NA	0.8681	1.06881	NA
Q9XG67	blue	0.848305	1.02463	0.930393	0.906736	0.922281	0.977162	0.982309	0.999244	0.957989	1.57194	1.31991	1.71269
A0A0K2GN10	blue	0.998965	0.865369	1.19728	0.929088	0.869037	0.798002	0.905849	1.10343	0.729479	1.34328	0.878868	1.70565
A0A1S3WYA8	brown	1.25003	0.82434	1.08242	0.939994	0.898077	1.02557	0.998534	1.03933	0.983568	0.72893	1.41641	0.901371
A0A1S3XVM3	brown	1.05028	1.00309	NA	0.893024	0.953334	NA	1.02995	0.985576	NA	1.0688	1.24642	NA
A0A1S4CYJ5	turquoise	1.08244	1.06282	1.06439	1.01305	1.01628	1.0046	1.17102	1.07912	1.09033	0.620894	0.522336	0.708878
A0A1S4DIY1	green	1.02787	1.02878	1.10161	1.18739	1.19874	1.17081	0.852752	0.870259	0.805669	0.857986	0.706804	0.765774
A0A068JFR6	turquoise	1.19395	0.878571	0.995211	0.931221	0.998248	0.976324	1.12691	1.19597	1.30574	0.589108	0.645424	0.52551
A0A1S4CJW2	turquoise	0.985305	0.907231	0.912801	1.011	1.05132	1.0045	1.06471	1.08924	1.16219	0.933502	0.8534	0.841918
A0A1S3XD32	blue	1.12507	1.14741	1.04282	1.11467	1.19795	1.28409	0.938289	0.874428	0.876882	0.806708	0.492933	0.63838
A0A1S4B0F5	blue	1.03149	1.05678	1.00552	1.23541	1.0441	1.13949	1.02935	1.01044	1.09798	0.603872	0.67016	0.513193
A0A1S4AGN4	black	0.958947	0.95485	0.999188	1.08178	1.06866	1.10133	0.953356	0.955233	0.960382	1.03784	0.985757	0.994354
A0A1S3YBB8	black	1.20617	1.12377	1.13566	0.825754	0.880111	0.909956	1.04708	1.05391	1.01764	1.04228	1.078	1.05402
A0A1S3ZY67	turquoise	1.02777	1.045	1.00573	1.02311	1.01704	0.997816	0.926883	0.925055	0.948712	1.07618	1.06814	1.11593
A0A1S4D1U6	blue	1.16655	1.03482	1.11434	1.1366	1.25117	1.04712	0.923236	0.941805	0.949451	0.710128	0.420339	0.759544
A0A1S3X3I0	yellow	1.04923	0.916446	1.00604	1.07571	1.09214	1.11385	1.06902	1.00922	0.970312	0.75803	0.964533	0.889571
A0A1S4B4Q4	brown	0.943979	0.681154	0.921569	0.999693	0.861995	0.977255	1.07623	1.2075	0.961541	1.07171	1.62786	1.34599
A0A1S4CQ81	turquoise	1.11149	0.915833	0.939528	0.908383	0.985022	0.970321	1.1285	1.1422	1.15201	0.760677	0.819014	0.888569
A0A140G1S8	turquoise	1.06035	1.09085	1.0358	0.858215	0.840525	0.873181	1.15797	1.10653	1.15673	0.860864	0.890691	0.785474
A0A1S3Z5N4	turquoise	1.13803	1.18856	1.09945	1.00154	0.952954	0.980216	1.01273	0.978027	0.996059	0.789613	0.774666	0.838435
A0A1S3XJ34	yellow	1.19346	1.14643	1.13354	0.946769	0.935053	0.95812	1.044	1.0115	1.08723	0.640423	0.994901	0.74836
A0A1S4A5Z2	grey	1.02535	0.985931	1.13514	1.00184	1.05979	1.00799	1.01441	1.07219	1.02029	1.08103	1.02618	0.987339
A0A1S4D5C4	brown	1.06291	0.910277	1.05285	0.821696	0.864307	0.981596	0.979797	1.0183	0.95997	1.24196	1.58579	1.10749
A0A140G1X3	turquoise	0.999891	1.08201	0.965177	0.992564	0.966729	0.980446	1.06838	0.999923	1.07287	0.896845	0.951397	1.09939
A0A1S4ABX7	green	1.01314	1.0497	1.06272	1.26809	1.08209	1.10718	0.915907	0.933189	0.92785	0.784999	0.72973	0.815497
A0A1S3Y5Z1	turquoise	1.19406	1.05316	1.05357	0.843309	0.935053	0.91786	1.09324	1.09658	1.11622	0.876934	0.813384	0.844051
A0A1S4CGR1	turquoise	1.05259	1.05251	1.07384	1.06184	1.13004	1.0607	0.995537	0.997681	1.05416	0.674867	0.495298	0.633977
P06373	brown	1.02531	1.10788	1.07864	1.08643	1.02859	1.01505	1.06024	0.992521	0.951119	0.764886	0.651395	1.01193
A0A1S3YMT8	yellow	1.11393	1.00943	0.997527	1.02755	1.01726	0.967117	1.05856	1.00038	0.979526	0.79953	0.9365	1.09486
Q8W3Z7	turquoise	1.35861	1.05333	1.08007	0.741342	0.815737	0.815393	1.25244	1.30124	1.40467	0.478244	0.610387	0.463172
A0A1S4D5X6	yellow	1.01949	0.950133	1.01325	0.979146	1.019	1.04688	0.920393	0.98137	0.926224	1.06139	0.954782	1.10625
Q08IJ1	green	0.940961	1.09821	0.953513	0.879696	0.867796	0.938775	1.18662	1.04118	1.14714	1.06582	1.32992	1.12722
A0A1S3X0Y5	turquoise	1.14262	0.99074	1.05083	0.911156	0.879081	0.852335	1.12074	1.18161	1.22654	0.778398	0.904866	0.816712
A0A1S4ALX4	green	1.00349	0.983372	1.06634	0.949077	0.998569	0.97771	1.07238	1.02142	0.947493	1.12654	1.00415	1.11632
A0A1S3YFP6	brown	0.896032	0.935005	0.743113	1.00197	0.897155	1.02358	0.986169	0.999035	1.05233	1.33144	1.56721	1.41405
A0A1S4CK04	blue	0.867833	0.89108	0.911943	0.984685	1.02195	0.937575	0.915786	0.910982	0.910547	1.33995	1.46978	1.43484
Q6F4H4	blue	0.823202	0.721231	0.726042	0.891208	0.662907	0.803906	0.926756	1.10959	0.940273	1.63045	2.42589	2.19934
A0A1S4DHV3	red	1.07843	0.914537	0.935324	0.873165	0.951801	0.91302	1.15378	1.16446	1.06651	0.959888	0.972255	1.19105
A0A1S3XBE6	turquoise	1.10429	1.05493	0.990484	0.942854	0.955764	0.965273	1.11796	1.09871	1.14559	0.75977	0.691784	0.795524
A0A1S3XTB8	turquoise	1.04891	0.925874	0.988984	1.01087	1.02807	1.00092	1.15246	1.12723	1.05956	0.733093	0.766587	0.771003
A0A1S4AQV9	blue	0.845087	0.924364	0.947335	1.04285	1.05916	1.0177	0.989998	0.968811	0.922882	1.25981	1.16314	1.31945
A0A1S3YG63	red	1.00584	0.890894	0.924068	0.82516	0.99718	0.947387	1.11858	1.03075	1.11117	1.09341	1.05958	0.927675
A0A1S4B487	blue	1.06913	0.848046	0.995221	0.966709	0.999368	1.01677	1.00081	1.1199	1.20305	0.572551	0.738712	0.532525
A0A1S4DJ63	green	1.12084	0.976557	0.999142	0.798679	0.840277	0.857375	1.01406	1.06392	1.04799	1.1491	1.23534	1.33613
A0A1S4BMX4	turquoise	1.20285	0.934329	1.03062	0.97314	1.00495	0.990831	1.14263	1.15471	1.25431	0.556744	0.759527	0.511022
A0A1S4CQ62	turquoise	1.07209	0.965637	NA	0.948189	0.945831	NA	1.13976	1.21169	NA	0.810806	0.673344	NA
A0A1S3XQF4	turquoise	0.979141	0.966346	0.970424	0.991059	0.989761	1.03966	1.06436	1.05153	0.919565	0.913458	0.943479	0.941043
A0A1S4AWH0	turquoise	1.08011	0.946825	1.03871	1.07395	0.998041	0.985134	0.963035	1.09364	0.95591	0.87355	0.935611	1.03342
A0A1S3ZDF1	black	0.773298	0.595156	0.741727	1.35048	1.57455	1.55611	0.822482	0.82183	0.685944	1.192	1.26248	1.00358
A0A1S4A3L9	red	1.05733	0.937823	NA	0.850315	0.989237	NA	0.971203	1.05516	NA	1.2523	1.07051	NA
A0A1S3ZYK1	turquoise	0.957792	1.07578	1.04561	0.929206	0.956754	0.991023	1.0268	0.958071	0.950433	1.11932	1.18525	1.13348
A0A1S4CIT2	turquoise	0.988516	1.05725	0.936562	1.03899	1.02769	1.00957	0.888183	0.91213	0.974733	1.21656	1.13857	1.19179
A0A1S4AYA1	magenta	1.07437	1.07128	1.07906	1.12398	1.04121	1.08239	0.898494	0.910349	0.886738	0.914916	1.06646	0.967273
A0A1S4BXT5	brown	1.00043	1.02348	1.07631	0.993921	1.00915	0.982129	0.998234	0.945387	1.03921	0.957288	1.09428	0.918794
A0A1S4CZY8	turquoise	1.16518	1.13931	1.07629	0.831004	0.823299	0.83827	1.09846	1.16846	1.27818	0.912581	0.648359	0.585978
A0A1S4BAJ0	turquoise	1.00261	0.898918	0.982784	0.778143	0.957748	0.958691	1.27064	1.18686	1.17076	0.937175	0.814569	0.967693
A0A1S3XKM0	blue	1.0692	1.07072	1.06695	0.91382	0.994986	0.997456	1.02383	1.04641	1.05907	1.00907	0.801512	0.780806
A0A1S3ZQ52	brown	1.04433	1.04603	1.03159	0.978489	1.01976	1.01769	0.979701	1.05487	0.988245	0.849069	0.828542	0.988503
A0A140G1P8	turquoise	1.0537	1.09353	1.09839	0.955813	0.871699	0.930636	1.13042	1.11639	1.16967	0.724138	0.787073	0.658385
A0A1S3Z311	red	1.04673	0.876458	1.00616	0.893725	0.939651	0.968275	1.00309	1.10199	1.08453	1.08746	1.27108	1.06488
A0A1S4C403	blue	0.993894	0.83226	0.898592	0.916266	0.946064	0.907152	0.952602	1.08282	0.928857	1.32174	1.32259	1.61064
A0A1S4D7A4	green	1.04878	1.09312	1.1478	1.31468	1.18472	1.1065	0.88255	0.804395	0.897164	0.719976	0.672214	0.769803
A0A1S4CCN8	black	1.06235	NA	0.928639	0.863181	NA	0.848398	1.10585	NA	1.35421	0.959873	NA	0.819082
O80360	turquoise	1.09104	0.994675	0.96536	0.88426	0.9207	0.921485	1.20515	1.16753	1.18736	0.741116	0.775166	0.880389
A0A1S3Y4V1	turquoise	0.996151	0.985359	0.985011	1.09389	1.05621	1.07428	0.891225	0.946905	0.983378	1.05765	1.10547	0.826892
A0A1S3ZE23	red	1.05732	0.931845	1.00165	0.913393	0.961419	0.960272	1.07285	1.07687	1.06835	1.01407	1.08754	0.984904
A0A1S3X5Z4	turquoise	1.09112	0.881487	0.98498	0.903596	1.007	0.983408	1.1414	1.12623	1.11843	0.836059	0.885762	0.867481
A0A1S3YBU5	yellow	1.01089	0.951186	1.00504	1.00949	0.990502	0.961297	1.02266	1.04294	1.09593	0.940823	1.00859	0.868434
A0A1S4A7P5	brown	1.13885	0.986692	1.11569	0.889452	0.958843	1.00528	1.03287	1.0957	0.97224	1.18494	0.734645	0.811648
A0A1S3ZKH8	red	1.04567	0.978222	0.977655	0.862936	0.926454	0.893002	1.07084	1.07968	1.08626	1.04011	1.0248	1.02546
I7GVS5	blue	1.01166	0.920591	1.03994	1.00653	1.04139	1.03849	1.03159	1.0105	1.00493	0.980452	1.00156	0.812053
A0A1S3XXM3	turquoise	1.11585	0.868088	0.972522	0.879432	0.999666	0.96245	1.10311	1.17784	1.12871	0.881192	0.763522	0.931405
A0A1S3YG65	turquoise	1.00951	0.977738	1.04133	0.961792	0.975705	1.04178	1.03023	1.09272	1.24019	0.802609	0.881466	0.558493
A0A1S3Z334	blue	1.03858	1.04092	1.0675	1.12762	1.04194	1.04797	0.971721	0.997857	1.01517	0.805979	0.841472	0.754218
A0A1S4CBT7	red	NA	0.840433	0.725044	NA	0.964782	1.04143	NA	1.08692	1.23346	NA	1.30093	1.06078
A0A1S4BXE7	turquoise	1.02854	1.05071	1.04346	1.19118	1.0481	1.04528	0.863784	0.943857	0.88615	1.12514	0.979901	1.02963
A0A1S4C2T9	grey	NA	0.927057	0.942488	NA	0.914966	1.13873	NA	0.933754	1.24084	NA	1.17455	0.392378
A0A1S4ALN7	green	0.999382	1.09113	0.973128	0.909842	0.912151	0.965582	1.01997	1.04806	1.04097	1.07183	0.959654	1.10192
A0A1S3YIG1	brown	1.02146	0.929418	0.994507	0.993377	1.00214	0.990884	0.976306	0.965624	0.94612	1.04148	1.28284	1.17754
A0A1S3X4P8	red	0.977719	1.04666	1.0457	1.08593	1.02979	1.04122	0.976468	0.992677	0.956264	0.988385	0.850073	0.911994
A0A1S3XES7	turquoise	1.07697	1.02195	1.04158	0.985944	1.01618	1.05463	1.13272	1.10264	1.11471	0.655171	0.680753	0.729612
A0A1S4CH99	turquoise	1.03044	1.09298	0.985398	0.834489	0.921383	0.919319	1.15257	1.11849	1.21274	0.962642	0.741361	0.847167
Q8H0G7	brown	0.866213	1.0719	NA	0.896381	1.07219	NA	1.16746	0.997464	NA	1.14999	1.95068	NA
A0A1S4BAV7	brown	1.10848	0.895558	0.757008	1.00277	0.959912	1.33313	0.913745	0.975698	0.74825	0.819058	1.3495	1.37911
A0A1S3ZAU1	turquoise	1.20126	1.03517	1.01805	0.901618	0.958813	0.950497	1.1371	1.18591	1.27404	0.582707	0.561328	0.574151
A0A1S3YZX8	turquoise	1.08721	0.912379	0.983807	0.958409	0.988441	0.991514	1.14991	1.23143	1.21715	0.726458	0.718989	0.606243
A0A1S4D398	red	0.986298	0.873993	0.912836	0.824115	0.901886	0.910456	1.15338	1.17039	1.19969	0.97182	1.00942	1.04069
A0A1S4AHG8	turquoise	1.01577	1.0387	1.07385	1.23833	0.95139	1.01063	0.981456	1.09074	1.02218	0.714563	0.860617	0.870024
A0A1S3X3Q5	brown	0.921872	1.02848	0.900646	1.12101	1.02134	1.02211	1.02926	1.03586	1.03749	0.941161	0.83343	1.1622
A0A1S4DSL7	red	0.982517	1.03086	1.0822	1.24144	1.18428	1.13497	0.903979	0.852084	0.865485	0.972558	0.908307	0.966566
A0A1S3XGM0	green	0.981053	1.06715	1.00906	0.683295	0.994449	0.923983	1.13788	0.997342	1.17037	1.29844	0.91567	0.898368
A0A1S3ZDB8	green	1.0767	1.10536	1.11294	1.38472	1.25811	1.23556	0.840711	0.811382	0.803367	0.73605	0.654699	0.681153
A0A1S4DFI4	blue	1.13788	1.0172	1.04327	0.980838	1.01165	1.12463	0.931424	1.02098	0.939781	0.859173	0.840781	0.803663
A0A1S4CYE4	blue	1.07472	1.01824	1.01686	0.990411	1.02697	1.34869	1.12553	1.03155	0.884231	0.690879	0.825489	0.533329
A0A1S4BNP6	red	1.09802	1.00746	1.08726	1.03894	1.3481	0.958417	0.9395	0.857471	0.941407	0.9613	0.421736	1.12811
A0A1S4DKZ0	turquoise	1.07615	1.04221	1.03158	1.06792	0.995319	1.01335	1.04865	1.05732	1.08634	0.802261	0.726606	0.872436
A0A1S3Y2I1	brown	1.11024	0.991188	1.05038	0.876164	0.898524	0.907885	1.03785	1.0387	1.00659	0.878882	1.11157	1.21757
A0A1S3XUI8	turquoise	1.08915	0.991255	0.982888	0.835645	0.933759	0.942219	1.17604	1.16449	1.11642	0.8273	0.781884	0.901896
A0A1S3X9U6	turquoise	1.0401	1.04253	1.02739	0.986655	0.940304	0.959177	1.07135	1.07011	1.09297	0.867296	0.849037	0.88071
A0A1S4A6N1	red	0.987935	0.76699	0.937323	0.858546	0.793097	1.00067	1.10417	1.08474	1.02872	1.01859	1.61147	1.05665
A0A1S3YRJ8	turquoise	1.12067	1.0263	1.00386	1.06264	1.04677	1.0619	1.10362	1.04985	1.08832	0.611372	0.591306	0.644689
Q5M9V4	turquoise	0.930636	0.965793	0.98183	1.12069	1.03474	1.01735	0.945238	0.945946	0.930962	1.09353	1.17169	1.16108
A0A1S3Z1X1	turquoise	1.0729	1.00757	1.05645	0.955961	1.04914	0.971918	1.07444	0.994823	1.41138	0.853286	0.918848	0.657562
P69656	yellow	1.0256	0.988767	1.01514	1.03478	0.936143	0.973069	1.01358	0.999084	0.983682	0.904003	0.959281	0.991238
A0A1S4ATY4	blue	1.08356	1.01709	1.12556	1.01985	1.02739	1.0162	0.827989	0.878034	0.688689	1.19851	1.30455	1.45707
P68158	blue	1.03103	1.03613	1.04971	1.18024	1.07036	1.08487	0.972661	0.998534	1.03128	0.784144	0.789191	0.683047
A0A1S3XBL8	turquoise	1.03496	1.02758	0.987277	0.879629	0.873203	0.861944	1.14257	1.19914	1.19519	0.947729	0.892955	0.981664
A0A1S3ZXG7	grey	1.04263	0.963004	0.995306	0.953163	1.01617	1.06299	1.01349	1.04196	0.968321	1.05505	1.00945	1.04825
Q84QE5	turquoise	1.00786	0.998668	1.00883	1.00757	1.0228	0.988747	0.884518	0.954694	0.953572	1.17028	0.991851	0.989642
A0A097BTV9	yellow	0.400197	0.983378	0.773504	0.436871	0.929414	0.744548	0.451095	0.76245	0.672636	3.76373	1.61781	2.6871
A0A1S4C068	green	1.14676	1.2429	1.2153	1.1841	1.06063	1.12505	0.893525	0.853847	1.01045	0.633463	0.675942	0.357771
A0A1S3YPS5	red	NA	0.931857	0.822656	NA	0.963632	1.09806	NA	1.06347	1.17852	NA	1.15628	0.975769
A0A1S4BPM1	turquoise	0.96956	1.10393	1.03988	1.01594	0.933842	0.965035	1.20819	1.16627	1.2795	0.659188	0.71031	0.59946
A0A1S4AGW0	turquoise	1.04113	0.983374	1.01595	0.932037	1.00786	1.00243	1.11517	1.12245	1.09959	0.864933	0.7956	0.769646
A0A1S4DCB8	yellow	1.11225	1.01816	0.993146	1.00468	1.05244	0.96997	1.10995	0.983828	1.13767	0.700682	0.918373	0.830968
Q05214	yellow	0.967399	1.04434	0.926528	1.10528	1.084	1.09538	0.891206	0.904291	0.899892	1.14339	0.934773	1.2133
A0A1S4BNA9	black	0.621857	0.623128	NA	1.61758	1.60468	NA	0.635476	0.617694	NA	1.32993	1.25989	NA
A0A1S3XZ08	pink	0.997211	1.06111	0.870104	0.885907	0.820535	0.831988	1.10334	1.05252	1.08538	1.01257	1.49366	1.45766
A0A1S4BG25	turquoise	0.991521	1.13769	1.08366	0.69585	0.658051	0.692103	1.40938	1.30051	1.29124	0.524434	0.825012	0.860814
A0A1S4DJD1	turquoise	1.11511	0.91796	0.967438	0.903743	0.954402	0.941294	1.03177	1.1431	1.05104	0.895956	0.966794	1.0659
D6PZY5	grey	1.04751	0.988914	1.03462	0.895166	1.03033	0.984529	1.02345	0.971133	1.02024	1.07259	1.00728	1.01068
A0A1S4AHW5	black	1.03098	1.06166	1.04883	0.879815	0.879408	0.850944	1.10768	1.08805	1.08009	1.01248	1.04745	1.16896
A0A1S4CSA5	black	1.02354	1.07554	1.05267	0.935253	0.893547	0.883622	1.07568	1.0989	1.07197	0.959254	0.906495	1.01017
A0A1S3YLA5	brown	0.974767	1.03559	1.022	1.1121	1.00645	0.994568	1.01943	1.03858	0.981874	1.02257	0.806972	1.02477
A0A1S3YV19	brown	0.97911	1.04297	1.07859	1.04082	0.988603	0.98005	0.935737	1.04653	0.997232	1.07922	0.869638	0.986782
A0A1S4CS07	turquoise	1.05328	0.992613	1.0679	1.0746	1.06229	1.02849	1.0807	0.999382	0.997091	0.784057	0.776161	0.81363
A0A1S3XFT6	blue	0.956913	0.948404	0.938855	0.898264	0.965877	0.893568	0.998492	1.02797	1.01615	1.29388	1.2923	1.27778
A0A1S4DQ11	turquoise	0.977231	1.04077	1.04072	1.02825	0.944878	0.994099	1.19666	1.09892	1.1227	0.711466	0.732913	0.648038
A0A075EZS4	blue	1.02433	0.991055	0.99981	0.946566	0.968948	1.03293	1.20647	1.10053	1.22677	0.818518	0.680322	0.528588
A0A1S4C519	brown	1.33798	1.06684	1.04541	0.92957	1.00884	0.945504	0.805173	1.03871	1.08786	0.98433	0.773055	0.993968
A0A1S3YUT4	turquoise	1.08089	0.828515	0.9501	0.908996	0.951574	0.946157	1.17702	1.20173	1.27416	0.756807	0.924444	0.777826
U3PLK3	red	1.0445	0.901536	0.939562	0.905165	0.956676	0.893265	1.13648	1.08368	1.14506	0.930264	1.13558	1.13332
A0A1S4D817	turquoise	0.949637	0.902447	1.15036	1.04983	0.999906	1.05067	1.0984	1.28166	0.826038	0.884954	0.738316	1.0537
A0A097BTX9	brown	0.968383	1.04861	1.01791	0.964781	0.951489	0.980665	1.0437	1.02617	1.12221	1.09793	0.890713	0.836212
A0A1S4B0V3	brown	1.02585	0.909137	0.987679	1.06604	1.06346	1.00281	1.2372	1.09243	1.01565	0.505134	0.582153	1.07497
Q8LSZ2	blue	1.06023	1.10157	1.0976	1.19547	1.10368	1.09793	0.902125	0.933405	0.930068	0.74589	0.751109	0.604333
A0A1S3ZVW5	red	1.09129	0.882028	1.06873	0.75139	0.95295	1.07077	1.10488	1.05543	0.895097	1.13518	1.29282	0.953287
A0A1S3YCF0	turquoise	1.1453	1.00387	0.967974	0.845014	0.915256	0.926114	1.16403	1.1825	1.24796	0.799381	0.819397	0.875426
A0A1S3ZHH0	turquoise	1.0813	1.03434	1.00186	0.87987	0.958546	1.00942	1.09704	1.06349	1.08852	0.946999	0.929019	0.875466
A0A1S3Y108	brown	0.857489	1.03081	1.02286	0.823681	0.842648	1.19037	0.934317	0.947835	0.939729	1.36744	2.77199	0.699476
A0A1S4C503	yellow	1.08372	1.14648	0.989566	1.04782	0.961984	1.09101	1.06334	0.897778	1.02251	0.757259	1.09919	0.862891
A0A1S3Z9Z2	blue	0.958156	0.964015	1.06769	1.06018	1.05699	1.00926	1.21116	1.08104	1.19493	0.639893	0.85694	0.460033
A0A1S3YCR6	turquoise	1.03982	0.971265	0.965149	1.1043	0.981192	0.985722	1.24287	1.0752	1.2773	0.717642	0.668396	0.425522
A0A140G1X5	brown	0.943283	0.979849	0.896745	1.03561	1.02099	1.04063	0.999657	1.01648	1.04743	1.09696	1.20551	1.14685
A0A1S3ZZL0	brown	1.0575	0.91131	0.958141	0.91797	1.05385	1.01797	1.02542	1.03673	1.04369	1.02608	0.869033	0.836346
A0A1S4BB21	turquoise	1.11182	0.862631	1.08179	0.942416	0.812471	0.851548	1.02041	1.23817	1.07676	0.831123	1.26498	0.98973
A0A1S4B0A8	blue	1.1056	0.993713	1.11485	0.995812	1.08349	1.09134	0.993737	1.01742	0.942694	0.894352	0.967012	0.794768
A0A1S4CPN2	brown	1.08052	0.965635	1.01476	0.931557	1.04195	1.00079	0.999076	1.01054	1.02671	0.910747	0.767823	0.873753
A0A1S3Z4N4	turquoise	1.0879	1.01515	1.05193	0.891173	0.985006	0.932261	1.23416	1.08946	1.04982	0.700151	0.720872	0.999392
A0A1S4AY78	brown	0.883825	0.985871	1.01539	1.00981	0.94751	0.959238	0.864134	0.866602	0.90687	1.37561	1.62543	1.21102
A0A1S4CZR9	turquoise	1.01754	1.04911	1.05525	0.907477	0.927468	0.97239	1.06707	1.07946	1.18373	0.987127	1.00267	0.62671
A0A1S3Y8Q2	black	0.985919	1.15105	1.02553	0.744926	0.796279	0.756975	1.17445	1.14312	1.32881	1.0105	0.808168	1.14807
A0A1S4D6S5	blue	0.969238	1.06461	0.821709	0.908106	0.900854	0.775847	0.960872	1.00236	0.946396	1.22338	1.04556	2.05492
P06359	turquoise	1.00257	1.05704	1.04633	0.999203	0.949945	0.965163	1.06214	1.04246	1.01824	0.972606	0.959566	1.01638
O24132	blue	1.00457	0.989155	0.993113	0.718439	0.759653	0.792431	1.04136	1.09724	0.907963	1.53022	1.53627	1.71396
A0A1S4BSA2	blue	1.14289	1.06878	1.0407	0.893216	1.00477	0.983862	1.05066	1.03867	1.10335	0.684189	0.703114	0.656436
P18212	turquoise	1.1446	0.878	0.953297	0.795394	0.920838	0.98577	1.34056	1.22598	1.21604	0.549331	0.71113	0.570177
A0A1S3ZVQ8	turquoise	1.15468	1.09471	0.937083	0.779299	0.861027	0.888158	1.1715	1.18042	1.14326	0.829368	0.764587	1.12171
A0A1S4BMB0	turquoise	1.00543	1.06583	0.930111	1.14581	0.912196	0.866722	0.968216	1.21255	1.25103	0.872408	0.865235	0.988927
A0A1S3ZYV8	turquoise	1.18697	1.09666	1.04083	0.852865	0.873686	0.800314	1.22724	1.14742	1.33643	0.717494	0.846075	0.633521
A0A1S3Z555	turquoise	1.2689	0.936637	1.08399	0.981783	1.00446	0.888397	1.03333	1.11629	1.10346	0.626374	0.756075	0.906956
A0A1S4B8G0	yellow	1.00683	NA	0.918383	0.856643	NA	1.00729	0.965149	NA	0.997073	1.33517	NA	1.13818
A0A1S3ZDZ0	blue	0.988539	1.0236	0.964828	0.956093	0.930331	0.957716	1.02733	1.04586	0.988668	1.06956	1.00553	1.20267
A0A1S4BAZ9	turquoise	1.20356	1.07794	1.14104	0.925083	0.964968	0.953009	1.08482	1.12437	1.04341	0.56201	0.597089	0.653207
A0A1S3WYR8	blue	1.10871	1.15802	0.884611	0.939827	0.891489	0.836345	0.842238	0.856347	0.963048	1.26488	1.41071	1.74055
A0A1S3ZX13	green	1.06396	1.03748	0.926083	0.933947	0.769503	0.948176	0.900744	1.16322	1.0647	1.12968	0.991145	1.21588
Q04127	turquoise	1.11814	0.853377	0.981686	0.833319	0.928333	0.977235	1.11692	1.29161	1.28474	0.822051	0.661551	0.810714
Q04126	turquoise	1.05015	0.861648	0.89518	0.876062	0.975916	0.975546	1.17031	1.19681	1.22415	0.784194	0.72884	0.784988
A0A1S4BKF0	blue	1.14621	1.03663	1.04572	0.988334	1.04538	1.06348	1.04359	1.06649	1.07731	0.734311	0.627042	0.706403
A0A1S3X5A3	blue	1.08977	0.994664	0.825648	0.826053	0.908224	0.807421	0.739582	0.920832	0.746149	1.6346	1.63498	2.40012
A0A1S3Y1E2	green	1.07239	1.05182	1.08504	1.14043	1.08061	1.11396	0.950991	0.974515	0.95383	0.952538	0.804656	0.837862
A0A1S4AHL1	blue	1.2127	1.01698	1.07091	1.0741	1.10072	1.05855	0.97761	1.07425	1.18192	0.540724	0.592973	0.464791
A0A1S4BRD0	yellow	1.12265	0.97196	1.04812	0.900655	0.915495	0.981075	1.18833	1.16033	1.15682	0.671887	1.00451	0.605332
A0A1S4CHD5	brown	1.12492	1.01565	NA	0.906207	1.05903	NA	1.10675	1.0291	NA	0.817929	0.833252	NA
Q9T2G2	turquoise	1.00962	1.05178	0.978236	0.951859	0.915239	0.963678	1.18047	1.0678	1.10993	0.617767	0.783323	0.799821
A0A1S3WZJ6	brown	1.15254	1.1139	1.08183	0.973324	0.949134	0.890669	1.10508	1.12054	1.16308	0.724633	0.516558	0.785415
A0A1S3X434	pink	1.03569	0.994573	0.992173	0.966776	0.929766	0.92839	1.05413	1.04442	1.02725	0.821956	1.10276	1.11473
A0A1S4CXS6	turquoise	1.14966	NA	0.976876	0.958256	NA	1.05522	1.06479	NA	0.930181	0.788528	NA	1.09525
A0A1S3YL98	green	0.984342	0.835889	0.929009	0.998797	1.05254	1.06037	1.06157	1.06745	1.00543	0.912183	1.10433	1.27472
A0A1S3XCK8	turquoise	1.06261	1.03446	0.903031	0.95599	1.00912	1.17	1.20981	1.03124	1.21685	0.760345	0.85164	0.453977
Q7DM39	turquoise	1.11176	0.816283	0.867021	0.800248	0.954196	0.986837	1.34125	1.27423	1.35302	0.670435	0.725553	0.677532
A0A1S3Y055	turquoise	1.08144	1.03358	0.963008	0.845409	0.893664	0.961437	1.20814	1.18488	1.22422	0.636324	0.774675	0.600455
A0A1S4C5L2	turquoise	1.07452	1.04897	1.09253	0.898911	0.881245	0.919352	1.07905	1.20385	0.938547	0.988813	0.642539	1.32925
A0A1S4C8L1	blue	1.10972	1.02954	0.978606	1.02541	1.01154	0.879651	1.04643	0.994719	1.05705	0.839908	0.946889	1.41925
A0A1S4AV83	blue	0.979576	0.888715	0.925717	0.870397	0.961335	0.976391	1.02697	1.08619	1.12698	1.25839	1.31668	1.22856
A0A1S3Y820	green	0.874729	1.06247	0.891296	0.799521	0.857798	0.886137	1.11799	1.0461	1.17446	1.25539	1.33085	1.05229
A0A1S3YUH0	black	1.05506	1.05528	1.08588	0.892981	0.94363	1.02074	1.03392	0.983797	0.952865	1.08756	1.03643	0.939225
A0A1S4CYK4	turquoise	1.01235	0.945419	0.952625	0.93112	0.963425	1.01333	1.13962	1.07936	1.10388	0.845284	0.949237	0.844476
A0A1S4D3I3	blue	0.978629	1.06359	0.985603	1.05875	1.02419	0.988056	0.972297	0.963538	0.988682	0.923897	1.10832	1.26059
A0A1S4C9G4	green	1.0427	0.923215	0.970191	0.843374	0.915707	0.918353	1.03334	1.01756	1.06317	1.23228	1.30307	1.18836
A0A1S3ZNF7	grey	1.05569	1.0231	NA	0.97725	0.960974	NA	0.887689	1.02588	NA	1.2076	0.964976	NA
A0A1S3YNG0	brown	1.20698	1.15723	1.05741	1.07802	0.999047	1.01385	0.966438	0.980869	0.93867	0.623345	0.648711	1.07235
A0A1S3ZHM0	green	1.19096	1.21861	1.20862	1.10302	1.00611	1.02955	0.888933	0.934696	1.01511	0.537686	0.690826	0.636326
A0A1S3ZKV5	black	0.807355	0.792338	0.762965	1.25368	1.28807	1.2984	0.941885	0.92649	0.926034	0.965912	0.848297	1.05592
A0A1S4BB89	red	1.0814	0.950966	1.0191	0.968899	0.983746	0.983197	0.983541	1.06807	1.03175	1.06182	1.05965	1.04721
A0A1S4BTZ7	green	1.06853	1.00788	1.02107	1.23731	1.11561	1.13687	0.990005	0.992405	1.03866	0.641632	0.628591	0.621629
A0A1S4AHL7	brown	1.05626	1.01566	0.992021	0.989734	1.01922	1.07419	1.05642	1.08154	1.0137	0.837961	0.813446	0.978984
A0A1S3Z332	turquoise	1.15416	0.941937	1.03811	0.956079	0.994137	1.06399	1.07777	1.11425	1.07136	0.857258	0.798421	0.739354
A0A1S3ZAU9	blue	0.903911	1.06349	0.98767	0.845959	0.918772	0.978284	1.0616	0.992566	0.907706	1.42114	1.06487	1.3048
A0A1S3Z8Z4	turquoise	1.17706	1.03564	1.07563	0.861124	0.89352	0.785492	1.16027	1.21496	1.30944	0.661069	0.69675	0.608564
A0A1S4AJE0	grey	1.09109	0.912136	1.02339	1.00908	1.00218	1.03687	0.950181	1.0316	0.869976	0.895389	0.952879	1.14864
A0A1S3ZZ60	green	1.08622	NA	1.1572	1.07515	NA	0.998853	0.948433	NA	0.912222	0.883898	NA	0.959646
A0A1S4D312	turquoise	1.25743	1.07242	1.20293	1.03533	0.98184	1.07958	1.09366	0.981919	0.9021	0.429318	0.490156	0.622735
A0A1S3WYG6	blue	1.03523	0.903418	1.00507	1.05413	1.05721	1.07422	1.00321	1.02468	1.0563	0.907891	0.909996	0.671277
A0A1S3YQI2	red	1.06801	1.00308	1.03661	0.89035	0.904642	0.875012	1.05183	1.09682	1.08933	1.08962	1.01932	1.00068
A0A1S3X9U8	yellow	0.9389	0.918324	0.946054	1.15584	1.0247	1.0803	1.0632	1.04068	1.03507	0.874926	1.04796	1.01111
A0A1S4D206	blue	0.935401	1.06389	1.07389	0.882495	0.764534	0.701709	0.966877	0.963047	0.848576	1.32177	1.56022	1.82858
A0A1S3X0M5	blue	1.05183	1.03564	0.93037	0.960191	1.03023	1.00613	1.12848	1.11243	1.21584	0.819357	0.602959	0.662626
A0A1S4BWA4	turquoise	1.14327	1.01241	0.968154	1.03499	1.07018	1.08977	1.10103	1.0523	1.14634	0.593717	0.664788	0.647545
A0A1S4D1U0	brown	1.03378	1.02191	1.00384	0.883987	0.981805	1.02637	1.07157	0.979419	0.941384	1.07249	1.13171	1.14726
A0A1S4DDK3	brown	0.997269	0.949315	0.965277	1.13887	0.908895	1.18675	0.908249	1.03353	0.992737	1.01761	1.37427	0.764363
A0A1S4DEY3	turquoise	1.10224	1.05339	1.07798	0.831859	0.981263	0.872372	1.147	1.1322	1.20767	0.840079	0.769864	0.744377
A0A1S4CJM5	black	0.682995	0.78405	NA	2.04968	1.63693	NA	0.685891	0.672622	NA	0.494798	0.627484	NA
A0A1S4B1N5	brown	1.07385	1.03877	1.02505	0.959863	1.01671	1.00147	1.11928	1.07351	1.0729	0.704029	0.645881	0.848489
A0A1S3ZW63	turquoise	0.997482	1.02986	0.968114	0.868823	0.895478	0.880432	1.1749	1.11412	1.22039	0.889868	0.958302	0.995742
A0A1S3XDD7	brown	1.01289	1.08913	NA	1.11463	1.07591	NA	1.07685	0.945128	NA	0.733966	0.689123	NA
A0A1S3ZYZ9	turquoise	0.8647	1.0933	0.943852	1.11031	0.946094	1.03746	1.01777	0.953736	0.893947	1.06174	1.05151	1.25579
A0A1S4B938	green	0.855682	1.0862	0.962741	1.19428	1.11921	1.16555	0.964543	0.904562	1.01386	0.910307	0.759315	0.733382
A0A140G1P7	blue	1.03709	1.12257	1.0272	0.894499	0.930607	0.844862	1.01846	0.916764	1.02502	1.06745	1.10162	1.38174
A0A1S3YAY2	green	1.07288	0.990716	0.972496	0.983635	1.08281	1.10632	0.942481	0.989105	0.917698	0.904385	0.89824	0.926381
A0A1S3X3Y8	turquoise	1.07413	0.94428	0.943117	0.897945	0.926521	1.00922	1.05209	1.20953	1.10813	1.09134	0.730609	0.955735
A0A1S3XAX8	turquoise	1.11323	0.989537	1.08476	1.02947	1.00643	1.02029	1.0826	1.10486	1.03747	0.800826	0.800054	0.84998
A0A1S4C2S1	brown	0.940983	0.934304	1.12991	0.968519	0.975256	1.02126	1.01012	0.98654	1.0168	1.21258	1.20143	0.737104
A0A1S3XBY2	turquoise	1.09938	1.03312	1.08326	0.894801	0.949827	0.963918	1.11169	1.12177	1.03236	0.717318	0.743249	0.694983
Q8VWF9	brown	0.968037	1.06407	1.03695	0.999966	0.92579	1.00355	1.00371	1.14322	0.98541	1.11232	0.629379	1.03767
A0A1S3X8Q5	turquoise	1.06441	1.01676	1.11084	0.936766	0.956138	1.09306	1.12333	1.14189	0.981006	0.6868	0.783601	0.706178
Q75ZE5	blue	0.995055	0.990214	0.922018	0.988511	0.949075	0.855654	0.917221	0.96993	0.91412	1.13738	1.39048	1.65666
A0A1S4AK99	turquoise	1.00651	1.07443	1.01993	1.07197	0.941805	0.997741	1.04947	1.04512	1.02905	0.775201	0.857516	0.99937
P06384	turquoise	1.04183	1.08546	1.05833	1.01481	0.941062	0.967895	1.11159	1.02721	1.00269	0.8989	0.900568	0.924863
P00823	blue	1.12999	1.15021	1.12035	0.99615	0.942943	0.960239	1.09282	1.06488	1.17959	0.595914	0.633584	0.5293
Q76MF3	turquoise	1.03327	0.891751	NA	0.956826	1.05653	NA	0.98977	1.10758	NA	1.08378	0.842766	NA
Q76MF4	grey	1.02532	1.02897	0.645612	0.95857	1.11057	0.537732	0.966993	0.876078	1.74722	1.21449	1.01192	1.2439
Q76ME6	green	1.14521	0.99792	NA	0.979283	0.919266	NA	0.959553	1.07122	NA	0.945278	1.11096	NA
A0A1S4BBF5	turquoise	1.0954	0.956779	0.99495	0.912086	0.995143	0.948797	1.21282	1.18821	1.19102	0.643341	0.569159	0.695378
A0A1S4D9F1	blue	0.977307	0.896837	0.99556	1.08869	1.00813	0.9861	0.930082	1.05305	0.935353	1.08767	1.1358	1.26521
Q75ZE0	brown	1.06105	0.900751	NA	0.991286	0.94371	NA	0.887187	1.04441	NA	1.06176	1.31812	NA
Q3LAG5	brown	0.985204	1.00614	1.01148	1.03427	0.987314	0.99212	0.984009	1.00939	1.01408	0.987401	0.890673	0.906961
P06357	blue	0.980938	1.05941	1.0397	1.12352	1.01207	1.05604	1.00417	1.00657	1.01817	0.906078	0.786223	0.813991
A0A1S4BU42	black	1.05433	1.10178	NA	0.787149	0.940224	NA	1.06741	1.06792	NA	1.19483	0.811548	NA
A0A1S4DJK0	turquoise	0.99419	1.14432	0.962055	1.01488	0.965004	1.03719	1.1546	1.04014	1.14814	0.651712	0.603265	0.771602
A0A059TCI1	turquoise	0.937733	0.939139	NA	0.862758	0.909449	NA	0.937568	1.04457	NA	1.47891	1.35568	NA
A0A1S3ZQA2	red	0.957596	1.02813	1.02481	1.28908	1.08258	1.08499	0.895229	0.885712	0.960087	0.959378	1.08275	0.991811
A0A1S4DJK1	turquoise	1.06545	1.07444	1.05162	0.957425	0.920531	0.96904	1.14297	1.07891	1.15987	0.774818	0.754547	0.689843
Q75ZD6	brown	0.965154	0.88724	0.99519	1.02802	0.938451	1.03578	1.13804	0.985732	1.07604	0.929239	1.49467	0.838562
A0A1S4B4Z9	black	0.662212	0.770227	0.702012	1.73573	1.46852	1.66344	0.659447	0.722592	0.673701	1.03773	0.934476	0.919286
A0A1S4BJ94	turquoise	1.06189	0.905877	0.969531	0.984029	1.0147	1.19521	1.05635	1.06964	1.10206	0.823882	0.709396	0.495694
P06379	turquoise	1.07981	0.999345	0.981413	0.963918	0.978725	0.940242	1.00045	1.06082	1.03684	0.907865	0.9004	1.06863
A0A1S3ZIU7	blue	1.07477	1.09135	0.984106	1.04482	1.01335	1.01138	0.883733	0.961718	0.984155	1.08283	0.916237	1.1273
A0A1S3X8Z4	turquoise	1.02823	0.984416	1.04741	0.800861	0.908586	1.01742	1.03554	1.12236	0.98012	1.16375	0.78618	0.961826
A0A1S3Y3M5	turquoise	1.06018	0.982036	1.07484	0.955939	0.972735	0.939763	1.06552	1.115	0.973622	0.930898	0.846341	1.12622
A0A1S3YQT5	brown	0.772652	0.799964	NA	0.99301	1.14533	NA	0.91775	0.849282	NA	1.5437	1.5316	NA
A0A1S4CFD6	blue	1.04549	0.976469	0.919844	0.869243	1.0038	1.21854	0.708987	0.940268	0.674367	1.39449	0.983631	1.6192
A0A140G1S1	turquoise	1.14808	1.13487	1.11988	0.825748	0.824256	0.832083	1.16676	1.13868	1.26794	0.873312	0.871588	0.789614
A0A1S3Y197	magenta	1.11098	1.07933	1.0696	1.10854	1.00753	1.06936	0.808282	0.904214	0.868012	0.982923	1.14823	1.07486
A0A1S3Z2X4	blue	1.03115	1.06398	1.0049	0.954289	0.994294	0.993846	0.906968	0.968385	0.963674	1.23329	1.04737	1.30329
A0A1S4DBA5	turquoise	1.0564	1.04707	1.05941	0.982523	1.00469	1.12091	0.955441	0.971446	0.895081	1.03923	1.00902	1.00513
A0A1S4D9K9	yellow	1.09382	0.924567	1.02133	0.997868	1.00581	0.998524	0.988692	1.0457	1.09663	0.754219	1.15065	0.918651
A0A1S4AZS0	red	1.06134	0.946088	1.04196	0.929493	0.903634	0.918294	1.06188	1.1057	1.08565	0.981925	1.09793	0.939183
A0A1S3X5Y9	turquoise	1.07366	1.0411	1.03722	1.08582	0.97802	1.0359	1.04427	1.1022	1.04974	0.541229	0.645436	0.832332
A0A1S3YLV9	turquoise	0.92865	1.01407	0.999506	1.00983	0.967445	1.00553	1.11194	1.07421	1.05217	0.876089	0.885075	0.890407
A0A1S4D2U5	blue	1.04587	1.02939	1.02201	1.00762	0.971253	0.990081	1.02276	1.01931	1.05968	0.904613	0.888779	0.904481
A0A1S4A548	turquoise	1.18007	0.880924	1.05481	0.878317	1.04458	0.965527	1.12853	1.17976	1.08171	0.745785	0.669745	0.88197
A0A1S4CB32	turquoise	1.16972	0.901634	1.02653	0.865717	0.983317	0.942131	1.16229	1.12577	1.10322	0.708919	0.844962	0.866637
A0A1S3XMU0	turquoise	1.05498	0.952702	0.957785	0.976556	1.05868	1.05002	1.00404	1.01271	1.04031	0.951433	0.947409	0.935794
A0A1S3Y949	green	1.13755	0.983039	NA	1.0834	1.16004	NA	0.95734	0.935963	NA	0.802797	0.816466	NA
A0A1S4B471	brown	1.08204	1.00131	0.878505	1.09838	1.08081	1.27676	0.922558	0.991715	1.00684	0.905867	0.713149	0.754085
A0A1S4DDY8	green	1.00203	1.0754	1.02117	0.898916	0.927556	0.925056	1.06378	1.02247	1.02357	1.09814	1.10584	1.09829
A0A1S3ZPZ6	brown	1.06916	1.04416	1.06737	0.931163	0.993066	1.03216	1.02044	1.12149	1.07391	1.07819	0.615247	0.651135
A0A1S3XUE1	brown	NA	1.0593	1.03641	NA	0.998812	0.988407	NA	1.00866	0.93083	NA	0.835388	1.1872
P06374	turquoise	1.01501	1.11449	1.0499	1.04861	0.964078	1.00275	1.14041	1.0837	1.02582	0.765162	0.600621	0.825314
A0A1S3Z1F3	turquoise	1.05805	0.971381	0.997319	0.970775	1.00901	0.971177	1.03746	1.0594	1.06383	0.951373	0.926762	1.02431
A0A1S4AQU2	green	1.03108	0.990462	0.974562	0.877668	0.974291	0.88839	1.0563	1.01402	1.06179	1.10266	1.1303	1.21576
A0A1S4CKW1	blue	1.00823	1.0138	1.05544	1.09471	1.02559	1.00139	0.895071	1.0061	1.01668	1.00154	0.894521	0.906589
A0A1S3X6F5	black	0.919075	0.926748	NA	1.16809	1.03202	NA	0.903316	0.99419	NA	1.0773	1.13513	NA
A0A1S3Z2P9	yellow	1.14802	1.00527	NA	1.04358	1.03497	NA	1.1756	0.982196	NA	0.46306	0.905811	NA
A0A1S3X2T9	blue	1.01477	1.01376	1.04902	0.973236	0.963456	0.96603	0.977599	1.00508	0.899078	1.0711	1.12745	1.16057
A0A1S3YCA9	blue	1.01941	0.988399	0.948247	1.04836	0.934008	0.989092	0.959466	1.05251	0.973355	1.1077	1.07572	1.27398
A0A1S4BCC5	blue	NA	1.01741	0.981433	NA	1.0252	0.936154	NA	0.948641	0.865274	NA	1.02835	1.55135
A0A1S4BCB4	red	NA	0.936455	0.935992	NA	0.968079	1.00322	NA	1.05397	1.11576	NA	1.15993	0.967201
A0A1S4CGP3	turquoise	1.10947	0.985632	1.02236	1.05824	1.0775	1.04052	1.10069	1.12754	1.08485	0.637603	0.498995	0.776074
A0A1S4A868	blue	0.967518	0.967088	0.9515	1.00257	0.994524	0.980494	0.932825	0.956487	0.885683	1.17102	1.27037	1.33939
A0A1S4D1X6	turquoise	0.987956	1.02127	0.904436	0.693284	0.973476	0.905466	1.12753	1.15572	1.25198	1.175	0.645494	1.11376
A0A1S3Z3P5	green	0.987276	0.980823	0.96446	0.933779	0.888804	0.874285	1.07052	1.08942	1.12487	1.07036	1.18613	1.15809
Q5KTN6	turquoise	1.03497	0.985478	1.0491	1.03353	1.06197	1.0824	1.02881	1.04326	0.979339	0.870613	0.879147	0.904392
A0A1S3XAW1	turquoise	1.06108	1.01845	0.979198	0.969728	0.969147	1.01939	1.11168	1.06628	1.17695	0.758799	0.814598	0.664591
A0A1S4AKB5	green	0.965836	1.00564	1.0974	1.15371	1.06789	1.15786	0.991079	0.986296	0.816569	0.877409	0.826218	0.834844
A0A1S4A648	red	1.11677	0.873429	0.993408	0.908845	0.876068	0.880767	1.12083	1.20809	1.16642	0.837765	1.1029	0.735106
A0A1S4AQ72	turquoise	0.992205	0.913861	1.04388	0.860626	0.833716	1.02596	1.32371	1.39026	1.23584	0.706514	0.635259	0.442931
A0A1S4CJR0	turquoise	1.09746	0.956064	0.898475	0.827276	0.910924	0.924957	1.11121	1.22088	1.33983	0.812947	0.947229	0.71747
A0A1S4AVP7	turquoise	1.01787	1.03461	1.03541	1.07206	1.08489	1.04127	1.1395	1.06877	0.936064	0.603607	0.661734	0.664315
A0A1S4CEU0	brown	1.16308	1.06628	NA	1.01203	1.06485	NA	0.975889	1.02316	NA	0.881328	0.627409	NA
A0A1S4CXU6	blue	1.03477	0.905449	0.925487	0.809267	0.899226	0.931994	0.938221	1.09565	0.908589	1.4095	1.26064	1.58205
A0A1S4D668	turquoise	0.968511	1.02213	0.983082	1.11708	1.04945	1.03174	1.21671	1.03181	1.2309	0.753732	0.705256	0.566493
A0A1S3ZRL4	blue	0.928333	0.97805	1.12316	1.05942	1.05856	1.06465	1.22773	1.17783	1.15682	0.609684	0.423027	0.27768
A0A1S4CVZ3	blue	1.14587	1.09891	1.14544	1.12928	1.08721	1.06405	0.924468	0.941855	0.940634	0.771141	0.723842	0.819501
A0A1S3X7A0	yellow	1.05278	NA	1.07812	1.12248	NA	1.06566	1.06602	NA	0.931892	0.690624	NA	0.926591
A0A1S3YYQ3	turquoise	1.03502	1.06141	1.02252	1.10634	1.03998	1.08135	1.06173	1.02246	1.07316	0.657206	0.727417	0.694827
A0A1S3YEU4	blue	1.11561	0.97933	1.00498	1.04261	0.862364	1.24062	1.01803	1.04895	0.960152	0.679369	1.22888	0.634608
A0A075F1V0	blue	1.01875	0.943008	0.972281	0.946361	1.01262	0.972536	0.898691	1.01545	1.01348	1.29924	1.10323	1.1637
A0A1S3YXG6	blue	1.04147	0.853244	0.95853	0.850317	0.896863	0.865453	0.957076	1.06099	0.916903	1.21462	1.38345	1.63926
A0A1S3XC54	blue	1.17014	1.16076	1.22269	1.27064	1.19019	1.14908	0.91586	0.892728	0.891572	0.589029	0.380941	0.594822
A0A1S3XI04	turquoise	1.12293	1.03065	0.918272	0.984038	0.911606	1.01713	0.9643	1.15207	1.09447	0.964374	0.734372	1.01733
A0A1S4D678	turquoise	NA	0.931625	1.04164	NA	1.00329	0.98776	NA	1.1336	1.15507	NA	0.832623	0.7049
Q76KB0	yellow	0.949857	1.05573	0.956141	0.807382	1.00451	0.896421	0.812173	0.999089	1.13306	1.75596	0.998396	1.28518
A0A1S3YIU8	turquoise	1.02468	1.00379	0.995332	0.920497	1.0118	0.963278	1.06029	1.02252	1.08749	0.98086	0.986532	0.823668
A0A1S4A1N0	blue	NA	0.95906	0.936429	NA	0.969241	0.872138	NA	1.0281	0.930662	NA	1.24477	1.60229
A0A1S4AET6	turquoise	1.01765	0.913789	0.96991	0.915672	0.917568	0.979323	1.11178	1.17945	1.18701	1.00453	0.974861	0.732119
A0A1S4DNR6	blue	1.02611	0.956922	0.939699	0.915398	0.956516	1.01575	0.96332	1.06505	0.871063	1.16641	0.934802	1.44175
A0A1S4CNB7	blue	0.895388	0.940875	0.893862	0.768073	0.946328	0.924015	1.01455	0.973781	0.823053	1.55792	1.44928	1.84393
A0A1S4DPT4	red	0.987987	1.10121	1.02559	1.11523	1.1072	1.10019	0.871584	0.807876	0.797262	1.1184	0.964847	1.15929
A0A1S3XLX4	blue	1.07709	1.00279	0.961353	0.839369	0.939665	0.798442	1.18474	1.00621	0.972546	0.81929	1.21846	1.45905
A0A1S3XQ62	turquoise	1.08916	1.11947	1.08121	0.838447	0.831718	0.794751	1.38445	1.10331	1.33979	0.605773	0.586736	0.728517
A0A1S4CX06	turquoise	0.952527	0.873064	0.945199	1.05531	1.03767	1.01548	1.15678	1.10528	1.21759	0.76309	0.950508	0.780956
A0A1S3X5W6	blue	1.05935	1.0114	1.08388	1.17265	1.09317	1.15493	1.00765	0.990108	0.93157	0.690293	0.810369	0.71873
A0A1S3Z584	blue	1.12911	1.02481	0.968384	0.885297	0.952041	0.823674	1.01031	1.01235	0.967292	0.825555	0.914614	1.49139
A0A1S3YN45	turquoise	1.14927	0.995866	1.08809	0.95616	0.955677	0.956002	1.05231	1.08545	1.07655	0.814416	0.943661	0.900907
A0A1S3XSN6	blue	1.03171	1.11074	0.882986	1.1683	1.05403	0.828405	0.789613	0.960356	0.828042	1.0362	0.644493	2.06545
A0A1S4APJ0	turquoise	1.07747	1.05845	1.0464	1.0049	0.966407	1.00621	1.1482	1.10799	1.15604	0.687559	0.59997	0.647699
A0A1S4CBR5	turquoise	1.14257	1.09164	1.00391	1.17727	1.0271	1.11704	1.13221	1.07559	1.16626	0.286622	0.29264	0.455837
A0A1S3ZDI1	turquoise	1.08209	0.966188	1.05812	0.957484	0.979743	0.985313	1.06182	1.08899	1.06675	0.836201	0.83213	0.777727
A0A1S4B530	brown	1.06854	0.820579	NA	0.956926	0.79978	NA	0.881827	1.0363	NA	1.22855	1.99269	NA
A0A9R6	brown	0.959106	1.03525	1.06468	1.0847	1.06379	1.06613	0.992381	1.00202	0.808499	0.922973	0.844373	0.941132
A0A1S3X130	green	0.878198	0.927407	0.853209	0.729262	0.747485	0.9635	1.13485	1.2473	1.16704	1.37403	1.34131	1.15983
A0A1S3YEX0	turquoise	1.1228	0.899598	0.995645	0.873218	0.928538	0.930869	1.11263	1.18967	1.14516	0.860669	0.978214	0.966428
A0A1S4AZM4	turquoise	1.07196	0.955775	1.11424	0.96298	0.978491	0.978757	1.23595	1.17743	1.18999	0.561914	0.646982	0.432976
A0A1S4BAT9	turquoise	1.06466	0.970178	1.03481	1.00032	1.00603	1.01757	1.01079	1.03985	1.13272	0.768706	0.761046	0.69159
A0A1S3Y388	green	1.01021	0.909443	0.914384	0.878686	0.976818	0.916723	1.02093	1.03796	1.00438	1.07391	1.07446	1.18523
A0A1S3Y3W0	turquoise	1.12105	1.0861	1.09151	0.954655	0.89385	0.922798	1.11236	1.14991	1.13665	0.759501	0.700237	0.700424
A0A1S4AET0	yellow	1.12689	1.09101	1.15708	1.0652	0.9513	0.991593	0.969494	0.981232	0.997751	0.738374	1.09375	0.932335
A0A1S4CZJ5	blue	1.04935	1.00125	0.932109	0.954205	1.14422	0.990657	0.873477	0.950691	0.821323	1.26825	1.07011	1.66446
A0A1S3YIH2	black	1.04062	0.985241	NA	1.15444	1.03548	NA	0.979671	0.981917	NA	0.806615	1.052	NA
A0A1S4BE26	brown	0.9778	0.938318	1.05099	0.946797	1.01548	0.981022	1.01088	1.11632	0.994466	1.22077	0.735428	1.03971
A0A1S3YRP6	turquoise	1.11541	0.935488	0.974551	0.964459	1.07753	1.01793	1.04562	1.08047	1.12713	0.810951	0.730756	0.730145
A0A1S3XS26	blue	1.12443	0.978907	0.986369	0.875418	1.03083	1.04642	1.02195	1.00548	0.857251	1.01569	0.998282	1.31604
A0A1S4C7A3	turquoise	0.996367	1.04788	1.01892	1.01731	0.946554	0.988307	1.12118	1.08057	1.08006	0.848332	0.8908	0.924378
A0A1S4D3T4	red	0.964054	1.01309	1.03485	1.11751	1.08401	0.969564	0.933174	0.954418	0.989231	1.02311	0.794654	1.10259
A0A1S4CJD5	blue	1.09506	0.935319	1.03914	0.965715	1.03403	0.9963	1.03273	1.07716	1.05256	0.862047	0.77331	0.860974
A0A1S3ZYM9	turquoise	1.07412	0.886074	1.00311	1.00829	1.0829	1.03649	1.06764	1.08046	1.11959	0.807308	0.808489	0.866976
A0A1S3YRR0	turquoise	1.18781	1.0256	1.09987	0.859957	0.84077	0.929126	1.1485	1.20288	1.28714	0.707995	0.878628	0.483939
A0A1S4ATB8	green	1.00473	1.02022	1.05066	1.13373	1.03707	1.03443	1.0076	1.02567	1.00227	0.801529	0.760047	0.860516
A0A1S4C7C1	turquoise	1.06322	0.957603	1.0432	0.967954	0.993595	0.992599	1.04122	1.08776	1.05852	0.942067	0.914304	0.887483
A0A1S3YVD0	turquoise	1.13751	1.09125	1.0164	0.901925	0.844901	0.959929	1.20679	1.21845	1.1185	0.659878	0.609637	0.863613
A0A1S4B900	green	0.946603	0.801994	0.919902	0.76495	0.879149	0.897156	1.24659	1.18642	1.07944	1.11224	1.1382	1.23164
Q8H6P9	blue	1.07664	1.00528	1.0208	1.04671	1.0641	1.08703	0.981354	0.967621	1.03966	0.829689	0.868992	0.680523
A0A1S3XGU4	blue	0.996806	0.976329	0.989103	1.05486	1.02228	1.11556	1.00475	1.06919	1.11313	0.9414	0.700762	0.610163
A0A1S3X7Z1	turquoise	0.983902	0.826395	0.851467	0.954589	0.977109	1.04767	1.23624	1.16601	1.3072	0.761499	0.816725	0.872521
A0A1S4C5Y3	blue	1.01528	0.966471	0.971339	1.28357	1.06582	0.876809	0.948249	0.983242	0.978143	0.664051	0.958169	1.46398
A0A1S4BGG6	yellow	1.12182	NA	1.12695	1.03794	NA	1.06726	1.09792	NA	0.987727	0.6573	NA	0.711075
A0A1S3YPT0	brown	1.06535	1.06305	NA	1.02996	1.03381	NA	1.09113	1.05301	NA	0.763901	0.665022	NA
A0A1S3Z2D7	brown	1.04202	0.976856	0.95609	1.07207	1.07011	1.00423	1.14989	1.0754	1.14619	0.715033	0.595414	0.869275
A0A1S4CNZ1	red	1.03758	1.04824	1.02216	0.83568	0.939367	0.957901	1.0778	1.01895	1.08344	1.04092	1.05069	0.969897
A0A1S4A4G8	turquoise	1.1056	0.980904	1.03492	1.0238	1.01447	0.909619	1.08853	1.11776	1.06173	0.744938	0.764788	0.758298
L0SQ20	yellow	1.00067	1.13723	1.05686	1.05398	1.25626	1.0601	0.884042	0.913283	0.933868	1.10487	1.15553	0.896633
A0A075F2H4	brown	1.09675	0.93819	0.951867	0.848898	1.01561	0.955682	1.07928	1.02248	1.027	1.01176	0.77423	0.969129
A0A1S3ZPG2	turquoise	1.09105	1.08867	1.00489	0.946729	0.885467	1.00714	1.1051	1.10528	0.951968	0.769251	0.862247	1.15742
A0A1S3ZD07	yellow	1.05243	0.973655	0.966472	0.915087	1.01238	1.11715	0.923493	1.01741	0.996386	1.26761	1.03987	0.907195
A0A1S3X073	turquoise	1.13238	0.885873	0.95501	0.910481	0.983778	0.91138	1.12429	1.15141	1.24193	0.721037	0.8432	0.774316
A0A1S3YEB5	turquoise	0.992421	1.06828	0.946833	0.882022	0.923435	0.858183	1.28817	1.06199	1.12159	0.653632	0.901576	0.989006
A0A1S4D0S8	brown	1.02076	1.04204	0.917141	0.929252	0.984623	0.948026	1.01468	0.968509	1.08255	1.07447	1.1923	1.09365
A0A1S4D6G2	turquoise	0.98089	1.0323	1.00614	1.07032	1.04653	1.02087	0.999427	0.999288	0.962589	0.9858	1.05916	0.985255
A0A1S4CQG1	grey	0.85631	0.934185	0.932952	0.931077	1.01041	1.13803	1.02929	1.03888	1.02144	1.17863	1.15641	0.785236
A0A1S3XSR0	turquoise	1.29523	1.03419	1.00069	0.991117	0.978761	0.967096	1.14994	1.16577	1.36587	0.374782	0.569611	0.388184
Q9SLN8	turquoise	1.0941	0.90163	0.967686	0.942085	0.999836	0.980647	1.05304	1.11896	1.06455	0.770652	0.96829	0.867942
F2ZAM0	blue	0.942165	0.782972	0.715037	0.882288	0.874595	0.895993	1.11695	1.23739	1.06635	1.15581	1.3276	1.65154
Q6RUN4	turquoise	1.14953	1.09446	NA	1.0218	0.989404	NA	0.863761	0.940823	NA	1.03581	1.05223	NA
A0A1S3Y0V5	blue	0.907302	0.50444	0.721719	0.759421	0.701906	0.688559	0.984642	1.14694	0.931142	1.6735	2.71264	2.30855
A0A1S3YT31	turquoise	1.13114	0.882334	0.946317	0.91583	0.941467	0.896993	1.14026	1.14466	1.18018	0.715092	0.974545	1.0354
A0A1S4BVU4	yellow	1.09683	NA	1.02574	1.02724	NA	0.925482	1.11521	NA	1.24586	0.684268	NA	0.682285
A0A1S4AJZ8	blue	1.00406	0.897384	0.975932	0.823414	0.947637	0.919907	1.00705	1.07592	0.962606	1.26967	1.2093	1.09758
A0A1S3X8S4	green	0.957735	0.699739	NA	1.22788	1.47376	NA	1.05354	0.751998	NA	0.726766	0.850044	NA
A0A142G9A6	blue	1.02992	1.15658	1.11486	1.14304	1.00646	1.03502	1.0698	1.01455	1.12277	0.684029	0.638336	0.520068
Q04032	turquoise	1.13658	0.989029	1.05919	1.01073	1.00802	1.02001	1.00124	1.04038	0.965166	0.885153	0.874181	1.03575
A0A1S3YAJ0	turquoise	1.08029	0.947895	NA	1.02313	0.971301	NA	0.965114	1.07799	NA	0.97306	1.01629	NA
A0A1S4CNI5	turquoise	1.06142	0.907839	1.01891	1.02302	1.1193	1.05723	1.10294	1.10436	1.23738	0.682452	0.600745	0.41743
A0A1S4BW10	blue	1.10711	1.14516	1.05122	1.12538	1.17746	1.10391	1.01156	0.916032	1.10771	0.69445	0.382913	0.530278
A0A1S4AP34	blue	1.21025	1.03714	1.12318	0.983001	0.961503	1.08907	1.02321	1.17882	1.14542	0.731959	0.57644	0.338028
A0A1S4BRV1	turquoise	1.07531	0.967409	0.965148	1.01505	0.981703	1.03207	1.15347	1.1492	1.2898	0.674403	0.728521	0.473491
A0A1S3ZRI7	turquoise	1.03398	0.997841	0.970903	1.0076	0.998318	0.962337	1.09203	1.07043	0.970706	0.814773	0.730487	1.18965
A0A1S3X430	blue	1.02993	1.01217	0.996466	0.974554	1.02596	1.00178	1.08022	1.10218	1.10906	0.867417	0.749824	0.815735
A0A1S4BGM4	grey	0.962763	1.08011	1.20449	0.998792	0.940771	0.998109	0.985963	1.03746	0.940085	1.08137	0.932372	1.07061
A0A1S4DRK4	red	1.04234	0.894449	NA	0.963133	1.04325	NA	0.988072	1.01622	NA	1.08014	1.14338	NA
A0A1S4A2D0	yellow	1.24811	0.939667	1.03669	0.942298	1.00371	1.03412	1.17421	1.02301	1.04092	0.480505	0.887345	0.62094
A0A1S3Y0T4	green	1.00109	0.998656	1.0281	1.16114	1.10409	1.09336	0.99023	0.976388	0.980557	0.827124	0.800007	0.801916
A0A0S0N610	green	1.03915	1.0515	1.12146	1.07981	1.03975	1.06722	0.916254	0.95956	0.954082	0.92875	0.945744	0.841635
A0A1S4BCN3	turquoise	1.16683	1.00143	1.06751	0.86422	0.72447	0.80777	1.15371	1.29113	1.15142	0.78903	0.961539	0.905043
A0A1S3Z4R3	blue	1.09265	1.00825	1.04928	1.07705	1.03456	1.08202	1.02553	1.0639	1.07328	0.765395	0.798076	0.64073
A0A1S3ZUI8	brown	0.988576	1.02035	0.982679	0.952735	1.04504	1.08506	0.932276	0.954015	0.947734	1.18148	0.859671	1.01959
A0A1S3YUQ9	turquoise	1.04132	0.990175	1.02638	1.08576	1.09537	1.06764	1.04462	1.03664	1.10908	0.747595	0.668296	0.713323
A0A1S3YNF1	turquoise	1.00537	1.05876	0.971394	0.951146	0.945466	0.999449	1.09303	1.06322	1.12445	0.962745	0.863628	0.855219
A0A140G1R8	blue	1.02564	0.982077	0.859631	0.931731	0.946704	0.999063	1.01987	1.03945	0.987654	1.06217	1.10913	1.32699
A0A1S3Y381	blue	0.85169	0.89186	1.01078	0.76942	0.873139	1.00454	1.30111	1.24798	1.05036	1.04882	0.951562	0.860945
A0A076L2F1	turquoise	0.961959	0.912921	0.948712	0.973149	0.979294	1.03021	1.12779	1.1401	1.16065	0.907215	0.996546	0.791382
A0A1S4A422	turquoise	1.03025	0.952331	NA	0.870009	0.934258	NA	1.16426	1.10652	NA	0.898583	0.883877	NA
A0A1S4DGM0	blue	1.02032	1.04514	1.05224	0.952213	0.928578	0.885645	0.996406	1.01311	0.961382	1.04123	1.15859	1.33725
A0A1S4AS05	black	1.13279	1.08032	1.04169	0.877848	0.968616	0.986022	1.078	1.06019	0.937944	1.01149	0.892732	0.899563
A0A1S4A5N4	black	1.01685	1.07804	1.01517	0.8565	0.814875	0.817636	1.144	1.08327	1.17542	1.04376	1.03064	1.02742
A0A1S4DIN0	turquoise	NA	0.975351	0.965632	NA	1.05288	0.941395	NA	1.12624	1.10081	NA	0.601264	0.991865
A0A1S4AKG1	blue	1.01977	0.897286	0.957847	1.00062	1.0335	1.00194	0.941548	0.989793	0.901296	1.02898	1.14884	1.21783
Q7M1P5	black	0.891686	0.820305	NA	1.29998	1.11978	NA	0.837244	0.985863	NA	1.02254	1.14863	NA
A0A1S4AL36	brown	1.07389	0.972357	1.08558	0.965288	1.03715	1.04526	1.07182	1.1097	0.940484	0.880846	0.556421	0.942642
A0A1S4CZ05	turquoise	1.13042	1.04089	1.05168	1.07734	1.08128	1.15651	1.04372	1.063	0.972032	0.645047	0.575571	0.636547
A0A1S3Y859	turquoise	1.18417	1.03901	0.986754	1.05545	1.05305	1.11823	1.13164	1.12323	1.17227	0.363201	0.412147	0.50266
A0A1S4B3Y9	brown	1.06991	1.01396	1.0407	0.969487	1.06548	0.999002	1.06606	1.16471	1.12671	0.876934	0.352868	0.768522
A0A1S4CJD2	turquoise	1.10726	0.94236	0.947491	0.871786	0.962507	0.950069	1.12054	1.14314	1.07498	0.919398	0.861255	1.08221
A0A1S4CI25	brown	0.900207	0.983949	1.07607	1.13888	0.951827	0.9752	0.954895	0.977911	0.954915	1.0884	1.30519	1.08533
A0A1S4BQK3	brown	0.860704	0.827046	NA	0.758951	0.920623	NA	1.04383	1.03437	NA	1.57577	1.61914	NA
A0A1S4AVT9	yellow	1.0398	1.05323	1.10936	0.946178	0.934386	1.01126	1.04184	1.03362	0.827194	1.23262	0.983154	1.20838
A0A1S4B679	green	1.05962	0.997975	0.990811	0.820808	0.931501	0.927133	1.0479	0.955325	1.03475	1.1391	1.27943	1.18907
A0A1S4C294	brown	NA	0.82497	0.945276	NA	0.790099	0.978046	NA	1.07701	0.993742	NA	1.89249	1.26123
A0A1S4BVP1	green	0.931281	0.965218	0.982273	1.23529	1.09235	1.07802	1.01761	0.944198	0.959351	0.916077	0.876352	1.06132
A0A1S4DJU8	green	1.06872	0.909863	0.973087	1.25726	1.06282	1.04269	0.921957	0.889809	0.908427	0.704709	1.03768	1.19173
A0A1S3YLC5	turquoise	1.05779	0.921233	1.01061	0.918213	0.998307	0.973095	1.08871	1.11202	1.11136	0.919781	0.918495	0.942191
A0A1S4CDB1	blue	0.983316	1.00296	0.916532	0.918638	1.00958	0.931463	1.01263	0.960152	0.960568	1.00099	0.929348	1.49163
A0A1S4B8T4	blue	0.991239	1.00882	0.958586	0.902218	0.921256	0.876067	0.966564	1.04972	1.07	1.21332	1.12292	1.22848
A0A1S4D758	blue	0.854592	1.03955	0.971274	0.983333	0.990962	0.922696	1.03569	0.931534	1.00688	1.25836	1.20471	1.30264
A0A1S3YCB6	blue	1.0293	1.16582	0.902041	0.808783	0.852523	0.86612	0.936177	1.05707	0.922332	1.4221	0.620267	1.74514
A0A1S3Y9V2	turquoise	0.857907	0.976684	0.97249	0.937998	0.968676	0.922026	0.981814	0.967073	0.979066	1.40444	1.22027	1.30139
A0A1S3YKH3	blue	0.898327	0.783395	0.88404	0.813258	0.9087	0.920603	1.13796	1.11449	0.981506	1.1907	1.24651	1.52822
A0A1S3XQI4	turquoise	1.11303	1.03844	1.01248	0.977824	1.004	1.00385	1.06762	1.02377	1.08245	0.811668	0.841403	0.918105
A0A1S4DPZ2	brown	1.10458	0.988797	NA	0.871771	1.05751	NA	1.01107	1.06906	NA	1.08409	0.829193	NA
A0A1S4AVF7	turquoise	1.02396	1.09051	1.03937	0.847952	0.859496	0.947644	1.13832	1.13238	0.929061	0.996026	0.81507	1.01606
L0SS91	turquoise	0.851407	1.07574	1.12183	1.10663	1.10854	1.07237	0.827314	0.881393	0.883499	1.4279	0.845355	0.977493
O24136	turquoise	1.22625	0.934638	1.06916	1.04652	1.04234	1.10656	1.01968	1.06571	0.937571	0.581096	0.770588	0.885618
A0A1S3YDH7	brown	1.06779	0.954133	1.09985	0.942087	1.05763	1.09377	0.970364	1.06492	0.926615	1.0814	0.798002	0.791384
A0A1S4DML1	blue	0.943957	1.04161	0.923597	0.848759	0.905112	0.818436	0.983866	0.986888	0.997091	1.26925	1.3318	1.84955
A0A1S4C882	yellow	0.988228	0.989759	NA	0.980532	0.923357	NA	0.973577	1.08873	NA	1.11117	1.05473	NA
A0A1S3YG21	turquoise	1.04766	0.947606	1.06852	0.998723	1.07208	1.07563	1.05293	1.03713	1.02321	0.860635	0.865877	0.954052
A0A1S4A2H7	blue	0.941392	0.921851	0.745864	0.821018	0.829751	0.656758	0.95274	1.2396	0.960047	1.3766	0.973651	2.43549
P29790	turquoise	1.07811	1.11176	1.11981	0.994687	0.887066	0.826985	1.1487	1.11326	1.22658	0.736357	0.760824	0.732052
A0A1S4A0E0	turquoise	1.003	1.06344	1.03174	1.00115	0.917561	0.919087	1.12213	1.10898	1.1256	0.828698	0.897229	0.848205
A0A1S4C967	green	0.998488	0.777499	0.955119	0.840795	0.932398	1.01782	1.12147	1.24111	0.911599	1.21181	1.23304	1.29559
Q9XIV8	blue	1.02566	0.808821	0.850315	0.969094	1.06278	1.00351	0.918885	0.863071	0.786425	1.38516	1.29613	1.497
H9CCH6	green	NA	0.847118	0.779454	NA	1.60691	1.74254	NA	0.686092	0.77898	NA	0.522936	0.369328
A0A1S3ZYT5	turquoise	1.00401	0.931725	1.02354	0.933635	0.573921	0.906861	1.09342	1.45693	1.052	1.00613	1.01652	1.11433
A0A1S3YK35	brown	0.943504	1.05812	NA	0.966852	1.01777	NA	1.09213	1.09139	NA	0.938281	0.580553	NA
A0A1S3ZGZ9	yellow	1.05545	NA	1.03669	1.08991	NA	1.09939	1.11229	NA	1.04637	0.657827	NA	0.658478
Q75ZD4	yellow	1.04484	0.903721	1.13108	1.07517	0.978312	1.01591	1.01775	1.14048	0.874488	0.923844	1.10878	1.0545
A0A1S4DA65	turquoise	0.955975	0.931211	NA	0.815677	1.04312	NA	0.962636	0.955237	NA	1.44148	1.23492	NA
A0A077DCK9	turquoise	0.997041	1.01356	0.988724	1.11159	1.02929	1.05625	1.0602	1.04233	1.08254	0.798463	0.754834	0.834709
A0A1S3XEK9	turquoise	1.16187	1.08014	1.01261	0.833213	0.889479	0.901007	1.14415	1.1183	1.21676	0.742271	0.746371	0.759616
A0A1S4ARS6	yellow	1.04317	0.9278	0.937497	0.921894	1.02195	0.941456	1.15367	1.07398	1.05347	0.862239	0.975469	1.23131
A0A1S4B105	turquoise	0.97119	0.89049	NA	0.96153	1.00682	NA	1.05848	1.12462	NA	0.896834	0.939781	NA
A0A1S3YQS9	green	1.0657	0.922578	1.00324	0.889707	0.971708	0.92273	0.994676	1.04903	1.01035	1.0678	1.14634	1.1265
A0A1S3X1S5	red	1.08795	1.04413	1.01344	1.30864	1.12965	1.06687	0.821536	0.89975	0.872653	0.817477	0.916025	1.08419
A0A1S3YYG2	blue	1.13685	1.01831	0.972334	1.0237	1.0267	1.01742	1.02528	1.00574	1.10289	0.746741	0.837352	0.651262
A0A1S3YBR4	grey	1.06804	0.874458	NA	0.939036	0.989832	NA	0.903052	1.13106	NA	1.22064	0.977114	NA
A0A1S3ZP89	turquoise	1.04579	1.03976	1.0293	0.944796	0.918944	0.96417	1.16979	1.12423	1.14499	0.730941	0.680986	0.783113
A0A1S4A4Z4	turquoise	0.864812	0.8178	0.895913	1.28734	1.29303	1.30255	0.803292	0.812437	0.784225	1.16935	1.17175	1.31661
A0A1S4BXD1	turquoise	1.49836	1.58198	1.56507	0.365137	0.496363	0.445453	1.389	1.25693	1.24199	0.427529	0.47305	0.579045
P93373	blue	0.897748	0.918315	0.969864	0.889886	0.906628	0.894835	0.979089	1.06293	1.03245	1.39415	1.31074	1.30659
A0A1S4BZ85	green	1.17853	0.9989	1.10824	1.11336	1.06091	1.06216	1.00137	0.95518	1.00534	0.558411	0.926588	0.727363
A0A1S3Z0N4	blue	1.11252	1.43314	0.863926	0.912819	1.15374	0.885462	0.886566	0.650217	0.940553	1.0729	0.604703	1.54119
A0A1S4BTZ9	blue	1.088	1.01886	1.01464	1.14585	1.04752	1.09091	1.06343	0.965381	1.10543	0.596897	0.87377	0.639539
A0A1S3Z100	turquoise	1.05012	1.10375	0.987928	1.00755	0.970617	0.96064	1.15803	1.10453	1.2565	0.800754	0.666415	0.835274
A0A1S4AVN0	turquoise	1.03848	0.972712	0.975642	1.079	1.09925	1.01976	1.09104	1.05935	1.17983	0.732361	0.640159	0.686101
A0A1S3XP71	yellow	1.08283	1.01119	1.06507	1.0197	0.955504	0.914352	1.05525	1.0186	1.11237	0.816865	0.982786	0.835359
A0A1S3X7Q5	blue	1.03238	1.06117	1.1928	1.32473	1.06224	1.06152	0.934349	0.895371	1.05658	0.637373	1.04278	0.445454
A0A1S3ZVC1	magenta	0.97354	1.03425	1.00066	0.912737	0.86798	0.956713	1.09996	1.05577	1.10879	1.0928	0.971159	1.10326
A0A1S4DD77	turquoise	1.00521	0.980297	0.985592	0.900741	0.934033	0.922352	1.08376	1.13663	1.09968	1.00778	0.916312	1.08056
A0A1S3YZU3	grey	0.977603	1.04888	0.951874	1.3567	0.962629	1.04971	0.907891	0.990773	1.1349	0.717899	1.05735	0.785674
A0A1S3XJB3	turquoise	1.11865	0.883091	0.928947	1.07825	1.12338	1.06742	1.17178	1.11971	1.23439	0.475204	0.615441	0.590024
A0A1S4BG03	blue	0.848412	1.04553	0.990357	1.15558	1.00897	1.02002	0.961	0.977984	1.0452	1.13254	0.955302	0.910288
A0A1S4CRH1	black	1.13718	1.23921	1.27832	0.722717	0.717561	0.649712	1.09551	1.19257	1.22428	1.05014	0.81727	0.899437
A0A1S3XRM3	turquoise	1.11907	0.830975	1.0547	0.889926	0.966137	1.14588	1.19196	1.18963	1.00096	0.734499	0.759643	0.517379
A0A1S4D3E3	yellow	0.966232	1.01917	1.08313	0.979255	1.01514	1.02688	0.971779	1.00662	0.94948	1.24148	0.923971	1.01319
A0A1S4ATK0	turquoise	1.08348	0.853801	0.973989	0.976558	1.10933	1.05971	1.18645	1.13787	1.15003	0.658369	0.74786	0.660863
A0A1S4A009	brown	1.03685	0.981245	1.0413	1.03585	0.955932	1.01896	0.903545	0.907629	0.897756	1.10595	1.50864	1.18
A0A1S3Y9D7	red	NA	0.893744	0.931171	NA	0.972021	1.09843	NA	1.09422	0.969166	NA	1.13155	1.07705
A0A1S4B126	blue	1.02737	1.10067	1.02693	1.0172	0.962617	0.967583	1.00353	0.985554	0.974173	0.991918	0.987462	1.13924
A0A1S3Y0E5	green	0.92732	0.955414	0.942912	0.819669	0.853163	0.87014	1.08053	1.14542	1.08826	1.37367	1.10223	1.36039
E9NZ46	turquoise	1.0016	0.969585	0.944835	1.07764	1.06	1.10653	0.913103	0.953163	0.928477	1.13915	1.03602	0.979443
A0A1S3X839	blue	1.0104	1.09472	1.21182	1.16868	1.13857	1.07649	1.01033	0.932856	0.961169	0.753137	0.62575	0.51579
A0A1S3ZZV0	blue	1.0488	0.924195	0.994899	0.994207	1.02279	1.03238	0.967021	1.05016	1.05395	0.964003	0.982195	0.754845
Q0PWS6	turquoise	1.04713	1.12294	1.0467	0.931291	0.901801	1.04047	1.22629	1.10399	1.25496	0.696167	0.769428	0.480615
A0A1S3Y1G1	brown	1.16423	1.04455	0.995314	0.949009	0.983845	0.954788	0.888188	0.916174	0.999476	1.03377	1.25893	1.19826
A0A1S4DF55	brown	0.966976	0.991478	1.04706	1.00826	1.01589	1.01909	1.05742	1.04249	1.0129	0.954049	0.891672	0.973408
A0A1S4D9B3	turquoise	1.06848	0.933562	0.970225	0.920408	1.00885	1.02597	1.08199	1.10902	1.06049	0.970583	0.932003	0.990948
A0A1S4A181	red	1.13013	0.936002	NA	0.861234	0.905804	NA	1.06467	1.09391	NA	0.970231	1.2144	NA
W8R6T6	brown	1.2127	1.06137	1.03304	0.917084	1.10941	1.00353	0.979539	0.985603	1.02511	0.761862	0.638369	0.961842
A0A1S4CCJ9	turquoise	1.15173	1.04439	0.987214	0.88149	0.958719	0.972151	1.19886	1.20868	0.951924	0.668332	0.441639	1.23501
Q9FES7	blue	1.07994	1.08813	1.14733	1.18025	1.06772	1.04235	0.918915	0.937185	0.928317	0.802274	0.773732	0.757921
A0A1S4DND2	turquoise	1.06186	0.975668	0.924293	0.972829	1.06371	1.07975	1.09882	1.08303	1.26172	0.77726	0.714381	0.528725
A0A1S4A6A8	turquoise	1.16814	0.86118	NA	0.793955	0.929705	NA	1.27453	1.33388	NA	0.659528	0.635701	NA
A0A1S3YX74	turquoise	1.05689	0.829675	1.05541	0.746833	0.918174	0.911409	1.40332	1.36415	1.36179	0.669035	0.627379	0.408699
A0A1S4B8B9	turquoise	1.11459	1.00357	0.945661	0.91749	0.939024	1.01539	1.01256	1.08199	1.08371	0.94234	0.988988	0.965428
A0A1S4CMZ5	turquoise	1.07939	1.00347	1.1405	1.01978	0.925122	1.00457	0.823773	1.05366	0.938204	1.21443	1.13149	0.925961
A0A1S3ZPB2	blue	0.967834	0.989451	0.996957	1.05451	1.00551	1.17112	1.17169	1.13957	1.03718	0.69749	0.688168	0.64097
A0A1S4AUN0	turquoise	0.914916	0.960829	0.998034	1.07059	1.02607	0.996245	1.15862	1.11127	1.04961	0.805166	0.825342	0.828
A0A1S3XSC6	brown	1.03322	1.08549	1.05708	0.825383	1.0502	1.03565	0.994538	1.0115	0.961446	1.21656	0.767071	0.973634
A0A1S4AY65	turquoise	1.15536	1.05451	1.06807	1.05034	1.11683	1.03806	1.05689	0.959024	1.05305	0.598234	0.691486	0.749217
A0A1S4BG28	turquoise	1.01235	1.21514	1.28978	0.821944	0.815777	0.630401	1.38215	1.14909	1.39497	0.662541	0.726139	0.482941
A0A1S4C696	pink	1.07611	1.00308	1.03047	0.901371	0.904095	0.764521	1.15035	1.02631	1.11713	0.880383	1.08507	1.34324
A0A1S4CC61	turquoise	0.9845	0.980754	0.991361	0.951235	0.980254	0.973246	1.19819	1.17091	1.22576	0.900379	0.873628	0.651217
A0A068JD95	turquoise	1.0853	1.01577	1.09256	0.970514	1.01918	0.971062	1.04823	1.05703	1.05464	0.930551	0.80606	0.845192
A0A1S4C5E5	turquoise	0.864208	0.953001	1.00327	0.964266	0.947425	0.945814	0.914047	1.00819	0.966478	1.44663	1.30802	1.26613
A0A076L2E2	pink	1.1171	1.01849	1.04885	0.974004	1.07335	1.05917	0.999662	0.920756	0.960214	0.861873	0.860891	0.849979
A0A1S4DQW8	turquoise	1.08691	1.13982	1.0203	0.901158	0.882959	0.89146	1.16642	1.20016	1.20261	0.691562	0.471452	0.806878
A0A1S4CBR9	turquoise	0.952475	0.923933	0.972906	0.953478	1.02748	0.906023	1.12528	1.12412	1.08793	0.988007	0.939717	1.14704
A0A1S4D708	blue	0.971268	1.04672	1.00661	0.989229	0.988883	0.980461	0.973278	1.00836	1.01426	1.06726	0.939291	1.08948
A0A1S3ZH83	turquoise	1.07844	0.854563	0.900411	0.849962	0.960776	0.901892	1.15721	1.27403	1.23656	0.828458	0.781078	0.834184
A0A1S4AI50	turquoise	1.08411	0.98636	0.983802	0.978137	0.995217	0.985218	1.07264	1.02999	1.14707	0.894805	0.820916	0.795251
A0A1S3YE85	black	1.14954	1.10345	1.03365	0.804831	0.796103	0.919132	1.0948	1.13652	1.06616	0.975067	0.944436	1.03372
A0A1S4BFD5	brown	0.994025	1.07288	0.964194	0.927908	1.07191	0.940603	1.16271	0.969444	1.0284	0.87024	0.695852	1.21985
A0A1S4BSD9	turquoise	1.01904	0.875356	1.03866	0.916465	1.02092	0.881689	1.08007	1.15104	0.925631	1.09249	0.835692	0.904519
A0A1S3XD62	turquoise	1.00983	0.877465	0.954882	0.89925	0.951321	0.98704	1.20741	1.16845	1.16736	0.863393	0.895061	0.894286
A0A1S3XZY8	blue	0.929592	0.979204	0.914208	0.975506	0.976512	0.900804	1.10434	1.00589	0.947394	0.995437	1.11599	1.57401
A0A1S3YBD8	yellow	1.01184	0.931366	0.953974	0.960416	1.02844	1.04854	0.987294	0.99595	1.03333	1.14721	1.11702	0.852321
A0A1S4DGN5	turquoise	0.972141	0.913067	0.965439	1.02902	1.00523	1.0306	1.11891	1.12535	1.05116	0.882425	0.885494	0.939131
P62732	green	1.01634	1.10698	1.07526	1.01215	0.934957	1.01334	1.09454	1.02508	1.00116	0.941692	0.889769	0.888232
A0A1S3YR16	green	0.893214	0.895658	0.856089	0.950245	1.099	0.908978	1.07099	1.05554	1.12717	1.23868	1.06595	1.30681
P06363	black	1.03143	1.08182	0.99117	0.939185	0.935217	0.920583	1.07382	1.02304	1.09811	0.98874	0.948161	0.985227
A0A1S4DH33	turquoise	1.03526	1.04396	0.946029	0.911457	0.899155	0.971966	1.13033	1.15448	1.24206	0.76836	0.784771	0.728736
A0A1S4C8D8	brown	0.963738	0.922877	0.89993	0.919143	0.990132	1.11725	0.902101	0.936431	1.02678	1.3617	1.41179	0.887835
A0A1S3XJZ1	turquoise	0.961211	1.06484	1.00701	1.11141	0.982817	1.00011	1.14321	1.05016	1.03804	0.585406	0.684574	0.645364
A0A1S4BSQ8	brown	NA	1.01382	0.939297	NA	1.02231	1.05963	NA	1.02158	1.03828	NA	0.908069	1.00007
A0A1S3YDL0	brown	1.1179	1.03306	1.06321	1.0401	1.11441	1.05318	0.96167	0.939943	0.873881	0.849529	0.7356	1.05018
A0A1S3YPM6	blue	1.14549	1.13795	1.26933	1.09303	1.15879	1.07976	0.956031	0.89954	0.883221	0.778141	0.559863	0.61666
A0A1S4DHN3	blue	1.01297	0.915973	0.991736	0.981129	0.95817	0.989804	0.994288	1.00625	0.885563	1.07184	1.34338	1.36985
A0A1S3YU28	blue	1.05845	1.03703	0.925206	0.989062	1.0695	0.906579	0.976439	0.951651	1.03325	1.00563	0.888981	1.37541
A0A1S4DHV5	blue	0.98761	0.921534	0.955669	0.924352	0.960051	0.941222	1.06917	1.08764	0.994544	1.14523	1.12103	1.38072
A0A1S3ZVH3	brown	0.982047	0.998072	1.03662	1.12166	1.01551	1.09852	1.03195	1.03409	0.953237	0.850311	0.788959	0.985702
A0A1S3XAN1	blue	0.993376	0.953306	0.998118	0.930954	1.01313	0.932406	0.952343	0.957882	0.940573	1.21528	1.4227	1.38885
A0A1S4CNL5	yellow	0.798303	1.08859	0.925104	0.842946	0.942286	1.15293	0.962816	0.891519	0.98893	1.68119	1.35209	0.927842
Q75ZE1	blue	1.08939	1.05433	1.15319	1.07011	1.00807	1.00096	1.00866	1.0026	0.962073	0.780652	0.806845	0.851913
A0A1S4A9E7	red	1.04565	0.907597	0.966028	0.899053	0.988775	0.955101	1.08477	1.12259	1.12688	1.09898	1.00682	1.03441
A0A1S4DGW7	blue	1.05285	0.930453	0.819972	0.943886	0.987279	0.769574	1.09801	1.12273	1.07159	1.01325	0.829267	1.80194
A0A1S3Y048	brown	0.867767	0.929356	1.07108	1.00806	0.979557	0.953184	0.866123	1.03288	0.99086	1.62208	1.45029	1.06793
A0A1S3YDP0	brown	0.993584	1.01146	NA	1.20105	1.12157	NA	0.969081	0.990689	NA	0.901311	0.677062	NA
A0A1S4A473	green	0.970884	0.975336	0.924262	1.07289	1.06836	1.0244	0.989446	0.97833	0.971652	0.916092	0.910368	1.10303
A0A1S4A0S2	green	1.08244	1.21591	1.05752	0.903749	0.654417	1.08453	0.901897	1.21226	0.995592	1.19248	0.635865	0.777157
A0A1S3Z6S8	turquoise	1.05267	0.949224	0.968613	0.990186	0.978188	1.00924	1.07833	1.1732	1.16496	0.793971	0.789356	0.773515
A0A1S3ZMD5	yellow	0.887531	0.98243	NA	0.984747	0.910248	NA	0.891677	1.06126	NA	1.44858	1.20304	NA
A0A1S4C1Y2	blue	0.96854	0.927121	0.985366	0.836571	1.01773	0.930677	1.05307	1.09064	1.14009	1.25377	0.885919	0.777188
A0A1S4BCN7	brown	0.886613	0.928703	NA	0.970147	0.965858	NA	0.816369	0.900322	NA	1.40239	1.3904	NA
A0A1S4D7I7	blue	0.8603	0.986454	0.948357	0.853133	0.947703	0.850836	1.09244	1.05199	1.09054	1.31476	1.10868	1.33028
A0A1S3ZFX1	blue	0.981318	0.877685	0.771391	0.755861	0.849627	0.761844	1.02493	1.09168	0.977117	1.36073	1.54554	1.91631
A0A1S4AWU1	green	1.04381	0.830904	0.960699	0.893706	1.03092	1.01802	1.07996	1.11879	1.02544	1.1007	0.944345	1.10607
A0A1S3X7H4	brown	1.06191	1.01082	0.993133	0.971317	0.974927	1.05156	0.918001	0.971964	1.00703	1.14225	1.23664	0.975029
A0A1S4AFG1	blue	1.05705	1.0123	1.0657	1.09511	1.07354	1.15695	1.02696	1.05818	1.066	0.809266	0.748346	0.436515
A0A1S4BJ93	blue	0.785343	NA	1.30408	1.02002	NA	1.0154	1.19338	NA	1.0469	1.03072	NA	0.342532
Q8VXD0	brown	NA	0.840018	0.962137	NA	1.10623	1.16286	NA	0.920237	0.876322	NA	1.30941	1.06885
A0A1S3Z739	turquoise	1.04135	1.09112	1.06478	0.859398	0.858132	0.864967	1.16053	1.15639	1.19963	0.994057	0.935317	0.831205
A0A1S4BS12	blue	1.1245	0.966753	1.0119	1.01106	1.21504	1.16481	1.06402	0.980866	1.09162	0.744644	0.558174	0.509798
A0A1S3YWV9	blue	0.866447	0.857511	0.838039	0.744009	0.835014	0.81658	1.06531	1.13564	1.0502	1.59087	1.52552	1.71342
A0A1S4B881	brown	0.996419	0.964606	1.00906	1.00537	0.92362	1.00262	1.01249	0.96298	1.02762	0.965802	1.50822	1.09565
A0A140G1Q1	blue	1.06054	1.07589	1.09997	0.983755	1.00079	1.01254	0.991197	1.02257	1.03172	1.03211	0.859087	0.799392
A0A1S4C0X2	magenta	1.05429	1.01422	1.01966	1.08861	1.11084	1.04526	0.777139	0.978899	0.763317	0.947254	1.04026	0.988814
A0A1S3ZF21	green	0.959852	1.02336	1.07234	0.946019	0.987668	0.99409	0.993304	0.987737	0.97406	1.04034	0.993307	0.990679
A0A1S4AM77	blue	1.04655	0.999362	1.04131	1.06247	1.06095	0.824639	0.996573	1.04665	1.01148	0.966433	0.687369	1.36699
A0A1S4CEW3	black	0.821117	0.863985	0.838537	1.28073	1.2114	1.27503	1.04649	0.904858	0.979573	0.840334	0.785708	0.930801
A0A1S4A3S2	blue	1.04176	0.952936	1.09489	0.932518	0.954489	0.931902	1.00336	1.18815	1.11777	0.957371	0.685131	0.798835
A0A1S4CRT5	brown	1.07859	1.01923	0.975733	1.08964	1.03461	1.01837	0.979832	1.06089	0.926054	0.921621	0.767011	1.36667
A0A1S3Z427	turquoise	NA	1.02611	0.992963	NA	0.99236	0.908149	NA	1.11955	1.30773	NA	0.682875	0.656006
A0A1S4A7X9	blue	1.05737	1.08197	0.922231	1.09181	1.06197	1.10714	1.02368	0.983255	1.12221	0.7982	0.739289	0.753032
A0A1S4A4P8	turquoise	1.06602	0.975242	1.01017	0.99781	0.972837	0.902092	1.05124	1.07991	1.04149	0.875696	1.03166	1.00474
A0A140G1Y3	yellow	0.982749	1.09385	0.991117	0.972142	0.915827	0.964392	1.0235	1.00918	0.999014	1.1142	1.03386	1.06484
Q9XQP4	brown	1.01683	1.00613	1.00515	1.01956	1.05329	0.990505	0.954809	0.969568	0.935225	0.902462	0.792473	1.10233
A0A1S4CYA9	blue	0.987406	0.966011	1.03884	1.03752	0.963708	1.05769	1.1235	1.07857	1.15918	0.796389	0.969566	0.548203
A0A1S3XWD3	blue	1.13805	0.95015	0.949781	0.937293	1.07271	0.873059	0.931312	0.996368	1.03843	1.03652	0.976432	1.38854
A0A1S4DNF2	brown	1.20999	1.08083	NA	1.13612	1.05599	NA	0.983157	1.05167	NA	0.515206	0.560043	NA
A0A1S4BLG0	blue	0.978502	0.946113	0.900363	0.880581	0.90309	0.906367	1.003	1.02204	0.975352	1.2821	1.28046	1.53286
O22402	black	1.04046	0.901529	0.828576	0.921864	1.02825	1.29624	1.07069	1.01403	0.804778	0.959819	1.02473	1.10782
A0A1S3XEQ3	blue	1.12854	1.06994	0.992013	0.870131	0.983555	0.93526	0.945582	0.979128	1.0266	1.1374	1.01597	1.18479
A0A1S4A023	turquoise	1.12209	0.890187	0.961452	0.938151	0.995083	1.01545	1.06525	1.14719	1.14346	0.873202	0.77073	0.829454
A0A1S3YXL3	magenta	0.942297	0.866095	0.937778	0.903357	0.906518	0.797225	1.16201	1.26793	1.20679	1.06933	0.862481	1.22416
A0A1S4CMF0	brown	1.03919	0.981793	NA	0.954909	1.01246	NA	0.929548	0.899706	NA	1.33298	1.36975	NA
A0A1S3YE60	turquoise	1.02629	1.09324	1.03212	1.08958	0.996062	1.07346	1.07591	1.01847	1.05803	0.69421	0.703898	0.686994
A0A1S4AGC9	turquoise	1.09029	0.957229	0.981317	1.00677	0.994005	0.992025	1.07772	1.09399	1.15884	0.781613	0.859959	0.812466
H9ZNK7	green	0.999423	0.979272	1.07168	1.21487	1.16914	1.1185	0.977706	1.01349	1.05248	0.713515	0.64834	0.979882
A0A1S4A3V7	turquoise	1.13644	0.894115	NA	1.05389	0.97546	NA	1.15971	1.25879	NA	0.50767	0.631937	NA
A0A1S3XU58	brown	NA	0.784285	1.24146	NA	0.889499	1.04716	NA	0.865402	0.70897	NA	2.3079	1.11223
A0A1S3ZLB1	brown	1.0334	1.19551	1.01616	1.15686	1.07657	1.06155	0.991731	0.928137	1.04592	0.717986	0.449333	0.707476
A0A1S3X1H5	blue	1.1264	1.03477	1.06454	1.03286	0.923972	1.131	1.01471	1.05315	0.957135	0.778062	1.06233	0.738654
A0A1S3XI75	blue	1.20252	0.895055	1.06753	1.15199	1.16406	1.16015	1.03533	1.03995	1.01893	0.547405	0.695318	0.561097
A0A1S3YKL6	turquoise	0.942651	1.06901	1.06921	1.00971	0.996953	1.03216	0.949841	0.922936	0.935051	1.15055	1.15072	1.06351
A0A1S4CM79	turquoise	0.967822	0.874044	0.944805	1.02548	1.03911	1.02692	0.977363	1.01604	1.00067	1.11051	1.19247	1.13286
A0A1S3YQU6	blue	1.01426	1.04953	0.884813	0.906502	0.943707	0.950225	1.03715	1.00794	1.11686	1.11343	1.06501	1.38223
A0A1S3Y2L3	pink	1.18911	1.02281	1.16444	1.04027	1.25472	1.07101	0.968225	0.826623	0.902442	0.770436	0.756717	0.744571
A0A1S3ZLD2	turquoise	1.02479	0.895004	0.849428	0.975985	1.02433	0.944612	1.2542	1.21089	1.36225	0.588517	0.629439	0.739827
A0A1S4C2N5	green	1.09676	1.00139	1.11103	1.1865	1.13027	1.14163	0.83372	0.934744	0.913372	0.917846	0.860504	0.736689
A0A1S3ZTD0	red	1.13397	0.892935	1.01668	0.855464	0.937227	0.938005	1.09971	1.09271	1.03653	1.19609	1.23484	0.910295
A0A1S4CWP4	red	0.833004	0.761216	0.853919	1.04059	1.06884	0.985316	1.14029	1.11351	1.1378	0.959472	1.05428	1.0038
A0A1S3Z6C5	brown	0.994907	0.760474	0.957421	1.05499	0.851155	0.948349	1.10319	1.03329	1.22911	0.819471	2.25935	0.805331
A0A1S4A0T5	turquoise	1.17282	0.9036	0.925096	0.873744	0.969799	0.900283	1.18976	1.17699	1.20799	0.644774	0.887668	0.814603
A0A1S3WZX1	brown	1.1635	0.941372	1.05238	0.917071	1.08932	0.917019	1.10086	0.856078	1.02126	0.754851	1.36151	1.12103
A0A1S4BWG5	green	1.17609	1.11831	1.09033	1.10251	1.03825	1.24709	0.973658	0.901081	0.868176	0.778367	0.775809	0.596285
A0A1S4CWV7	green	1.19726	1.15794	1.07795	1.0111	0.996304	0.980676	0.977111	0.926008	1.00804	0.787142	0.910266	0.954811
A0A1S3ZJG0	brown	0.993579	1.02724	1.07204	1.05884	1.05072	1.06208	0.971874	1.01687	0.963381	1.03735	0.909273	0.927998
A0A1S4CH14	green	1.00883	1.07982	0.91092	0.919918	1.03921	0.942266	0.99884	0.958334	1.08061	1.17919	0.928369	1.22592
A0A1S4DFG6	blue	1.02948	1.02839	0.97735	0.913666	1.01317	1.06079	1.06979	1.06097	0.876914	1.0461	0.942688	1.24987
A0A1S4DPM5	brown	1.04413	1.02064	1.01597	0.979304	1.00778	1.02332	1.02672	1.03937	1.06211	0.930153	0.883696	0.980928
A0A1S3X3A0	turquoise	0.98617	0.992156	1.00766	0.967031	0.956389	0.960508	1.16471	1.13796	1.10502	0.838899	0.861851	1.07475
A0A1S3Z8W5	green	0.949419	0.975106	0.927787	0.965456	0.920858	0.955087	1.04271	1.10778	1.09233	1.14017	1.00599	1.14078
A0A1S4BWC8	blue	0.975681	0.999492	0.991847	1.15572	1.04585	0.990812	0.962208	0.968715	0.941582	0.937997	0.907607	1.13979
A0A1S4CCG1	green	1.03037	0.980671	0.991996	0.783372	0.890124	0.804031	1.10451	1.08745	1.0796	1.13999	1.16272	1.2968
A0A1S3YYT8	turquoise	1.06923	1.03408	0.942454	0.935759	0.917138	0.916053	1.16855	1.16347	1.2778	0.859069	0.794834	0.840843
A0A1S4C053	turquoise	1.02378	1.04101	0.976771	0.915417	0.913338	0.981951	1.18582	1.14986	1.17143	0.681809	0.605647	0.595468
A0A1S4AI06	green	1.07119	0.991932	1.05019	1.22726	1.15948	1.09139	0.86529	0.918925	0.929295	0.837971	0.894712	0.924915
A0A1S3XHL0	blue	1.17711	0.967969	1.05255	1.08312	1.09173	1.14836	1.05187	1.03414	0.995558	0.588093	0.770915	0.666549
A0A1S4BD66	turquoise	1.091	0.95784	1.0276	1.01045	1.02114	1.01097	1.17271	1.11284	1.15949	0.61344	0.61783	0.62424
A0A1S3XJK0	brown	1.12969	0.995534	1.06738	0.936352	1.00211	0.990692	0.976864	1.01863	0.994118	0.976926	1.12687	1.04304
A0A1S3Z9D9	pink	1.11484	0.958956	1.1092	1.00999	1.11135	1.08464	0.949944	1.03703	0.876207	0.897188	0.84411	0.84693
A0A1S4AB88	turquoise	0.969712	0.935862	0.933619	0.902168	1.01019	0.874035	1.21403	1.12179	1.11943	1.0244	0.823762	1.0838
A0A1S3YQ87	turquoise	1.1209	1.1071	1.05026	0.785037	0.853876	0.834231	1.1896	1.16493	1.26084	0.788868	0.734105	0.787008
A0A1S3YTD5	blue	0.789931	0.843913	0.769753	0.693021	0.751631	0.742514	1.05522	1.08343	1.21115	1.7835	1.93226	1.67442
A0A1S4ABH2	green	1.13497	0.869011	NA	1.08261	1.2978	NA	0.983556	0.902872	NA	0.763706	0.714938	NA
A0A1S4BTJ3	blue	0.987155	0.957812	1.04987	1.11778	1.00387	0.995651	0.980366	1.01847	1.0761	0.939548	0.976554	0.77345
A0A1S3ZSJ9	yellow	0.9501	1.03844	0.983798	0.900302	0.948983	0.974766	0.987213	1.07356	0.898834	1.53577	0.876652	1.39092
A0A1S3ZYY2	turquoise	1.11411	0.929261	NA	0.854327	0.917622	NA	0.974405	1.21758	NA	1.15777	0.815552	NA
A0A1S4D199	brown	1.00167	1.04096	1.19865	1.09263	0.932326	0.908522	1.07308	0.980657	0.969221	0.800806	1.38008	0.930529
A0A1S3X1Q2	red	1.04145	0.963412	NA	0.801016	0.99606	NA	1.15283	1.12754	NA	1.04655	1.16357	NA
A0A1S4CWX7	brown	1.16521	0.966478	NA	0.802349	0.99681	NA	1.01274	1.01419	NA	1.09322	1.11256	NA
A0A1S3YCF2	blue	1.10637	0.89203	0.805214	1.00361	1.07888	1.15451	1.08003	0.92563	0.847785	0.759837	1.08356	1.94092
A0A1S3YS72	turquoise	0.920193	1.00869	1.00029	1.18304	1.05108	1.0846	0.900182	0.977344	0.949278	1.11828	0.94989	0.928939
A0A1S3X1A8	blue	1.00744	1.0891	1.02388	1.05014	0.942821	1.01379	1.01716	0.955586	1.00098	0.929086	1.27178	0.856425
A0A1S4C3J4	green	1.39062	1.22249	1.24188	0.955084	1.03003	1.04606	0.879426	0.922955	0.92064	0.733824	0.752134	0.610513
A0A1S3YUT7	green	1.01785	1.07228	1.01101	0.945128	0.920248	0.891183	1.04144	1.00324	1.03608	1.12917	1.17151	1.14735
A0A076FNJ9	blue	1.11414	1.04477	1.12945	1.09863	1.05099	1.07865	1.00151	0.996424	0.986197	0.848491	0.792797	0.62837
A0A1S4ARQ1	brown	0.987687	1.05978	1.04285	0.953487	0.872086	0.943644	1.13318	0.998464	1.01994	0.917054	1.27244	1.06952
A0A1S3ZZI4	blue	0.921206	0.833435	0.961638	1.07747	0.926919	1.03111	1.09436	1.12494	1.19298	0.897793	1.23093	0.686388
A0A1S3XKB8	blue	0.982817	1.05068	1.024	1.0664	1.04922	0.982523	1.01918	0.958615	1.00742	0.962605	0.923186	1.1886
A0A1S4BK78	turquoise	0.827131	1.03088	0.951454	1.12202	1.01265	1.108	1.19953	1.04243	1.1616	0.813609	0.835855	0.609028
A0A1S3ZW46	brown	0.996752	0.853777	1.13362	1.00669	0.823189	1.00797	1.04462	0.908524	0.962754	0.988817	2.217	0.867385
A0A1S3YT69	turquoise	1.05471	0.926885	0.988446	0.967894	0.946851	1.01195	1.19168	1.1455	0.989735	0.785861	0.97166	1.19207
A0A1S3Y1U0	turquoise	1.05855	1.03532	0.998826	1.02297	0.989861	0.998028	1.08384	1.06588	1.02528	0.847318	0.820023	1.05307
Q9SDQ5	brown	NA	1.02575	0.962861	NA	1.05142	1.00917	NA	1.02834	1.09324	NA	0.767361	0.947374
A0A1S4AVH1	brown	1.10309	1.10496	0.973997	1.02335	1.02591	1.007	1.04522	0.98872	1.05696	0.808122	0.822286	1.00622
A0A0H3U5M2	turquoise	1.10063	1.01593	0.974555	0.745588	0.838275	0.818558	1.20035	1.22676	1.31561	0.801179	0.83851	0.947044
A0A1S3XGK4	brown	1.03754	0.970169	0.987241	0.959103	1.00505	1.06218	0.889694	1.02011	1.08417	1.26545	1.41846	0.80082
A0A1S3YK56	blue	0.963206	1.01129	0.929311	0.994708	0.922784	0.941795	1.02011	1.01668	0.952192	1.19189	1.16993	1.46007
A0A1S3XKA7	grey	0.945904	0.957794	0.781554	0.98236	1.0257	1.62206	0.956478	1.00743	0.750172	1.10867	1.05554	0.690624
A0A1S4AQU4	blue	1.18298	1.06001	1.16413	0.973895	1.00825	1.0623	0.957632	1.06365	0.973267	0.898505	0.718132	0.67742
A0A1S3ZKM9	blue	0.951511	0.966899	0.971816	1.01616	0.998517	0.981764	0.979094	1.03365	1.00523	1.10607	1.12007	1.27149
A0A1S4ANH7	turquoise	1.09951	1.16707	NA	1.00147	1.00462	NA	1.03645	0.966065	NA	0.840489	0.748963	NA
A0A1S4APD0	blue	0.996147	0.974629	0.96808	1.00175	1.03379	0.968951	1.00921	1.02571	1.04243	1.09858	0.910728	1.17625
A0A1S3XQI7	magenta	1.06529	1.02698	1.09997	1.14755	1.03957	1.0828	0.906084	0.929158	0.898841	0.903282	1.08377	0.918951
A0A1S4BID9	yellow	0.95134	1.02345	1.01067	1.01312	0.997843	0.970533	0.91378	0.994091	0.992064	1.26381	1.01322	1.14732
A0A1S3XAI9	blue	0.970847	1.05867	0.964787	1.03864	0.976412	1.00231	1.14282	1.08568	1.1233	0.852036	0.729465	0.805194
A0A1S4BKP9	turquoise	1.07451	1.00813	NA	0.921952	0.95513	NA	1.02988	1.08148	NA	1.02252	0.991475	NA
A0A1S4AKW7	blue	1.05938	0.997502	1.17815	1.06217	0.982148	1.1083	1.1607	1.17537	1.16063	0.597426	0.549605	0.514584
A0A1S4CJX9	turquoise	0.929207	1.05972	0.977582	1.0583	1.02106	1.02978	1.0983	0.994069	1.02782	0.923924	0.911897	0.93774
A0A1S3Y296	blue	0.837544	1.0395	0.815868	0.852686	0.924597	0.874792	0.979837	0.971091	0.956075	1.46895	1.24108	1.82888
A0A1S3YN88	brown	1.07406	1.03135	NA	0.964631	0.945831	NA	1.16105	0.983091	NA	0.716868	1.20935	NA
A0A1S4AQ07	turquoise	0.945774	1.00125	1.08235	1.09562	0.944861	0.995861	0.928839	1.01333	0.928889	1.15599	1.11999	1.13907
A0A1S4A9C7	blue	NA	0.841178	1.01278	NA	1.11018	1.10345	NA	0.87246	0.999494	NA	1.24438	0.833696
A0A1S3XUR0	blue	0.998937	NA	1.03308	1.01808	NA	1.04238	1.07142	NA	0.827363	0.921335	NA	1.28741
A0A1S3YB42	red	1.03643	0.921401	0.993034	0.870645	0.971878	1.02054	1.08892	1.04473	0.959779	1.0031	1.0963	1.08201
A0A1S4ATJ6	blue	1.06059	0.809652	0.988118	0.884785	1.00366	0.899839	1.09895	1.17082	0.848865	0.879101	0.934451	1.64449
A0A1S3YUL8	red	0.963025	0.845889	1.02858	0.70045	0.928126	0.979955	1.0937	1.09494	1.04439	1.36244	1.39679	0.981974
A0A1S3YZX5	yellow	1.05534	NA	1.26705	1.1339	NA	1.00881	0.995996	NA	0.939222	0.787556	NA	0.659009
A0A1S4A096	blue	0.962978	1.01442	1.08523	1.05372	1.02524	0.945167	1.03744	1.15539	1.19888	0.950357	0.641182	0.499624
O50038	blue	1.13663	1.07148	1.08004	1.0091	1.00252	0.983075	1.0238	1.0077	1.06501	0.78602	0.849991	0.771242
A0A1S4ABX8	turquoise	1.07981	0.854256	1.01894	0.975304	1.01502	0.93619	1.06789	1.18807	1.03836	0.869203	0.821311	1.11033
A0A1S4A481	turquoise	1.03883	1.02556	1.04089	1.12756	0.986248	1.08678	0.955001	1.08669	0.988999	0.870075	0.798582	0.837219
A0A1S3ZMF5	blue	1.06445	0.956291	1.04288	1.12264	1.03846	1.02594	0.968234	1.06186	1.08612	0.758266	0.868983	0.751959
A0A1S3ZQ07	turquoise	1.07016	0.832775	1.08088	0.897662	0.969096	1.13093	1.1597	1.14841	0.955869	0.726458	0.82381	0.751111
A0A1S4BIW4	green	1.05439	1.00823	0.919087	0.617299	0.761748	0.758563	1.1667	1.15839	1.26536	1.27567	1.26736	1.2903
A0A1S4AJ51	blue	1.01026	0.965782	0.965967	0.946319	1.05973	1.0804	1.21339	1.06089	1.09927	0.5651	0.903466	0.495757
A0A1S3XUH8	brown	1.02841	1.11985	NA	1.20541	1.08571	NA	1.03536	0.982472	NA	0.654067	0.580398	NA
A0A075EYQ6	turquoise	1.0451	1.01223	1.01201	1.05982	1.09399	1.02888	1.10891	1.02094	1.10578	0.806815	0.739616	0.796629
A0A1S4CMV2	blue	0.994362	NA	0.886044	1.02671	NA	0.989378	1.1502	NA	0.941525	0.78388	NA	1.45422
A0A1S4A482	turquoise	1.04717	1.001	1.02104	0.990618	0.97485	1.0254	1.101	1.06153	1.09037	0.737935	0.663114	0.800309
A0A1S4CVR8	turquoise	0.948125	0.892396	0.960044	1.17344	1.04202	1.02754	1.16973	1.17359	1.11936	0.59945	0.69014	0.832282
A0A1S3XZ03	turquoise	1.06229	0.991714	0.997775	0.863379	0.92658	0.855854	1.11319	1.15066	1.25355	1.0065	0.861502	0.786717
Q9FVE9	turquoise	0.987669	0.942482	0.975871	1.03297	1.05876	0.961768	1.02495	1.05957	1.08611	0.82292	0.942317	0.988853
A0A1S4AIH6	green	0.940615	0.873619	0.917496	1.19346	1.14109	1.06359	0.989152	0.912063	1.11657	0.828367	0.91229	0.857687
A0A1S3ZZR4	turquoise	1.07337	1.02689	1.04235	1.06622	1.00848	1.02295	1.01687	0.99756	0.969332	0.891003	0.910443	0.979471
A0A1S3ZQ83	blue	0.854178	0.965281	0.754408	0.834718	0.814986	0.754963	1.03258	1.0862	1.08243	1.3799	1.5115	1.94965
A0A1S4C3U3	yellow	0.852883	0.850553	0.935937	0.988907	1.0987	0.98883	0.902619	0.977512	1.03625	1.39297	1.13581	1.01441
A0A1S3XYQ4	blue	0.930875	1.02349	0.97876	0.856819	0.980883	0.868151	0.94226	0.99869	0.919153	1.49058	1.07683	1.59249
A0A1S4AZ17	yellow	1.11471	1.06204	NA	0.994829	0.99229	NA	1.02948	0.964377	NA	0.850633	1.05146	NA
A0A1S4B8Z8	turquoise	1.15943	0.974351	0.98817	0.928815	0.970131	1.07297	1.11084	1.14025	1.00833	0.744578	0.811858	0.93526
A0A1S4CSN1	yellow	1.0427	1.10159	1.05718	0.864958	0.931727	1.02295	0.915411	0.975865	0.892755	1.35125	1.01246	1.11965
A0A1S3XGB4	brown	1.06559	1.02374	1.00494	1.05841	1.03457	1.01843	1.11925	1.06197	1.05613	0.689421	0.717967	0.942048
A0A1S3XW44	yellow	1.1269	0.940873	1.01454	0.970115	0.886439	0.917589	1.0855	1.01436	1.21738	0.715261	1.51105	0.715151
A0A1S3YRF9	blue	0.997912	0.789081	0.894007	0.839848	0.909304	0.79469	0.996016	1.06662	1.07187	1.28378	1.39844	1.50164
A0A1S4D251	green	1.02598	0.678868	0.989888	0.774794	0.880625	0.994595	1.01448	1.2139	0.986349	1.26709	1.45602	1.3216
A0A1S4BNK5	turquoise	0.986422	1.01213	1.01499	1.00803	1.06057	1.02713	1.13474	1.06293	1.09097	0.822941	0.726777	1.11276
A0A1S3YXZ4	green	1.04749	1.01601	1.03675	1.23531	0.976677	1.03856	0.948887	0.987409	1.00172	0.722285	1.063	0.926744
A0A1S3ZDE0	red	1.01338	0.986119	1.00923	1.18145	1.14383	1.08087	0.925154	0.920618	0.929124	0.980348	1.00242	1.07735
A0A1S3ZX72	blue	0.979284	0.937848	1.08352	1.0655	1.03247	1.02293	1.09421	1.12258	1.16588	0.877354	0.721819	0.528884
A0A140G1T9	blue	0.920674	0.993699	1.04083	1.02497	0.949744	0.906631	1.09752	1.07401	0.918182	0.995929	1.00216	1.28195
A0A1S4A5R2	pink	0.913262	1.06298	1.23999	0.975203	1.27518	1.21563	1.2439	0.794266	0.888754	0.828843	0.851202	0.362675
A0A1S4C5X4	turquoise	1.08691	0.861258	0.987072	0.976647	1.04702	1.11304	1.02119	1.1439	1.08876	0.972612	0.926743	0.752127
A0A1S3XJD3	turquoise	1.06343	0.979232	0.964956	0.879396	0.879344	1.03387	1.28102	1.22116	1.23736	0.702372	0.652059	0.587561
A0A1S3XBP3	turquoise	1.00557	1.02965	1.05284	1.10265	0.989846	0.991564	1.13699	1.01304	1.09353	0.752185	0.808739	0.849862
A0A1S4C3F4	turquoise	1.14859	0.965562	0.983896	0.987332	0.982651	0.989477	1.09055	1.10271	1.1247	0.626835	0.766622	0.918246
A0A1S4C989	green	1.0292	0.800148	0.89223	0.945086	1.0741	1.02379	1.10159	1.04331	0.923707	0.936149	1.17093	1.40482
A0A1S4CS55	turquoise	1.01777	1.00744	1.02633	0.916956	0.860866	0.951374	1.0551	1.08029	1.06612	0.902918	0.973421	1.01312
A0A1S4CJQ9	turquoise	1.04181	0.960954	1.01296	0.974445	0.997138	0.973093	0.999983	1.08468	1.05164	1.01129	1.01277	1.04003
A0A1S3ZGF1	green	1.18361	1.09147	NA	1.07547	0.999728	NA	0.962805	0.983899	NA	0.734631	0.885572	NA
A0A1S4DNT1	grey	1.13647	0.995522	NA	0.879249	0.988917	NA	0.986586	1.04177	NA	1.06494	0.982967	NA
A0A1S3Y1S1	yellow	1.07794	1.13042	1.08034	0.906824	0.94325	0.940661	0.958102	0.974188	1.00309	1.16135	0.971484	1.05095
A0A1S4ALM3	turquoise	1.04642	1.03558	1.05361	1.36221	1.08607	1.19984	1.11625	1.01659	1.09181	0.45012	0.564812	0.426814
A0A1S4CNE2	turquoise	0.990542	1.0201	0.943157	1.04194	0.979349	0.990567	1.10075	1.04719	1.12941	0.845259	0.88798	0.653183
A0A1S3X4K9	grey	0.793847	1.00535	NA	0.751152	1.01596	NA	0.820059	1.05863	NA	2.06837	0.903256	NA
A0A1S3XSQ4	blue	0.924517	NA	0.872981	1.10466	NA	1.04258	0.899167	NA	0.902883	1.16116	NA	1.45712
A0A1S4D955	black	0.970694	0.898063	0.9637	1.13681	1.11051	1.07008	1.00419	0.969332	0.990296	0.879284	1.0671	0.990541
A0A1S3XQI6	turquoise	0.935576	1.06775	1.04929	0.951573	0.896979	0.927813	1.08519	0.946641	1.02562	1.09035	1.22731	0.991882
A0A1S3XCZ9	blue	1.0572	1.20594	0.990619	0.807454	0.918976	0.876669	1.21371	1.12573	1.48126	1.04067	0.653684	0.362608
A0A1S4A9T6	turquoise	1.09333	0.840183	0.998569	0.89163	0.954469	0.937791	1.10623	1.15218	1.02886	0.734503	1.03695	1.02557
A0A1S3WZF8	blue	1.22582	1.14059	1.11005	0.963494	1.01467	1.11346	1.02758	1.08632	1.02524	0.711737	0.532249	0.554221
A0A1S3ZJA3	turquoise	1.02864	1.20148	0.96155	1.01415	0.951075	0.99697	1.24036	1.08444	1.23479	0.596502	0.494541	0.678158
A0A1S4D3F6	blue	1.03559	0.90033	0.961421	0.852381	1.02331	0.900239	0.950904	1.02245	1.01021	1.29507	1.17125	1.35781
A0A1S3YZR3	yellow	1.18803	0.900425	0.855369	1.02231	1.06532	1.15835	0.973565	1.06403	0.968549	0.678543	0.882987	1.09973
Q9MUE2	brown	1.00195	1.03281	1.00542	1.11345	1.04081	1.07494	1.02413	1.0289	1.02133	0.908143	0.675578	0.895097
A0A1S3XDX4	red	1.04608	0.886473	1.01035	0.961029	0.942487	1.07553	1.04739	1.11062	1.02082	1.05604	1.18977	0.833443
A0A1S3YW39	red	1.06927	0.892574	0.930506	0.86584	0.90507	0.896597	1.08851	1.19308	1.19244	0.951071	1.02459	0.823665
A0A1S4C596	turquoise	1.03668	0.926089	1.00456	0.998726	1.01438	1.04897	1.0768	1.10827	1.09117	0.91107	0.825532	0.681815
A0A1S3XJ89	green	0.975442	0.794856	0.89511	0.843828	1.04521	1.04864	1.02377	1.05481	1.01761	1.26337	1.02134	1.05213
A0A1S4DN09	blue	1.02097	1.02951	0.818106	0.836134	0.861918	0.771642	0.990483	1.09221	0.803278	1.2797	1.07682	2.37343
A0A1S3XJX0	green	1.01315	1.09818	1.03488	1.24793	1.15758	1.11229	1.06861	0.969741	1.06516	0.648377	0.490682	0.616745
A0A1S3XK17	blue	0.929362	1.18623	0.862083	1.00184	1.05876	0.811302	0.962195	0.868538	0.844334	1.14772	0.837332	2.11086
A0A1S4BIG4	turquoise	0.997879	1.06009	1.00258	1.05904	1.02602	1.02056	1.04279	0.998515	1.03814	0.822121	0.807204	0.870831
A0A1S3Z7U1	turquoise	NA	0.956093	0.984491	NA	0.981962	1.09832	NA	1.11206	1.08392	NA	0.901868	0.727477
A0A1S4AGN9	blue	0.991867	1.066	1.00784	1.28123	1.00913	1.15077	0.989338	0.986167	1.03628	0.682277	0.804181	0.649266
A0A1S4BKW8	turquoise	1.08479	1.00194	0.995333	0.930494	0.945683	0.950503	1.15639	1.05253	1.21176	0.742213	0.785832	0.792262
A0A1S3WZA4	turquoise	0.939229	0.955058	1.04231	1.19468	1.09563	1.09673	1.04536	1.00839	1.04909	0.771278	0.865775	0.800199
A0A1S3X1E5	red	1.00562	0.895908	0.940063	1.10279	0.993771	0.987917	0.961687	1.02296	1.06265	1.01825	1.02887	0.994736
A0A1S4DB13	blue	1.02985	1.10129	NA	0.844088	0.965734	NA	0.910366	1.03761	NA	1.39493	0.824494	NA
A0A1S4ATS9	red	1.00943	0.964667	0.982363	0.806079	0.942136	0.990772	1.00763	1.035	1.07387	1.18034	1.09419	1.01259
A0A1S4B6I9	turquoise	1.01133	1.07124	1.00861	0.840688	0.876675	0.878042	1.21634	1.17325	1.19068	0.811419	0.717074	0.924041
A0A1S3YTC2	blue	1.17074	1.04015	1.10846	1.05755	1.10968	1.12649	1.06161	1.0193	1.09647	0.583399	0.788992	0.558459
A0A1S3YIE9	blue	0.880312	1.01275	0.97897	0.909762	0.979035	0.864325	0.867195	0.98899	0.86048	1.61267	1.38077	1.72427
A0A1S4BZJ1	blue	1.08154	0.995502	1.01261	1.05492	1.07469	1.04521	1.01136	0.938084	1.10559	0.833841	0.82618	0.666043
A0A1S4AYZ7	blue	1.03604	0.922908	0.971104	0.974936	1.01555	0.880711	1.05745	1.00701	0.970235	1.10017	1.09844	1.34999
A0A1S3XE72	blue	1.03781	1.04061	1.0089	0.864976	0.920031	0.940783	1.04882	1.08443	0.932919	0.931445	1.15942	1.33814
A0A1S4CCW3	turquoise	1.02358	1.02047	0.925785	0.977033	0.956005	1.02311	0.921501	0.986356	1.02503	1.21711	1.19493	1.13555
A0A1S3X3J1	turquoise	1.01423	1.02596	0.97348	1.00552	1.03738	1.11882	1.11571	1.03045	1.1512	0.888688	0.849877	0.618223
A0A1S4A807	turquoise	1.01583	0.956805	0.98833	0.993848	0.961957	1.05598	1.23274	1.25018	1.25031	0.620431	0.531912	0.477331
A0A1S4AX09	pink	NA	1.05101	0.945456	NA	0.87081	0.818952	NA	1.01523	1.05604	NA	1.29477	1.47901
A0A1S4CBP2	blue	0.973186	1.05873	0.989476	0.921104	0.943261	0.994063	1.11243	1.05722	1.16547	1.02854	1.08433	0.839098
A0A1S3ZAZ5	turquoise	1.00399	0.995625	0.931986	0.904415	0.983885	0.89496	1.11338	1.11421	1.31242	0.925055	0.824654	0.79441
A0A1S4ADE2	green	1.02803	1.0365	1.10454	1.22681	1.13366	1.0958	0.880786	0.904617	0.903795	0.88623	0.925731	0.840649
A0A1S4CY82	green	1.03888	1.04076	0.897371	0.831332	0.756657	0.804261	1.02865	1.07645	1.14144	1.24423	1.47953	1.42817
A0A1S4DF13	blue	1.09651	0.890123	0.920467	0.913252	0.982479	0.939177	1.00382	1.11155	1.05793	1.01064	0.986726	1.2646
A0A1S3X0Z2	turquoise	1.00506	0.879937	0.958399	0.81891	0.857043	0.874706	1.2751	1.28644	1.28561	0.728604	0.810752	0.728764
A0A1S4C1V4	blue	1.12008	1.12638	1.03074	1.01511	1.02962	1.06884	1.0645	1.00398	1.06244	0.877431	0.741434	0.727019
A0A1S4BML9	blue	1.06329	0.932045	0.998025	0.990044	1.06604	1.07741	1.00194	1.05951	1.13381	0.966485	0.845722	0.615017
A0A1S4CGZ8	brown	0.990065	0.944372	0.937092	1.00128	0.920699	0.957501	0.912654	1.04777	1.13889	1.23009	1.26304	1.01662
A0A1S4D091	red	NA	0.900546	1.00285	NA	0.842902	1.01255	NA	1.14215	1.10601	NA	1.36416	0.832286
A0A1S3XJ11	brown	1.06615	1.00068	0.954241	1.04644	0.948041	0.944546	1.04847	0.892579	0.873718	0.879448	1.44382	1.57
A0A1S4A693	green	1.03953	1.04965	1.08611	1.0751	0.99046	1.0612	0.945002	0.987735	0.97747	0.985311	1.09818	0.802845
A0A1S4BGV4	brown	0.938062	0.954661	0.955563	0.85013	0.882694	0.949576	1.06435	1.07657	1.18905	1.08805	1.39923	0.728255
A0A1S4BTT2	brown	0.930883	1.0812	1.04359	1.0005	1.05712	0.849469	1.16269	1.02536	1.00789	0.900387	0.728457	1.31541
A0A1S3YJD9	blue	1.09984	1.02134	1.01144	1.01917	0.982496	1.06641	1.0662	0.924973	1.13813	0.779168	1.22611	0.66376
A0A1S4BI32	brown	0.957356	0.859413	NA	1.01909	0.900991	NA	1.03369	1.01825	NA	1.04915	1.53861	NA
A0A1S4DNH2	turquoise	1.45859	1.01536	1.13804	0.630523	0.725456	0.679705	1.12903	1.26154	1.3094	0.695907	1.09705	0.916212
Q84QE7	blue	1.0695	1.03377	1.02304	0.92617	0.970402	1.03554	1.14406	1.10355	1.03145	0.714885	0.803547	0.509708
A0A1S4BB05	blue	0.96688	0.940624	0.920907	0.906597	0.943983	0.936328	1.02644	1.07384	1.04781	1.25231	1.24519	1.18869
A0A1S3XUA2	brown	0.993258	1.01918	1.01188	1.10245	1.09581	1.09486	1.13233	1.06558	0.853168	0.668785	0.545475	1.1667
A0A1S3WZQ8	blue	1.04578	0.890344	1.00948	0.90093	0.935907	0.87813	0.966252	1.03629	0.992216	1.20609	1.41764	1.35437
A0A1S3X011	brown	1.11172	0.865211	1.38825	1.27372	1.01296	1.39113	0.868878	0.818538	0.571018	0.58861	1.88147	0.284573
A0A1S3XSW1	blue	0.986087	0.976154	0.91305	0.939793	1.00733	0.932344	0.965303	0.986399	0.975066	1.17789	1.21153	1.4362
A0A075EYQ1	grey	1.02012	1.02497	0.991254	0.940598	1.00197	0.988256	1.02917	1.04416	1.18334	1.1562	0.878018	0.860533
A0A077D9N5	turquoise	1.01655	0.87686	0.931959	1.00088	1.06608	1.09789	1.20296	1.15218	1.31534	0.770312	0.614536	0.462347
A0A1S3YJQ5	green	1.08416	1.03477	NA	1.101	1.02066	NA	0.981275	0.98646	NA	0.868423	0.953052	NA
A0A139ZSG9	blue	0.900721	0.838993	1.0201	1.0399	1.03568	1.16253	0.998105	1.07247	0.928916	1.34132	1.08367	0.785248
A0A1S3ZHK0	blue	0.841343	0.833016	0.828862	0.974563	0.963448	0.946453	0.892875	0.927699	0.84934	1.48189	1.73298	1.82146
A0A1S3ZS09	turquoise	1.04488	1.04914	0.988869	0.985032	0.959834	0.948876	1.12765	1.1124	1.14194	0.697095	0.778247	0.838879
A0A1S4BFD9	green	0.958294	0.94349	0.852018	1.65881	1.13575	1.34198	0.784804	0.894505	0.809937	0.4969	0.818087	0.808164
A0A1S4BI11	yellow	1.05597	1.01757	1.01914	1.29985	1.12623	1.08126	0.969153	0.990679	0.898869	0.575473	0.654822	1.08549
A0A1S3XU40	brown	1.00359	1.05232	1.06019	0.962367	0.995507	0.987678	1.0385	1.06776	0.941771	1.1153	0.796657	0.890266
A0A1S4BWM5	turquoise	1.04806	0.962758	NA	0.822137	1.00056	NA	0.949698	0.979323	NA	1.35872	1.21508	NA
A0A1S3YYU8	yellow	0.958419	1.03545	1.03028	1.01341	1.01589	0.970815	0.986244	0.975112	1.0653	1.14091	0.99774	1.0144
A0A1S4DRV5	blue	0.89652	0.948479	0.709627	0.771837	0.845162	0.904434	0.905178	1.02521	0.824132	1.72376	1.54609	2.0668
A0A1S4C661	turquoise	1.06097	1.05894	1.03594	0.951541	0.977074	0.996807	1.10513	1.03772	1.01853	0.785062	0.905016	0.854399
A7VMP6	turquoise	0.982435	NA	1.05992	1.0654	NA	1.13251	1.20818	NA	0.938706	0.60628	NA	0.771917
A0A1S4BME9	red	0.972847	0.872171	0.935517	0.941152	0.9556	0.95495	1.20039	1.07476	1.1634	0.909565	1.01891	0.85078
Q5M9V8	black	0.284707	0.33514	0.59142	2.61735	2.2427	1.45789	0.291393	0.339929	0.567479	0.901651	0.883472	0.947352
Q40481	blue	1.03378	1.04811	1.04407	0.890486	0.934227	0.962768	1.22892	1.05944	1.11145	0.981961	1.0176	0.823723
A0A1S3YBM6	turquoise	0.97373	1.08363	0.954284	1.11705	0.979246	1.02379	1.10011	1.02177	1.0909	0.763112	0.837299	0.929411
A0A1S3Z9G2	brown	1.03324	0.919786	NA	0.846853	0.835775	NA	1.01298	0.986413	NA	1.2286	1.66197	NA
A0A1S4CTH6	blue	1.09804	1.10038	1.14788	1.01022	1.00285	1.06854	1.18635	1.09363	1.08025	0.531865	0.42478	0.420839
A0A1S4A843	black	1.03813	1.03126	0.990423	0.892541	0.963499	0.928781	1.0951	1.02582	1.12562	0.982621	0.978048	0.972315
A0A1S4C8B7	yellow	1.25507	0.835641	0.938256	0.81125	0.942428	0.970448	1.20393	1.05528	1.32853	0.618505	1.27705	0.585685
A0A1S4CDZ9	turquoise	1.17547	0.798306	0.992165	0.831702	0.956773	0.970087	1.11952	1.27016	1.24343	0.813101	0.761056	0.646092
A0A1S3Y1V9	yellow	1.02053	0.988523	1.00615	1.04483	1.15861	0.993695	0.996538	0.998308	0.966551	0.668458	0.791768	1.14677
Q40589	turquoise	1.01307	0.850916	0.918232	1.00687	1.11772	1.08505	1.01711	1.06111	1.05422	0.995374	0.977042	0.957725
A0A1S3ZCY7	blue	0.955371	0.922757	1.00311	1.14232	1.0558	1.16591	0.938854	1.01265	0.980509	1.01737	0.941067	0.751942
A0A1S4AHU7	turquoise	1.04019	0.892246	0.928368	0.918636	0.940631	0.890475	1.18557	1.08144	1.17426	0.919247	1.00009	1.10016
A0A1S4DDQ7	turquoise	1.2047	1.11403	0.995414	0.949288	0.965034	0.927402	1.05613	1.07149	1.06587	0.757294	0.697423	1.10441
A0A1S4A9F9	brown	1.07461	1.01173	1.05333	0.937368	0.921826	1.00115	0.93179	1.06113	1.02328	0.979271	1.14065	0.943919
A0A1S4A196	red	0.899854	0.960219	1.03948	1.23376	1.05959	1.07142	0.864664	0.9182	0.978496	1.0109	0.951672	0.962342
A0A1S4ASP2	red	0.928317	1.00706	0.945003	1.19752	1.12264	1.11929	0.882234	0.966602	0.893191	0.923082	0.89745	1.09088
A0A1S3YCA3	brown	1.00528	1.0278	0.994082	1.06206	1.02525	1.03103	0.957396	0.988232	0.956052	0.999964	0.742602	0.85257
A0A1S4CYC3	turquoise	1.07212	NA	1.09974	0.816211	NA	0.941802	1.19989	NA	1.07633	0.899675	NA	0.854724
A0A1S4CYV3	green	0.927642	0.893956	NA	1.34654	1.30057	NA	1.00438	0.887097	NA	0.647414	0.747026	NA
A0A1S4BKR7	blue	0.990634	0.931603	0.971872	0.992824	1.01095	0.942186	1.06251	1.02335	1.06985	0.899018	1.00118	1.17164
B2BF99	yellow	1.08936	0.954785	1.07641	0.984619	0.999404	0.987726	1.03181	1.04024	0.97165	0.812306	1.06581	0.798764
P06409	turquoise	0.979722	1.00287	NA	1.03039	0.97296	NA	1.01295	1.0416	NA	1.03255	0.976169	NA
A0A1S3ZTP5	turquoise	0.849229	0.897774	NA	1.15629	1.0702	NA	1.11008	1.04787	NA	0.878558	0.952914	NA
P80461	pink	1.20759	1.05496	1.09656	0.950516	1.06148	1.0502	0.901036	1.00395	0.960284	0.991614	0.927816	0.867829
Q8LK72	brown	0.862766	0.725865	0.848797	0.933073	1.04626	1.13791	1.04132	0.961165	0.988867	1.16709	1.30436	1.02596
A0A1S4CDK2	brown	NA	0.917971	1.0541	NA	1.02792	1.17384	NA	0.91918	0.85153	NA	1.41147	0.888554
A0A1S3XCJ5	turquoise	1.02105	0.929678	0.967127	0.871193	0.996583	0.949018	0.961701	0.993716	0.956023	1.05312	1.13617	1.10512
A0A1S3ZPC7	red	1.07677	1.02063	1.05321	1.1256	1.22537	1.07433	0.801062	0.871903	0.810671	0.957469	0.76531	1.03953
A0A1S3YMX8	brown	1.10474	1.08099	0.997678	1.10903	1.13119	1.02102	0.971112	0.93556	0.92979	0.791186	0.672562	1.11113
A0A1S3XBA9	turquoise	1.05278	1.01002	0.875989	0.851289	0.975689	0.947141	1.10138	1.07682	1.20786	0.93234	0.731799	0.947402
A0A1S4AFX8	blue	NA	1.42145	0.990265	NA	1.02031	0.906134	NA	0.759508	1.04546	NA	0.714767	1.21927
A0A1S3YNJ0	turquoise	1.02022	0.992817	1.10638	0.928582	0.974149	1.01764	1.17676	1.09419	1.01921	0.794148	0.803124	0.779278
A0A1S3XPB3	brown	1.01957	0.982092	1.0898	1.10931	1.06387	1.07495	1.02405	1.09728	0.76952	0.78771	0.629187	1.22962
A0A1S4BA03	yellow	0.90232	1.01643	0.953248	0.866266	1.06752	1.00958	0.89924	0.916201	0.938244	1.57868	0.868613	1.31923
F2ZAM1	turquoise	0.602036	0.726943	0.667344	0.823273	0.786012	0.95086	0.904033	0.963336	0.986873	2.00711	1.92066	1.65194
Q6QND3	turquoise	1.19686	1.09457	1.11548	0.925351	0.941852	0.934005	0.986132	1.01208	0.989046	0.845428	0.882369	0.983612
A0A1S4C1G7	blue	1.06848	1.01604	0.888718	0.929169	0.897936	0.893211	1.04636	1.03413	0.890223	0.955671	1.21235	1.78027
A0A1S3Y478	turquoise	0.964944	0.981696	1.04312	1.14559	1.04789	1.00507	0.902819	0.93037	0.92283	0.992498	1.07908	1.31754
A0A1S3ZEI2	turquoise	1.1619	0.841961	1.00541	1.06059	0.981986	0.987119	1.19344	1.26198	1.1619	0.586812	0.720496	0.765042
A0A1S3YDU6	brown	0.852118	1.14305	1.17801	1.39323	0.97046	0.866263	1.02431	1.10459	0.947438	0.92279	0.463527	1.13466
A0A1S4BWI9	yellow	1.0305	1.00709	NA	0.987126	0.958716	NA	1.0533	1.06923	NA	0.951862	1.04186	NA
A0A1S3Y3V5	blue	1.01114	0.997449	1.04449	1.06962	1.01559	1.17862	1.10513	1.08133	0.997109	0.840635	0.725549	0.547363
A0A1S4ARG7	brown	1.29441	1.04587	NA	0.90103	0.907564	NA	1.0267	1.25473	NA	0.703197	0.589345	NA
A0A1S3XRS7	blue	1.06783	1.01162	0.954272	0.974613	1.01711	0.943283	0.958045	1.03379	0.896512	1.08209	0.985089	1.3701
A0A1S4DQP0	blue	1.04917	1.06741	0.948911	1.02862	1.04417	0.975769	0.876061	0.956212	0.966045	1.12122	0.904954	1.27438
A0A1S4BUQ4	turquoise	1.11638	0.926904	1.05988	0.936111	0.99167	1.0304	1.06386	1.15166	1.09743	0.707678	0.803858	0.657113
A0A1S3Y9P0	brown	1.07321	0.97138	0.992827	1.21452	1.06923	1.04216	0.846428	0.786808	0.852837	0.807516	1.55337	1.32167
A0A1S4BZ26	brown	NA	1.00362	1.14566	NA	0.990794	0.980401	NA	0.979877	1.03671	NA	1.14901	0.760788
A0A1S4BDC1	turquoise	1.06357	0.973654	1.00429	1.03948	1.05132	1.06536	1.09104	1.05815	1.1293	0.794904	0.819477	0.628616
A0A1S4D2P7	brown	0.89523	0.952013	NA	0.924233	0.972359	NA	1.00425	0.984406	NA	1.18062	1.23182	NA
A0A1S3X7K3	turquoise	0.991483	0.964805	0.92927	0.958184	0.971298	0.996542	1.19865	1.08749	1.19966	0.810538	0.872571	0.818395
B2LT58	green	1.01487	0.959165	1.01043	1.15597	1.12829	1.13732	0.944059	0.981425	1.00069	0.866042	0.785882	0.771299
A0A1S3XIA7	blue	0.991916	0.852017	0.872088	0.758364	0.945785	0.800829	0.88048	0.99889	0.993105	1.60624	1.34851	1.79975
A0A1S4CKQ5	brown	1.27613	1.02893	NA	1.1674	1.02565	NA	0.848339	1.02707	NA	0.641999	0.804493	NA
A0A1S4D5P7	grey	1.12663	1.00085	1.05149	0.996658	1.04951	0.989145	0.905561	0.974167	1.01605	1.04413	0.973698	0.963504
A0A1S4ALQ2	blue	0.953175	1.20284	1.02397	1.07271	0.961673	1.12947	1.04706	0.916129	1.10014	0.829547	0.778507	0.548472
A0A1S3XJE9	turquoise	1.06522	0.961406	1.05728	0.949454	0.946316	0.945391	1.12766	1.16217	1.03642	0.760814	0.92866	1.01678
A0A1S3YTL2	green	1.01419	0.993965	0.971539	1.18111	1.08445	1.0743	1.02424	0.994099	1.06807	0.67969	0.726337	0.791073
A0A1S4AFK0	turquoise	1.04683	0.81759	0.953566	0.870774	0.975644	1.07071	1.19675	1.2564	1.11294	0.750554	0.757457	0.645929
A0A1S3XEN1	turquoise	1.06237	0.97786	1.02317	0.935438	1.03367	1.01155	1.06681	1.05191	1.0206	0.91533	0.818771	1.1383
A0A1S3ZBD8	turquoise	1.02641	0.925885	0.96816	1.00804	1.08825	1.02818	1.06531	1.09057	1.09876	0.887534	0.760183	0.898811
Q40567	turquoise	1.12325	0.936077	1.02672	0.898797	1.04754	1.02092	1.08174	1.04095	1.11742	0.832514	0.774402	0.696108
A0A1S4BS33	turquoise	1.01612	0.976218	0.967768	1.02676	1.08831	1.01323	1.06887	0.993059	1.13311	0.870298	0.881732	0.84442
A0A1S3X6V0	blue	NA	0.959534	0.966285	NA	0.954272	0.877723	NA	1.03837	0.98393	NA	1.18707	1.42185
A0A1S4BVI1	turquoise	1.16248	0.776469	1.04407	0.835144	0.704003	0.845212	1.1295	1.49347	1.22409	0.92116	0.854964	0.898893
A0A1S4CR16	brown	0.983448	1.08491	NA	0.912823	1.00351	NA	1.24594	1.01774	NA	0.811923	0.791699	NA
A0A1S3XWU4	red	1.04179	0.946345	0.96147	0.828014	0.938868	0.954621	1.07217	1.0852	1.08542	0.95448	1.07518	1.00542
A0A1S4BUF1	pink	0.962681	1.03711	0.936806	0.981241	0.913901	0.948374	1.12445	1.04874	1.03035	0.963219	1.13546	1.17457
A0A1S3YT57	green	1.00097	0.859197	0.90272	0.967598	0.981028	0.981834	0.980347	1.02791	1.07131	1.14423	1.22622	1.1997
A0A1S3XA93	turquoise	1.12784	0.928226	0.986576	0.972337	1.0903	1.03649	1.04869	1.07856	1.09681	0.797898	0.684507	0.900658
A0A1S4DBZ0	blue	1.07773	1.19373	1.11863	1.17456	1.0655	1.17018	0.948806	0.889524	0.956719	0.746897	0.719737	0.556749
A0A1S4AK33	turquoise	0.972211	0.969902	0.987072	0.879407	0.937675	0.90704	0.870327	0.97485	0.935373	1.54215	1.4759	1.52629
A0A1S4CA17	blue	1.10669	0.901378	0.910526	0.987536	0.916436	0.94911	1.07307	1.1245	0.971338	0.890892	1.16384	1.35916
A0A1S3XPL9	red	0.959718	1.07239	1.06301	1.09422	1.07582	1.05123	0.936527	0.983336	0.966757	1.02078	0.87035	0.941939
A0A1S4D1T0	turquoise	1.17362	1.06722	1.05883	0.91886	0.938488	0.93721	1.13096	1.08542	1.19981	0.692605	0.806405	0.704297
A0A1S3ZW69	yellow	0.854273	1.01799	0.892365	0.909243	1.04886	0.947765	0.893187	0.927945	0.89865	1.61187	1.03513	1.52072
A0A1S4CBL4	brown	1.12099	0.987414	0.932748	1.01418	0.976603	1.04353	0.897286	0.956089	1.09542	0.984094	1.27687	0.870338
A0A1S3XHP3	blue	0.951619	0.939769	0.98134	0.94946	0.939826	0.910087	0.961325	0.972669	0.919031	1.27273	1.34395	1.61999
A0A1S4APM0	blue	1.10762	1.05929	1.07279	1.08477	1.05949	1.05446	1.11204	0.945121	0.994153	0.799475	0.864739	0.835004
A0A1S3YDC8	yellow	0.742419	0.920702	0.914484	0.917942	0.987602	1.00198	1.02864	1.04084	1.09252	1.50854	1.15211	1.06239
A0A1S4BYJ2	brown	0.994563	0.921471	1.01903	0.916195	1.02581	1.00587	1.11278	1.12265	1.16079	1.01448	0.817564	0.698694
A0A1S3ZDD8	turquoise	1.01201	0.945993	0.928037	1.09454	1.06016	1.11808	1.11877	1.10681	1.15816	0.658016	0.729643	0.634972
A0A1S4DJD5	blue	0.989242	1.01674	1.00495	1.09872	0.998046	0.978162	0.968494	1.01909	0.924483	0.90048	0.926426	1.27192
A0A076L2E7	turquoise	0.999949	0.944052	0.96591	0.971414	1.0523	0.975239	1.06566	1.04125	1.03972	0.911461	0.887981	1.09611
A0A1S4CUV9	yellow	1.0169	0.947744	0.990866	1.04031	1.02673	0.996648	1.00716	1.04193	1.04674	0.925781	1.00499	0.950874
A0A1S4A8M3	green	1.12283	1.00673	NA	1.03811	1.10768	NA	1.00935	0.987997	NA	0.799315	0.899821	NA
A0A1S3XDG3	yellow	1.04994	NA	0.986455	1.15953	NA	1.08135	1.07513	NA	1.11624	0.623378	NA	0.692608
A0A1S3YAC1	brown	0.971881	0.965317	1.06261	0.936658	0.992652	1.10576	1.03578	0.983726	1.04277	0.962438	1.48169	0.635051
A0A1S3Y169	pink	0.939793	1.07522	0.987666	0.948693	0.934924	0.92746	1.08926	0.981081	1.05483	0.997912	1.14147	1.15471
A0A1S4DHX9	green	0.975007	0.948899	0.952183	0.865861	0.986799	0.946184	1.05556	1.06017	1.08699	1.22928	1.05104	1.09919
A0A1S4A1K3	turquoise	0.967551	0.806967	0.8308	0.857659	0.98554	0.933971	1.30717	1.34361	1.34831	0.767786	0.710917	0.763054
A0A1S4DMF4	blue	1.05633	1.06541	0.942335	1.13363	1.04602	0.905669	0.953464	0.877837	0.970732	0.858233	1.13463	1.47476
A0A1S3Y346	green	0.962448	1.01558	1.01505	1.12445	1.07631	1.12199	0.910127	0.949241	0.995357	0.806701	0.742842	0.838562
A0A1S3Y9D0	turquoise	1.05623	0.957407	0.981182	0.942065	0.984987	0.980327	1.0768	1.09281	1.04659	0.914448	0.845993	1.05022
A0A1S4DJ59	brown	1.0026	1.12424	0.960495	1.02857	0.991738	1.04651	1.13258	0.94149	1.03597	0.868672	0.731389	1.05674
A0A1S4A314	turquoise	1.14906	1.05833	1.01234	0.889401	0.958029	0.879045	1.07841	1.08225	1.04483	0.855786	0.697419	1.21207
A0A1S4CVG6	brown	1.08791	0.928809	NA	0.992001	1.10278	NA	1.20336	1.18922	NA	0.602689	0.443137	NA
A0A1S4AU18	turquoise	1.09501	1.05784	1.00893	0.959989	0.940708	0.976046	1.11087	1.07505	1.10521	0.697014	0.861516	0.884418
A0A1S4BCZ4	turquoise	1.02012	0.936715	1.03073	0.961833	1.03561	0.92265	1.01078	1.02346	1.09211	0.913907	0.915087	1.00286
A0A1S4B749	turquoise	1.05311	0.985804	0.961757	0.966203	0.968487	0.98904	1.07337	1.07849	1.13408	0.938341	0.86898	0.816588
A0A1S3XLH4	blue	1.06181	1.0408	1.08165	0.736971	1.07173	1.02612	0.931689	0.951012	1.04371	1.48858	0.901618	0.774827
A0A1S4B235	blue	0.949244	0.769273	0.795452	0.912802	0.987702	0.803247	0.910251	1.01118	0.985337	1.25977	1.42534	1.96556
A0A1S3Z2G1	turquoise	1.01222	1.07075	0.965254	1.03026	1.03082	0.988322	1.17036	1.04614	1.2848	0.650514	0.697021	0.578205
A0A1S4AQL2	blue	0.946125	1.02856	0.992359	1.15682	1.08626	1.05707	0.993836	0.909739	0.973904	0.995824	0.929313	1.17751
A0A1S4D963	green	1.01219	1.0736	1.08114	1.10133	1.03414	1.06431	0.927435	0.942907	0.925899	0.963002	0.959476	0.925862
A0A1S4B326	blue	1.04366	1.21577	1.02145	0.994473	0.935269	1.02669	1.123	1.01516	1.08534	0.80277	0.710754	0.807254
A0A1S3ZUC8	brown	1.10515	1.14402	1.01598	0.902636	0.911304	0.920062	1.102	1.05015	1.12242	0.878955	0.761125	0.954225
A0A1S4DA79	turquoise	1.04911	NA	1.00409	0.990714	NA	0.998183	1.1627	NA	1.05209	0.654118	NA	0.975111
A0A1S3ZEZ2	yellow	0.869785	0.944839	1.00301	0.992156	1.01102	1.00131	0.967386	1.01975	1.04014	1.33688	1.10889	0.99565
A0A1S3XS39	brown	1.03678	0.948438	0.950649	1.10318	0.903363	0.981031	1.03778	0.83336	0.900525	0.984141	1.97111	0.903448
A0A1S3ZQV2	green	1.01474	0.970631	NA	1.35492	1.17275	NA	0.894109	0.99375	NA	0.693715	0.634003	NA
A0A1S4DGP1	blue	0.904011	0.862482	0.881392	0.832114	0.87434	0.888761	1.05026	1.05261	1.05116	1.38289	1.53868	1.45836
A0A1S3XBV7	brown	0.992207	1.02851	0.977702	0.986955	1.00043	1.06251	1.01281	1.02021	0.882239	1.10954	0.825075	1.04199
O81102	turquoise	1.02681	0.951388	0.987539	0.882157	0.938929	0.924237	1.13805	1.15603	1.18208	0.879963	0.957466	0.848609
A0A1S4A695	turquoise	1.09963	0.926905	1.00053	0.997759	1.01736	1.09449	1.16117	1.13951	1.03929	0.638805	0.722093	0.746476
A0A1S4DQ54	turquoise	1.07564	1.04529	NA	0.944802	1.07547	NA	0.924619	0.904862	NA	1.16377	0.987439	NA
A0A1S4BSK7	green	0.971409	0.793156	0.894095	0.979639	1.08566	0.894444	1.00871	1.11612	1.1069	1.09221	1.03122	1.25774
A0A1S3XY97	blue	1.0278	1.01473	0.995465	0.921837	0.918092	0.666239	0.934371	0.94674	0.748517	1.28964	1.40065	2.36248
A0A1S4CQQ3	turquoise	1.07379	0.895018	0.886435	0.965763	1.05646	1.05448	1.13119	1.12108	1.18911	0.767973	0.736695	0.732058
Q5M9T3	green	1.02424	1.07269	1.0309	0.900535	0.906707	1.01944	1.04274	1.04151	1.09021	1.17324	1.05085	0.880881
P93394	yellow	0.921508	0.943972	0.943603	1.02663	1.02007	0.964781	0.960346	1.07288	0.986901	1.31681	0.959899	1.31761
Q9MBD6	blue	0.865468	0.704935	0.819057	0.554368	0.810316	0.695138	0.930494	1.01138	1.06721	2.06385	2.1922	1.93593
A0A1S4B461	turquoise	0.970834	1.00191	0.911286	1.08956	1.02797	0.849306	1.15105	1.07321	1.0619	0.763412	0.729927	1.46892
A0A1S4CCF6	turquoise	1.0262	NA	0.934873	0.978378	NA	0.978327	1.14933	NA	1.21442	0.79223	NA	0.784234
A0A1S3XUR7	yellow	1.11369	0.990524	1.13201	1.07085	1.01407	0.981639	1.06421	0.954857	1.09835	0.516308	0.843008	0.511945
A0A1S3XFZ4	yellow	1.17265	1.11821	1.07259	0.974911	0.931007	1.14943	0.993965	0.997651	0.84946	0.809673	1.00577	0.93204
A0A1S4APX1	turquoise	1.07659	0.960979	1.04816	0.866811	0.986144	0.90269	1.15572	1.11647	1.14482	0.810998	0.840939	0.845031
Q75XU8	brown	1.17139	1.02863	NA	1.03277	0.955033	NA	0.959727	1.10394	NA	0.808903	0.784196	NA
P06411	magenta	1.00415	1.02688	0.960943	0.898943	0.90337	0.914808	1.11907	1.11649	1.13344	1.04077	0.961012	0.985484
A0A1S4DB48	turquoise	1.20619	0.859673	1.05379	0.844483	0.961168	1.0565	1.11936	1.28207	1.03692	0.656089	0.830548	0.765223
A0A1S3YPD8	yellow	1.0416	0.958592	1.03897	0.848599	0.955121	0.930167	1.01671	1.01656	1.14997	1.24758	1.22383	0.847613
A0A1S4B8X3	yellow	0.894765	0.927509	0.998476	1.10495	1.06457	1.02128	1.02015	1.03975	1.01043	0.706832	0.916696	1.0205
A0A1S4BP93	yellow	0.859699	NA	0.862452	0.878333	NA	1.02049	0.945414	NA	0.858106	1.56226	NA	1.6214
A0A1S3XNA5	turquoise	1.09024	0.969483	1.05773	1.07088	1.07853	1.02879	0.95431	1.07189	1.03028	0.830733	0.683905	0.81469
A0A1S4ABQ2	brown	1.03354	0.980863	1.01157	1.10973	0.866035	0.945016	0.968874	1.04057	0.95176	0.900599	1.37821	1.29067
A0A1S3Z233	yellow	0.734109	1.04931	NA	0.885814	0.971041	NA	0.922273	0.979502	NA	1.78348	1.09167	NA
A0A1S4DK32	magenta	1.33817	0.992575	NA	1.214	1.20225	NA	0.746596	0.799227	NA	0.651217	1.06637	NA
A0A1S4CHM7	blue	1.16428	1.46583	NA	0.937261	0.877241	NA	0.973924	0.89882	NA	0.955413	0.633359	NA
A0A1S4AT44	yellow	0.950169	1.02575	NA	0.835285	0.912199	NA	0.907019	1.00534	NA	1.43039	1.12422	NA
A0A1S4BHC7	brown	1.06826	1.10077	1.19003	0.955063	0.97196	0.879524	1.05906	0.989542	0.925267	0.93769	0.9091	1.11504
A0A1S4BZK6	turquoise	1.07255	0.877491	1.00551	0.940334	0.939927	0.949892	1.11223	1.1712	1.22136	0.797846	1.04482	0.74282
A0A1S4BAR8	turquoise	1.16516	1.07291	1.0571	0.899357	0.944397	0.958777	1.06784	1.08094	1.01076	0.777335	0.705608	0.828184
A0A1S3ZL31	blue	1.07631	NA	1.02786	1.15574	NA	0.939991	0.96189	NA	0.940973	0.756745	NA	1.27902
A0A1S4BWD5	turquoise	0.721772	1.09664	1.09049	1.01811	0.938461	1.0144	0.811652	0.870833	0.805321	1.77482	1.405	1.28573
A0A1S3ZU87	turquoise	1.03491	0.906255	1.10305	0.961857	0.870963	0.998443	1.34755	1.38063	1.22045	0.48669	0.562384	0.419503
A0A1S4ADW0	blue	0.917596	0.989824	0.960577	1.09191	1.05538	0.935286	1.04254	0.967866	0.94697	1.04618	1.02229	1.42299
A0A1S4DN58	red	0.974563	1.05371	1.11358	1.16517	0.965943	1.03797	0.913969	0.929524	0.887525	0.990089	0.988286	1.0489
A0A1S4CUE0	blue	1.02872	0.940639	1.00801	1.03742	1.03412	1.04248	1.15196	1.08973	1.13372	0.675004	0.812817	0.615733
A0A1S4BE88	green	1.10899	1.06814	1.00367	0.842801	0.860057	0.879657	1.00952	1.02814	1.05221	1.03161	1.21896	1.24694
A0A1S4B2G1	turquoise	1.14058	1.04453	1.00788	1.11555	1.05542	1.03181	0.965014	1.01563	1.05048	0.677206	0.746596	0.896973
A0A1S4A416	yellow	0.963851	1.00797	NA	0.992851	1.0014	NA	0.880735	1.01535	NA	1.33716	0.996708	NA
A0A1S3X2H3	turquoise	1.07212	0.976291	1.0597	0.956327	0.991925	0.962214	0.908137	0.91267	0.828903	1.32378	1.1573	1.2833
A0A1S4A6G7	turquoise	0.922492	0.931471	0.943054	1.10621	1.05669	1.08085	0.848934	0.961725	0.860153	1.28252	1.12949	1.32171
A0A1S4B0N8	brown	1.10054	0.893694	0.961896	1.03611	1.1198	1.09226	1.06758	1.13531	0.895552	0.549896	0.55169	1.18389
A0A1S3YLS8	black	0.894662	0.951589	0.885502	1.1589	1.05312	1.07556	0.991581	0.997272	1.03151	0.984094	0.878254	1.08447
A0A1S4BR43	brown	0.935059	1.12491	0.950344	0.936746	0.931466	0.947515	1.04145	1.13028	1.34412	1.19538	0.446038	0.578775
A0A1S4C5C0	turquoise	0.953985	0.942328	0.952574	1.042	0.973673	0.953406	1.2149	1.25134	1.00232	0.71176	0.709481	1.28253
A0A1S3YU75	blue	0.989772	1.08744	1.02381	1.09822	1.10565	1.09455	1.12291	0.907993	1.10355	0.788148	0.70627	0.600482
A0A1S4C526	yellow	1.1091	0.948819	NA	1.15603	1.13332	NA	0.991098	0.971854	NA	0.67941	0.873054	NA
A0A1S4C1W2	turquoise	1.01453	1.04418	0.984465	0.952011	0.930586	0.961637	1.15178	1.11227	1.22673	0.801518	0.802984	0.685521
A0A1S4B5E7	turquoise	0.985321	0.885837	0.987889	0.94324	1.01763	1.07424	1.08601	1.07814	1.00637	1.01577	0.967442	0.937158
A0A1S4BAN6	blue	0.948654	1.03727	0.94989	1.03665	0.983005	0.936435	0.995287	0.977146	0.903968	1.11659	1.09721	1.49866
A0A1S3XZG8	blue	0.846416	0.930841	0.88146	0.998699	0.983414	0.878337	0.928288	1.0217	0.858805	1.35724	1.66094	1.70397
A0A1S3YIZ0	turquoise	1.10071	0.930384	0.911996	0.923427	1.07097	1.02774	1.06817	0.982744	1.10805	0.885957	0.924353	0.978035
A0A1S4ACQ8	turquoise	0.999816	0.937141	0.94451	1.0268	1.01863	1.02194	1.11289	1.10663	1.07682	0.798813	0.895764	1.01694
Q9SBI4	yellow	0.901001	0.755486	0.94782	1.05964	1.24998	1.0676	0.988122	0.88724	0.966802	1.15136	1.22684	1.11617
A0A068JIB0	green	1.00237	0.82137	0.878438	0.925024	1.00685	1.03984	1.02352	1.01751	1.01662	1.10556	1.23786	1.23943
A0A1S3WXP6	green	NA	1.22676	1.10018	NA	0.904795	1.12521	NA	1.06167	0.996248	NA	0.640597	0.612673
A0A1S3ZYT7	blue	0.943565	0.957301	0.915968	1.1172	1.07592	0.96099	0.999392	0.98559	0.951066	0.953383	0.977071	1.42054
A0A1S3YRR6	blue	1.07918	1.01002	1.11849	1.03415	1.05767	1.04117	1.0328	1.01256	1.0164	0.77781	0.641922	0.629362
A0A1S4CII8	blue	1.15446	0.968426	1.07798	0.980052	0.913661	1.03807	0.983408	1.11354	1.0865	0.822126	0.998068	0.665679
A0A1S3XYU0	turquoise	0.942795	0.969597	1.04959	1.07117	1.09044	1.04239	0.882395	0.926248	0.872744	1.15601	1.03274	1.03659
A0A1S3Y3U0	green	1.03418	0.88713	1.00079	1.19028	1.26395	1.18576	0.991055	0.836877	0.89303	0.802041	0.83353	0.907353
A0A1S3XC04	turquoise	1.26371	1.15198	1.08268	1.03017	1.00847	1.0706	0.999321	1.02427	1.07122	0.643815	0.655888	0.665936
A0A1S4DS33	brown	NA	1.02474	1.06784	NA	1.02145	1.02842	NA	1.05861	1.06487	NA	0.776614	0.752991
A0A0C4FST7	turquoise	0.944483	0.929737	0.932583	1.01016	1.03222	1.04053	1.02542	1.0595	1.07114	1.10612	0.779176	0.94656
A0A1S3YLV1	red	0.969013	0.937975	1.03788	0.860195	0.95976	0.967399	1.18295	1.09939	1.0015	1.01532	1.00621	0.980157
A0A1S3YDI8	turquoise	1.12959	1.00074	1.17914	1.00887	1.09316	1.0768	1.06855	1.12327	0.944433	0.531226	0.419512	0.620701
A0A1S3ZYB8	blue	0.967868	1.06873	1.04814	0.990871	0.904545	0.89868	0.976208	1.02569	1.03705	1.18685	1.0792	1.20311
A0A1S4CC07	blue	0.912763	0.942439	0.917845	0.958617	0.956931	0.999054	1.03767	1.06179	1.04598	1.19968	1.19971	1.16022
A0A1S4CPU3	turquoise	1.08719	0.890018	0.953645	0.921463	0.999903	0.990432	1.17928	1.1461	1.15267	0.739756	0.846107	0.886767
A0A1S4CMV5	turquoise	0.977691	1.05201	0.992363	1.03361	1.00801	1.02593	0.946305	0.943412	0.995523	1.09261	1.07046	1.09503
A0A1S4A6S4	blue	0.883169	0.885685	0.900002	1.19812	1.22706	1.01833	0.85187	0.89881	0.925381	0.995673	0.844032	1.26856
A0A1S3XUU6	blue	1.00673	1.01574	0.985199	1.16259	1.02201	0.954573	0.906292	0.962586	0.982937	0.777	1.05839	1.18356
P60139	yellow	1.00096	1.31299	NA	0.897433	0.809276	NA	0.80526	0.847638	NA	1.43571	1.20348	NA
A0A1S4D910	turquoise	1.10966	0.779852	0.956828	0.914336	1.01015	0.857506	1.11192	1.24258	1.22211	0.779485	0.699361	0.838715
A0A1S4AXH8	blue	1.19383	1.11462	1.21465	1.11882	1.01336	1.0321	0.941963	0.971866	0.89403	0.659278	0.792054	0.787029
A0A1S4CVA9	green	1.05388	1.00503	1.00395	0.927692	0.955383	0.951323	1.01823	1.06089	1.06441	1.07414	1.06036	1.04637
A0A1S3Y892	green	0.999168	1.00438	1.03393	1.10441	1.05735	1.05914	0.988442	0.926902	1.00175	0.941846	0.892582	0.898202
A0A1S3ZPV7	yellow	1.07224	1.04237	1.05991	1.03224	1.04801	0.982977	1.02178	0.96735	1.0036	0.851149	1.06464	1.00524
A0A1S4BGH7	magenta	0.989182	1.04769	0.90219	0.967924	0.944136	0.977498	1.05135	1.03343	1.17046	1.05437	0.974749	0.984714
A0A1S3ZEA4	red	0.922063	1.02501	1.02634	1.06123	1.18828	1.06387	0.908535	0.745809	0.946632	1.00004	0.671007	0.938876
A0A1S3XSN3	brown	1.04925	0.987355	0.975074	1.0357	1.04152	0.997438	1.02381	1.00721	0.966316	0.855184	0.849196	0.947584
A0A1S3ZC38	brown	1.04542	0.927338	1.03907	0.873553	0.979487	0.968153	1.04319	1.02795	0.982665	0.959153	1.23403	0.963687
A0A140G1U0	brown	0.98885	1.01589	1.01907	1.03877	0.961712	1.03576	1.01934	1.08125	0.926897	0.748972	0.699514	0.989569
A0A1S4BSH6	turquoise	1.02738	1.07964	1.01764	0.991794	0.901692	1.01155	1.16396	1.20096	1.14611	0.738525	0.782855	0.751875
A0A1S4DPF3	turquoise	1.01004	1.02289	0.997124	0.902008	1.04755	1.04237	0.972036	0.965708	0.965953	1.1029	1.18307	1.06104
A0A1S3YLJ1	turquoise	1.05089	0.949078	1.01471	0.972513	1.01581	0.981195	1.01812	1.09013	1.07975	0.980143	0.923607	0.887076
Q9LEB0	turquoise	0.97366	1.00351	0.866757	0.940031	0.986521	0.91951	1.14425	1.1275	1.31846	0.866431	0.715511	0.888497
A0A1S3XFX9	brown	1.00263	0.994704	0.978769	0.978473	0.97412	1.03395	0.991143	1.01757	1.05679	1.05535	1.16463	0.892344
A0A1S4C6G3	blue	0.983401	1.00297	1.00178	1.12451	1.05815	1.03398	1.00228	0.983301	1.01508	0.929741	1.02113	0.843105
A0A1S3WYC1	yellow	1.03491	1.00312	1.04275	1.0074	0.950508	1.03485	1.03688	1.02359	1.03864	0.832942	1.08933	0.847993
Q40527	yellow	0.996757	1.00511	0.999804	0.901507	0.990438	1.03137	1.00282	0.984387	1.03209	1.2342	1.18977	0.969196
A0A1S4C4J1	green	1.017	0.870266	0.983986	0.882381	0.946695	0.928648	1.04851	1.16554	1.0063	1.12194	0.996473	1.15846
A0A1S3ZPA7	red	1.01473	1.07661	1.13031	1.06408	1.07315	1.05513	0.933475	0.925398	0.940332	0.997582	0.86029	0.81785
A0A1S3XX03	turquoise	1.09868	0.904624	0.961352	0.848877	0.946617	0.910463	1.11573	1.15391	1.19028	0.940997	1.04681	0.975276
A0A1S4D3J2	turquoise	0.913316	1.03741	0.915956	0.975952	0.933725	0.83111	0.915629	0.940594	0.827754	1.26668	1.2291	1.57474
A0A1S4B848	blue	1.02976	1.3272	1.05669	1.02648	0.924586	0.986142	1.25309	1.00353	1.07748	0.604999	0.582861	0.598289
A0A1S3Y7T8	black	0.927027	0.892897	1.00134	1.32562	1.0792	1.05301	0.897732	1.02644	1.05627	0.834571	0.887622	0.866699
O04946	turquoise	1.02676	0.88616	NA	0.917605	1.03527	NA	1.1706	1.1162	NA	0.859466	0.7857	NA
A0A1S3YXM2	turquoise	1.07972	0.981911	0.872574	0.893248	0.94359	0.980114	1.21027	1.18161	1.30304	0.708374	0.751635	0.678848
J7EQB2	black	0.963001	0.987735	0.986282	1.01896	1.01546	1.04793	0.969401	0.995754	0.956738	0.999441	1.01623	0.946711
Q5DKV0	grey	1.18344	0.942595	1.0068	1.10192	0.928119	1.05202	0.855512	1.08263	0.926288	0.875872	1.13509	1.1168
A0A1S4DPM9	turquoise	1.09121	0.977647	0.941963	1.026	1.04073	1.05415	1.07891	1.09544	1.04141	0.768728	0.753647	1.05012
A0A1S4A1U3	green	1.1092	1.02805	1.06703	1.11464	1.0959	0.997322	0.978919	0.926759	1.02234	0.702791	0.929911	0.912702
A0A1S3YC69	green	1.15184	1.04471	1.19937	1.01244	0.949604	1.02334	0.991315	1.05893	0.931174	0.831112	0.94472	0.733643
A7U630	blue	0.91126	0.932986	0.9763	0.830146	0.92615	0.912528	1.081	1.07849	1.03517	1.32623	1.32018	1.25352
A0A1S3YP30	turquoise	1.04833	0.941929	0.937593	1.07793	1.06106	1.03254	1.04632	1.04043	0.972612	0.702154	0.814031	0.947111
A0A1S4C081	red	0.971992	0.885965	1.06616	0.824883	1.01969	0.972904	1.12706	1.09097	1.04762	1.09411	1.01312	0.904982
A0A1S4CF40	blue	0.908117	0.936857	0.837407	1.00407	1.02236	0.932803	0.99536	1.00297	0.849855	1.07885	1.12098	1.88205
A0A1S4B036	blue	1.08493	1.07353	1.07757	1.04882	0.996052	1.02944	1.0585	1.07531	1.09769	0.706599	0.610542	0.630886
A0A1S4BS40	turquoise	1.08007	0.987926	0.995864	1.03048	1.03085	0.997837	1.04093	1.04364	1.052	0.812892	0.810866	0.915726
A0A1S4C8F1	grey	1.02002	1.0167	NA	0.985144	0.997101	NA	1.01954	0.988047	NA	1.028	0.99704	NA
A0A1S4CQD2	turquoise	1.12354	1.06028	1.03029	0.966846	1.01753	1.20315	1.00223	0.876569	0.771978	0.971697	1.19505	0.678143
A0A1S4BJV8	brown	NA	1.01423	1.04595	NA	1.05854	0.940704	NA	0.952713	0.970914	NA	0.816495	1.13617
A0A1S3ZS78	red	0.762841	1.13464	0.967337	1.70806	1.11021	1.21045	0.518676	0.800417	0.901632	1.13254	0.926673	1.0319
A0A1S4DDX1	blue	0.933829	0.935117	0.847082	1.10494	1.00028	1.00056	0.983052	0.83009	0.731614	0.897743	1.72039	1.96313
A0A1S4AAP9	turquoise	1.12229	0.920394	1.03457	0.901863	0.926155	0.949297	0.979644	1.13636	1.09452	1.05856	0.81921	0.884802
A0A1S4BJ43	yellow	0.962646	0.9803	0.996864	0.997508	0.991522	0.999866	0.974808	1.02266	1.05438	1.08959	0.981175	1.02317
A0A1S4AWU3	yellow	0.932062	1.05706	NA	0.933588	0.981008	NA	1.07894	1.00317	NA	1.08873	0.953093	NA
A0A1S4CG81	blue	0.890313	0.977464	0.927788	0.856386	0.92131	0.847249	1.05135	1.04359	1.02021	1.41746	1.21913	1.57181
A0A1S4C5D8	turquoise	0.936057	1.07901	NA	0.930753	0.886392	NA	1.06548	0.948077	NA	1.14829	1.21776	NA
A0A1S3X1L9	green	0.858779	0.880593	NA	0.713761	0.859961	NA	1.08871	1.19293	NA	1.57155	1.12533	NA
A0A1S4DB33	red	1.0168	0.857481	NA	1.02739	0.960981	NA	0.9816	1.08444	NA	1.03288	1.27661	NA
A0A1S4ALE9	green	1.00663	0.894631	0.902716	1.21872	1.12528	1.20789	1.02689	0.974354	1.07048	0.670068	0.867134	0.60229
A0A1S4ABR8	brown	0.894049	1.00725	0.933223	0.996543	0.781948	0.65067	0.916801	1.13064	1.34946	1.33803	1.32868	1.25433
A0A1S4A4N6	brown	1.08532	0.9677	0.902083	0.78843	1.14887	0.933104	1.07353	0.977692	1.31796	1.02719	0.732937	0.955055
A0A1S3YX67	blue	1.15333	1.06304	1.15132	1.10636	1.09754	1.10134	1.04373	0.926339	0.912402	0.615458	0.765883	0.614032
A0A1S3XKF1	blue	1.10372	1.00268	1.02433	1.12548	1.07811	1.1196	0.946407	0.953003	0.990273	0.785212	0.924879	0.797892
A0A1S3ZR33	turquoise	1.15008	1.01672	1.06213	1.01127	0.997267	0.942159	1.07863	1.11682	1.08332	0.732185	0.604521	0.693503
A0A1S3ZAR8	brown	1.01476	0.988357	1.01398	1.0463	1.03223	1.03824	1.02466	1.07637	0.940108	0.874172	0.774142	0.95326
A0A1S4B656	blue	1.17845	0.966067	1.02101	0.960356	0.980796	1.05634	1.02609	1.09024	1.14699	0.803302	0.908382	0.604946
A0A1S3ZPU9	green	0.996218	0.981277	NA	0.900248	0.94886	NA	1.04321	1.04165	NA	1.08129	1.03742	NA
A0A1S3WYG1	blue	1.08441	1.02601	1.037	1.07546	1.10658	1.08029	1.02258	0.95794	1.03248	0.726165	0.699815	0.769362
A0A1S3XDD6	blue	0.934115	1.02422	1.01825	1.12259	0.994147	1.10375	1.0019	0.948928	1.06704	0.89724	1.00896	0.621699
A0A1S3XGQ6	blue	0.988636	1.06233	1.04827	1.02751	0.950182	0.943182	0.990768	1.02154	0.982212	1.03466	0.970485	1.17384
A0A2H4MYF9	green	1.04567	1.10538	1.13778	1.09544	1.00196	1.02795	0.97478	0.94745	0.982533	0.810605	0.804175	0.690427
A0A1S3YCS2	blue	0.995422	1.15501	1.08869	1.15325	1.01368	1.19067	0.986396	0.943777	0.977772	0.866715	0.827137	0.538159
A0A1S3ZML9	blue	1.0548	0.989718	1.09187	1.04883	1.13118	1.0505	1.05341	1.03716	1.05669	0.785872	0.604983	0.625527
A0A1S3YNU7	blue	1.18066	1.19321	1.07733	0.948018	0.947107	0.989433	0.99836	1.0187	1.08944	0.700153	0.813832	0.596137
A0A1S3Z811	brown	NA	0.876791	1.00818	NA	0.770084	0.89655	NA	0.808801	0.875333	NA	2.61384	1.56316
A0A1S4AFT8	blue	1.1499	1.01981	1.26783	1.10934	1.07256	1.19632	0.982759	1.00935	0.809553	0.74601	0.748954	0.51899
A0A1S4D6U2	green	1.03716	0.885554	0.830201	0.880228	0.873988	0.86096	1.03064	1.25512	1.11914	1.0278	1.07413	1.38934
Q5XMB8	blue	1.03286	0.97959	0.955158	0.938962	1.05575	0.967342	0.958161	1.05999	0.964904	1.166	0.767163	1.32565
A0A1S3XTA8	turquoise	1.00942	0.899229	1.0834	0.954579	1.0155	1.01076	1.07906	1.08693	0.945315	0.939407	0.98891	1.01264
A0A1S3YR78	blue	0.966111	1.02077	1.0244	1.11464	1.03789	1.05144	1.0065	0.978592	1.16464	0.871466	1.08735	0.579606
A0A1S4DIW7	blue	1.0329	1.32549	1.06595	1.09185	1.04158	1.06907	1.05443	0.905292	1.02697	0.860999	0.624413	0.762314
A0A1S4D637	turquoise	0.985237	1.11444	1.03364	0.91189	0.795791	0.891971	1.11513	1.31512	1.06746	1.03141	0.62876	1.11642
A0A1S4A1E7	turquoise	1.06117	1.04723	1.08368	1.01697	1.01999	0.982161	0.959388	0.994101	1.03308	0.883853	0.880312	0.889735
A0A1S3YRG8	brown	0.977005	0.920799	1.00004	0.975569	0.973421	0.922963	0.974283	1.03473	1.079	1.12548	1.13295	0.844393
A0A1S4BM70	green	NA	0.994814	1.06442	NA	0.814479	0.797636	NA	1.14021	1.25285	NA	1.23223	0.870354
A0A1S3YRL6	blue	1.07331	1.0143	0.958715	0.912602	1.00603	1.00022	0.981916	1.00464	0.988673	1.06526	1.0787	1.19607
A0A1S3XKN4	brown	0.781895	0.917916	1.10992	1.01286	1.13994	0.923629	1.28787	1.01632	1.0746	0.748928	0.886692	0.901891
A0A1S4CDE1	magenta	0.971247	0.94983	0.900844	0.865791	0.918162	0.857893	1.23093	1.16299	1.28042	1.09757	0.842569	1.00838
A0A1S3ZK76	blue	1.04623	0.921284	0.963723	1.05777	1.08107	1.09333	1.00786	1.02338	1.23025	0.965397	0.859005	0.642605
A0A1S3YXC4	green	1.11838	1.03834	NA	0.863638	0.864653	NA	1.02241	1.06769	NA	1.05603	1.18999	NA
A0A1S3XMV0	blue	0.965025	1.00749	1.03975	1.23866	1.07962	1.21893	0.937388	0.848445	0.99551	0.970281	1.03497	0.618549
A0A1S4AI83	green	1.18285	1.22406	1.20947	1.08076	1.02594	1.03313	0.932973	0.901809	0.913861	0.740817	0.626404	0.681522
A0A1S3ZJB7	brown	1.01186	1.06126	NA	1.07925	1.06294	NA	0.966546	1.01435	NA	0.881015	0.777807	NA
A0A059TCM2	yellow	0.918731	0.872274	0.880292	0.821093	0.960066	1.01102	1.04023	0.982882	1.06415	1.31527	1.26466	0.787956
A0A1S4CQ40	brown	1.07912	1.10876	1.07844	0.828736	1.12723	0.953632	1.11501	0.929547	1.06002	1.11078	0.618279	0.884071
A0A1S4AIC6	turquoise	0.96787	0.905862	0.859202	1.03529	1.02536	1.20876	1.1584	1.03387	1.02713	0.727396	0.865057	0.764914
D2K7Z2	turquoise	0.907643	1.05456	1.09848	1.07452	0.909113	1.04247	1.12985	1.10554	0.950918	0.765943	0.779948	0.79522
A0A1S4CS20	blue	1.07054	1.03184	1.01692	1.14067	1.06246	1.08327	0.968207	0.934867	0.968687	0.749627	0.866585	0.818732
A0A1S4CN39	turquoise	1.22943	1.37806	1.19755	0.671409	0.477363	0.492891	1.37293	1.37577	1.49122	0.584976	0.644512	0.76821
A0A1S3ZY03	pink	1.01777	0.958713	1.0595	0.944669	1.07776	1.08159	1.04494	1.02592	0.915548	1.05979	0.890236	0.845698
A0A1S3XAN0	turquoise	1.16919	1.06019	1.10629	1.00188	0.920838	0.977582	1.07641	1.10309	1.04571	0.673416	0.84143	0.827488
A0A1S3YVG4	blue	0.902131	0.879075	0.966871	1.04956	1.10704	1.19324	1.02637	1.02612	1.03703	1.04064	0.783804	0.612195
A0A1S4D9T1	green	NA	1.13103	1.10338	NA	0.943999	1.08526	NA	1.04146	0.987067	NA	0.768199	0.720511
A0A1S4BYR7	turquoise	1.03586	0.946916	1.01332	1.09847	1.10414	1.05455	1.01702	1.01376	1.03695	0.786098	0.780237	0.849122
A0A1S3ZJX5	blue	1.01473	1.04831	1.04773	0.98643	1.00574	1.05439	1.05343	1.00347	0.999205	0.970811	0.882271	0.871251
A0A1S3Z0X9	grey	0.989942	1.01571	0.96642	1.00792	1.03479	1.19666	1.06995	0.980056	1.0455	0.862925	0.956097	0.628964
A0A1S4CZL8	turquoise	1.03917	0.985175	0.863913	0.870141	0.989331	1.01937	1.05704	1.05319	1.28818	0.993062	0.841676	0.713416
A0A1S3YS15	turquoise	1.0023	1.03787	0.992936	0.901185	1.06536	1.00473	0.953007	0.807641	0.916688	1.26932	1.34672	1.26896
A9CM21	yellow	0.838731	1.01913	1.13135	0.89115	0.974737	1.31072	0.840144	0.904593	0.688152	1.4997	1.32452	0.79934
Q9ZPL5	green	1.04967	0.973523	0.972931	1.20765	1.18268	1.07868	0.906251	0.929571	0.98445	0.895711	0.757928	0.986474
A0A1S4CFG1	brown	0.870723	0.936231	1.01314	0.937412	0.946723	1.03114	1.00519	0.965594	1.04151	1.20765	1.32806	0.891609
Q9SLS1	turquoise	1.01443	NA	0.932141	1.02219	NA	1.05101	1.1214	NA	1.069	0.782036	NA	0.976512
A0A1S4CH34	blue	0.917381	1.01136	0.92341	1.15392	0.974775	0.971004	0.997285	1.00345	1.03102	0.964114	1.1361	1.3314
A0A1S4DMT1	green	NA	0.997122	1.04844	NA	1.072	1.04804	NA	0.963169	0.982745	NA	0.965133	0.918143
A0A1S4BSU3	blue	1.08515	1.02041	1.00984	1.08831	1.03865	1.16286	1.13556	1.03713	1.04824	0.563186	0.814158	0.609788
A0A076FNH2	black	1.03025	1.05034	1.06979	0.917977	0.891317	0.882881	1.07996	1.07985	1.03784	0.998761	0.91493	0.96393
A0A1S3WZ09	black	1.14995	1.08499	1.07251	0.891033	0.829211	0.961288	1.02383	1.09427	1.02421	1.16145	1.08003	1.03194
A0A1S4C1Z5	blue	0.96732	1.03007	0.972875	1.00271	1.01236	0.950787	1.00016	0.898366	0.812289	1.1691	1.15312	1.52615
A0A1S3XFX2	yellow	0.989556	1.16053	NA	0.992594	0.970513	NA	0.972686	0.975669	NA	1.12703	0.80433	NA
Q5DKU9	turquoise	0.82439	0.993409	NA	0.786924	0.936993	NA	0.908363	0.962277	NA	1.81795	1.29339	NA
A0A1S4CC28	blue	1.02358	1.04159	1.03784	1.04374	1.05712	1.0346	1.00618	0.980312	1.01451	0.88765	0.90028	0.848618
A0A1S3Z9P3	blue	1.00282	1.03661	1.05273	1.01568	0.943614	1.03118	1.01389	1.01402	0.850209	1.0177	1.07927	1.23038
A0A1S4C8V2	turquoise	1.02775	0.87489	0.964868	0.998299	1.02621	0.998056	1.10315	1.1432	1.05903	0.820406	0.920754	0.919597
A0A1S4B8J4	green	1.20084	1.19773	1.2769	1.2777	1.112	1.09676	0.854572	0.817135	0.816828	0.583176	0.689305	0.659882
A0A1S4D7J1	turquoise	0.813861	0.796688	0.784237	0.870796	1.11058	1.03705	0.774662	0.855495	0.816922	1.90357	1.66141	1.74941
A0A1S4BJ72	turquoise	1.00419	0.945453	0.985337	0.845705	0.908352	0.940759	1.21109	1.15039	1.13723	0.928853	1.03147	0.959519
A0A1S4BFR8	brown	NA	0.907302	0.984966	NA	0.876539	1.00285	NA	1.09356	0.982721	NA	1.38888	1.14985
A0A1S4C953	brown	0.937453	1.05011	NA	1.18705	1.0161	NA	1.04919	0.867849	NA	0.798714	1.27636	NA
U3RE33	red	1.11287	1.17497	NA	1.16764	1.08855	NA	0.818324	0.917296	NA	0.947628	0.631799	NA
A0A1S4DNV9	turquoise	0.980541	1.09473	0.9913	0.941171	0.929905	0.95405	1.14576	1.02399	1.14486	0.882803	1.06382	0.988105
A0A1S4CYK3	yellow	1.12625	1.01267	0.891012	0.993433	1.05005	1.17415	1.11857	0.994723	1.07012	0.586467	0.885668	0.778732
A0A1S4CZY9	brown	0.978306	0.983027	1.03195	0.909582	0.852328	0.90881	1.10499	1.0031	1.21631	1.02209	1.54684	0.768723
A0A1S3XDU6	green	0.999238	1.02885	1.0519	1.2539	1.09721	1.05927	0.92001	0.904591	0.898604	0.898491	0.785731	1.01618
A0A1S4D519	turquoise	1.02198	1.05845	0.982264	0.871589	0.900078	0.879421	1.15208	1.11851	1.22749	0.974347	0.85219	0.775973
A0A1S4A4S0	red	1.1291	1.05453	NA	0.866299	1.05752	NA	0.945021	0.944785	NA	1.16612	0.878256	NA
A0A1S3ZVG2	red	1.00898	1.0795	1.11444	1.01269	1.00062	0.98762	0.977105	0.982207	0.960416	1.07316	0.930509	1.01425
Q9SQI4	blue	0.903487	1.02226	0.994234	0.848499	0.956743	0.963206	0.973137	1.00045	0.920298	1.41885	1.05123	1.34996
A0A1S4AX40	turquoise	0.976604	1.14126	1.06694	0.965241	0.801351	0.921091	1.30054	1.17621	1.15287	0.639501	0.576492	0.634688
A0A1S4DQV4	brown	0.848526	0.977403	0.948911	1.08301	0.939623	1.02128	1.24308	1.18157	1.18531	0.763305	0.710493	0.697567
A0A1S4AL63	blue	0.953805	0.916579	0.981273	0.88661	1.00516	1.00284	0.923079	1.05754	0.952134	1.22527	1.10432	1.21865
A0A1S4CYY0	turquoise	0.957091	0.941468	0.952857	1.08218	1.1245	1.08769	0.920765	0.912938	0.837818	0.966925	1.11999	1.11306
A0A1S4C5Z3	red	1.06062	1.05975	NA	0.901633	1.01513	NA	1.0329	0.970525	NA	1.0474	0.927285	NA
A0A1S3YJI3	blue	0.941444	1.00855	0.876863	0.937048	0.839487	0.817205	0.999324	1.02777	0.873106	1.23747	1.35149	1.97315
A0A1S3XJE6	blue	1.15619	1.04622	1.07613	0.954883	1.03973	1.03294	1.0477	1.02259	1.0364	0.820561	0.832961	0.780756
A0A1S3YNC4	brown	1.03887	0.937763	0.997558	0.913403	1.05921	0.950509	1.08601	0.930822	0.974194	0.995638	1.24229	1.25743
A0A1S4BAA8	brown	NA	1.06843	0.951123	NA	1.02862	0.93789	NA	1.05391	1.08561	NA	0.657386	1.08292
A0A1S3XR26	brown	1.0142	0.978129	NA	1.07137	1.02691	NA	1.16433	1.1521	NA	0.65927	0.636649	NA
A0A1S3ZVS3	yellow	0.909664	0.982428	0.988984	1.02666	1.0904	0.913243	0.872493	0.955953	0.942967	1.38325	0.981572	1.42251
A0A1S4C5W5	turquoise	NA	0.927852	0.989491	NA	0.942607	0.886147	NA	1.15243	1.13216	NA	0.987606	1.06754
A0A1S4BDA7	red	1.04242	0.886275	1.00478	0.862293	0.953565	0.907927	1.03703	1.08955	1.1219	1.0951	0.976613	1.02999
A0A1S4BBL2	green	0.970869	0.95585	1.01508	1.17664	1.06874	1.13576	0.950407	0.968133	1.00502	0.82889	1.0648	0.688735
A0A1S4BPP9	blue	1.06618	1.12797	1.04748	0.953073	0.994087	1.04634	1.03169	1.02361	1.07596	0.930927	0.767177	0.679697
A0A1S3YDS3	blue	0.997974	0.825691	0.885418	0.984896	0.995704	1.25152	1.11675	1.09632	0.925855	0.981895	1.12011	0.890997
A0A1S3YY52	turquoise	0.793777	NA	0.849132	1.06971	NA	1.1057	0.778327	NA	0.814443	1.60031	NA	1.55319
A0A1S4DGG8	yellow	1.13593	1.18891	NA	0.914346	0.755348	NA	1.09463	1.12832	NA	0.830112	0.710881	NA
A0A1S4ASV3	blue	0.838733	0.988592	1.02188	1.06008	0.957138	1.13342	0.95359	1.01312	1.07136	1.31795	1.06307	0.569253
A0A1S3XSV4	blue	1.08823	0.883103	1.02394	1.09692	1.09955	1.02122	0.992613	1.03457	1.06148	0.97805	0.9974	0.540911
A0A1S3ZTZ0	yellow	0.927186	0.951997	NA	1.00929	1.17205	NA	1.01196	0.85492	NA	1.14719	1.09063	NA
A0A1S4B2J5	black	1.04469	0.936642	NA	1.34422	1.12003	NA	0.717703	0.8947	NA	0.95453	1.16737	NA
A0A1S3ZYE5	blue	0.886729	0.953974	0.937567	1.11956	1.00411	1.0292	0.959778	0.974238	0.900493	1.12678	1.33358	1.43968
A0A1S3YT33	turquoise	1.18237	0.897812	0.997328	0.789185	0.860488	0.831969	1.20129	1.25361	1.23048	0.685911	0.987186	0.972939
A0A1S3ZA01	yellow	1.03896	0.919701	1.04645	1.08936	0.990293	1.01223	0.941801	1.04736	0.98172	0.870863	1.10521	0.918288
A0A1S4B9L9	brown	1.06372	0.992679	0.980346	1.00369	0.850943	0.918522	0.933137	1.01335	1.09527	1.07837	1.49819	1.10698
A0A1S3ZD62	red	1.04655	0.979295	0.989612	0.864088	0.90186	0.930664	1.09553	1.09411	1.05313	1.05204	1.17352	1.1331
A0A1S4CXJ8	brown	0.945317	0.970385	NA	1.15756	0.990676	NA	1.07452	0.953826	NA	0.788614	1.30419	NA
A0A1S3Y8V8	turquoise	1.07067	0.880689	0.999224	0.914007	0.934712	1.00244	1.17867	1.22227	1.16999	0.787087	0.839547	0.675501
A0A1S4ARL8	blue	0.974379	0.904385	0.964891	0.871047	0.946758	0.875262	1.05876	1.10012	1.11245	1.21585	1.19224	1.41568
A0A1S3ZTP8	yellow	0.944026	1.00895	0.928517	1.04308	1.03342	1.0772	0.980411	0.994107	0.979538	1.25162	0.906378	1.16568
A0A1S3YE96	red	1.02826	0.84944	0.84443	0.825024	0.875189	0.977615	1.05603	1.19368	1.37173	1.303	1.11559	0.668209
A0A1S3YFI6	turquoise	0.948381	0.991227	0.972975	1.1279	1.03364	0.993256	0.944587	0.902085	0.860169	1.07158	1.05067	1.47126
A0A1S4DGZ9	turquoise	0.965983	0.900428	NA	0.99154	0.98675	NA	1.23261	1.12222	NA	0.867152	0.934202	NA
A0A1S3X395	blue	0.944341	0.940234	0.900168	0.783796	0.891549	0.705073	1.03244	1.12195	1.00562	1.35973	1.16816	1.92706
A0A1S4B5C2	blue	1.09762	1.08165	1.11492	1.01285	1.0425	1.04525	0.975584	0.963929	1.09642	0.718491	0.747249	0.554361
A0A1S4BPR4	blue	0.980714	1.00803	0.997038	0.910796	0.987826	0.989092	0.991998	0.979483	0.925851	1.29974	1.11882	1.22654
A0A1S4CZ48	green	1.00384	0.993153	1.02207	1.22361	1.09241	1.11074	0.914548	0.994214	1.02485	0.789283	0.672046	0.74897
A0A1S4D8A7	brown	0.913724	0.910509	0.925516	0.989659	1.01112	1.03369	1.03186	0.876151	1.00977	1.18536	1.37735	1.06994
Q9M6E6	green	0.989903	0.956425	1.00711	1.04557	1.03458	1.0181	0.965837	0.967326	0.96693	0.963436	0.944495	0.971103
A0A1S4DC13	turquoise	0.946859	1.02085	0.990446	1.0852	1.07469	1.02185	0.90442	0.918623	0.954888	1.28672	0.969639	1.03136
A0A1S3ZMR5	blue	0.973237	1.04847	1.01757	1.05277	0.941822	0.994389	0.999524	1.06086	1.02166	1.04088	1.01454	1.10711
A0A1S3ZJS3	turquoise	1.05073	1.06742	NA	0.947309	0.982222	NA	1.12911	1.13582	NA	0.744881	0.71781	NA
A0A1S3ZI99	grey	0.982537	1.7219	NA	0.993964	0.929487	NA	0.981182	0.626999	NA	1.13712	0.664067	NA
A0A1S4CAS7	blue	0.941578	0.985006	0.871295	0.93084	1.02789	0.854656	0.999105	0.924636	0.824827	1.26578	1.21404	2.03815
A0A1S4A451	turquoise	1.04891	0.98136	1.05319	1.09687	1.01443	1.06064	1.02152	1.13722	1.0212	0.791434	0.670744	0.795321
A0A1S3Y654	turquoise	1.08509	0.875512	0.920283	0.901848	0.991781	0.973866	1.08489	1.16645	1.16456	0.886593	0.904159	0.948439
A0A1S4CNW3	turquoise	0.994969	0.906833	1.00312	0.966894	1.07029	0.991462	1.03285	1.02853	1.05911	1.03118	0.962127	0.910563
A0A1S3Y9I1	red	0.996193	0.932418	1.00261	0.889817	0.963218	0.877799	1.06249	1.10568	1.16447	0.98453	1.10878	0.956743
A0A1S4A6L2	turquoise	1.03124	0.922557	0.942779	0.959673	0.950761	0.970271	1.24688	1.16592	1.32379	0.672437	0.704973	0.532855
A0A1S3ZVC8	red	NA	0.986693	1.02633	NA	0.970456	0.949625	NA	1.02811	1.01208	NA	1.06873	0.864539
A0A1S4C4Q9	red	1.05332	0.919239	0.952933	0.896919	0.942207	0.949874	1.03419	1.15222	1.1532	0.919879	1.06484	0.907821
G9MD86	blue	0.961864	1.03828	1.06482	1.12561	1.09368	1.1343	1.01382	0.994875	1.04633	0.914068	0.702777	0.565555
A0A1S3ZIW1	brown	0.891932	0.948426	0.869346	0.924183	0.891868	0.93943	1.11083	1.01166	1.05283	1.21933	1.4415	1.15483
A0A1S4B5N2	turquoise	0.96019	0.986958	0.989317	0.919209	0.896246	0.873619	1.21694	1.17288	1.27812	0.887029	0.899419	0.790497
A0A1S4D4V1	turquoise	1.05683	0.855378	0.934611	0.736704	0.844686	0.778336	1.23919	1.3215	1.26406	1.05311	0.926187	1.07831
A0A1S3XRP6	yellow	0.911973	0.917367	0.933334	0.923906	1.06706	1.19607	0.977737	0.996644	0.794419	1.42396	0.987108	1.22684
A0A1S3Y808	blue	0.933967	1.0829	0.872466	1.01336	0.873215	0.711784	1.04899	1.08166	1.03275	1.16781	0.930286	1.90499
A0A1S4C9T5	brown	1.01272	0.938302	NA	1.13762	1.02082	NA	1.02585	0.967447	NA	0.797166	1.24959	NA
A0A1S3ZI20	pink	1.05489	NA	1.02251	0.974466	NA	1.05466	0.983975	NA	1.00329	1.05053	NA	0.922282
A0A1S4DKF6	turquoise	1.13275	1.03386	1.05583	0.941137	0.968287	0.937305	1.06142	1.07619	1.08749	0.862758	0.851466	0.904779
A0A1S4A4Y0	turquoise	1.04268	1.01814	1.00071	0.995107	0.964893	1.01666	1.18081	1.10665	1.23245	0.703139	0.620504	0.731441
A0A1S4AIU1	turquoise	1.08282	0.86929	0.936848	0.857476	1.0068	0.964151	1.16979	1.26044	1.24591	0.775692	0.711061	0.731109
Q5QJB2	green	1.12381	1.15469	1.11063	1.05219	0.971647	1.00952	0.928242	0.927644	1.01081	0.878411	0.906376	0.782072
A0A1S4ANG0	blue	1	1.06469	0.936958	0.919786	0.820263	0.857005	0.90491	1.04843	0.981825	1.35155	1.09299	1.59267
A0A1S3X3N6	turquoise	0.933935	1.03582	1.01302	1.0869	1.03246	1.01478	0.976951	0.878377	1.06757	1.06939	1.1275	0.824005
A0A1S4B7V7	green	0.879622	NA	0.982206	0.780648	NA	0.885494	1.23784	NA	1.089	1.18619	NA	1.17454
A0A1S3XK73	turquoise	0.991514	0.94983	0.956671	0.939905	0.874803	0.956499	0.998168	1.13233	1.20768	1.12813	0.867809	0.985492
A0A1S4CXP9	yellow	1.04286	1.0577	NA	1.00281	0.974176	NA	1.04491	1.01473	NA	0.920926	0.969153	NA
A0A1S4AFI2	brown	1.2306	1.08401	1.08233	1.04896	0.965991	0.920264	0.881257	1.00322	0.975079	0.825827	0.939342	1.09746
A0A1S3Z644	turquoise	1.01503	1.02314	0.950834	1.10256	1.10729	1.08882	0.841855	0.957244	0.943178	1.08037	0.985925	1.11329
A0A1S3YLC4	turquoise	0.992445	1.01896	0.970281	0.980426	0.921293	0.977673	1.13369	1.13822	1.04611	0.879117	0.857923	1.07022
A0A1S3Z224	brown	NA	0.740747	0.942344	NA	0.588023	0.783208	NA	0.935626	0.771593	NA	3.11355	2.16402
A0A140G1R4	green	1.00856	1.14293	1.13335	0.949603	0.99195	0.957852	0.99776	0.898397	0.956729	1.01292	1.00441	0.832569
A0A1S3Y7Q1	grey	1.11675	0.994785	0.920108	1.03178	1.02982	0.981173	0.927355	1.01941	1.06655	0.969702	0.957014	1.12869
A0A1S4AZJ1	blue	1.02704	0.960784	0.959924	1.02701	1.00852	0.985553	0.95576	0.986679	0.972186	1.07336	1.05169	1.16565
A0A1S4DRW2	turquoise	1.13941	0.988463	1.00779	0.882599	0.922521	0.922871	1.0509	1.13389	1.15618	0.870725	0.872135	0.98943
A0A1S4C4Z2	blue	1.05659	1.13871	0.992279	0.992115	0.928316	0.963215	1.16457	1.06309	1.40246	0.550095	0.816272	0.336489
Q9XEN8	brown	0.959312	1.04767	NA	0.945615	1.02038	NA	0.95041	0.977653	NA	1.24434	1.17701	NA
A0A1S4D971	turquoise	NA	0.962542	1.06712	NA	1.02928	1.18928	NA	1.04155	0.807905	NA	0.901139	0.943182
A0A1S3ZIP8	red	1.05843	1.17423	1.11913	1.28891	1.15112	1.0781	0.792785	0.806251	0.783384	0.862297	0.838872	1.09247
A0A1S4DQF4	blue	1.02362	0.919326	0.949575	0.843795	0.989153	0.761882	1.04811	1.07326	0.971845	1.14315	1.06637	1.74471
P49098	yellow	0.910014	0.994123	1.02636	0.73564	0.865304	1.15309	0.931398	1.0994	0.879788	1.72497	1.20008	0.953319
A0A1S4B4I6	turquoise	0.859645	0.961706	0.917744	0.992396	1.03985	1.0579	0.862159	0.872454	0.75182	1.40682	1.36986	1.5006
A0A1S4CHS5	turquoise	1.09329	0.951186	0.942641	0.896198	0.996278	0.978393	1.01915	1.06745	1.1346	0.941788	0.937068	0.980464
A0A1S3Y7T6	blue	1.0206	1.09246	1.04239	1.07119	1.11527	1.02504	0.959547	0.933447	1.07277	0.967003	0.663996	0.698015
A0A1S3XQR5	grey	0.987797	0.867566	0.994589	0.966657	1.12499	0.978014	1.05797	1.01852	1.04029	0.992197	0.954165	1.06351
A0A1S4BZ24	yellow	0.888445	0.927221	1.0072	0.939642	1.01191	0.916955	1.00788	1.08488	1.14321	1.26142	1.1695	0.941289
Q5M9S4	red	0.992634	1.033	1.01001	1.06746	0.976336	1.00883	0.985793	1.004	1.02528	1.02077	0.981577	1.01554
A0A1S3XPL8	brown	0.979345	0.954109	0.962582	0.971453	0.988612	0.961497	0.967991	0.895338	1.10902	1.18537	1.78102	0.936293
A0A1S3YVL2	green	1.04309	1.01133	1.02454	0.783788	0.899003	0.859953	0.978648	1.04525	0.991352	1.40585	1.30467	1.19356
A0A1S3YYF0	yellow	1.06688	0.955796	1.03512	0.873777	0.873234	1.03807	1.14831	1.13011	1.09206	0.872234	1.17532	0.682597
A0A1S3YHZ1	turquoise	1.12463	0.968792	1.06006	0.965093	0.946854	0.979871	1.05373	1.11391	1.06551	0.785631	0.880858	0.839045
A0A076KWG3	turquoise	1.03967	0.93599	0.960449	0.984707	1.05777	1.02471	1.02602	1.02372	1.06327	0.944092	1.0476	0.872492
A0A1S4DCM1	blue	0.91309	0.874582	0.718325	0.963501	0.985453	1.10913	1.08265	1.12175	0.862119	1.11976	1.08027	1.70916
A0A1S4DDB0	green	1.0342	1.0984	1.14476	1.29722	1.06284	0.992526	0.798353	0.957268	0.894719	0.810355	0.80375	0.877299
A0A1S3YSA1	green	0.862211	0.854423	0.879189	0.954786	1.0723	1.06368	1.02903	1.02371	0.992847	1.27786	1.11666	1.20838
A0A1S4DFB8	turquoise	1.10697	0.92564	0.989615	0.974029	0.997743	1.01997	0.994647	1.15192	1.19744	0.914305	0.92149	0.645228
A0A1S3ZQZ9	turquoise	0.958477	1.03224	1.05273	1.07511	1.02665	1.0341	0.92342	0.91387	0.95093	1.09778	1.1329	1.01144
A0A1S3Y8Z8	brown	0.962627	0.874462	1.01448	0.775407	0.732777	0.879406	1.05367	0.99773	0.993195	1.37506	2.17957	1.33941
A0A1S3ZM96	yellow	0.868524	0.951574	1.11204	0.69837	0.907224	1.02153	0.996187	0.951758	1.15806	1.73609	1.54374	0.482248
A0A1S3XI60	blue	0.99541	0.97649	0.980972	1.09103	1.05841	1.09094	0.963438	0.974448	0.991365	0.934108	0.935681	0.775927
A0A1S4CMC2	green	1.01678	0.98783	0.996826	1.05797	1.05892	1.05744	0.986471	0.986724	0.9079	0.919633	1.01673	0.743027
A0A1S3Z3J7	turquoise	1.00254	1.01217	0.988705	1.03693	0.953818	0.952181	1.08576	1.03805	1.05036	0.890141	0.877969	1.06014
A0A1S4CQY1	red	0.994365	0.843353	0.922235	0.898204	0.973613	1.04341	1.01379	1.12108	1.15246	1.19619	1.20581	0.801714
A0A1S4C086	turquoise	1.1227	0.929008	1.00346	0.977356	1.04754	0.994661	0.959759	1.0294	0.99543	1.06396	0.917542	0.943344
A0A1S4CN68	turquoise	1.07354	0.894016	1.05619	0.822364	1.00487	1.04049	1.0472	1.12848	1.08081	0.960495	0.904728	0.801278
A0A0C4FST6	brown	1.06205	0.875754	NA	0.905956	0.989358	NA	0.917305	0.894363	NA	1.24625	1.62664	NA
A0A1S3YQQ9	blue	1.06232	1.11199	1.07303	0.998039	0.96569	1.12576	0.940942	0.936727	0.949771	1.07594	1.07345	0.771495
A0A1S3XIZ8	brown	1.04682	1.06092	0.962817	1.08351	1.07377	0.96507	1.09247	0.99297	0.821859	0.798707	0.710693	1.61701
A0A1S3X4I9	turquoise	1.01851	0.987596	0.947791	0.918619	0.982658	0.956115	1.08755	1.01729	1.06691	0.898247	0.852724	1.06991
A0A1S4BXH5	black	0.87604	0.752964	0.838168	1.27726	1.30226	1.13041	0.87918	0.891573	0.97803	1.10989	0.999021	0.934013
A0A1S4BAS9	black	0.994548	0.93996	NA	1.1388	1.07641	NA	0.942479	0.978833	NA	0.964127	1.045	NA
A0A1S3ZY26	black	0.946601	0.999235	0.994794	1.0832	1.00584	1.04847	0.987788	0.953077	1.0038	1.04561	1.08697	1.01646
A0A1S3ZP75	brown	1.05477	1.05085	0.969998	0.964694	1.04116	1.02614	1.00449	0.989413	1.02156	0.939564	0.674492	0.980007
A0A1S3XE16	blue	1.04341	0.995941	0.978376	1.07036	1.03409	1.06593	1.07161	1.05891	1.05893	0.667384	0.905433	0.709306
A0A1S4D9V6	blue	0.887106	1.03302	0.994455	1.01874	0.946369	0.940229	0.950114	1.01504	0.940945	1.27802	1.22113	1.29021
A0A140G1Q8	blue	0.901318	0.954909	0.896436	0.879362	0.901986	0.889983	1.04086	1.04542	1.02411	1.31306	1.37876	1.38192
A0A1S3XGH0	brown	0.923077	1.00054	0.924704	0.876625	1.0276	0.956064	1.0736	0.977184	1.1574	0.942349	0.872221	0.890839
A0A1S4BDS5	yellow	1.00387	0.965777	1.1037	1.03513	0.920604	0.966924	1.05178	1.04996	1.01157	0.88984	1.06962	0.92457
A0A1S3YLL8	yellow	0.945105	0.950869	0.918124	0.94072	1.01807	0.947467	0.921722	1.02387	1.05898	1.37598	1.06011	1.24559
A0A1S3YZE8	red	1.04812	1.07799	NA	1.05159	1.10946	NA	1.00764	0.897289	NA	0.903956	0.856962	NA
A0A1S3XDC3	red	1.12543	0.973495	0.949651	0.800269	0.791081	0.98142	1.16433	1.2588	1.34494	0.863921	1.02011	0.498087
A0A1S4B0K2	turquoise	1.07657	1.03495	1.03963	0.929137	0.927003	0.963642	1.19639	1.13656	1.20648	0.72665	0.912013	0.641773
A0A1S4AYE8	green	1.00845	1.00358	1.02595	1.16194	1.02913	1.09224	1.05902	0.973445	1.00227	0.731471	0.847513	0.90726
A0A1S3X843	green	0.972526	1.01988	1.12992	0.853148	0.910381	0.891391	1.04947	1.07336	0.922852	1.2788	1.10702	1.2676
A0A1S4B673	green	0.938664	0.993508	0.9485	1.17927	1.13364	1.10628	0.995894	0.958242	1.03526	0.895543	0.850791	0.841355
A0A1S4A8K0	brown	1.05206	1.13301	1.01334	0.934816	1.00709	0.832363	1.11023	1.04544	1.05736	0.801931	0.803623	1.30969
A0A1S4DSG4	blue	1.08697	0.916189	0.974485	0.955009	0.993035	0.990512	1.07132	1.11576	1.02854	0.883176	1.0765	1.12047
A0A1S3Y8Q8	yellow	1.01565	1.05517	1.05198	0.858221	0.943301	0.719891	0.964006	1.0646	1.05298	1.35356	0.911722	1.50862
A0A1S3ZEQ4	blue	1.00723	0.964107	0.791478	0.999851	0.973845	0.763569	1	1.03357	1.03197	0.914996	1.12174	1.66716
A0A1S4CZL7	blue	0.910141	0.935422	0.912878	0.914164	0.920691	0.880442	1.03415	1.02104	1.02312	1.28036	1.38744	1.42329
A0A1S4AQ32	turquoise	NA	0.962359	0.928206	NA	1.07377	1.09422	NA	1.006	1.02563	NA	0.84738	0.973129
A0A1S4BTR8	blue	1.07814	1.04037	1.0651	1.2285	0.979617	0.979744	0.78923	0.99733	0.948495	0.957884	1.00684	1.11104
A0A1S3YEW7	blue	1.0623	NA	1.00643	0.996859	NA	0.980932	0.933067	NA	0.951925	1.04871	NA	1.16651
A0A1S4D3E6	turquoise	0.978622	0.901281	0.882343	0.92567	0.948588	0.991314	1.22179	1.21356	1.19829	0.830489	0.835519	0.92753
A0A1S4C0B3	grey	1.03984	NA	0.94831	1.06464	NA	1.06138	0.973305	NA	0.903535	0.954866	NA	1.26233
Q9ZRD2	yellow	1.01497	1.19482	0.99411	1.22261	1.08232	1.0002	1.10931	0.900386	0.92018	0.523823	0.686663	1.26917
A0A1S4DG23	green	0.977685	0.971036	0.972241	1.1983	1.20448	1.13479	0.958624	0.950009	1.02448	0.913111	0.776227	0.823726
A0A1S4BZV9	brown	0.913735	0.928468	1.04926	1.14488	1.00292	1.01794	1.05238	1.15041	1.06426	0.893882	0.79211	0.801025
A2V884	turquoise	1.19858	0.975998	0.977366	0.924449	0.975621	0.966305	1.10715	1.10928	1.09648	0.607477	0.893121	0.880722
A0A1S3Z1Y6	blue	0.867075	0.934733	0.80104	0.855709	0.890589	0.849702	0.881609	0.934614	0.835341	1.64978	1.72555	2.17924
A0A1S3YRT4	turquoise	1.18133	0.91691	0.953514	0.920281	1.02808	1.03126	1.15083	1.20044	1.04886	0.683607	0.670127	0.902715
A0A1S4B2T3	blue	0.88947	1.08492	1.17193	0.854876	1.00216	1.00801	1.12293	0.905735	1.00769	1.25232	1.0368	0.708337
A0A1S4C195	turquoise	0.776667	0.960588	0.986995	1.15217	1.03067	1.11986	0.962636	0.940944	0.992337	1.24551	1.24462	0.852593
A0A1S4A1C0	brown	0.947513	1.06492	0.954261	1.16827	1.05572	0.94071	0.81471	0.977009	1.00042	0.82023	0.755938	1.30622
A0A1S4BMU1	turquoise	1.03646	1.03442	1.00503	0.991697	1.07526	1.00754	1.01836	0.915172	0.870672	0.994724	1.01085	1.33224
A0A1S4BYT9	yellow	0.924772	0.937759	1.06383	1.09753	1.00382	1.0372	0.978553	1.04648	0.989096	1.09821	1.07118	0.942705
A0A1S3XRI1	turquoise	0.96525	0.90868	0.976628	0.97014	1.00564	1.0103	1.23153	1.1884	1.23186	0.739826	0.861505	0.564969
A0A1S4CXL3	blue	1.03826	1.09464	0.947894	0.93835	0.956556	0.898782	1.05656	0.976265	0.933091	1.05917	0.956344	1.33519
A0A1S3X320	red	1.05656	1.06383	1.08374	1.05964	1.07602	1.03954	0.955311	0.958438	0.913919	0.9689	0.77769	0.953215
A0A1S3Z4U1	turquoise	1.08956	0.936237	NA	0.866971	0.992353	NA	1.03947	1.05044	NA	1.02656	0.970368	NA
A0A1S4D8Y5	turquoise	1.04452	0.926895	NA	0.832222	0.928617	NA	1.27848	1.25271	NA	0.75854	0.720589	NA
A0A1S4AQE0	turquoise	1.00225	0.926528	1.08978	0.927052	1.00721	1.00551	1.08791	1.11634	1.07175	0.986666	0.886053	0.744517
A0A1S4BDG3	blue	1.0462	1.06634	1.09231	1.21433	1.09577	1.11631	0.980194	0.959003	1.04037	0.706236	0.773895	0.548961
A0A1S3YI24	turquoise	1.06651	1.14022	1.00731	0.931815	0.886574	0.909758	1.30014	1.1364	1.30526	0.550927	0.660471	0.614459
A0A1S4BUD7	brown	1.05894	1.05335	1.02739	0.856987	1.08286	0.977906	1.05473	0.91839	1.03356	1.10314	0.811626	0.927039
A0A1S3XIB9	turquoise	1.14612	1.04328	1.07432	0.962843	0.836102	1.00714	1.10111	1.26655	1.10374	0.694882	0.743421	0.702949
A0A1S3XDG5	green	0.973254	1.02032	1.15904	1.11348	1.07843	1.04854	0.996945	1.03782	0.918792	0.820071	0.909747	0.832865
A0A1S3XCC7	blue	1.08891	0.931544	1.08213	0.992976	1.07194	1.05254	1.13639	1.06341	1.06245	0.739137	0.861953	0.698731
A0A1S4BRQ5	brown	1.11071	0.981868	NA	0.936821	1.03237	NA	0.984729	0.979244	NA	1.02038	1.07718	NA
A0A1S4ABI5	blue	0.826361	0.955889	0.990783	1.12564	0.877561	0.915937	0.875432	0.8552	0.842583	1.20686	1.66117	1.50997
A0A1S4APF7	blue	1.01289	0.952478	0.854995	0.865068	0.914425	0.852534	0.958347	1.07746	1.00109	1.32983	1.31403	1.70379
A0A1S4CGN9	turquoise	1.13896	0.99507	NA	0.935068	0.946475	NA	1.0351	1.09494	NA	0.894478	0.962156	NA
A0A1S3Z0S4	blue	0.955322	1.04679	0.868857	0.849355	0.84274	0.860091	1.04672	1.02567	0.966034	1.30487	1.40157	1.66003
A0A1S4BG88	green	1.04705	1.0429	0.918059	0.813705	0.791868	0.885888	1.0486	1.07582	1.04469	1.23153	1.23337	1.19214
A0A0R4X9V9	red	0.995807	0.996076	0.931319	0.850936	0.831521	0.899875	1.21889	1.1312	1.26137	0.916964	1.16978	0.867508
A0A1S4A9X4	green	0.963962	1.0467	0.927739	1.10833	1.05467	1.05373	1.04904	0.938172	1.14059	0.757856	0.859345	0.810176
Q9FXS3	red	1.07038	0.894007	0.916663	0.795786	0.908167	0.922209	1.14186	1.1545	1.18906	0.899243	1.05671	0.735004
A0A1S3X6T0	blue	0.963788	1.01984	1.10343	1.06595	0.833632	0.927405	1.01359	1.12201	0.888577	1.00204	1.16847	1.27509
E9N733	grey	1.04052	NA	1.10743	0.995589	NA	0.99276	0.97911	NA	0.964569	1.04882	NA	0.963067
A0A1S3Y2X0	brown	1.18495	1.0907	0.974813	1.0253	0.952032	0.948064	0.878261	0.884688	0.961761	0.951443	1.31411	1.33496
A0A1S4CC76	yellow	0.977208	1.03106	1.01395	1.11726	1.0596	0.971828	0.856786	0.95523	0.939165	1.15244	0.937385	1.10823
A0A1S4C7U3	green	1.03285	1.02966	0.988236	1.01192	1.03682	0.996269	0.954334	0.98893	0.992226	0.873872	0.952611	1.00949
A0A1S4DF31	green	NA	1.00047	1.1175	NA	1.10331	1.12989	NA	1.00099	0.950643	NA	0.75597	0.670796
A0A1S3Z2H2	turquoise	0.81374	0.965955	0.934274	1.17391	1.14546	1.06893	0.911883	0.82917	0.783905	1.084	1.16175	1.52651
A0A1S4AH78	turquoise	1.03081	1.048	1.06741	1.01802	1.02172	0.94088	0.897902	0.926386	0.902126	1.11474	1.07148	1.31814
A0A1S3WX61	magenta	0.899663	0.958222	0.911884	0.916277	0.959539	0.993172	1.16417	1.10732	1.1058	1.05885	0.930181	1.02271
A0A1S3WXF8	yellow	0.934034	0.980678	0.90529	0.902111	0.879537	0.8894	0.95004	1.19528	1.10478	1.29935	0.897764	1.10651
A0A1S3Y611	red	1.0506	1.05704	1.04383	1.05145	1.03945	1.0578	0.9707	0.895526	0.885042	0.976165	1.03984	1.06674
A0A1S3YXV1	brown	0.718603	0.700212	NA	0.449635	0.594487	NA	1.13643	1.23821	NA	2.10785	2.30581	NA
A0A1S4CLA2	turquoise	1.132	0.850443	0.899905	0.912227	0.947906	0.963141	1.13212	1.20938	1.16713	0.635251	0.832101	1.01974
A0A1S3Y8R3	turquoise	0.964747	0.920748	0.918082	1.07112	1.09535	1.11886	1.00576	1.01814	0.991827	0.991522	0.869959	1.11573
A0A1S3Z4Y2	blue	1.00989	0.962035	0.97041	0.943338	0.920013	0.882884	1.14798	1.10498	1.12103	1.08761	1.07556	1.46652
A0A1S4B0B4	brown	0.997383	0.952446	1.01093	1.00125	0.986325	0.991266	0.946352	1.01862	1.04668	1.03838	1.19168	1.08407
A0A1S3ZAC5	brown	0.978074	0.943587	0.964694	0.99666	1.00897	0.993971	1.00543	1.09629	1.02933	1.01014	0.855871	0.838173
A0A1S3X1G1	red	1.21018	1.30516	NA	1.01244	1.02211	NA	0.943975	0.905871	NA	0.819166	0.556969	NA
A0A1S3XFR3	turquoise	1.0767	0.852446	0.951092	0.938355	1.07861	0.978708	1.22122	1.13874	1.23187	0.626609	0.61371	0.533856
A0A1S3ZI05	turquoise	1.22919	0.76285	0.902945	0.988062	1.10133	1.0645	1.11222	1.2654	1.3542	0.516672	0.55189	0.310606
A0A1S3YGZ0	blue	1.0495	0.928037	1.05531	1.0389	1.1146	1.09468	0.965128	1.01109	1.02256	0.826251	0.874861	0.754789
A0A1S3YPZ5	blue	1.1156	1.05622	1.058	0.994285	0.961164	1.02353	1.03116	1.07183	1.06556	0.862129	0.970936	0.775878
A0A140G1U2	blue	0.924855	1.00067	0.95452	0.947628	0.950716	0.947217	1.07294	0.989797	1.04709	1.28246	1.29708	1.12426
A0A1S4AR76	turquoise	0.984337	0.966071	NA	0.969674	1.00882	NA	0.920823	0.972074	NA	1.27311	1.14109	NA
A0A1S4AK52	blue	1.06506	0.984367	1.09068	1.00387	1.03276	1.02449	0.9815	1.08872	1.17037	0.926173	0.711837	0.487254
A0A1S4DR92	brown	0.970807	1.07695	NA	1.10431	1.03797	NA	1.0902	0.978482	NA	0.803672	0.837399	NA
Q5DKU6	turquoise	0.890057	0.95151	NA	0.82353	0.972944	NA	0.976056	0.996138	NA	1.54694	1.27862	NA
A0A1S4BVV4	grey	1.07315	1.08943	0.861612	1.01334	1.06129	0.978516	0.986488	0.901162	1.21248	0.948533	0.924888	0.967567
A0A1S3YIA0	green	0.900859	0.922353	1.08443	1.0924	1.10203	1.06568	0.984915	1.01521	0.975355	1.10159	0.913863	0.826507
A0A1S3X2A2	grey	1.18727	1.08673	1.08757	1.07337	0.886477	0.968928	0.923626	1.00492	1.00053	0.798327	1.17167	0.979404
A0A1S3XHZ1	black	1.13763	1.12971	1.04355	0.790681	0.834215	0.839493	1.14479	1.12907	1.18963	0.935757	0.851918	0.910519
A0A1S4BSR5	brown	NA	1.03597	1.13716	NA	1.07619	1.03541	NA	0.968833	0.858024	NA	0.847559	1.03412
A0A1S4CTH1	brown	1.03949	1.09981	1.11114	1.10533	1.05882	1.02891	0.969695	0.977707	1.01131	0.989078	0.811415	0.837095
P29062	brown	1.0293	0.736329	1.01147	0.826014	0.994864	1.02162	1.0019	1.04915	1.02434	1.41131	1.56722	0.958579
A0A1S4CMH2	brown	0.994758	0.907265	0.995558	0.990937	1.02699	1.05792	0.997122	1.00418	1.07883	0.979585	1.19634	0.883098
A0A1S3XIW7	turquoise	0.837417	0.974412	0.935125	0.854599	0.914516	0.937342	1.07561	1.03257	1.09908	1.39772	1.29122	1.07046
A0A1S4BJ58	blue	1.08226	1.00826	1.0824	1.0288	1.07081	0.982415	0.961925	0.900497	0.891201	0.901701	0.974805	1.19786
A0A1S4B8H0	yellow	1.01093	1.03695	0.943439	1.09363	1.01345	0.998465	1.05298	1.06205	1.05159	0.715008	0.751503	1.06285
A0A1S3YCI6	blue	1.05541	0.949221	1.04888	0.9467	0.926418	1.12899	0.963885	1.13183	1.06102	1.08589	1.01772	0.578405
Q94IQ1	blue	0.916008	0.817907	0.841808	0.707958	0.905706	0.868074	1.09554	1.1126	1.17063	1.46185	1.41126	1.36332
A0A1S3X6Y4	turquoise	1.10009	0.957481	0.840421	0.879077	1.03689	1.00517	1.11888	1.07067	1.10778	0.803156	0.867385	0.95879
A0A1S3Z3R3	blue	0.997267	0.993135	0.932951	1.00786	0.997049	0.866183	0.907679	0.9384	0.915745	1.33471	1.15183	1.6878
A0A1S3XCE8	blue	0.920426	1.09652	1.05763	0.980411	0.961674	0.923391	1.11969	1.0281	0.96275	1.06159	0.869474	1.17493
A0A1S4BZQ6	blue	1.01392	0.961068	1.00412	0.992254	1.01958	0.996234	0.974334	0.977816	1.09786	1.03716	1.04875	0.819874
A0A1S4DRP6	blue	0.943876	NA	0.915599	1.05607	NA	1.03653	0.935768	NA	0.925582	1.1057	NA	1.3028
A0A1S4A5F9	yellow	0.880298	0.955129	0.947224	0.922865	1.07493	1.01512	0.912421	0.997431	1.03798	1.40229	1.18773	1.12241
A0A1S4CEA3	brown	1.62814	NA	0.947461	0.793747	NA	1.881	0.946463	NA	NA	0.504893	NA	1.36957
A0A1S4A1V3	turquoise	1.0718	0.925993	0.997248	0.960632	0.99662	1.00894	1.06099	1.04375	1.10606	0.903355	0.956872	0.818131
A0A1S3XVH1	blue	0.979902	1.04132	1.04234	1.03501	1.00782	1.05912	1.0137	1.01652	0.99839	0.940283	0.820685	0.877306
A0A1S4AMP7	blue	0.873089	0.911713	0.896472	0.766453	0.857912	0.882926	0.909147	1.08914	0.928128	1.48769	1.48905	1.34121
A0A1S3ZCU7	blue	0.947182	1.08468	0.975428	0.955874	0.879176	0.862609	0.965211	1.02255	0.924092	1.2531	0.874073	1.60097
A0A1S3XYH7	blue	0.954991	0.9823	0.953378	0.886209	1.02771	0.915867	1.05434	1.03725	0.962918	1.21961	0.85249	1.36903
A0A1S4C9K9	turquoise	1.03179	0.958791	1.11209	0.975452	0.964701	1.06109	1.14872	1.11721	0.929172	0.849524	0.924659	0.847302
A0A1S3ZAL2	green	1.00187	1.0379	1.02789	1.19442	1.10366	1.12932	0.919364	0.927718	0.941979	0.884659	0.731278	0.806442
A0A1S3XFF8	blue	1.10614	0.955475	1.03522	1.00922	1.00126	0.969777	0.953894	0.95151	0.970432	0.969603	1.02803	1.13834
A0A1S4CGB8	blue	0.918731	0.961682	0.972481	1.04483	1.00452	0.944718	1.01619	1.00394	0.888075	1.09913	0.937682	1.5025
A0A1S4CPU2	green	1.02216	1.16222	1.22382	1.24114	1.10036	1.1253	0.838488	0.839121	0.898373	0.776257	0.809861	0.689441
A0A1S3X8R4	blue	NA	1.01436	0.991514	NA	1.00418	0.926168	NA	0.973678	0.93413	NA	0.966849	1.38775
A0A1S4AQ51	turquoise	1.01128	1.00135	0.963528	0.937074	1.0011	1.03083	1.11516	1.02649	1.1216	0.98718	0.964948	0.838611
A0A1S3ZLI0	red	0.983106	1.02792	1.05762	1.06806	1.09749	1.08118	0.936582	0.907843	0.855091	0.966326	0.874926	1.0977
A0A1S3YDN4	turquoise	0.98718	1.03118	1.07293	1.18462	1.01179	1.02701	1.03418	1.04045	1.03185	0.751123	0.835506	0.745032
A0A1S3Z2D4	green	NA	1.05686	1.10139	NA	0.998781	1.06844	NA	0.978657	0.986223	NA	0.976447	0.763281
A0A1S3Z0B7	brown	1.0328	0.990366	0.936381	1.0814	0.911633	1.17744	0.943003	1.17245	0.978583	0.916262	0.856006	0.87048
A0A1S4DIL9	red	1.05207	1.11538	NA	1.06739	0.993402	NA	0.956889	0.954467	NA	0.959554	0.93267	NA
Q2WGN6	turquoise	1.06513	0.875551	0.961784	0.87218	0.99999	0.964642	1.07244	1.13797	1.15204	0.870735	0.987205	0.880803
H9CCH7	green	NA	0.926869	0.906397	NA	1.00928	1.04258	NA	1.03157	0.99087	NA	1.12401	1.20398
A0A1S4BL57	turquoise	1.01327	0.848508	0.919957	0.90414	0.979948	0.996688	1.29452	1.24851	1.22995	0.699096	0.795309	0.869087
A0A1S3YF27	yellow	1.03972	0.8535	NA	1.14927	1.12836	NA	1.02195	1.06701	NA	0.744476	0.835621	NA
A0A1S3XBH0	green	1.19857	1.18324	1.34185	1.14685	1.05357	1.04385	0.868972	0.811573	0.767212	0.837622	0.900967	0.743994
A0A1S4CXY2	turquoise	0.932089	1.03622	1.01378	0.984981	0.950722	1.00115	0.87295	0.964849	1.0221	1.38199	1.23639	1.01231
A0A1S4BCE1	blue	1.01861	0.975847	1.02009	0.880263	0.864162	0.88372	1.02593	1.10764	0.982273	1.07274	1.09779	1.3319
A0A1S4CUB7	blue	0.962343	0.961827	0.9376	1.0158	0.946307	0.907119	0.957244	0.999976	0.967537	1.23202	1.36017	1.48477
A0A076FU21	red	1.04959	1.21984	NA	1.06467	0.956899	NA	0.966911	0.977445	NA	0.950585	0.746195	NA
A0A1S3YZV0	brown	NA	1.12713	1.09929	NA	0.947081	0.943757	NA	1.00254	1.09409	NA	0.665469	0.813889
A0A1S4BIX4	blue	1.1853	1.15162	1.28505	1.15841	1.0435	0.967099	1.0881	1.02356	1.12083	0.394628	0.507909	0.3311
A0A1S4CWW5	yellow	1.01981	1.02231	1.24634	1.02904	1.02329	1.2269	0.972209	0.966201	0.635699	1.23327	1.09114	0.862025
A0A1S4CT71	green	0.984734	0.916863	0.861852	0.900122	0.985108	1.22059	1.0919	1.08949	0.820662	1.08926	1.03504	1.26193
A0A1S3Y0G2	turquoise	1.06023	1.07824	1.10009	0.94005	0.93866	0.930706	1.19029	1.11168	1.1003	0.893149	0.774403	0.782104
A0A1S4AMD8	red	1.04027	0.796284	0.809459	0.900943	0.753879	0.824834	1.14517	1.17404	1.2762	1.22996	1.57739	1.04635
A0A1S4D459	turquoise	1.08199	0.879367	0.962008	0.830177	0.953697	0.988397	1.19974	1.18843	1.11343	0.928378	0.813067	0.841229
A0A1S4ACA6	black	0.873108	0.936789	0.95628	1.31799	1.17165	1.21215	0.90587	0.959057	1.01408	0.960793	0.841945	0.820624
A0A1S4B0Q0	turquoise	1.01188	0.911394	0.947615	1.07839	0.885743	1.01844	1.12813	1.33385	1.06417	0.715704	0.620711	0.881974
A0A1S3YH29	turquoise	1.11104	1.08097	1.08212	1.15341	1.05768	1.15471	1.13475	1.05419	1.12353	0.403744	0.588479	0.425104
A0A1S3ZI39	blue	1.06014	1.02128	1.04048	1.04622	1.02643	1.10517	0.96834	1.00698	0.984795	0.98631	0.916543	0.828476
A0A1C8FVJ5	brown	0.942141	0.996696	1.00917	1.05081	1.03931	0.995936	1.02621	0.977105	0.925156	1.06631	0.841232	1.06792
A0A1S4AD65	brown	1.00409	0.983499	1.03756	1.08215	1.06448	1.08815	0.904861	1.03471	0.959175	0.923573	0.709422	0.865267
A0A1S3XXX3	blue	0.953754	0.967885	0.974665	0.985378	0.962049	1.02095	1.04423	1.02603	1.04125	1.13738	1.11622	0.955325
A0A1S4BQH6	turquoise	1.03737	0.965825	0.906721	0.956871	1.01627	0.97458	1.07235	1.09301	1.11324	0.821795	0.883198	0.830405
A0A1S4AV32	black	1.03709	1.0554	1.00081	0.942845	0.909346	0.969556	1.07842	1.05889	1.10707	1.00696	0.94482	1.14922
A0A1S3ZP91	yellow	1.10233	0.909689	1.0657	1.1036	0.950017	1.03441	1.00683	1.18256	1.04174	0.737213	0.901888	0.792953
A0A1S4AJS7	blue	1.10635	1.04539	1.10815	1.09549	1.04759	1.0809	0.980074	1.00814	0.918735	0.816455	0.847384	0.799608
Q76G13	blue	0.998198	0.944064	0.915762	0.886074	0.974492	0.852029	1.07351	1.08176	0.959147	1.04257	1.0314	1.77772
A0A1S4BD09	brown	1.07007	0.95365	NA	1.02224	1.00195	NA	1.04212	1.00712	NA	0.848587	1.20028	NA
A0A1S4DLH8	yellow	0.842528	1.16416	NA	0.865623	0.963535	NA	1.01465	0.86805	NA	1.49112	1.16988	NA
A0A1S4AE25	turquoise	1.08457	1.09778	1.39608	0.865374	0.97017	0.704766	0.943396	0.928101	0.886319	1.21898	1.13946	1.17819
A0A1S3XPF3	yellow	0.958678	0.990087	1.00517	1.08255	1.04216	1.02989	0.964041	0.996333	0.976469	1.05692	0.907395	1.02806
A0A1S3ZNU1	red	1.07183	1.10841	NA	0.968182	1.00801	NA	1.00887	0.947396	NA	0.991929	0.943957	NA
A0A1S4B793	blue	1.08306	1.08298	0.955871	1.08892	1.0049	0.887248	0.962184	0.966418	0.8841	0.802845	1.11181	1.5809
A0A1S4BFB7	red	0.953643	0.983981	0.990716	1.20718	1.05323	1.14867	0.852064	0.967402	0.940195	1.00273	0.962351	0.958426
A0A1S4AEC1	brown	1.05034	1.03875	1.04032	1.08783	1.06763	1.01157	0.973901	1.00186	0.928935	0.973239	0.777663	0.981225
A0A1S4BFY1	turquoise	0.898642	0.887346	0.918526	1.17968	1.11008	1.16235	1.256	1.11121	1.15118	0.518349	0.632445	0.549258
A0A1S4B8V2	grey	1.06001	1.0058	1.30984	1.03059	0.9119	1.12483	1.01185	1.08707	0.787103	0.879984	0.874405	0.619683
A0A1S3YPN3	blue	0.996873	0.907051	0.827094	0.863834	0.927233	1.04336	1.01548	0.986175	0.87258	1.15558	1.55065	1.59087
A0A1S3Z0C4	green	0.942514	0.986163	0.995208	1.12649	1.05775	1.00853	1.02274	0.98671	1.04703	0.902398	0.896816	0.908869
A0A140G1V6	turquoise	1.03059	1.04931	0.979135	0.90808	0.878069	0.908841	1.121	1.13053	1.18585	0.855197	0.873414	0.69277
A0A1S4C3H9	blue	0.947711	1.03067	0.929066	1.03539	0.983596	1.05578	1.02874	0.992252	1.06705	0.970792	0.958544	0.812935
A0A1S3Y7X2	turquoise	1.00328	0.913185	1.01424	0.932771	0.958816	0.935136	1.08429	1.16284	1.10897	1.01729	0.766293	0.967918
A0A1S4DM70	yellow	0.739366	NA	0.899006	0.833848	NA	0.976049	0.776794	NA	0.760656	2.09983	NA	1.85087
A0A1S3XQ21	turquoise	0.64209	0.625815	0.735575	0.616406	0.698597	0.890098	1.77558	1.73652	1.4913	0.662265	0.651495	0.825111
A0A1S4B7I9	blue	1.00171	0.995548	0.974651	0.913362	0.930739	0.954695	1.02012	1.05822	0.892126	1.20302	1.16665	1.30363
A0A1S4AAI5	blue	0.948003	0.973675	0.89505	0.929354	0.97378	0.88767	0.979884	0.983994	0.915735	1.26037	0.749497	1.73165
A0A1S4AP74	blue	0.848509	0.9994	0.993134	0.954572	0.97025	0.942908	1.01918	1.04457	1.00522	1.25163	1.10647	1.22242
A0A1S4CVZ2	turquoise	1.01264	0.882589	0.809283	0.862365	0.959916	1.15752	1.14716	1.16652	1.03951	0.91671	0.857105	1.04486
A0A1S4C2Y6	yellow	0.934345	0.902532	NA	0.907992	0.929678	NA	0.891024	1.11333	NA	1.49405	1.1824	NA
A0A1S4C3L2	blue	1.0435	1.0131	0.96745	1.0292	1.06601	0.909018	0.844207	0.986552	0.944015	1.09145	1.08355	1.45226
A0A1S3YLX2	green	1.08023	1.02865	1.0471	1.17614	1.10769	1.11845	0.87552	0.969161	0.840143	0.794589	0.817822	0.918778
A0A1S3YQG6	blue	1.08699	1.03045	1.01765	1.20092	0.988395	0.878886	0.856049	0.948041	1.00944	0.873318	1.18574	1.29985
A0A1S4ASM7	blue	1.03491	NA	1.00964	1.0107	NA	0.995888	0.966897	NA	0.95391	1.05515	NA	1.17613
A0A1S4DHM5	turquoise	1.04037	0.994204	0.962735	1.00615	0.977151	1.00817	1.17532	1.06916	1.13125	0.714255	0.686028	0.892395
A0A1S3YG04	yellow	0.827219	0.983451	1.16922	1.01381	0.938082	1.28652	0.839108	0.95462	0.55845	1.55635	1.42929	1.04974
A0A1S3ZAZ9	turquoise	0.887514	NA	0.85347	0.930717	NA	1.00043	1.36897	NA	1.12137	0.723172	NA	1.1281
A0A1S3ZRE4	blue	1.09736	0.938779	0.953818	0.968545	1.07758	1.05445	1.04019	1.02836	1.1816	0.88706	0.899521	0.564796
A0A1S3X040	yellow	1.06874	0.954124	1.05049	1.01723	0.975845	0.990407	1.03508	1.06307	1.02962	0.856225	1.05068	0.93854
A0A1S4BH10	grey	0.862185	0.926453	NA	1.12635	1.07932	NA	1.00438	1.02447	NA	1.0548	0.976102	NA
C0STW5	turquoise	1.22288	1.21199	NA	0.998386	0.956565	NA	1.04518	1.01019	NA	0.652073	0.670127	NA
A0A1S3YU22	green	0.961543	1.04976	1.10344	0.868885	0.918144	1.06669	1.01448	1.00737	0.881405	1.13569	1.20868	1.22731
A0A1S4CUR0	turquoise	1.01946	0.902448	0.842417	0.981965	0.991948	0.943257	1.03212	1.12803	1.13992	1.00343	0.828637	1.03272
A0A1S3Y3H4	turquoise	1.09904	1.02476	1.37046	0.927942	0.941951	0.952797	1.19679	1.03411	0.95433	0.693853	1.08754	0.541393
A0A1S3ZWB9	blue	1.1423	0.880082	1.0375	1.0687	1.02254	1.06759	1.05533	1.03814	1.1738	0.652359	1.13518	0.498336
Q95DV5	blue	1.00003	0.947344	0.915742	0.977157	0.918362	0.885885	0.97077	0.983205	0.975843	1.42778	1.32744	1.67102
A0A1S3ZLY0	blue	0.998693	1.05804	0.888343	0.754223	0.941634	0.904011	1.10759	0.950179	0.886553	1.43943	1.12764	1.74375
A0A1S4CIA8	turquoise	1.13909	0.929105	NA	0.871852	0.939374	NA	0.992337	1.16685	NA	1.06242	0.805303	NA
A0A1S4CN15	turquoise	1.14321	0.956666	1.01786	1.01054	1.06162	1.02187	1.03663	1.10676	1.1533	0.711559	0.646811	0.681703
A0A1S4AGL0	blue	0.786152	0.905824	0.934621	1.04381	1.06261	0.959392	0.886106	0.941984	0.90485	1.4348	1.28821	1.49573
A0A1S4A817	brown	1.10586	1.08945	1.17774	1.06674	1.01204	0.984238	1.0187	1.06393	0.904164	0.832708	0.666219	0.935225
Q9M437	green	0.789031	0.972948	0.979502	0.794265	0.971077	0.90478	1.06736	1.03706	1.04626	1.44248	0.950068	1.23279
A0A1S3XUB0	brown	0.997854	0.953188	1.13644	0.974275	0.994499	1.06916	0.943356	0.952199	0.879148	1.19705	1.32356	0.91686
A0A1S3YCI5	turquoise	0.955536	0.903184	0.962068	0.926733	1.0598	1.05112	0.990282	1.02805	1.02025	1.0308	0.888366	0.897076
A0A1S3Y0C2	blue	1.00804	1.00101	1.15006	0.999291	0.920136	0.852901	1.0256	1.07051	0.861507	0.964041	1.10619	1.33396
A0A1S4CBK2	blue	0.999369	0.831722	0.845061	0.870458	1.00371	0.905676	1.05055	1.00259	0.869635	1.01653	1.17573	1.74029
A0A1S4BM77	turquoise	1.0808	0.927234	1.00382	0.920696	0.947412	1.07084	1.11968	1.15694	1.10772	0.863126	0.943054	0.69863
A0A1S4A2P5	blue	0.983717	1.00055	0.963443	0.780335	0.891386	0.824876	0.88047	1.03236	0.872556	1.6675	1.50271	1.66398
A0A1S4ANL1	blue	0.925587	0.819163	0.91348	0.855837	0.921703	0.890218	1.07251	1.00904	1.05002	1.26266	1.47252	1.39951
A0A1S3XHX0	brown	0.928106	1.02578	1.01503	1.02688	1.02098	0.954229	1.06852	1.05379	1.11873	0.898258	0.789629	0.903171
A0A1S4DPU2	magenta	0.951789	0.878827	0.934299	0.980216	1.03278	0.999459	1.04178	1.07025	1.09023	1.05395	0.980932	1.00673
A0A1S4B978	turquoise	0.996506	1.03757	1.02019	1.03815	1.01457	0.989616	0.930758	0.938871	0.945617	1.10021	1.06675	1.23771
A0A1S4AVS4	turquoise	1.04826	1.08947	1.06296	0.954823	0.936914	1.01403	1.19849	1.05609	1.0178	0.734278	0.787318	0.888935
A0A1S3Z5U6	turquoise	0.942466	0.93522	0.992429	0.951188	0.965183	1.00306	1.08069	1.07334	1.10607	0.976598	0.959591	0.757597
A0A1S4DBP8	turquoise	0.996773	0.933067	0.93722	1.01183	0.970862	1.09525	1.09052	1.11627	1.06157	0.951392	0.958548	0.724242
A0A1S4DLM9	green	NA	0.887554	0.851981	NA	1.02123	0.964882	NA	1.07816	1.18668	NA	1.04499	1.07038
A0A1S4DQD1	brown	1.02459	1.02946	1.00008	0.966931	0.98782	0.923892	1.04914	1.11632	1.04164	0.890568	0.558162	1.13515
Q6Q8A6	brown	0.993875	1.03668	NA	1.0659	0.997139	NA	1.19932	1.09598	NA	0.642225	0.712329	NA
A0A1S4AKK6	turquoise	0.970916	1.10193	0.994986	0.980384	0.867261	0.960037	1.26464	1.16676	1.29696	0.764534	0.721538	0.591052
A0A1S4ADF2	brown	0.99956	1.15852	1.00228	1.1745	1.16961	1.07531	1.0283	0.870342	0.993026	0.749568	0.551784	0.933932
A0A0A7AF85	green	1.12048	1.12051	1.11686	1.05935	0.961813	1.01638	1.0147	1.02776	0.999304	0.733492	0.844341	0.810455
A0A1S4CDV5	magenta	1.08092	1.07011	1.17966	1.12125	0.954428	1.11998	0.936776	0.971341	0.837135	0.86249	1.10183	0.772096
E3W9P7	turquoise	0.89538	0.992226	0.780379	0.82624	0.978249	1.10912	1.39365	1.0741	1.2808	0.800918	0.918403	0.76683
A0A1S3YTZ6	yellow	0.957907	0.918536	0.951911	0.781017	0.925834	0.940204	0.99776	1.05958	1.06886	1.49664	1.34409	1.21641
A0A172ELT8	turquoise	1.39768	1.40697	1.32789	0.132922	0.52121	0.349256	1.92502	1.41592	1.75375	0.211057	0.405778	0.247844
A0A1S3ZJS9	red	1.06557	1.04049	1.06857	1.14422	1.12457	0.990635	0.83457	0.945835	0.859808	1.08629	0.794339	1.15659
A0A1S3Y8J6	green	1.02107	0.983595	NA	0.853374	0.896438	NA	0.998757	1.05057	NA	1.07173	1.20189	NA
A0A1S4DJL6	red	1.02033	0.911535	0.898665	0.762729	0.884112	0.931806	1.15771	1.18831	1.28689	1.02434	1.01465	0.945561
A0A1S3XVT6	turquoise	1.04811	1.13647	1.04629	0.852593	0.897157	0.854374	1.11148	1.07924	1.02807	0.819645	0.735182	0.751945
A0A1S3Y1I3	turquoise	1.0584	0.937155	1.09151	0.93389	1.05332	1.02434	1.03122	1.06301	0.892066	0.966557	0.757824	1.07281
A0A1S4CKU2	turquoise	0.929271	0.841722	0.917421	0.975694	1.00373	0.943433	0.844964	0.861628	0.960999	1.60868	1.61853	1.46262
A0A1S3ZJC9	turquoise	1.16089	0.774983	1.01647	0.980807	1.10402	1.00405	1.04027	1.12439	1.06113	0.782547	0.921853	0.915176
A0A1S3X5Z8	brown	0.907233	0.966557	NA	0.816518	0.816714	NA	1.04182	1.07074	NA	1.4166	1.46687	NA
A0A1S4CMF2	turquoise	0.957752	1.02626	0.844512	0.894826	0.926174	0.899776	1.18343	1.16956	1.09378	0.914245	0.776341	1.41659
A0A1S4AA25	red	1.07899	0.933396	1.01911	0.739979	0.83504	0.876295	1.14782	1.10768	1.15382	1.14663	1.15442	0.986216
A0A1S4DQY5	turquoise	1.07615	1.14879	NA	0.952728	0.919599	NA	0.934656	0.886381	NA	1.13401	1.29288	NA
A0A1S4B2J2	green	0.997335	1.00332	1.03896	1.10274	1.04678	1.00819	0.948811	0.919036	0.995973	0.864848	0.974072	1.04428
A0A1S4DBG2	turquoise	1.02918	0.967245	0.926006	0.984321	0.98414	1.04287	1.03084	1.02562	1.05306	0.940515	0.91409	1.04176
A0A1S3YAU9	turquoise	0.969592	1.09456	1.01991	0.967095	0.883375	0.935993	1.24437	1.15064	1.28302	0.690307	0.734169	0.594525
A0A1S3XTY1	green	0.970857	0.911872	0.893471	0.895384	0.961399	0.833751	0.953979	1.08571	1.19038	1.35066	1.03066	1.26798
A0A1S3YWM3	red	0.967501	0.958938	0.962491	0.919716	0.884459	0.972422	1.02604	1.14505	0.997004	1.20744	1.18876	1.06975
A0A1S3X0Z6	turquoise	1.05782	0.839249	1.00093	0.869091	0.963883	0.904298	1.04233	1.24805	1.1563	1.0751	0.840323	0.967904
A0A1S3XUP9	blue	0.960187	1.01704	0.920693	0.92714	0.958761	0.915923	0.949448	0.968891	0.958557	1.16944	1.21484	1.5904
A0A1S3YGR9	brown	NA	0.789977	0.978316	NA	0.837075	0.862144	NA	0.870426	1.08648	NA	2.43759	1.2535
A0A1S4B1M3	turquoise	0.996397	1.02652	1.01925	0.921641	0.947418	0.943119	0.932042	0.957495	0.837457	1.30849	1.28039	1.51113
A0A1S4BUQ3	red	NA	0.910533	0.958373	NA	0.910476	0.957661	NA	1.06626	0.905619	NA	1.35882	1.38725
A0A1S3XZ59	brown	1.12739	1.02022	NA	0.921666	0.909942	NA	1.16068	0.899433	NA	0.720665	1.58825	NA
A0A1S3YY25	turquoise	1.19656	1.01287	1.09224	0.963766	1.01707	0.988471	1.10684	1.06085	1.05169	0.67521	0.852999	0.939545
A0A1S4CI30	blue	NA	1.03431	1.0678	NA	0.865868	1.08331	NA	0.954367	1.05008	NA	1.52705	0.661683
A0A1S4BLL2	turquoise	1.01575	0.897395	NA	1.03338	0.865717	NA	0.991519	1.13939	NA	1.00867	0.880411	NA
Q9XH13	turquoise	1.05294	0.976779	NA	0.918763	0.96078	NA	1.28971	1.1836	NA	0.621958	0.707594	NA
A0A1S4CKF3	blue	1.02413	1.12953	1.03371	1.00893	0.91315	0.966354	1.00488	0.979436	1.01646	1.0348	1.01478	1.11744
A0A1S3ZJA2	blue	1.03691	1.04922	1.01729	1.02793	0.997405	1.03025	1.0871	1.12466	1.15683	0.820434	0.70367	0.642612
A0A1S3X9T6	turquoise	0.996677	0.896572	0.875958	0.758268	0.971514	0.924251	0.960444	1.03152	1.03091	1.40417	1.30252	1.43669
A0A1S4CQ67	brown	1.00988	0.992527	NA	0.982413	1.05946	NA	1.06522	1.03181	NA	0.923666	0.811242	NA
A0A1S4A5W5	green	1.05094	0.983445	1.01159	1.06774	1.05783	1.04274	0.906666	0.94659	0.982805	0.971465	0.811618	0.91406
O04692	turquoise	0.893287	1.01599	0.834649	1.02228	1.03702	1.0173	0.953375	0.916055	1.09831	1.28123	1.16702	1.17216
A0A1S3XKP8	turquoise	0.969832	0.897173	NA	1.15985	1.07242	NA	1.05271	1.08184	NA	0.784178	0.85172	NA
A0A1S3YTN7	turquoise	0.993146	1.09152	NA	1.13918	1.00606	NA	1.1018	1.03102	NA	0.696753	0.764528	NA
A0A1S3Y355	black	1.03825	1.0635	NA	0.909954	0.948862	NA	1.09478	1.0618	NA	0.928832	0.869361	NA
A0A1S4BNW5	blue	NA	0.95763	0.991498	NA	1.14421	0.975123	NA	0.937484	0.920071	NA	0.838422	1.32978
A0A1S3ZE57	pink	0.951965	1.02816	0.991404	1.0085	0.963034	0.982146	1.04597	1.01076	1.05127	1.08734	1.08548	1.1261
A0A1S4BA51	turquoise	0.960793	0.99024	0.999534	1.11925	1.05936	1.04516	0.987161	0.93648	0.90872	1.05591	1.09074	1.21935
A0A1S4CZK4	red	1.0851	NA	0.982846	0.83177	NA	0.986293	1.09902	NA	1.07249	1.03591	NA	1.00109
A0A1S4CFC4	red	1.03404	0.938191	NA	0.837196	0.874272	NA	1.15131	1.17894	NA	1.00851	1.07306	NA
Q9T2I1	red	0.957697	0.930168	0.935373	0.805718	0.824626	0.908576	1.09538	1.25184	1.20718	0.770736	1.21441	0.840112
A0A1S3YD39	grey	1.00622	1.09511	1.40342	0.968758	0.945174	1.08653	0.976774	0.957316	0.649681	1.11868	1.10187	0.80264
Q5ZQU1	turquoise	0.943669	0.872572	NA	0.971733	0.9337	NA	1.27745	1.28347	NA	0.73061	0.744021	NA
A0A1S3Y2M1	blue	0.865334	1.01536	0.967337	0.987304	0.898434	0.879791	1.00839	0.993702	1.02594	1.28188	1.3237	1.36465
A0A1S4CZJ7	green	1.05433	NA	1.09724	1.12945	NA	0.984331	0.909434	NA	1.02424	0.797005	NA	0.8524
A7WPL0	brown	0.929778	0.921769	0.974771	1.11827	1.0057	0.964257	0.944895	0.974871	0.977529	1.08985	1.31398	1.20055
A7U629	blue	0.931478	0.995783	0.892551	1.1847	1.01809	0.984887	0.882882	1.04571	0.851851	1.04773	0.865304	1.42299
A0A1S4CJQ8	turquoise	0.9819	0.985435	1.03337	1.0915	0.971608	0.999747	1.05122	1.17376	0.93319	0.820434	0.683247	1.16345
A0A1S4CCA7	red	0.894716	1.12282	1.0971	1.39753	1.09652	1.16031	0.766371	0.906598	0.831634	1.02254	0.762536	0.89625
A0A1S3Z4X2	blue	0.984807	1.01649	0.979578	0.858789	0.965245	0.974349	0.951538	0.988455	0.936891	1.38533	1.12534	1.32005
A0A1S3YAN6	turquoise	0.955269	0.972731	1.12478	1.10063	1.00287	0.946679	0.908957	0.989542	0.969583	1.18069	1.15756	1.0187
A0A1S3ZC64	brown	1.0497	1.00506	NA	1.01685	0.965377	NA	0.990397	1.01435	NA	0.98335	1.12138	NA
A0A1S4BST6	yellow	0.816929	0.977759	0.980844	1.02569	1.04433	0.901999	0.941121	1.10815	0.927338	1.41176	0.674173	1.49663
A0A1S4B380	blue	1.07172	1.05954	1.07137	1.10337	1.09062	1.06672	1.06403	0.984296	1.00072	0.730774	0.697821	0.76437
A0A1S3ZNE8	yellow	0.970706	0.897529	0.646302	0.915766	0.964739	1.24124	1.04089	1.09026	0.843985	1.1766	1.1585	1.23794
A0A1S3XJ54	magenta	1.04418	1.08736	1.11177	1.1894	1.00822	1.10913	0.901424	0.88593	0.829401	0.878018	1.14625	0.945548
A0A1S3Y4V4	brown	0.786621	0.94771	NA	0.81423	0.774269	NA	0.980811	1.02818	NA	1.7124	1.79221	NA
A0A1S4C729	blue	1.04369	0.931351	0.88723	0.922727	0.979307	0.853659	1.07493	1.05046	0.954415	0.917184	0.859287	1.73473
A0A1S4AR09	turquoise	1.0458	0.965878	NA	0.949351	0.935711	NA	1.06289	1.16208	NA	0.969426	0.871777	NA
A0A1S3Z0H0	turquoise	1.09996	1.03377	1.12967	0.823335	0.912609	0.926108	1.10966	1.12312	1.1317	0.900109	0.894426	0.711959
A0A1S3XQ54	red	1.15004	1.02657	NA	1.02933	1.05185	NA	1.03581	0.942101	NA	0.715724	0.928715	NA
A0A1S3XMZ6	brown	1.04682	0.941998	1.12741	1.01157	0.902627	1.08681	0.952086	1.05322	0.920894	1.01326	1.36263	0.808224
A0A1S3ZQ39	turquoise	0.900924	1.15214	1.03416	0.998099	0.923591	0.950399	1.13331	0.964577	1.07148	0.985398	1.0444	0.978474
A0A1S3WXY7	turquoise	1.04211	1.002	0.952483	0.988935	0.973209	1.00283	1.17423	1.16653	1.19307	0.612056	0.60485	0.748438
A0A1S3Y4Y6	blue	1.06881	1.03769	1.05251	0.948252	0.942772	1.10866	0.956571	1.03589	0.985396	1.24119	0.867556	0.719807
Q5DKU8	turquoise	0.96645	NA	1.08315	1.03311	NA	0.929267	0.987867	NA	1.02363	1.088	NA	1.01446
A0A1S3YN86	turquoise	1.03863	0.961777	0.934606	0.844771	0.934362	0.906247	1.09711	1.03422	1.14269	0.795424	0.882208	0.989737
A0A140G1W7	turquoise	1.07036	1.05346	1.06277	1.11807	1.07333	1.03776	1.10093	1.01451	1.06378	0.585374	0.541664	0.59144
A0A1S4AME8	turquoise	0.980381	0.975858	1.03374	1.03768	1.02483	0.973978	0.885145	0.962989	0.901698	1.16924	1.11471	1.34096
A0A1S4A0F1	turquoise	NA	1.03904	0.983618	NA	1.02447	0.942088	NA	0.923899	0.989004	NA	1.12493	1.19344
A0A1S3Z6E6	blue	0.931832	1.03412	0.848039	0.950749	0.990274	0.928149	1.00491	1.01003	0.98068	1.30737	1.19461	1.47501
A0A1S3Z8F4	green	1.06116	0.902516	0.868503	0.914384	0.97639	0.964851	1.02715	1.06129	1.16692	1.13858	1.05137	1.04984
A0A1S3X1F6	brown	0.963323	1.01108	0.988446	1.09094	1.00434	1.05364	1.08466	0.964447	0.986504	0.993975	1.17348	0.991981
A0A1S4CKS4	turquoise	0.954129	1.07096	0.977436	1.00961	0.957884	0.946146	0.978992	0.979159	1.11107	1.16083	0.976984	1.03117
A0A1S4D092	turquoise	0.841278	1.08207	NA	0.891793	0.912373	NA	1.08763	0.994657	NA	1.33015	1.14997	NA
A0A1S4CVM1	pink	0.91876	0.943551	1.03429	1.06892	1.06749	1.18667	1.10176	1.02503	0.953834	0.987734	0.86972	0.837037
A0A1S4B6J5	turquoise	NA	1.04697	0.883033	NA	1.18629	1.09454	NA	0.788852	0.906655	NA	1.01595	1.31469
A0A1S3XLI2	blue	0.984641	0.97039	0.995118	1.10338	1.07413	1.0665	1.00183	0.994977	1.05579	0.923047	0.868416	0.795238
A0A1S4BAT4	green	0.990941	1.03356	0.998511	1.15621	1.06439	1.02149	1.03238	1.00162	1.04872	0.891505	0.867265	0.894513
A0A1S3Y9V3	blue	1.00459	1.00331	1.04378	0.977848	1.00193	0.977372	1.07242	1.01944	1.00827	1.01608	1.00473	0.908687
A0A1S3YFK6	pink	1.12211	1.03163	0.99111	0.976505	0.892874	0.798943	0.9108	1.04133	1.08121	1.06739	1.25712	1.37768
A0A1S4CA25	blue	1.11278	1.0936	1.03484	1.1288	1.09001	1.04307	0.997339	0.963998	1.05581	0.700664	0.754331	0.71416
A0A1S3ZPX8	blue	0.973288	1.08422	1.00523	1.06906	1.00405	0.991282	0.989559	0.952558	1.1349	0.882597	0.744759	0.616158
A0A1S3Z4L8	brown	1.09723	1.04284	NA	1.15705	1.11655	NA	0.987987	1.01243	NA	0.693074	0.703915	NA
A0A1S4BRK3	turquoise	0.978662	1.12971	NA	0.877269	0.881672	NA	0.922517	0.864287	NA	1.41924	1.51183	NA
A0A1S4CHV1	brown	1.00479	1.03144	0.985428	1.01001	0.927669	0.966697	1.03776	1.01274	1.06416	1.03772	1.11641	1.0149
A0A1S3ZW48	turquoise	1.01952	0.973366	0.915161	0.932122	0.903058	0.865905	1.09622	1.13446	1.19663	0.966124	0.931738	0.787542
A0A1S3Y5V8	blue	1.04081	1.07853	1.00604	1.01117	1.02777	1.01691	0.989765	0.964594	1.06426	0.931559	0.820607	0.81772
A0A1S3YAU3	blue	0.947779	0.957991	0.949069	1.09845	1.00791	1.06084	0.958995	0.980654	0.832688	1.06416	1.29299	1.25441
A0A1S3ZUY8	black	0.946564	0.980455	1.03899	1.18253	1.06014	1.07571	0.948839	0.985107	0.922851	0.878513	1.14596	1.05658
A0A1S4A353	yellow	1.07868	1.00438	1.02232	1.10481	1.09752	0.983979	1.10194	1.00612	0.952464	0.616906	0.749172	1.17973
A0A1S3YNF7	brown	0.927742	0.934817	1.04208	1.05885	1.12639	1.09547	0.960002	0.974951	0.931061	1.08821	0.769192	0.96006
A0A1S3ZDU3	yellow	1.03745	0.975221	NA	1.20669	0.985427	NA	0.918791	1.03693	NA	0.834971	1.04645	NA
A0A1S3ZQ73	red	1.00689	1.00879	NA	1.18666	1.14743	NA	0.81234	0.893966	NA	1.09217	0.91617	NA
A0A1S3YEB3	turquoise	1.0089	1.04667	0.965571	1.0083	0.931526	1.01583	1.21168	1.0125	1.05848	0.761386	0.964788	0.956282
A0A1S4CJQ4	brown	1.06045	0.789101	0.97194	0.874375	0.723955	1.03218	1.09348	1.01768	0.97586	1.00903	2.16007	1.12619
A0A1S4DPS4	brown	1.08875	1.0398	NA	1.05068	0.946314	NA	1.01032	1.13204	NA	0.762906	0.669172	NA
A9YTW5	brown	0.935234	0.854884	1.00527	0.991881	0.935559	0.947446	0.956255	1.08092	0.914913	1.04438	1.35239	1.2235
A0A1S3ZEB9	blue	1.08994	1.02607	1.09171	0.995867	1.04287	1.12891	0.972056	0.971207	0.928133	0.953299	0.948214	0.642646
A0A1S4ANY9	turquoise	1.07646	1.01446	1.08143	0.914258	0.94858	0.928811	0.969282	0.976018	0.955545	1.13347	1.16579	1.17855
A0A1S4APQ9	blue	0.90335	0.941801	0.78208	0.927652	0.961197	0.875991	0.946022	1.05565	1.0433	1.32071	1.16014	1.53489
A0A1S3XH60	brown	1.06376	1.05838	1.03417	0.99436	0.930543	1.03384	0.883597	0.931101	0.916086	1.16387	1.25812	1.12
A0A1S4ALC8	yellow	1.09442	1.01639	1.04729	1.10826	1.09059	1.04967	0.965246	0.902217	0.978984	0.878397	1.17666	0.929006
A0A1S4A5C8	turquoise	1.17538	0.897283	1.03867	0.95481	1.0265	0.98627	0.993908	1.11281	1.07469	0.873952	0.865578	0.879753
A0A1S4CYK9	yellow	0.937615	0.959564	0.948712	0.828219	0.95263	0.959553	1.04432	1.07648	1.03574	1.46107	0.976183	0.834448
O24141	blue	0.898392	0.899176	0.671968	0.808163	0.884653	0.718418	1.08825	1.14487	1.11375	1.36212	1.22425	2.13032
A0A1S4CX79	brown	NA	0.997781	1.04466	NA	0.988881	1.11045	NA	0.974307	0.911995	NA	1.18487	0.942111
A0A1S4D439	yellow	0.901467	0.972025	0.970846	1.09884	1.05792	1.03304	0.954027	1.004	1.01192	1.1138	0.991268	1.08908
A0A1S4CGS1	turquoise	0.957162	0.898005	1.14178	1.05021	1.06141	1.05546	1.07367	1.11747	0.925028	0.996492	0.781706	0.839352
A0A1S4CVN6	turquoise	1.09235	0.810485	NA	0.96499	1.05145	NA	0.936701	1.12923	NA	0.877239	0.956134	NA
A0A1S3X4U8	blue	1.06045	1.06537	0.975555	0.94812	0.918057	0.89189	0.885204	0.937477	0.88469	1.24867	1.01626	1.44048
A0A1S4AVB4	green	1.00159	1.08902	1.0965	1.22696	1.04983	1.03202	0.884026	0.945251	0.980082	0.918132	0.855792	0.857336
A0A1S4BI04	blue	0.812363	0.789182	0.77283	0.612734	0.712962	0.517926	1.13766	1.1615	1.11281	1.51787	1.827	2.36921
A0A1S3XU33	yellow	1.13834	1.02354	1.016	1.05373	1.00985	1.10085	1.07361	1.11412	1.07895	0.611811	0.884757	0.581204
A0A1S3Y1V1	blue	0.992023	0.993808	0.870935	0.969565	0.892716	0.957185	1.04624	0.982823	0.971416	0.904982	1.07797	1.57335
A0A1S3X0W6	green	1.04463	0.897634	0.955962	1.00478	0.995347	0.98732	0.967025	1.04305	1.05426	1.06652	1.15584	1.23948
A0A1S3Z8Z5	blue	0.932854	0.944671	0.939838	1.00113	1.03308	0.994703	0.956361	1.00476	0.983994	1.22297	1.23777	1.3506
A0A1S4CH81	brown	NA	0.955226	1.14468	NA	0.987846	1.02562	NA	1.01883	0.831289	NA	1.09979	1.03693
A0A1S4A7M3	turquoise	1.00889	1.07865	1.03614	1.02157	0.975538	0.975798	1.07958	1.03164	1.0353	0.8893	0.991165	0.971357
A0A1S3Z6N1	blue	0.932318	NA	0.95038	0.955252	NA	0.909445	0.990915	NA	0.928793	1.23323	NA	1.49636
A0A1S3XB37	pink	0.900466	0.973221	0.788622	1.06931	0.791609	0.895734	1.05136	1.15018	1.14251	0.986743	1.08188	1.44449
A0A1S4B826	grey	0.924412	0.994285	0.996559	0.98082	1.04275	0.99769	1.00507	1.02638	0.965874	1.18942	0.893212	1.0009
A0A1S4A5L0	red	1.04111	0.955583	1.01946	0.850335	0.865214	0.909269	1.08949	1.13415	1.03817	0.923252	1.14453	1.12839
A0A1S3XPU3	blue	1.14198	1.06518	0.950751	0.840945	0.93753	0.847044	1.01156	1.00143	0.915385	1.07241	1.18762	1.70337
A0A1S3ZN91	pink	1.02736	1.04711	0.95358	0.862768	0.823008	0.846524	1.18483	1.12293	1.05894	0.859522	0.942615	1.37889
A0A1S3Z1V9	turquoise	1.06323	1.0515	1.0021	1.05859	1.00516	0.948159	0.914735	0.996138	1.08773	1.09851	1.07353	1.05162
A0A1S4DE45	brown	1.04392	0.944475	1.00682	0.960989	1.00449	1.01334	0.973052	1.00332	1.0462	1.09826	1.16619	0.948729
A0A1S3WXS1	turquoise	1.15764	1.10492	NA	1.02447	1.12873	NA	0.83754	0.800127	NA	1.06351	1.01911	NA
A0A1S3X5K8	blue	0.955262	0.948659	0.983037	0.953891	0.941429	1.00305	0.989083	1.15224	1.09841	1.22457	0.924079	0.909189
A0A1S3ZSR1	turquoise	0.982768	0.86591	0.931965	1.1637	1.00181	1.13104	0.977339	1.08581	1.00141	0.885631	0.929289	0.935738
A0A1S4DA19	brown	1.01181	0.986247	0.950013	1.0059	1.07008	0.942241	1.03501	0.986771	1.04122	0.928339	0.833809	1.29482
Q1PCF2	brown	1.23618	0.613647	0.889295	0.780528	0.972186	0.823779	1.11304	1.06519	1.02529	0.881862	1.8791	1.52457
A0A1S4CIR6	turquoise	1.12876	1.07784	1.11006	0.956429	0.994694	0.973815	1.26398	1.073	1.0842	0.491403	0.674991	0.746952
A0A1S4BPW2	red	0.961575	1.02046	1.07693	1.09905	1.05139	1.0456	0.965899	0.956254	0.955376	1.00288	0.916302	0.902167
A0A1S3XDC8	turquoise	1.05115	1.00184	1.04585	1.08258	1.01098	0.998857	0.876368	0.928022	0.898283	1.07684	1.04877	1.05937
A0A1S4C6D1	brown	0.9217	1.00209	NA	0.961616	1.04218	NA	0.973832	0.945865	NA	1.24991	1.17044	NA
Q7DLX9	brown	NA	0.971962	0.985777	NA	0.921781	0.871035	NA	1.04508	1.08819	NA	1.53697	1.31193
A0A1S3Z496	turquoise	1.03817	0.962215	0.944742	0.975152	1.02394	1.06702	1.18073	1.14985	1.09196	0.71605	0.650552	0.859558
A0A1S3XUS7	blue	0.951648	0.997549	0.967332	0.915518	0.975143	0.976222	0.952579	0.968722	0.946481	1.3039	1.19951	1.31408
A0A1S3X9Q3	turquoise	1.02072	NA	1.1463	1.04046	NA	1.08182	1.20004	NA	0.90523	0.638273	NA	0.814082
A0A1S3Y716	blue	0.986236	NA	0.999113	1.0016	NA	0.949425	1.00433	NA	0.918598	0.977343	NA	1.37398
A0A1S3Y542	blue	1.05961	0.936663	0.800893	0.841614	0.886294	0.81806	0.929484	1.04135	0.814296	1.239	1.29944	2.28293
A0A1S3YBV7	green	0.980976	0.988035	1.00751	1.18616	1.12062	1.09823	0.969211	1.00519	0.977344	0.834521	0.718557	0.78107
A0A1S4CPC5	blue	1.02008	NA	0.932312	0.934752	NA	0.983804	1.0331	NA	1.02347	1.07321	NA	1.21202
A0A1S4CIH3	black	1.00744	1.05411	0.956478	0.896038	0.870614	0.861122	1.09004	1.06961	1.17401	1.06354	1.01225	1.08727
A0A1S4B2Z0	blue	0.955504	1.01564	1.06337	1.0422	0.985128	0.911765	0.968069	0.943526	0.933176	1.1223	0.972519	1.29622
A0A1S3YY56	turquoise	0.959305	1.00477	1.03092	1.01414	0.994746	0.988918	1.04935	1.02397	1.09926	0.9346	0.948037	0.85465
A0A1S4AF99	red	1.11511	1.11148	1.10541	0.978477	1.01315	0.982702	0.961254	0.973126	1.05687	0.967878	0.831691	0.910269
A0A1S4C887	brown	0.97011	0.960941	1.00131	1.03022	0.925815	0.963574	0.961296	0.987421	0.990536	1.1348	1.51663	1.18666
A0A1S4ATT8	turquoise	0.902893	1.07998	1.03025	1.42406	1.2499	1.20179	0.694258	0.705189	0.703012	1.05621	1.08318	0.901912
A0A1S3XCF5	green	0.935855	0.991351	1.01513	1.19816	1.05134	1.08162	0.962004	0.945345	0.994821	0.87005	0.955494	0.89069
E3W9R1	turquoise	0.980526	0.793265	0.87751	0.96883	1.02808	1.21728	1.23811	1.27221	1.17229	0.718833	0.498314	0.495635
A0A1S3XII8	red	1.03652	0.987657	1.09926	0.915917	0.933214	0.945949	1.00036	1.08253	1.01975	1.09806	1.07654	1.03024
A0A1S3ZWK1	blue	0.920196	0.987332	1.03081	0.970037	1.09213	1.08842	1.0163	0.958512	1.09512	1.20327	0.932828	0.632096
A0A1S4D4C8	red	1.11382	1.10494	1.08235	1.33484	1.1115	1.19148	0.737991	0.831006	0.733533	0.828017	1.03726	0.983557
A0A1S3WXG3	brown	1.04597	0.984147	NA	0.958216	0.933706	NA	0.954214	1.04038	NA	0.956758	1.18211	NA
A0A1S3X9N0	yellow	1.02604	1.12013	0.992839	1.10474	0.912219	0.954604	1.02922	1.02089	1.04792	0.856657	0.967192	1.04222
A0A1S3YMA4	green	1.09374	0.998798	0.923468	0.806045	0.884798	0.874691	1.01265	1.00259	1.11866	1.2882	1.37389	1.54789
A0A1S3ZFF9	blue	0.933872	0.974996	1.01908	1.09882	0.965303	1.04724	1.06129	1.03474	1.09616	0.917728	1.01325	0.876405
A0A1S4AH17	blue	1.09711	0.944825	0.913468	0.850253	1.03291	0.810905	0.973578	0.978553	1.01109	1.19155	1.16529	1.65612
A0A1S4AR48	turquoise	0.998295	0.904014	0.974463	0.921955	1.15387	0.989432	1.07241	0.999571	1.09857	1.00349	0.836257	0.837444
A0A1S4DNN5	turquoise	1.04836	0.940674	NA	0.989627	0.982023	NA	1.01791	1.16779	NA	0.931024	0.775317	NA
A0A1S4AKX3	yellow	1.06395	0.904799	NA	1.05761	1.03678	NA	1.00667	1.08085	NA	0.849348	0.94944	NA
A0A1S4CQX1	yellow	0.785082	0.965222	0.942895	0.993597	1.0316	0.975857	0.976212	0.96201	1.15579	1.31066	1.00807	0.800794
A0A1S4CWZ4	black	0.889352	0.790557	0.762625	1.22827	1.26888	1.34797	0.871618	0.859892	0.858661	1.01982	1.05972	0.988255
A0A059TCI3	blue	1.13063	1.03922	1.19959	1.01682	1.03513	1.21803	1.20721	1.05679	0.917162	0.492699	0.677131	0.382016
A0A1S3XSD1	red	0.86714	1.23465	1.20644	1.20621	1.0433	1.05927	0.783421	0.870319	0.737477	0.989427	0.934464	0.89392
A0A1S3ZPN7	blue	1.08917	1.08053	0.805537	0.924167	1.0142	0.895227	1.04056	0.916266	0.972723	0.957985	1.06851	1.7697
A0A1S3YU94	brown	NA	0.7424	1.00786	NA	0.772997	1.01994	NA	0.982987	0.974352	NA	2.41425	1.08373
A0A1S3Z1Q7	blue	1.13182	0.951228	1.01368	0.996467	0.96027	0.954354	1.04804	1.09965	0.892803	0.790442	1.01331	1.38816
A0A1S3XGD0	green	0.962523	1.06914	0.914392	0.924353	0.931949	0.924039	0.998334	1.03523	1.07133	1.21076	0.925732	1.23091
A0A1S3XKM5	blue	1.04553	1.02195	0.977358	0.864185	0.96819	1.01755	1.09725	1.07298	1.07772	1.04111	0.934095	0.932445
A0A1S4D700	turquoise	1.06942	0.971461	1.02855	0.943933	0.967911	0.986515	1.20875	1.16751	1.23363	0.619404	0.556981	0.645681
A0A1S3Y729	turquoise	1.15539	1.04513	1.11156	0.961491	1.01706	0.96348	0.909361	0.973715	0.924557	1.00773	1.06018	0.905422
A0A1S4DLY5	brown	1.00296	1.02499	0.951032	1.00007	1.05834	1.00942	1.11694	1.00009	1.05847	0.839805	0.833092	0.959311
A0A1S4BD28	black	0.935919	0.950349	0.973558	1.10722	1.06073	1.11802	0.988579	0.989419	1.0421	0.970592	1.06455	0.811897
A0A1S3YZ68	green	0.868179	0.97731	0.871777	0.97727	1.03606	0.889374	1.00399	0.959356	1.05173	1.30015	1.11182	1.47709
A0A1S4DAY8	blue	0.770944	0.967806	1.04549	0.8633	0.808903	0.901117	1.11287	1.07658	1.08694	1.43914	1.48894	1.03127
A0A1S4ARK2	blue	0.960246	0.950005	0.945671	0.947889	0.89737	0.975479	0.959376	1.08403	1.02753	1.24127	0.998108	1.30983
A0A1S4DE38	turquoise	0.953804	0.993666	1.05487	1.0255	0.921925	1.03965	1.03408	1.01746	0.938602	1.19014	1.21511	1.11594
A0A1S4BFT0	magenta	0.897366	1.06105	0.980847	0.881386	0.841324	0.775581	1.17618	1.13909	1.16998	0.999132	0.965417	1.0027
A0A1S3ZYP6	turquoise	1.07892	1.06316	NA	1.10371	1.02243	NA	0.900835	0.921438	NA	0.954007	1.02269	NA
A0A1S4AX59	red	1.2987	1.28957	NA	1.11824	1.12042	NA	0.779981	0.798198	NA	0.779831	0.612539	NA
A0A1S4BRE7	turquoise	0.977514	0.9972	1.10369	0.88408	0.956519	0.903972	0.821481	0.76506	0.889052	1.58123	1.6963	1.54991
A0A1S4C6W5	turquoise	0.993178	1.04448	1.01557	1.03157	1.05016	1.08777	0.916314	0.86949	1.00804	1.17316	1.1961	0.848023
A0A1S4BTY9	turquoise	1.00519	1.05889	0.986474	0.962219	0.988688	0.968809	0.972411	0.931145	1.05345	1.11721	1.13042	1.11805
A0A1S3X706	red	1.00975	1.02756	0.983407	1.16745	1.06226	1.03829	0.955165	0.969124	0.937436	0.921579	0.876554	1.09718
A0A1S4AZ99	turquoise	1.09097	1.06563	1.0904	0.941906	0.983653	0.997837	1.07383	1.00755	0.950653	0.85051	0.923036	0.972041
A0A0N7CV06	blue	0.997952	1.09874	0.999334	0.939347	0.931332	0.89674	1.07459	1.048	0.997248	1.01135	0.94689	1.28325
A0A1S4BT88	turquoise	1.0141	0.989893	1.06368	1.10158	1.00302	1.03257	0.88655	0.952148	0.90416	1.07718	1.16952	0.980308
A0A1S3Y739	brown	0.894091	0.890411	NA	0.945264	0.955086	NA	0.95794	1.01794	NA	1.38549	1.34425	NA
A0A1S3Y7S1	brown	1.01605	0.997885	1.20691	0.95441	0.969533	1.05852	0.957981	0.981284	0.937174	1.21799	1.21426	0.662428
A0A1S4ASN5	turquoise	1.11065	0.929441	0.915376	0.990883	0.992698	0.993284	1.03945	1.11417	1.31704	0.807153	0.845427	0.605945
A0A1S3YRQ1	brown	1.09733	1.07845	0.977579	1.06533	1.0127	1.00004	1.07039	1.01431	1.01297	0.823197	0.845796	1.09304
A0A1S3XRN0	turquoise	1.12797	1.09622	1.03827	0.881627	0.922175	0.906568	1.15783	1.10517	1.19303	0.763904	0.766229	0.810012
A0A1S4AFD5	turquoise	1.02125	1.08549	1.01125	0.915844	0.893993	0.833901	1.27009	1.08117	1.17884	0.708339	0.95062	1.05419
A0A1S4AAS8	turquoise	0.992541	1.01695	1.07285	0.964488	0.896922	0.86775	1.04336	1.19894	0.975929	1.03376	0.874169	1.1053
A0A1S4A5R3	blue	1.01116	1.06841	1.02385	1.00434	1.02026	1.0676	1.08535	1.09649	1.06435	0.795831	0.569822	0.706089
A0A1S4AF86	blue	0.684654	0.922405	0.869899	0.869221	0.94555	0.860746	0.775342	0.818752	0.739242	2.11297	1.76879	2.24782
A0A1S3ZES4	blue	1.14198	1.06356	0.811672	0.977215	0.948554	0.918633	0.943662	1.11656	0.862446	0.980212	1.05045	1.93858
A0A1S3Y189	blue	0.938915	0.914475	0.882526	0.883945	0.956584	0.882943	1.04617	1.05812	1.00779	1.2616	1.20688	1.55985
A0A1S4A9M0	blue	0.985819	1.05366	0.923833	0.999783	0.945666	0.802926	1.09982	1.03897	1.03373	0.810568	0.952309	1.59083
A0A1S3ZXI6	turquoise	1.06568	0.982706	1.02842	1.01807	1.01545	1.06093	1.1925	1.1168	1.09013	0.50769	0.62612	0.640511
A0A1S4AKL8	turquoise	1.06581	1.00976	0.962447	1.05387	1.00355	1.04773	1.12577	1.03081	1.03818	0.699582	0.819452	0.907371
A0A1S4BE22	yellow	0.97185	0.963244	0.932252	0.876704	0.997514	0.997137	0.933971	0.959368	1.02257	1.28658	1.2314	1.06363
A0A1S3YB37	yellow	0.911854	1.01796	1.0053	1.02023	0.99337	1.01409	1.01878	0.984097	0.972634	1.16473	1.00481	1.04756
A0A1S3X2Y7	green	1.06125	1.09257	1.06102	1.15662	1.18063	1.06664	0.945545	0.890956	0.912439	0.814921	0.734083	1.00442
A0A1S3WXY6	blue	0.938171	0.920093	0.866482	0.789275	0.971762	0.873321	0.98724	1.0138	0.936143	1.50592	1.29994	1.77197
A0A1S3Z4F9	blue	0.913537	1.02971	0.996526	1.03847	0.955525	1.02918	1.03056	1.02182	1.08281	1.07733	1.04196	0.837215
A0A1S3ZQZ2	turquoise	1.04081	1.0291	NA	0.946896	0.925958	NA	1.23922	1.16656	NA	0.656751	0.724076	NA
A0A1S4D663	green	1.12135	1.06875	1.10927	1.21151	0.983064	1.03667	0.924971	1.00614	0.960771	0.687948	0.935967	0.870876
A0A1S4AWG0	yellow	1.02583	1.04932	0.984243	1.09277	0.997767	1.05365	1.00539	0.988069	1.02999	0.850798	0.949952	0.990609
A0A1S3XYA7	grey	0.978841	1.0888	1.22404	0.898497	0.862321	1.02249	1.07969	1.02807	0.933356	1.10215	1.1361	0.728163
A0A1S3Z9S5	blue	0.947051	0.93207	1.04382	0.916604	1.04724	1.07132	1.02115	1.0663	1.07843	1.33192	0.715723	0.542208
A0A1S4A2J0	turquoise	0.984012	1.20942	1.03702	1.06326	1.03244	1.02534	0.858614	0.802364	0.92478	1.39181	1.05507	1.11759
A0A1S4B0R9	turquoise	0.980785	0.982217	0.954869	1.01089	1.02301	1.09076	1.14598	1.07574	1.132	0.864954	0.846114	0.702453
A0A1S3XV30	grey	1.03522	0.975248	0.991133	0.972575	0.935477	1.02413	1.0302	1.058	0.96295	0.913702	1.05408	1.06288
A0A1S3ZI08	turquoise	1.0908	0.941493	0.896805	0.845258	0.94021	0.860159	1.17972	1.29151	1.50832	0.876999	0.812637	0.967
A0A1S4AFU6	blue	1.06744	1.06942	1.04604	1.08379	1.02572	1.09399	1.03928	1.00452	1.03705	0.782342	0.745338	0.827608
A0A1S3XN09	green	1.04401	1.00921	1.09468	1.18076	1.13345	1.06149	0.90044	0.923724	0.942673	0.847576	0.862413	0.881508
A0A1S4CS12	turquoise	1.00192	1.02245	NA	0.977237	0.93596	NA	1.0557	1.09571	NA	1.00686	0.921893	NA
A0A1S4DN69	turquoise	1.07664	1.07375	1.01419	0.938848	0.95974	0.9545	1.05568	1.03948	1.08967	0.842841	0.895337	0.899814
A0A0A8WJI1	turquoise	1.00936	1.03518	0.951981	0.991205	0.968629	1.00558	1.18545	1.11368	1.19488	0.768971	0.767292	0.689079
A0A1S3ZK66	brown	1.06221	0.986117	0.969175	0.989817	1.09453	0.975329	0.989352	1.04868	1.04077	0.995844	0.813449	1.22085
A0A1S4AC19	turquoise	0.794338	0.950879	0.985937	0.845789	0.95762	0.943012	0.975522	0.941264	0.955113	1.50486	1.35173	1.33454
A0A067YEL0	blue	0.947546	1.0229	1.00037	1.05688	1.0198	1.02102	1.05709	0.982694	0.931956	0.955143	1.00776	1.17112
A0A1S3Y5A1	turquoise	1.01499	0.991859	0.997767	1.01494	1.03784	0.980649	1.09551	0.987018	1.01817	0.847808	1.00509	1.09799
A0A1S3YXP2	blue	1.03479	1.06007	0.941111	0.950602	0.908967	0.903104	0.97263	1.04742	1.02342	1.1975	1.11899	1.33876
A0A1S4BZ30	turquoise	1.07665	1.06901	1.02432	1.16446	0.952856	0.977553	0.909485	0.991804	0.979425	0.854389	1.07355	1.13294
A0A1S3ZTF8	red	NA	1.12542	1.08571	NA	1.04832	1.1411	NA	0.926346	0.948467	NA	0.797201	0.671493
A0A1S4AIY0	turquoise	1.00487	1.00671	0.903245	0.908655	1.14615	1.17858	1.03043	0.85073	0.973146	1.11712	1.03704	0.884882
A0A1S3XMT7	blue	1.05897	0.991985	1.04329	0.99932	0.935568	0.965939	1.04276	1.10928	1.04695	0.934784	0.943207	0.850619
A0A1S4A3N8	green	1.1978	1.03717	1.03395	1.03852	1.01264	1.0652	0.999268	0.949529	1.05856	0.821739	0.994177	0.8325
A0A1S4AE51	blue	0.967167	1.03424	0.985957	0.969362	0.945168	0.847701	0.903722	1.00076	1.01892	1.3098	1.22154	1.41237
A0A1S3ZIT1	yellow	0.968658	0.95492	0.82968	0.809831	0.941572	0.793049	0.960331	1.07221	1.37908	1.4156	1.11015	1.08805
A0A1S3ZE61	blue	1.19407	NA	0.977665	1.04726	NA	1.14801	0.979814	NA	1.07486	0.732625	NA	0.651204
A0A1S3Y8S6	green	1.09071	1.08791	0.969258	1.08386	1.07026	1.11948	0.998571	0.894269	0.876411	0.804667	0.951292	1.1496
A0A1S3YVN6	turquoise	1.02418	1.06764	1.02066	0.910396	0.964946	0.945873	1.02794	1.07948	1.07536	0.848383	0.8359	1.04307
A0A1S3XF65	blue	0.877199	0.90829	0.887923	0.878859	0.9069	0.874109	0.972505	1.02511	0.992051	1.4843	1.51757	1.43817
A0A1S4C9I1	brown	0.982646	0.911427	0.9551	0.9688	0.988361	0.98127	1.05247	1.04737	0.921365	1.0281	1.25824	0.96738
A0A1S4CX76	turquoise	1.2419	0.869618	NA	0.84376	0.935538	NA	1.18023	1.31647	NA	0.579398	0.637986	NA
A0A1S3YJQ8	blue	1.19683	1.06633	1.14342	1.09841	1.06242	1.08551	1.05786	0.992075	0.932065	0.749206	0.791077	0.811
A0A1S4B267	turquoise	0.9772	1.04833	0.977415	0.987501	0.924292	0.912247	1.13491	1.09449	1.17672	0.899942	0.84633	1.03438
O49908	blue	0.93419	0.805916	0.973281	0.849908	0.901841	0.835318	1.03486	1.14806	0.856563	1.29617	1.39351	1.80777
A0A1S3XQ32	turquoise	1.04408	1.0278	1.11286	0.948084	0.957166	0.984361	1.00495	1.06579	0.980281	1.0309	0.93766	1.03612
A0A1S3XKL8	green	0.974818	1.00469	1.04384	1.16276	1.07338	1.0893	0.981878	0.952021	0.965687	0.944733	0.929521	0.829589
A0A1S4ADF0	yellow	0.937436	0.948574	1.07178	0.888276	0.984162	1.0619	0.996676	1.0074	1.08407	1.18984	1.13459	0.756434
A0A1S3YZU2	brown	1.10123	1.05399	0.99482	0.890348	0.914493	0.99169	0.932654	0.99472	1.08994	1.20155	1.28894	0.924052
A0A1S4DQ34	red	1.04851	0.976826	NA	1.00208	0.952662	NA	0.890148	1.06508	NA	1.17683	1.06175	NA
A0A1S4BTZ6	red	0.970962	1.03737	0.930176	0.949572	0.915732	0.961719	1.04548	0.985092	1.10151	0.977473	1.03656	0.975941
A0A1S4C0N2	green	0.905087	1.02004	NA	1.02508	0.9757	NA	1.07865	1.05731	NA	1.04469	1.06839	NA
A0A1S4C137	turquoise	1.01928	1.01297	0.939097	0.949818	0.951419	0.948926	1.11848	1.06922	1.04629	0.833124	0.989995	1.01878
A0A1S3Y4L8	turquoise	1.11513	0.902256	0.985352	0.943727	0.947852	0.899657	1.08381	1.11467	1.10261	0.835838	0.993092	1.08487
A0A1S3XKC1	green	0.997364	1.09868	1.2423	1.0362	0.931972	1.03711	1.04138	1.00059	0.801295	0.932123	0.981337	0.947327
A0A1S3YYD6	yellow	0.703802	0.923711	NA	1.04697	1.16997	NA	0.934421	0.944654	NA	1.4175	0.901647	NA
P69556	blue	0.925069	0.989531	0.929616	0.87537	0.895805	0.882168	1.04225	1.02012	1.00886	1.2632	1.27132	1.31514
A0A1S4CZ71	turquoise	1.08578	0.984488	1.04442	0.975115	0.965501	0.91982	1.02299	1.07773	1.07746	0.933452	0.888433	0.99648
A0A1S3YJI1	blue	0.954309	1.04577	1.03326	1.04297	0.98963	1.03124	1.04839	1.0574	1.04461	1.13526	0.826164	0.837278
A0A1S3ZPE6	yellow	1.02824	1.04927	NA	1.12389	1.07585	NA	1.06523	0.88403	NA	0.727623	1.00862	NA
A0A1S3X313	yellow	0.978335	0.99377	0.969487	0.986004	0.892093	1.05847	1.12861	1.09606	1.11594	0.860508	1.11907	0.770392
A0A1S3XL21	turquoise	1.0463	1.01527	1.02157	0.983681	0.957837	1.05549	1.14731	1.06595	1.06835	0.691404	0.81275	0.802247
A0A1S4C159	brown	0.998426	0.929132	0.885675	1.03936	1.04274	1.35106	1.02244	0.963694	0.823649	0.936932	0.759672	0.931038
A0A1S4AXD5	brown	0.956507	0.785241	0.923069	0.802986	0.886742	0.932593	1.11094	1.06239	0.993898	1.30058	1.48078	1.13467
A0A1S4ADT1	green	0.812921	1.07335	0.927451	0.968215	0.898751	1.00989	1.11969	1.03638	1.02067	1.20373	1.0447	1.17043
A0A1S3ZU32	red	1.08762	0.874247	0.915885	0.885927	0.989586	0.926134	1.10198	1.10938	1.15843	0.919061	1.04982	1.15112
A0A1S3ZD49	brown	0.827876	1.00793	1.00981	1.43274	1.00349	1.11776	0.977984	0.884763	0.989618	0.714851	1.37852	0.782505
A0A1S4AJY9	turquoise	1.02189	0.957346	NA	0.99523	1.06525	NA	1.20788	1.07328	NA	0.691862	0.755317	NA
A0A1S4CEX5	green	0.915257	0.952249	0.887861	0.917292	0.967104	1.00064	1.04753	1.07376	1.12353	1.16139	1.03035	0.97756
A0A1S4CHI1	green	0.949986	0.970081	0.96586	1.1428	1.09853	1.04396	1.07115	0.996151	1.05674	0.866285	0.848324	0.882906
A0A1S3YBJ7	red	0.896188	0.724705	0.968616	1.02918	1.04986	0.843487	1.14168	1.16212	1.09382	0.94577	1.23569	1.29862
Q9M438	green	0.985965	0.95231	1.03881	1.06049	1.07799	0.991157	0.996628	0.968854	1.02483	0.910715	0.88858	0.977974
A0A1S3ZM06	green	0.91162	1.02381	NA	0.940419	0.901837	NA	1.03904	1.04661	NA	1.22653	1.16418	NA
A0A1S4BR93	green	NA	1.00964	1.04173	NA	0.982771	1.04032	NA	1.02412	0.991732	NA	1.02962	0.933892
A0A0R4WFQ1	yellow	0.750609	0.74608	0.73342	0.751909	1.12965	1.21862	0.823996	1.06217	1.20706	2.25882	1.04831	0.629381
A0A077DBL4	turquoise	1.06465	0.964713	NA	0.944633	0.936461	NA	1.16119	1.19535	NA	0.781593	0.775055	NA
A0A1S4AGR7	brown	0.869203	0.97303	0.988246	1.00345	0.94129	1.01144	1.00991	1.02997	1.09061	1.19933	1.38259	0.804701
A0A1S3ZP50	turquoise	1.04749	1.00145	NA	0.928807	0.87818	NA	1.19203	1.0964	NA	0.814883	0.99552	NA
A0A1S4DJQ0	brown	1.09743	1.11355	1.03372	0.989407	0.873875	0.89723	1.09254	1.066	1.03412	0.779265	0.779405	1.26629
Q40540	red	1.01973	0.885525	0.892733	0.868148	0.880726	1.05035	1.16069	1.19594	1.00496	0.967741	1.12867	1.18478
A0A1S4B0L4	turquoise	1.00831	NA	0.985962	1.08225	NA	1.09095	0.870463	NA	0.911216	1.1305	NA	1.10512
A0A1S4C862	brown	1.07525	1.05165	1.00158	1.03066	0.940086	0.983152	1.05197	1.03399	0.982029	0.879251	1.15394	1.06259
A0A1S3ZKC4	turquoise	1.11794	1.09586	1.09964	0.92229	0.925077	0.945315	1.15508	1.13196	1.06271	0.629742	0.683253	0.705105
A0A1S4C6B8	green	0.94341	1.07207	0.892203	0.826192	0.923308	0.850843	1.17188	1.04944	1.18962	1.046	1.14051	1.18049
A0A1S3ZWA1	turquoise	1.02679	0.916516	0.913189	0.917159	1.01376	0.979814	1.15704	1.11546	1.16579	0.917587	0.903107	0.993373
A0A1S4D8Y2	green	NA	1.01174	1.08029	NA	1.0863	1.05584	NA	0.954197	0.9585	NA	0.906318	0.889229
A0A1S4DA59	blue	1.0634	0.97192	1.04322	1.04687	0.976346	1.00769	1.15258	1.1148	1.18759	0.665427	0.864515	0.565823
A0A1S3YR05	turquoise	0.75695	0.947792	0.75668	1.22786	1.24184	1.32955	0.931269	0.807323	0.763212	1.21395	1.02952	1.35607
A0A1S4B3D7	turquoise	1.17163	NA	1.12984	0.858171	NA	0.846321	1.16452	NA	1.08151	0.742393	NA	0.992831
A0A1S3Y2R6	turquoise	1.03788	0.93959	0.976645	1.04208	1.0667	1.10562	1.12774	1.08875	1.18859	0.789939	0.704387	0.513301
A0A1S4BWX4	turquoise	1.03716	0.779196	NA	0.924598	0.930728	NA	1.188	1.31906	NA	0.700035	0.87008	NA
A0A1S3Y3M3	turquoise	1.18071	1.05794	1.09259	1.09248	1.08827	1.13226	1.09222	1.09027	1.11034	0.407993	0.473301	0.374866
A0A1S4BA83	green	0.972634	1.10217	1.15302	1.25081	1.14949	1.08154	0.970963	0.911501	0.986743	0.766392	0.637636	0.629146
A0A1S3Y035	turquoise	1.0108	1.05815	1.09129	1.15787	1.00549	0.987088	1.00271	1.00892	1.01632	0.745797	0.838169	0.776169
A0A1S3YP28	blue	0.988432	0.930382	1.00082	0.866428	0.974081	0.855483	1.01798	1.02022	0.956567	1.25948	1.25486	1.49684
A0A1S4A3R7	turquoise	0.994992	1.04877	0.878776	0.993591	0.938124	0.863785	1.11394	1.07193	1.39469	0.824524	0.910397	0.800539
A0A1S4BBB5	black	0.910689	0.954102	0.982803	1.29928	1.15011	1.19944	0.922991	0.902707	0.951577	0.965519	0.989257	0.831969
A0A1S3WXV2	blue	0.948729	0.971493	1.01474	0.958707	1.04361	1.00901	0.925694	0.96731	0.860022	1.28234	1.14481	1.32824
A0A1S4CZ83	yellow	1.03051	0.921165	1.01421	1.00356	1.06028	1.04776	1.02184	0.995858	1.03236	0.918179	1.0874	1.00406
A0A1S3ZU04	turquoise	0.999514	1.05447	0.973239	0.947622	0.924156	0.99513	1.07604	1.07202	1.14562	0.91648	0.916887	0.937972
A0A1S4C1Y4	turquoise	1.06055	0.848416	NA	0.879574	1.03393	NA	1.13751	1.12937	NA	0.939613	0.899772	NA
A0A1S3ZWR0	blue	0.991995	1.01206	1.04577	1.05839	1.00481	1.04734	1.02715	0.990057	1.03817	0.959853	0.98978	0.812317
A0A1S3ZIV3	grey	1.04516	0.950786	NA	1.08809	1.07712	NA	0.787369	1.00869	NA	1.22495	0.92997	NA
A0A172CTE5	blue	0.706016	0.944874	0.894254	1.08473	0.947127	1.00785	1.06583	1.06868	0.995258	1.04322	1.04129	1.18445
D2K2U0	blue	0.762466	0.779548	0.616835	0.912918	0.855832	0.874502	0.920311	0.965287	0.75954	1.64313	2.46188	2.14533
A0A1S4DQP7	turquoise	0.982841	0.939971	0.926365	1.07561	1.04302	1.10687	1.08193	1.08666	1.07987	0.764432	0.813932	0.883396
A0A1S4AXF2	yellow	1.09477	0.887753	0.966314	0.796512	0.987589	0.940627	1.15395	1.16479	1.18689	0.626627	1.01964	0.61285
A0A1S4DKR7	blue	1.0446	0.991251	1.04405	0.96142	1.04864	0.979611	0.998363	0.941202	1.01764	1.02208	1.06172	0.886839
A0A1S3YSE5	brown	1.01681	0.946536	NA	0.986382	0.907299	NA	1.02142	1.07473	NA	0.954211	1.37217	NA
A0A1S4BMK1	grey	1.03886	0.989865	1.22015	1.0332	0.981298	1.0188	0.962664	1.0334	0.864827	1.04946	1.01519	0.886051
A0A1S3YP68	pink	0.982223	1.04154	1.122	0.970724	1.12478	1.03631	0.938465	0.930757	1.01473	1.147	0.79933	0.716498
A0A1S3Y4P5	red	0.945298	0.85506	0.922415	1.01311	0.856914	0.975509	1.20666	1.20856	1.23807	0.731388	1.23562	0.830901
A0A1S4B0R7	blue	1.08323	1.06613	0.897112	0.930276	0.922467	0.939832	1.14087	1.19644	1.35297	0.809077	0.573866	0.667948
A0A1S4A5I8	grey	1.00145	1.0168	0.981226	1.17834	1.00204	1.05908	0.946658	0.963504	1.0017	0.943946	1.07594	0.936752
A0A1S3ZG70	red	1.08486	0.773797	NA	0.691897	0.904054	NA	0.953447	1.17559	NA	1.48475	1.38243	NA
A0A1S3WY23	yellow	1.16997	1.05236	NA	1.16435	1.20351	NA	1.21149	0.960139	NA	0.200955	0.450793	NA
A0A1S3YEM1	brown	1.13462	1.0426	1.00393	1.06582	1.07959	1.08388	1.07912	1.09743	1.04163	0.610266	0.439067	0.887843
A0A1S3ZKT5	turquoise	1.02959	1.0983	1.04458	1.03271	0.90846	1.04092	1.03773	0.989104	0.907854	0.895356	1.21328	1.09624
A0A1S4C4M5	blue	1.0422	0.963316	1.02142	1.16452	1.11331	1.12347	1.16464	1.02002	1.1278	0.47664	0.729328	0.500395
A0A1S4A902	turquoise	0.917423	1.03917	0.939322	0.982677	0.992024	0.945758	0.947352	0.977226	1.00102	1.32537	1.27728	1.32749
A0A1S4C2G7	blue	0.96364	1.04212	0.934238	1.11646	1.05687	0.919157	0.995498	0.922808	0.915692	0.887714	0.790956	1.57761
A0A1S3Y6Y6	turquoise	1.06714	0.872353	0.96203	0.904932	0.952646	1.00036	1.29096	1.2037	1.38354	0.592421	0.841489	0.374865
A0A1S3X228	yellow	1.14761	1.12615	0.965132	1.06447	0.953012	0.855886	1.06112	1.01782	1.11868	0.640833	0.861757	1.21075
A0A1S3YBJ9	blue	0.945339	0.942194	0.955957	0.900375	0.961803	1.00161	0.937504	0.973707	0.816299	1.39412	1.415	1.5623
A0A1S3ZPC2	brown	1.02903	0.915056	0.999825	0.936848	1.03754	1.02471	1.06191	0.989736	1.06692	1.0619	1.13416	1.02509
A0A1S4AZB1	magenta	1.0631	1.00952	NA	1.05849	1.02787	NA	0.962285	0.96483	NA	0.946948	0.994409	NA
A0A1S4BEA5	green	0.92203	0.882074	0.897045	0.975146	1.00145	0.968149	1.02125	1.07651	1.06925	1.17938	1.04697	1.13415
A0A1S3Y064	blue	0.865825	0.941216	0.814687	0.752966	0.931958	0.745983	0.929566	1.04332	0.936007	1.76654	1.28853	2.15664
A0A1S3X1A6	brown	1.13067	1.00759	NA	1.02359	1.02537	NA	0.985102	0.997088	NA	0.851658	0.868325	NA
A0A1S3XB16	pink	0.997891	0.946953	0.966193	0.933839	1.08127	1.11931	0.985793	1.01331	0.985687	1.19693	0.906052	0.845299
A0A1S3Z8M2	brown	1.13327	0.961612	0.845241	1.05167	1.08854	1.1757	1.00568	1.00642	1.07816	0.769974	0.83549	0.850775
A0A1S3ZY49	yellow	1.02933	1.02169	NA	0.941627	0.953123	NA	0.942784	1.01368	NA	1.20766	1.10514	NA
A0A1S4BAE7	green	1.03389	1.05466	NA	1.21066	0.931465	NA	0.907765	1.00377	NA	0.853044	0.915167	NA
A0A1S4CZ78	red	NA	0.985103	0.969762	NA	0.870553	1.02644	NA	1.1336	1.19532	NA	1.10568	0.676386
A0A1S3XUG0	blue	1.02254	1.01923	1.06182	0.88027	0.957092	0.98447	1.17711	1.12826	1.26717	0.922182	0.430221	0.416391
A0A1S3Y9E9	turquoise	NA	0.993887	0.989654	NA	1.02625	1.15936	NA	0.990928	0.866519	NA	1.033	1.12686
A0A1S3XJN1	brown	0.95729	1.01694	1.02206	1.0188	0.939152	1.11118	0.998169	0.987229	0.973367	1.00776	1.17122	0.799408
A0A1S4BQX6	brown	0.922473	1.01534	NA	0.837765	0.933431	NA	1.19839	0.952856	NA	1.07882	1.37295	NA
A0A077D7Q8	yellow	1.19084	1.25178	1.10153	0.98777	0.866232	0.94709	1.02201	0.923866	0.976906	0.756654	1.10016	1.04928
A0A1S3YMZ4	grey	1.13192	1.08396	NA	1.21054	1.05536	NA	0.931508	0.89156	NA	0.662117	1.02246	NA
A0A1S4DL41	brown	0.875419	1.19224	NA	1.03658	0.965149	NA	0.949609	1.01483	NA	1.29079	0.677457	NA
A0A1S3XW41	blue	0.867231	1.0036	1.01098	1.22549	1.06256	1.06611	0.96866	0.936332	0.958619	0.936738	0.920571	1.21388
A0A1S4DR53	turquoise	0.99589	1.03664	0.956934	0.936046	0.957822	1.02285	1.10637	0.991288	1.17912	0.94423	1.06811	0.763132
A0A1S4BQM8	brown	0.99046	0.999911	NA	1.0314	0.95402	NA	0.843999	0.967475	NA	1.29967	1.3002	NA
A0A1S3X6Y3	blue	1.09812	1.20879	1.19411	1.12187	1.01205	1.01702	1.0131	0.937248	0.982671	0.677834	0.743026	0.825427
A0A1S4A792	blue	0.802784	0.980708	0.773165	0.793538	0.866511	0.781731	0.882197	1.03166	0.820306	1.82216	1.3326	2.30896
A0A1S3XG28	blue	1.11036	0.959161	0.973702	1.14166	0.980304	0.949537	0.834046	1.02015	0.880053	0.964389	1.21257	1.44287
A0A1S3YUR0	brown	1.02752	1.00374	1.07103	0.962454	0.935897	1.00183	0.976993	0.992312	0.870424	1.11492	1.20103	1.20495
A0A1S4DEX9	grey	1.05669	0.997933	NA	0.907435	0.991932	NA	1.0224	0.984608	NA	1.08461	1.05417	NA
A0A1S4A2V4	yellow	1.03538	0.679479	1.08801	1.06763	1.1204	1.10739	1.04884	1.35581	0.96149	0.769922	0.427672	0.845094
A0A1S3XTF0	turquoise	0.930939	0.867285	1.01609	1.17315	1.23037	1.24343	0.766803	0.900387	0.747127	1.30656	0.982402	1.05547
A0A1S4B3M0	blue	1.20249	NA	0.987911	0.970778	NA	0.923638	0.84264	NA	0.936666	1.06729	NA	1.39657
A0A1S4B0R8	turquoise	1.10505	1.03331	0.992921	0.909853	0.93806	0.927506	1.02301	1.01349	1.17402	0.876801	0.916305	0.787672
A0A1S4A4D2	turquoise	1.15164	1.18397	NA	1.05964	0.899661	NA	0.82505	0.951534	NA	0.976006	1.07922	NA
A0A1S4DI23	green	0.984161	0.970854	1.01814	1.21859	1.19808	1.06333	0.926797	0.952191	0.984586	0.856243	0.828924	0.722756
A0A1S4A0P8	green	1.03247	0.985831	0.966601	1.09625	1.10277	1.161	0.990499	0.967632	1.02787	0.921034	0.920888	0.730285
A0A1S3Z3K3	green	0.967809	0.983586	1.16734	1.2771	1.17259	1.14655	1.01376	0.951174	0.892374	0.675092	0.731551	0.656514
A0A1S4B8X7	red	0.928345	1.13187	1.03436	1.14656	1.10295	1.05627	0.958112	0.900232	0.933315	1.00393	0.772089	0.9235
A0A1S3Z2I2	turquoise	1.01356	1.03398	1.12447	0.99864	1.01542	1.03198	0.899841	0.957938	0.926241	1.21582	1.02581	0.816309
A0A1S4BYD6	yellow	0.980921	0.987068	NA	0.971296	1.01745	NA	0.958405	1.00573	NA	1.21246	1.03238	NA
P69686	green	0.960657	0.990932	0.926617	0.837289	0.873853	0.88541	1.08113	1.0839	1.07701	1.12749	1.21119	1.27873
A0A1S4BKX7	yellow	0.753587	0.860121	NA	0.869352	0.974538	NA	0.975971	1.12043	NA	1.6878	1.12699	NA
A0A1S4CRR0	turquoise	1.10423	0.916341	NA	0.893689	0.980605	NA	1.16667	1.17701	NA	0.788696	0.809473	NA
A0A1S3ZVR8	brown	0.857596	1.02629	NA	1.06265	0.971646	NA	1.1325	1.04888	NA	0.969946	0.93227	NA
A0A1S3XLA8	blue	0.941817	0.985638	0.961531	0.919363	0.923506	1.00917	1.0608	1.04834	1.00545	1.12039	1.11419	1.30552
A0A1S3X9C0	blue	1.06539	0.960601	0.989742	0.951008	0.960064	0.879578	1.06953	1.06205	0.950982	0.851902	0.982565	1.43611
A0A1S3ZIK1	brown	0.97912	1.08359	NA	0.958479	1.06596	NA	1.02943	1.04079	NA	1.1148	0.555326	NA
A0A1S3Y274	green	1.02098	1.00075	1.04834	1.20907	1.10804	1.13801	0.947534	1.00635	1.05513	0.862503	0.56787	0.55774
A0A1S4BVY0	turquoise	1.06805	0.897636	0.985291	0.880479	0.952474	0.934086	1.19671	1.20774	1.2616	0.776904	0.83671	0.785114
A0A1S4CHP0	brown	1.07758	0.981046	1.06547	1.02067	0.949175	0.977357	1.0094	1.04625	0.952072	1.0676	1.1288	1.10799
A0A1S4CLV5	yellow	1.03331	1.14998	NA	1.1629	1.10626	NA	1.11794	0.881115	NA	0.571635	0.690293	NA
A0A1S4ATT2	red	1.16037	1.2225	NA	1.06417	1.00848	NA	0.898872	0.887912	NA	0.887825	0.846242	NA
A0A1S3Y3C4	yellow	1.17843	1.02448	NA	1.07982	0.983643	NA	0.991952	1.03047	NA	0.686808	0.973308	NA
A0A1S3ZI15	brown	0.983722	0.937773	NA	0.826354	0.753181	NA	0.961529	0.980431	NA	1.3597	2.01878	NA
A0A1S3ZHV9	blue	1.04679	1.08738	1.00325	1.10086	0.93812	0.988363	1.00835	0.966633	1.02924	0.888042	0.935105	0.833392
A0A1S4A6I2	blue	1.01017	0.994258	1.03114	1.08761	1.00962	1.04946	0.98463	1.04651	0.99127	0.820187	0.940001	0.634442
A0A1S3YDS7	turquoise	1.02134	0.987533	1.01013	0.997757	0.996956	1.0375	0.901322	1.02965	0.902128	1.20639	0.869386	1.06547
A0A1S4C7D4	brown	0.937483	0.959415	0.834005	0.884439	0.887468	0.923218	1.02876	0.946858	1.047	1.3589	1.84589	1.25166
A0A1S4AN21	blue	0.996582	0.967386	0.962658	1.01587	1.01912	0.966981	0.910576	1.01609	0.997935	1.15824	1.01937	1.21934
A0A1S4B2F2	blue	1.08544	0.930075	0.944914	1.00467	1.09568	1.09656	1.02094	1.03385	1.08953	0.925342	0.954731	0.663584
A0A1S3YBU2	brown	0.965568	1.07636	0.96028	0.965759	0.990762	0.964125	1.06429	0.970184	1.03995	0.955992	0.868825	1.07276
A0A1S3Y7M8	blue	0.906521	1.03981	1.00607	1.07552	1.00082	0.992045	1.05243	1.00837	1.04565	0.967632	0.845556	0.735337
A0A1S3XWY6	turquoise	1.06385	0.987985	0.918325	0.849031	0.925388	0.967273	1.42552	1.24911	1.28988	0.510981	0.444149	0.461402
A0A1S4DHC1	turquoise	0.917322	NA	1.0958	0.810118	NA	0.910566	1.39097	NA	0.989566	0.824877	NA	1.11439
A0A1S4AR36	green	0.9345	1.03282	1.02634	1.23469	1.13376	1.13328	0.937519	0.906607	0.924455	0.824605	0.759514	0.960421
A0A1S4CDK6	brown	1.05487	0.918459	0.912777	0.956066	0.887033	0.999797	0.975557	1.06258	1.09357	1.09268	1.4214	1.06841
A0A1S3Y2C8	brown	0.943577	0.98761	0.992067	1.02579	1.05911	0.997042	1.01855	0.988818	1.04604	0.961181	0.912626	0.93882
A0A1S4ANF9	blue	0.913582	NA	0.938724	0.952018	NA	0.891044	1.12603	NA	0.956518	1.05094	NA	1.53656
A0A1S4DL22	turquoise	1.04504	0.952364	0.940259	0.981079	0.931005	0.874673	1.0615	1.10549	1.2086	0.771007	0.969579	1.11808
A0A1S3Y8F0	brown	NA	1.17325	1.08657	NA	0.950571	1.05098	NA	1.01732	0.968432	NA	0.751831	0.910909
A0A1S4BRV8	yellow	0.990442	1.05856	NA	0.71537	0.877541	NA	0.861468	1.02682	NA	1.74987	1.22275	NA
A0A1S3YNG5	brown	1.09576	0.912191	NA	0.735527	0.798629	NA	0.985168	1.02586	NA	1.34818	1.80976	NA
A0A1S4CYW2	red	0.988576	0.914342	0.948306	0.827659	0.70928	0.793187	1.22763	1.03332	1.10418	0.912938	0.907734	1.10636
A0A1S4BCN1	blue	1.0776	1.12796	1.14441	1.24884	1.15139	1.14006	0.891664	0.898706	0.981239	0.754933	0.623875	0.529546
A0A1S3XMM0	blue	1.04851	0.9979	1.01948	1.07464	1.01874	1.03637	1.03128	1.0735	1.0662	0.925236	1.07158	0.757039
A0A1S4CQX6	green	1.15445	NA	1.11905	1.12179	NA	1.09704	0.975896	NA	0.881814	0.687161	NA	0.885066
A0A1S4CQN2	green	1.03515	0.959884	0.966876	0.928945	0.886542	0.892294	1.02928	1.08061	1.09356	1.17673	1.20778	1.16588
A0A1S3Y5Q3	red	NA	0.925459	1.02476	NA	0.946374	0.990528	NA	1.09258	1.01924	NA	1.13847	1.00962
A0A1S3XSM8	grey	NA	1.14914	1.10673	NA	0.891605	0.889876	NA	1.0082	1.14275	NA	1.01145	0.814565
A0A1S4BAI3	blue	0.950677	0.951232	0.926035	0.952996	1.01235	0.971114	0.852559	1.00622	0.928378	1.46552	1.28882	1.42926
A0A1S4AS24	turquoise	0.982249	1.12483	1.02801	0.944969	0.92815	0.954891	1.06492	0.982933	1.06072	0.994186	1.07645	0.931576
A0A1S3XWN7	turquoise	1.02351	1.01396	0.987976	0.822586	0.888411	0.938868	1.18907	1.12128	1.12075	0.930926	1.00509	0.984169
A0A0A8WHB3	blue	0.90977	0.952381	0.933817	0.984923	0.942797	0.975213	1.06394	1.00606	1.18539	1.22448	1.19782	0.893381
A0A1S3Z5N9	turquoise	1.16283	0.940002	0.891498	0.945983	0.99323	0.991291	1.05609	1.09615	1.14412	0.900533	0.945325	1.0025
A0A1S4CJ12	turquoise	0.901597	0.972007	0.918973	1.16879	1.08553	1.01338	0.976721	0.934848	1.0298	1.04733	1.05528	1.17594
A0A1S3ZU53	yellow	0.878925	1.00113	1.04778	0.955003	0.977112	0.962456	0.965021	1.01843	0.966189	1.42427	1.14535	1.11478
A0A1S4AYD6	turquoise	NA	0.925718	0.893992	NA	0.902638	0.934453	NA	0.849516	0.803287	NA	1.97987	1.86244
E3W9P8	brown	1.04179	1.03323	NA	0.839717	1.03026	NA	1.20201	1.09168	NA	0.895731	0.616034	NA
A0A1S3XAC7	yellow	1.05167	0.897282	0.985737	1.00884	1.1236	1.11135	1.06322	1.0495	1.06273	0.873072	0.986693	0.919856
A0A1S3ZW20	green	0.919816	0.857994	NA	1.10793	1.28927	NA	0.824804	0.931422	NA	1.32476	0.736684	NA
A0A1S3WZ66	turquoise	0.96918	0.984881	0.980726	1.03937	0.975838	1.1304	0.947536	1.06466	1.07857	0.823522	0.810429	0.986855
A0A1S4CW19	yellow	1.0419	1.06328	0.927806	0.992702	0.991228	1.00286	1.10468	1.03312	1.06091	0.704969	0.952317	0.954916
A0A1S3X593	pink	1.13736	1.0446	1.04788	0.977561	1.10769	1.06194	0.973548	0.924664	0.986553	0.863832	0.825157	0.8419
A0A1S3YCB3	turquoise	0.942732	0.957015	0.840465	1.0492	1.08777	1.20308	0.910071	0.957264	0.955809	1.23217	1.0304	1.0584
A0A1S4CKR0	grey	1.02077	1.10472	0.932556	1.00896	0.946056	0.937163	1.03933	1.03788	1.04845	0.971669	0.923384	1.12489
A0A1S3XYE9	red	1.00028	1.08863	NA	0.944587	1.12018	NA	1.07136	0.877786	NA	1.03251	0.856463	NA
A0A1S4C631	brown	1.15674	0.933422	NA	0.945819	1.04843	NA	1.1852	1.1823	NA	0.420548	0.660504	NA
A0A1S4BRV0	turquoise	NA	0.891393	1.00013	NA	0.972555	1.06379	NA	1.16052	1.037	NA	0.888056	0.855665
A0A1S4AEH4	green	1.09957	0.994731	1.07838	1.26919	1.08035	1.16007	0.944843	1.00772	1.01971	0.6446	0.780635	0.55954
A0A1S3YJ62	brown	0.908472	0.737945	0.857865	1.07082	1.07636	1.23791	0.912678	0.933507	0.918421	1.24848	1.65594	1.05871
A0A1S4CAZ7	blue	1.06929	1.08295	1.15056	1.03053	1.09043	1.01831	1.06887	0.982679	1.04114	0.799946	0.604914	0.658269
A0A1S3Z968	turquoise	1.0124	1.03524	1.03966	1.11844	1.03153	1.03654	0.877625	0.910284	0.946609	1.02763	1.1339	1.02803
A0A1S4A9L0	turquoise	1.08131	0.951043	NA	0.898293	1.0556	NA	1.01364	1.09047	NA	1.07534	0.988239	NA
A0A1S4CST9	blue	1.05082	1.03578	1.01375	1.10775	0.970135	0.993929	0.962823	1.03316	1.0914	0.890219	0.979357	0.882022
A0A1S3YKI8	green	1.02543	0.861635	0.902328	0.872782	1.02224	0.984302	1.04794	1.02019	1.03431	1.14227	1.27272	1.24859
A0A1S4CKD5	turquoise	1.12025	1.07239	NA	0.941523	0.915943	NA	0.961205	1.01397	NA	1.01946	1.02011	NA
A0A1S4BHU3	turquoise	1.0216	1.08572	0.878815	0.974869	0.949669	0.955587	1.33055	1.19671	1.46815	0.562834	0.607685	0.459659
A0A1S3YI48	grey	1.03473	0.996785	1.05128	0.940437	1.05213	0.987682	1.01605	0.994454	0.982858	1.06519	0.926017	1.049
A0A1S3XWK1	turquoise	1.04335	0.99937	0.944146	0.954338	0.942871	0.980436	1.1767	1.16177	1.12665	0.727395	0.750759	0.784579
A0A1S3XET2	turquoise	1.11321	1.05183	0.98813	0.969203	0.968013	0.946469	0.956691	1.09644	1.07283	0.643979	0.658909	0.97678
A0A140G1V1	brown	0.970965	1.06258	1.0591	0.984333	0.914647	0.827616	1.0694	1.02756	1.20456	1.00668	1.08862	0.917113
Q40554	yellow	0.752905	1.02467	1.10174	1.14554	1.098	1.11793	0.888999	0.924574	0.749206	1.41649	0.937976	1.15394
A0A1S3Y462	brown	1.01328	0.954773	0.992943	0.943568	0.954562	1.00483	1.00737	1.01456	1.00288	1.0126	1.15032	1.10386
A0A1S3YML4	blue	0.960962	1.00303	0.747355	0.902499	0.84764	0.716046	1.03315	1.03448	0.910462	1.36417	1.38398	2.43073
A0A1S4B8Q6	turquoise	0.883398	0.997959	1.0107	1.1244	1.03202	1.00502	0.906857	0.941175	0.964591	1.29733	1.10752	1.11614
A0A1S4BHI8	blue	0.939717	0.981375	0.998482	0.959581	0.977966	0.882724	1.06637	1.02489	0.988427	1.10966	1.09511	1.37186
A0A1S3X314	brown	0.979889	1.05257	1.0191	1.12459	1.06122	0.945833	0.986888	0.973308	1.03483	0.958104	0.777493	1.05432
A0A1S4D8A6	brown	NA	0.933745	0.979477	NA	0.899927	0.994371	NA	0.982714	1.00909	NA	1.57978	1.12392
A0A1S4D3A0	black	1.05328	1.24846	1.14367	0.60492	0.700203	0.905706	1.02838	1.12995	0.971841	1.36599	0.96123	0.913544
A0A1S4A0N1	blue	0.642588	0.309735	0.636137	0.532439	0.644747	0.753507	0.768736	0.925311	0.675445	2.59401	3.99242	2.92783
A0A1S4DEU5	yellow	1.05158	1.07117	NA	1.13972	0.981807	NA	1.01317	0.996852	NA	0.755525	0.905512	NA
A0A1S4CR57	turquoise	1.11628	0.988193	0.923399	0.890304	0.8972	0.900996	1.22989	1.19983	1.3018	0.638597	0.797438	0.74886
A0A1S4DNQ2	blue	1.02643	0.992039	1.03694	1.04341	1.12622	1.09229	0.89427	0.918379	1.05077	0.940385	1.05465	0.786635
A0A1S4ADU3	turquoise	1.02368	0.96121	1.03976	1.02342	1.08829	1.0704	1.0445	1.0163	0.987885	0.906912	0.897493	0.995411
A0A1S3YA39	brown	0.861836	0.959141	1.0198	1.02979	0.961607	0.938284	0.963322	0.964552	0.914021	0.951636	1.46859	1.34223
A0A1S4C7N1	brown	1.0489	1.16706	NA	1.08347	0.962563	NA	1.25511	1.14279	NA	0.436603	0.370925	NA
A0A1S4BT30	turquoise	1.05781	0.983116	NA	0.904263	0.995695	NA	1.02018	0.986225	NA	1.10258	1.02642	NA
A0A1S4AA69	turquoise	1.01755	0.916479	0.892707	0.780897	0.920983	0.91008	1.26508	1.14887	1.10173	0.866556	0.912408	1.16988
A0A1S4CT76	brown	NA	1.03145	1.0592	NA	1.00612	0.972497	NA	1.03281	1.1176	NA	0.8617	0.787483
Q8L6J8	red	NA	1.05583	1.02026	NA	1.13191	1.18613	NA	0.909581	0.984151	NA	0.783041	0.672839
A0A1S4CS04	red	0.962543	1.08509	1.03776	1.14347	1.10207	1.04023	0.913179	0.884092	0.803764	0.993512	0.912995	1.08995
A0A1S3ZRT0	yellow	1.16314	1.04675	NA	1.08841	0.953306	NA	0.962792	1.07447	NA	0.746564	1.07214	NA
A0A0A8WHB9	turquoise	0.991636	1.05237	0.979757	1.08077	1.01041	1.03178	1.09404	1.03339	1.15327	0.782504	0.760223	0.805643
A0A1S4CQ06	blue	1.0811	NA	1.08573	0.978035	NA	0.954656	0.988329	NA	0.922311	0.964919	NA	1.14532
A0A1S4A5S7	blue	1.00627	0.985637	0.974761	1.04159	1.02847	0.94035	0.989461	1.03191	1.0497	1.06409	0.829263	1.19145
A0A1S4CB27	turquoise	1.05886	0.991578	0.992469	0.959815	0.957622	1.01801	1.02448	1.06508	1.18034	0.902903	0.811179	0.625042
A0A1S4CTR1	green	1.00242	0.957852	NA	0.909935	0.898415	NA	1.0677	1.13855	NA	1.11554	1.08284	NA
A0A1S4D570	brown	0.636111	0.595085	0.844421	1.09055	1.04098	1.03644	1.01099	0.965436	1.16712	1.47396	1.31883	0.941483
A0A1S4D4H3	turquoise	0.911277	0.90125	0.908237	0.835038	1.00818	0.920079	1.04972	1.01547	1.02027	1.32711	1.18224	1.30829
A0A1S3YV22	brown	0.78573	0.925902	NA	0.889236	0.837204	NA	0.994539	1.03611	NA	1.57675	1.63117	NA
A0A1S3XZ82	turquoise	1.04412	1.15226	1.03118	0.921471	0.911451	1.02208	0.958223	0.977119	0.933508	1.10362	1.08557	1.11811
A0A1S4CQW2	brown	0.946631	0.956901	NA	0.988434	0.983693	NA	1.00744	0.975976	NA	1.2234	1.28225	NA
A0A1S4DLV7	blue	1.01598	0.990051	1.02329	1.09803	0.997869	1.13135	1.01193	1.08548	0.99458	0.798468	0.802208	0.731675
A0A1S4ACS8	red	1.0368	0.988251	1.02537	1.0746	1.0666	1.08361	0.928361	0.935144	0.931936	1.08153	0.894357	1.05427
A0A1S3Z9L1	turquoise	1.11042	0.85304	1.06245	1.08752	1.06692	1.149	1.14782	1.18647	0.972827	0.598954	0.672623	0.693151
A0A1S4CHT0	turquoise	0.847929	0.953558	1.04206	1.11602	1.04763	1.11776	0.9096	0.954405	0.873859	0.961705	1.15981	0.904686
A0A1S4BYV8	blue	0.869407	0.974193	0.983294	1.01687	1.06505	0.907329	0.931293	0.901074	0.943602	1.45324	1.15053	1.72226
A0A1S4CW91	turquoise	0.915547	0.999554	0.759636	1.23926	1.12704	1.30441	0.778222	0.922959	0.85921	1.15681	1.06135	1.20278
A0A1S3ZXA6	black	1.15305	1.15211	1.06276	0.780886	0.827668	0.856705	1.13028	1.11357	1.09979	0.911324	0.855187	1.02282
A0A1S3YP25	yellow	1.12932	1.00699	1.09345	1.0276	1.08257	1.03458	1.0819	0.982733	0.934156	0.688271	0.856344	0.963573
A0A097BTZ6	blue	0.985475	0.924581	0.993599	0.989357	1.04014	1.02586	1.17409	1.07368	1.14152	0.825945	0.979276	0.630488
A0A1S3YWN7	turquoise	1.22404	1.02276	1.12688	1.05689	1.13253	1.06833	1.03116	1.02425	1.108	0.452707	0.553549	0.455082
A0A1S4A367	blue	0.999326	1.04371	1.10505	0.970086	0.999248	1.01361	1.05559	1.02291	0.9964	0.950751	0.851128	0.818186
A0A1S4BYR0	grey	0.981111	0.821386	NA	1.16693	1.02161	NA	0.955836	1.13479	NA	0.908834	1.03504	NA
A0A1S4CXQ4	brown	1.06638	0.854839	1.16563	1.03756	0.842204	0.96041	1.02421	0.853421	1.04129	0.929021	2.31826	0.718648
A0A1S3X6H7	blue	0.997896	1.03958	0.988432	0.964095	1.01495	0.961061	1.05886	0.982559	1.00027	0.953455	1.02444	1.15519
A0A1S4A4A9	turquoise	1.10602	1.0956	1.14421	0.957521	0.999107	0.984655	1.07273	1.0528	1.02662	0.828848	0.819723	0.852415
G5ELZ2	blue	0.923456	0.744624	0.850649	1.02157	1.15561	1.17539	1.10563	0.952598	1.02279	0.827808	1.18031	0.937936
A0A1S3Y3Z1	brown	1.02963	0.950774	NA	0.917646	0.972028	NA	1.02506	1.02564	NA	1.04753	1.18615	NA
A0A1S4D5J3	turquoise	1.03376	0.845941	0.949577	0.858737	0.898817	0.97076	1.18048	1.30374	1.23143	0.792797	0.682121	0.725404
A0A1S3ZUF9	blue	1.09908	0.893419	1.06197	1.04458	1.05669	1.06602	0.968405	1.04372	1.02979	0.933242	0.944594	0.636994
A0A1S3Z7I6	blue	1.00402	0.98657	1.00551	1.08865	0.971629	1.04737	1.04612	1.02084	1.15166	0.885038	1.24316	0.623722
A0A1S4AND7	blue	1.07931	0.992613	1.022	1.18083	1.00738	0.975951	0.804135	0.952856	0.98436	1.13338	0.964057	1.32671
A0A1S4CJS8	green	1.04319	1.03883	1.01515	1.24178	1.1982	1.12458	0.914394	0.836589	0.778637	0.780293	0.721268	1.05608
A0A1S4APQ5	yellow	0.906456	1.01598	0.984455	1.0554	0.921491	1.01541	0.93131	1.02605	0.92779	1.27718	0.967709	1.23227
A0A1S4DDL7	green	0.974368	1.02726	1.02033	0.948639	0.849052	1.01433	1.07943	1.08393	1.07627	1.05266	1.21576	0.855838
A0A1S3ZTX1	turquoise	1.07406	0.811901	0.946618	0.841845	0.895899	0.923632	1.18682	1.24479	1.16876	0.878403	1.10832	1.03337
A0A1S4AI34	blue	0.971449	0.927952	1.01619	0.958808	0.924767	0.931768	1.07449	1.07079	0.998221	1.08459	1.08296	1.30923
A0A1S3ZTU5	blue	1.00116	1.02653	1.00143	0.957713	0.923553	0.954924	0.98972	0.998606	0.961879	1.03551	1.26009	1.26588
A0A1S3YXN0	turquoise	0.957261	0.935997	0.972759	0.958493	1.03148	0.928663	1.25577	1.10893	1.19443	0.937747	0.919101	0.881949
A0A1S4BAG1	blue	1.04782	1.038	0.973838	1.12837	1.09241	0.976898	0.965206	0.967929	0.944697	0.854074	0.94674	1.27154
U3PHS9	turquoise	1.27371	1.09438	1.11065	1.21582	1.05235	1.09872	0.893608	1.03762	1.01663	0.499611	0.578094	0.486349
A0A1S3XXI4	brown	1.10623	1.06809	NA	1.07166	1.03857	NA	0.977966	1.10226	NA	0.83406	0.494857	NA
A0A1S4DGA3	red	NA	1.12924	1.01056	NA	1.1959	1.07117	NA	0.850564	1.08378	NA	0.611873	0.734812
A0A1S4BPZ2	blue	0.993262	0.977961	1.04426	0.986752	0.97178	0.938626	0.984493	1.03721	1.0101	1.0896	1.02572	1.19146
A0A1S4DG73	blue	1.08098	0.961757	0.962203	0.957631	0.982331	1.03083	0.928194	1.02522	1.19131	1.13004	1.08872	0.69417
A0A1S3XMZ5	brown	1.13573	1.16871	1.06743	1.04108	1.01227	1.03581	1.04212	1.00939	0.983736	0.681311	0.718443	0.90878
[truncated: 2,989 more rows]
