# Supplementary material for: Morpho-physiological and proteomic responses to water stress in two contrasting tobacco varieties
Source: Sci Rep. 2019 Dec 6;9:18523. doi: 10.1038/s41598-019-54995-1 (PMC6898209; doi:10.1038/s41598-019-54995-1)
Supplement: Supplementary file 8 — Supplementary Information: Table S7 [file 41598_2019_54995_MOESM8_ESM.xlsx]

## Sheet: Sheet1
Supplementary Table S6. Primer sequences used for qPCR analyses
Name	Forward	Reverse
NtActin	CTATTCTCCGCTTTGGACTTGGCA	ACCTGCTGGAAGGTGCTGAGGGAA
NtNCED1	AAGAATGGCTCCGCAAGTTA	GCCTAGCAATTCCAGAGTGG
A0A1S3XQ21	CTCCTACCGTCGCCAAAT	GCCCAACCAAGAGAACCC
A0A1S3YFW3	GAATTCAGGCGCTTCGTTGTCA	ACCCCTAGTTTCTCCAGTGA
A0A1S3Y8V8	CCCCTAGTTTGCTCCCTTCT	TTCTTAGCTGCCTCCTGCTC
Q8LK72	GCAGAAGCCATAACCTGTGG	CAGTGGAAGGGCTGATCTTG
A0A1S4AGL0	TGTTGTCATAACCAGTGGCTTCG	GGATTGCCTTTTCATTTGCTTCC
P69556	AGGACCACCGTTGTATAACCA	GCTGCTCCTCCAGTAGACAT
P06411	CGGCGTCAGTTATAGTGATCCTG	GTCCGAAGAAGAAGAGCAAAGCA
Q67BD2	GCCTTTATTTAGATCCTTTTGCTC	AATGCGTGAAGATTATGTCGTAGA
A0A1S4BAV5	TGTACCTTGGGTGATGTTTGT	GCTTGCATTTCTCCATAGCTC
A0A1S4AIM7	GAAGGCATTGACTGTCCTAAG	ATGAAGATGCTATGGATGGC
U3PHS9	AACTTGGGTGTGTACCTG	TGTTGTTTGATCTTGGACCG
A0A0A8WJI1	CACCGGAACCGGAATCAA	GAAAGCTCCGACGAATGG
